# Supplementary material for: Machine learning models including insulin resistance indexes for predicting liver stiffness in United States population: Data from NHANES
Source: Front Public Health. 2022 Sep 23;10:1008794. doi: 10.3389/fpubh.2022.1008794 (PMC9537573; doi:10.3389/fpubh.2022.1008794)
Supplement: Supplementary file 5 [file Data_Sheet_1.ZIP]

Archive with 9 entries (6 files):
- dataset A/
- dataset A/test-date.xls
- dataset A/train-date.xls
- dataset B/
- dataset B/test-mets-ir.xls
- dataset B/train-mets-ir.xls
- dataset C/
- dataset C/test-homa-ir.xls
- dataset C/train-homa-ir.xls
