# Supplementary material for: Machine learning models including insulin resistance indexes for predicting liver stiffness in United States population: Data from NHANES
Source: Front Public Health. 2022 Sep 23;10:1008794. doi: 10.3389/fpubh.2022.1008794 (PMC9537573; doi:10.3389/fpubh.2022.1008794)
Supplement: Supplementary file 5 [file Data_Sheet_1.ZIP › dataset A/test-date.xls]

SEQN	GENDER.NEW	AGE.NEW	EDUCATION.LEVEL.NEW	PIR	DRINK.TIMES.NEW	EVER.TOLD.YOU.HAD.HIGH.BLOOD.PRESSURE.NEW	TAKING.PRESCRIPTION.FOR.HYPERTENSION.NEW	MEDIAN.STIFFNESS	STIFFNESS.E.INTERQUARTILE.RANGE	RATIO.OF.STIFFNESS.IQRE.MEDIAN.E	MEDIAN.CAP	CAP.INTERQUARTILE.RANGE	DOCTOR.TOLD.YOU.HAVE.DIABETES.NEW	TAKING.INSULIN.NOW	TAKE.DIABETIC.PILLS.TO.LOWER.BLOOD.SUGAR	FASTING.GLUCOSE..MG.DL.	INSULIN..U.ML.	LDL.CHOLESTEROL.MG.DL.	EVER.TOLD.YOU.HAVE.HEPATITIS.B.	EVER.PRESCRIBED.MEDS.TREAT.HEPATITIS.B.	EVER.TOLD.YOU.HAVE.HEPATITIS.C.	EVER.PRESCRIBED.MEDS.TREAT.HEPATITIS.C.	SMOKED.AT.LEAST.100.CIGARETTES.IN.LIFE	CURRENT.SMOKING.SITUATION	ALANINE.AMINOTRANSFERASE..ALT...U.L.	ALBUMIN..REFRIGERATED.SERUM..G.DL.	ALKALINE.PHOSPHATASE..ALP...IU.L.	CHLORIDE..MMOL.L.	CREATININE..REFRIGERATED.SERUM..MG.DL.	GGT.IU.L.	IRON..REFRIGERATED.SERUM..UG.DL.	SODIUM..MMOL.L.	TOTAL.BILIRUBIN..MG.DL.	CHOLESTEROL..REFRIGERATED.SERUM..MG.DL.	PIR.CS.NEW	BMI.NEW	WAIST.CIRCUMFERENCE..CM..NEW	HIP.CIRCUMFERENCE..CM..NEW	SYSTOLIC.NEW	DIASTOLIC.NEW	AGE.TOLD.HAD.HYPERTENSION.CS.NEW	AGE.WHEN.FIRST.TOLD.YOU.HAD.DIABETES.CS.NEW	FERRITIN..NG.ML..NEW	GLYCOHEMOGLOBIN.....NEW	HDL.MG.DL..NEW	MINUTES.SEDENTARY.ACTIVITY.NEW	AGE.STARTED.SMOKING.CIGARETTES.REGULARLY.CS.NEW	ASPARTATE.AMINOTRANSFERASE..AST...U.L..NEW	BICARBONATE..MMOL.L..NEW
123935	2	50	1	NA	6	1	1	5.7	1.3	22.8	369	15	1	1	1	194	136.96	110.86	2	3	2	3	2	4	14	3.7	103	103	0.58	51	44	140	0.2	209	3	37.7	100.342	106.992	124.78	75.276	1	0	46.4	7.9	26	60	2	15	24
124668	2	76	3	5	2	2	3	5.7	1.2	21.1	195	35	2	3	3	99	7.86	275	2	3	2	3	2	4	10	3.9	86	101	0.84	11	137	139	0.7	371	2	23.6	88.2	96	136	67	3	3	80.8	5.3	83	240	2	17	22
122717	2	57	1	2.03	1	2	3	4	0.6	15	269	43	2	3	3	114	6.02	252	2	3	2	3	1	1	9	3.7	100	104	0.67	17	43	140	0.3	332	1	22.1	83.7	94.8	117	66	3	3	33.1	6	35	240	0	13	23
120005	1	41	3	NA	1	2	3	5.1	0.3	5.9	327	30	2	3	2	96	22.07	240	2	3	2	3	2	4	27	3.9	59	101	1.02	29	98	142	0.3	307	3	33.3	114.7	113	123	76	3	3	224	6	46	300	2	24	26
122539	2	52	3	2.47	2	2	3	3	0.9	30	116	105	2	3	2	91	13.55	240	2	3	2	3	2	4	30	3.8	115	104	0.89	14	50	145	0.2	316	1	34.5	100.342	106.992	118	77	3	3	31.7	5.4	53	120	2	26	26
124472	2	58	1	0.87	5	1	1	6.6	0.9	13.6	245	48	2	3	3	115	11.62	239	2	3	2	3	1	1	18	3.9	58	100	0.67	90	122	138	0.2	316	0	21	89.1	91.7	132	68	1	3	345	5.6	55	2	0	25	24
123007	1	35	1	NA	6	2	3	4.3	0.7	16.3	100	0	2	3	3	103	15.92	233	2	3	2	3	1	2	96	4.2	77	98	1.11	176	107	135	0.4	380	3	25.5	96.3	106.3	109	72	3	3	158	5.6	55	600	1	57	24
120177	2	72	3	1.8	6	2	3	5.5	1.4	25.5	231	36	2	3	3	111	7.68	228	2	3	2	3	2	4	16	4	102	104	0.68	20	134	143	0.5	299	1	25.8	89.4	96.1	143	70	3	3	119	5.4	57	120	2	22	26
123680	2	30	3	5	2	2	3	3.7	0.6	16.2	225	33	2	3	3	104	4.37	228	2	3	2	3	2	4	13	4.5	52	96	0.69	10	111	134	0.9	292	2	19.6	81.6	94.2	104	65	3	3	57.8	4.8	67	600	2	16	21
120350	2	59	3	3.3	6	2	3	3.9	0.5	12.8	300	36	2	3	3	100	7.29	225	2	3	2	3	2	4	22	4	76	106	0.81	22	70	142	0.9	297	1	28.7	97.8	101.6	109	73	3	3	274	6	47	180	2	21	22
122473	2	67	3	4.56	4	1	1	4.8	1.3	27.1	382	36	2	3	3	122	12.85	222	2	3	2	3	1	3	12	4	62	104	0.71	60	113	144	0.4	315	2	40	122.3	127.5	165	79	1	3	102	6.1	49	420	0	13	29
123160	1	50	2	1.77	4	1	1	6.8	0.4	5.9	389	33	2	3	3	114	66.76	222	2	3	2	3	2	4	57	4.5	57	101	0.95	42	95	143	0.4	291	1	40.9	124.5	119.2	124.78	75.276	0	3	376	6.4	44	300	2	32	26
123783	1	21	2	NA	2	2	3	8.3	0.6	7.2	204	68	2	3	3	103	18.55	220	2	3	2	3	2	4	11	4.5	66	102	0.78	31	59	140	0.7	268	3	24.2	84.5	102.2	127	59	3	3	287	4.8	40	300	2	20	24
120614	1	23	3	1.24	3	2	3	4	0.2	5	297	73	2	3	3	109	13.31	215	2	3	2	3	2	4	59	4.4	91	99	0.93	52	89	139	0.6	282	0	27.5	93.5	101	124	90	3	3	125	5.2	48	480	2	23	26
121948	2	51	3	0	1	2	3	3.6	0.9	25	219	45	2	3	3	96	7.28	215	2	3	2	3	2	4	12	2.5	78	106	2.12	31	60	145	0.2	306	0	24.5	94.7	97.8	151	79	3	3	34.2	6	57	300	2	20	29
121237	2	63	2	3.08	1	2	3	4.1	0.3	7.3	281	17	2	3	3	98	7.83	213	2	3	2	3	1	1	10	4.1	105	99	0.92	17	95	137	0.3	295	1	30.6	103.1	113.1	129	79	3	3	95.2	5.5	62	360	1	19	24
123782	2	80	3	2.55	1	2	3	5.3	1.2	22.6	265	38	2	3	3	110	11.42	210	2	3	2	3	1	1	11	3.7	94	105	0.76	10	103	144	0.3	302	1	31.7	115.4	119.8	125	91	3	3	144	5.8	59	600	1	15	26
120078	2	69	3	0.95	2	2	3	3.9	0.8	20.5	237	92	2	3	3	94	10.71	209	2	3	2	3	1	3	16	4.3	77	98	0.91	24	77	139	0.5	295	0	31.7	108.6	117.8	126	84	3	3	321	5.6	59	300	0	20	26
120720	1	42	2	0.93	4	2	3	5.5	0.4	7.3	200	34	2	3	3	108	8.3	202	2	3	2	3	1	1	23	4.2	55	103	0.83	26	84	141	0.5	263	0	27.5	97.5	102.6	122	73	3	3	276	5	47	300	0	18	28
123669	2	60	3	1.79	3	2	3	5.9	1.3	22	337	60	2	3	3	102	13.9	202	2	3	2	3	1	3	29	4.1	111	100	0.86	45	65	143	0.4	293	1	32.4	114	112.8	124.78	75.276	3	3	150	5.5	59	600	0	32	28
120387	1	65	3	5	3	2	3	6.1	0.7	11.5	286	20	2	3	3	117	7.15	195	2	3	2	3	2	4	23	4	63	104	0.79	47	148	141	1	268	2	28.8	105.7	105.7	129	75	3	3	184	5.3	57	30	2	19	25
123871	2	55	2	1.01	2	1	1	4	0.2	5	327	46	2	3	3	99	23.04	194	2	3	2	3	2	4	13	3.9	105	100	0.93	36	60	142	0.2	274	0	27.3	97.5	107.4	120	74	0	3	40.6	5.6	40	180	2	16	28
121791	2	60	2	0.97	6	1	1	3.3	0.3	9.1	275	22	2	3	3	106	10.85	193	2	3	2	3	2	4	13	3.9	73	98	0.53	19	145	140	0.8	304	0	20.4	75	84	117	67	1	3	299	5.6	93	360	2	19	26
122136	2	59	2	1.44	6	1	1	5.1	1	19.6	314	36	2	3	2	96	16.57	193	2	3	2	3	2	4	15	4	101	106	0.57	17	75	145	0.2	263	1	27.3	77.2	99.7	128	77	1	3	51.4	5.7	36	90	2	16	27
120452	2	58	3	NA	3	1	1	5.1	1	19.6	300	31	2	3	2	109	22.04	192	2	3	2	3	2	4	10	3.8	59	103	0.67	20	46	142	0.3	270	3	43.1	116.7	123.3	127	84	1	3	158	6.2	58	540	2	12	23
121784	2	74	2	1	2	2	3	4.8	0.9	18.8	317	12	1	2	1	113	15.81	191	2	3	2	3	2	4	21	4.3	78	101	0.87	22	96	142	0.4	278	0	27.1	99.8	99	124	67	3	1	177	6.7	58	180	2	22	24
120472	2	59	3	2.36	2	1	1	5	0.6	12	209	61	2	3	3	88	20.76	191	2	3	2	3	2	4	10	3.9	72	98	1.05	11	50	140	0.3	274	1	33.7	111	117.5	150	79	0	3	264	5.7	74	480	2	16	27
121944	2	56	3	0.16	1	2	3	6.7	1.5	22.4	288	20	2	3	3	103	8.44	190	2	3	2	3	1	3	20	4.2	66	101	0.86	25	105	142	0.6	281	0	29.7	97.8	108.8	122	84	3	3	82.4	5.6	90	360	0	18	28
119966	1	66	2	3.69	6	2	3	4.6	0.6	13	323	42	2	3	3	104	17.24	189	2	3	2	3	2	4	15	4.1	86	99	1.14	14	118	138	0.4	267	2	26.2	97.3	105.3	139	86	3	3	95.7	6	55	240	2	21	28
122077	1	43	1	NA	3	2	3	5.7	1.1	19.3	281	89	2	3	3	99	5.92	189	2	3	2	3	1	3	28	3.6	73	102	0.76	35	131	140	0.7	250	3	25.5	92.4	97.6	124	75	3	3	52.2	5.2	53	150	0	26	24
120666	1	49	2	0	3	1	1	3.9	0.4	10.3	167	29	2	3	3	101	7.84	188	2	3	2	3	1	1	17	3.7	118	105	0.97	19	57	140	0.2	243	0	29.735	90.9	99.8	130	81	1	3	237	5.9	33	30	1	13	20
121775	1	59	3	5	1	2	3	3.9	0.4	10.3	250	67	2	3	3	93	4.32	188	2	3	2	3	2	4	24	4.1	53	103	1.26	28	82	141	0.7	253	2	27.2	101.9	110	118	78	3	3	264	5.5	70	480	2	22	25
120874	2	32	1	1.42	2	2	3	6	1.3	21.7	270	19	1	2	1	128	26.83	187	2	3	2	3	2	4	32	4.2	132	101	0.51	71	52	139	0.3	259	1	28.4	94.6	98.6	124.78	75.276	3	0	23	5.9	42	300	2	22	23
120214	2	67	3	5	3	2	3	5.6	0.5	8.9	130	29	2	3	3	91	4.29	187	2	3	2	3	2	4	26	3.9	80	100	0.96	9	91	138	0.5	260	2	19.2	79.8	97	97	70	3	3	53.5	5.4	46	240	2	24	26
124638	1	49	3	4.73	3	2	3	6.5	1.2	18.5	239	55	1	2	1	112	5.61	186	2	3	2	3	2	4	12	3	36	98	0.97	45	101	134	1	168	2	27.4	103.4	104.8	121	68	3	1	136	6.8	49	360	2	10	23
123784	2	80	3	3.04	6	1	1	4.9	1.4	28.6	226	54	2	3	3	105	10.29	186	2	3	2	3	2	4	16	4.4	61	99	0.81	12	136	142	0.6	286	1	31.2	107.8	111.9	180	87	2	3	617	5.1	50	540	2	25	30
120468	1	69	1	2.24	1	1	1	6.2	0.4	6.5	371	33	2	3	3	102	19.32	185	2	3	2	3	1	3	23	4.1	80	101	1.02	17	110	140	0.6	276	1	28.3	101.2	97.9	183	101	2	3	111	5.9	51	300	1	20	26
121299	2	64	3	5	2	2	3	3.1	0.5	16.1	201	52	3	3	2	104	10.14	184	2	3	2	3	1	3	17	3.8	83	102	0.64	14	55	139	0.2	262	2	33	106.5	115.7	115	74	3	3	99.3	5.6	66	180	1	18	25
122683	1	54	3	1.59	4	1	1	3.3	0.4	12.1	169	14	2	3	3	110	9.25	183	2	3	2	3	1	3	19	3.8	67	101	1.2	24	106	142	0.5	265	1	25.4	94.1	98.7	160	100	1	3	64	5.3	60	240	0	24	29
120617	1	34	1	0.98	2	2	3	5.4	0.5	9.3	319	34	2	3	3	106	20.01	182	2	3	2	3	1	3	46	4.4	86	104	1.11	42	73	142	0.2	245	0	36.9	111.5	116.6	136	78	3	3	209	5.9	39	180	1	34	24
122417	1	62	2	2.66	4	2	3	4.3	0.8	18.6	294	64	2	3	3	104	27.02	181	2	3	2	3	1	3	36	3.9	70	106	0.91	22	84	144	0.4	236	1	36.7	126.5	117.4	147	86	3	3	232	6.2	40	300	1	23	24
120211	2	52	3	1.97	2	1	1	3.9	0.5	12.8	309	37	1	1	1	83	6.95	181	2	3	2	3	1	3	12	4	66	98	1.43	14	62	136	0.3	259	1	28.7	88.3	98.3	133	75	1	0	48.9	5.8	48	240	0	17	22
120948	1	33	2	4.31	4	2	3	7.2	0.7	9.7	399	11	2	3	3	115	39.56	180	2	3	2	3	1	3	119	4.4	74	101	0.95	126	110	140	1	238	2	40.6	133	126.5	141	92	3	3	803	5.3	48	600	0	67	27
120831	1	60	3	5	3	2	3	3.7	0.1	2.7	342	29	2	3	2	100	10.91	180	2	3	2	3	1	3	23	4.1	71	105	0.91	31	100	144	0.6	273	2	28.6	102.6	101.1	104	66	3	3	110	5.7	36	720	1	21	25
120460	1	20	3	0.48	3	2	3	5	0.8	16	331	32	2	3	3	94	19.81	180	2	3	2	3	2	4	48	4.1	76	96	0.73	26	96	138	0.4	253	0	28.6	97.3	107.5	126	71	3	3	67	5.6	45	420	2	28	26
123010	1	66	2	3.46	6	1	1	3.6	0.8	22.2	294	50	2	3	3	105	6.58	179	2	3	2	3	1	2	14	3.8	105	104	0.8	25	77	144	0.3	250	2	32.1	100.342	106.992	124.78	75.276	2	3	472	5.6	61	120	1	17	26
124330	2	57	3	1.85	5	2	3	4.6	1.1	23.9	355	32	1	2	1	356	3.14	178	2	3	2	3	1	3	11	4	152	93	0.66	45	176	136	0.7	332	1	34.7	113	126.3	124.78	75.276	3	1	232	11.1	121	480	0	15	26
124718	2	59	1	NA	6	1	1	6.1	0.8	13.1	262	21	1	2	1	186	8.05	177	2	3	2	3	2	4	14	3.3	120	97	0.8	25	49	133	0.3	280	3	28	101.3	108.7	205	94	1	1	45	11.6	66	300	2	15	26
120959	1	69	1	1.64	3	1	1	5.3	0.9	17	335	34	2	3	2	105	8.44	177	2	3	2	3	1	3	18	3.7	71	110	0.84	33	86	147	0.4	236	1	34.7	126.5	105.9	168	87	2	3	176	6	55	180	1	14	24
122783	2	71	2	0.98	1	1	1	3.7	0.3	8.1	202	40	2	3	3	98	6.45	176	2	3	2	3	1	3	9	3.7	117	106	0.87	9	50	143	0.2	272	0	22	81.1	95.2	139	67	2	3	52.9	5.8	84	240	0	14	24
121346	1	52	1	2	3	2	3	5.4	1.1	20.4	243	93	2	3	3	96	7.11	176	2	3	2	3	1	3	28	4.1	69	102	0.99	23	96	144	0.5	235	1	27.2	96	96.3	141	85	3	3	218	5.3	47	300	0	25	27
123070	1	53	3	4.97	4	2	3	4.5	0.5	11.1	291	11	2	3	3	111	4.03	175	2	3	2	3	2	4	30	4	74	101	0.92	36	165	142	0.8	245	2	31	102.6	112.4	115	81	3	3	297	5.2	52	600	2	24	24
123077	1	50	3	5	3	2	3	4.5	0.4	8.9	304	31	2	3	3	100	15.16	175	2	3	2	3	2	4	22	4.2	92	103	0.87	33	105	145	0.7	254	2	27.5	100.7	101.9	111	72	3	3	122	5.4	72	480	2	20	26
124394	2	50	2	1.49	1	2	3	5.5	0.6	10.9	261	48	2	3	3	98	5.34	175	2	3	2	3	2	4	14	4.2	47	104	0.84	11	43	142	0.3	233	1	31.4	95.7	111	104	70	3	3	59.6	6.3	44	240	2	21	23
119885	2	58	3	2.77	2	1	1	3.1	0.6	19.4	289	28	2	3	3	90	4.67	175	2	3	2	3	2	4	9	3.8	104	100	0.97	14	75	140	0.7	288	1	37.8	116.9	128.9	147	92	0	3	109	5.4	34	600	2	18	28
124433	1	41	2	0.51	4	1	1	7.5	0.6	8	254	14	2	3	3	281	10.56	173	2	3	2	3	1	1	12	3.7	74	99	0.77	33	77	137	0.3	247	0	32.5	117.5	119.3	136	89	0	3	149	9.3	64	180	0	10	23
122517	2	67	3	2.16	1	1	1	4.1	0.6	14.6	298	22	2	3	2	116	19.74	173	2	3	2	3	1	3	8	3.6	92	100	0.82	18	74	141	0.3	251	1	42.8	120	136.7	191	115	1	3	150	6.1	58	240	1	12	24
122833	2	44	2	0.8	1	2	3	4.7	0.5	10.6	227	38	2	3	3	111	14.52	173	2	3	2	3	1	3	23	4.3	88	101	0.85	43	127	139	0.5	251	0	23.9	88.3	100.3	113	70	3	3	72.4	5.4	64	180	1	28	25
122639	1	48	3	3.38	3	2	3	3.6	0.2	5.6	228	43	2	3	3	100	7.7	173	2	3	2	3	1	2	20	4.4	84	99	1.06	41	158	139	0.5	259	1	25.5	84.4	95.3	109	73	3	3	523	5.2	60	120	1	22	28
120561	1	37	3	5	4	2	3	3.4	0.3	8.8	179	75	2	3	3	97	6.21	173	2	3	2	3	2	4	65	4.2	65	99	0.8	25	109	139	0.8	249	2	23.1	84.1	93.2	111	63	3	3	244	5	65	180	2	35	25
121873	2	68	1	NA	2	2	3	4.3	1.2	27.9	121	21	2	3	3	89	8.89	173	2	3	2	3	2	4	11	3.5	68	103	0.7	25	93	139	0.4	244	3	28.8	101.6	105.5	163	79	3	3	83.2	5.5	54	360	2	16	23
124422	2	52	1	2.1	3	1	1	9.2	1.6	17.4	334	50	1	2	1	306	16.27	172	2	3	2	3	2	4	34	3.6	135	96	0.37	49	67	134	0.3	279	1	29.4	93	92.5	143	85	0	1	181	13.2	61	240	2	27	24
121644	1	52	2	0.35	5	1	1	6.1	0.7	11.5	247	27	1	2	1	247	21.26	172	2	3	2	3	1	1	25	3.9	67	96	0.82	96	122	134	0.4	251	0	27.8	99.5	100.1	120	83	1	1	220	8.2	69	180	1	29	19
124514	2	36	3	4.08	1	1	1	3.2	0.2	6.3	217	57	2	3	3	107	47.51	172	2	3	2	3	2	4	12	4.1	70	102	0.88	15	65	142	0.4	237	2	29.8	92.1	105.5	132	84	0	3	13.1	5.3	46	120	2	13	25
120382	2	58	2	4.69	1	2	3	4.8	1	20.8	170	73	2	3	3	89	19.88	172	3	3	2	3	2	4	23	4.2	94	107	0.62	134	82	145	0.5	253	2	26.6	93.2	97.6	110	69	3	3	100	5.6	64	10	2	22	26
121576	2	55	3	5	2	2	3	4.9	1	20.4	240	30	2	3	3	87	6.26	172	2	3	2	3	2	4	11	3.8	47	102	0.62	10	78	142	0.3	235	2	26.6	100.5	108.3	92	68	3	3	51.6	5.7	51	180	2	12	25
122856	1	80	3	2.92	6	2	3	4.4	0.8	18.2	249	16	2	3	3	114	9.94	171	2	3	2	3	2	4	16	3.9	72	104	1.17	24	88	141	0.8	233	1	25.8	99.9	96.7	114	76	3	3	183	5.8	44	840	2	22	24
121358	1	29	2	1.71	2	1	1	7.5	1.6	21.3	347	22	2	3	3	106	34.79	171	2	3	2	3	2	4	56	4.1	107	99	0.88	59	66	138	0.3	235	1	44.8	144.7	138.5	152	103	0	3	185	5.3	42	180	2	24	26
123281	2	80	2	5	1	2	3	3.3	0.3	9.1	283	46	2	3	3	101	7.44	171	2	3	2	3	1	3	14	3.7	146	100	1.89	20	84	142	0.5	255	2	26.1	96.6	103.5	123	62	3	3	817	2.8	57	180	0	18	29
122202	1	49	3	1.97	2	1	1	4.8	0.6	12.5	178	34	1	1	2	212	20.69	169	2	3	2	3	2	4	20	3.9	57	100	0.73	25	88	136	0.5	235	1	38.3	118.7	127	121	87	1	1	295	10.3	46	720	2	21	24
120252	1	58	3	4.9	3	1	1	6.9	1	14.5	304	25	2	3	3	112	10.52	169	2	3	2	3	2	4	21	4.1	72	102	0.85	14	80	142	0.9	261	2	28.3	94	102.2	122	81	0	3	68	5.1	72	360	2	21	24
122435	1	48	3	2.45	3	2	3	6.9	1.3	18.8	264	35	2	3	3	111	19.99	169	2	3	2	3	1	3	29	4.1	94	99	0.78	43	75	141	0.4	230	1	34.3	123.6	117.1	155	87	3	3	185	5.9	41	480	1	21	29
124789	1	28	3	1.2	6	2	3	7.7	0.9	11.7	307	36	2	3	3	93	7.47	169	2	3	2	3	1	1	45	4.2	58	101	1.05	54	138	141	0.7	265	0	22.1	75.8	91	124.78	75.276	3	3	191	5.5	76	180	0	41	24
120634	2	79	1	1.1	6	1	1	3.5	0.8	22.9	261	11	2	3	2	139	6.64	167	2	3	2	3	1	3	13	4.6	118	98	0.75	13	67	138	0.4	232	0	22.9	79.7	87	178	84	2	3	282	6.3	54	480	1	22	25
124265	2	35	3	3.03	2	2	3	3.2	0.3	9.4	290	32	2	3	3	100	10.47	167	2	3	2	3	2	4	28	4.1	65	99	0.72	23	66	137	0.2	249	1	33.3	89.9	115.1	101	73	3	3	40.7	5.2	68	480	2	24	27
121525	2	65	3	5	1	2	3	5.8	0.4	6.9	225	25	2	3	3	91	10.84	167	2	3	2	3	1	2	19	4	80	106	0.8	25	60	140	0.2	227	2	29.4	96	97.6	111	73	3	3	201	5.7	40	240	1	18	22
122587	1	48	3	1.93	4	2	3	4.5	1.2	26.7	235	24	2	3	3	110	9.13	166	2	3	2	3	2	4	23	4.1	72	100	1.24	23	114	141	0.6	244	1	23.8	89.7	93.5	100	73	3	3	297	5.8	64	540	2	20	24
121962	1	54	2	0.06	5	2	3	13	0.9	6.9	366	57	2	3	3	103	29.4	166	2	3	2	3	2	4	127	4	114	101	0.9	414	96	141	0.6	223	0	33.9	115.8	107.9	130	83	3	3	955	5.3	37	480	2	128	27
123440	2	39	2	2.18	3	2	3	5.1	0.4	7.8	373	33	2	3	3	100	11.07	166	2	3	2	3	1	3	16	3.7	84	101	0.78	26	101	140	0.4	256	1	38.8	120.1	130.6	119	80	3	3	17	5.3	69	360	1	14	25
123627	1	43	2	2.23	4	2	3	3.5	0.2	5.7	227	42	1	1	1	269	5.68	165	2	3	2	3	1	1	6	3.5	103	105	1.04	18	59	144	0.3	235	1	28.7	98.1	100.3	107	66	3	0	521	14.1	36	840	1	9	24
124418	1	80	2	1.66	5	1	1	3.3	0.3	9.1	230	101	2	3	3	109	11.83	165	2	3	2	3	2	4	16	4	75	96	0.84	25	103	136	0.6	244	1	27.9	100.342	106.992	155	83	1	3	381	5.5	48	300	2	21	26
120062	2	68	2	0.7	6	1	1	2.8	0.1	3.6	278	53	2	3	3	103	9.38	165	2	3	2	3	1	3	11	3.9	116	100	1.36	13	63	142	0.2	236	0	30	112.6	116.2	165	90	1	3	358	5.5	54	420	1	15	23
122502	2	60	2	0.59	2	1	1	7.6	2.5	32.9	274	35	2	3	3	103	6.82	165	2	3	2	3	1	3	9	3.8	107	99	0.71	11	49	144	0.4	251	0	37.2	133.5	134.1	145	86	1	3	104	5.7	73	180	0	15	29
120731	2	36	1	0.52	2	1	1	4	0.3	7.5	255	35	1	2	2	80	13.25	165	2	3	2	3	2	4	10	3.7	52	101	0.66	16	93	140	0.4	256	0	27.1	87	98.2	153	96	0	0	14.9	5.7	50	30	2	12	24
123175	1	46	3	5	3	1	1	4.9	0.6	12.2	241	40	2	3	3	94	14.52	164	2	3	2	3	1	3	20	4.6	56	101	1.04	27	91	142	0.4	245	2	29.4	106.1	105	119	77	1	3	210	5.4	58	240	0	17	28
122468	1	31	1	0.89	2	2	3	6.7	0.7	10.4	189	25	2	3	3	118	7.59	163	2	3	2	3	2	4	46	4.1	76	103	0.74	57	78	142	0.3	227	0	29.4	99	99	109	65	3	3	84.4	5.6	32	60	2	28	22
123197	1	68	2	4.06	1	1	1	6	1.6	26.7	248	51	2	3	3	104	2.56	163	2	3	2	3	1	3	16	4.2	50	102	1.17	21	141	141	0.5	247	2	25.5	94.9	94.7	118	78	1	3	108	5.5	44	180	1	20	25
121315	1	53	1	0.12	2	2	3	4.5	0.5	11.1	247	45	2	3	3	123	18.51	162	2	3	2	3	1	3	28	4.2	93	101	1.1	23	133	142	0.5	252	0	30.9	106.5	100.5	117	81	3	3	240	5.7	38	60	1	28	26
121322	2	61	1	NA	2	1	1	3.9	0.5	12.8	254	32	2	3	3	116	9.25	162	2	3	2	3	1	1	16	3.7	128	106	0.65	14	82	146	0.3	255	3	26	90.4	94	124.78	75.276	1	3	58.1	5.9	56	420	1	16	28
120258	2	59	2	2.9	3	1	1	4.3	0.8	18.6	335	32	2	3	3	115	11.53	162	2	3	2	3	2	4	23	4.1	59	101	0.73	17	114	139	0.5	243	1	27.1	101	102.6	127	72	1	3	156	6.1	72	180	2	21	24
123791	2	60	3	5	6	2	3	3	0.2	6.7	279	33	2	3	3	106	7.13	162	2	3	2	3	1	3	14	4.1	60	100	0.68	16	125	141	0.4	279	2	24.7	83.2	100.3	124.78	75.276	3	3	73.1	5.6	95	420	0	17	28
124814	1	64	2	2	4	2	3	8	0.7	8.8	275	53	2	3	3	105	7.27	162	2	3	2	3	1	3	14	3.7	116	105	0.98	43	27	142	0.3	221	1	37.5	119.5	117.4	141	87	3	3	10.4	6.2	50	300	0	16	27
121657	2	49	2	3.47	6	2	3	2.8	0.4	14.3	157	28	2	3	3	95	11.71	162	2	3	2	3	2	4	11	4.3	90	101	0.65	26	102	139	0.4	243	2	28.7	88.2	101.6	114	79	3	3	39.3	5.2	50	360	2	17	24
121494	1	80	3	NA	1	2	3	6.9	0.7	10.1	367	48	1	2	2	171	22.28	161	2	3	2	3	2	4	22	3.8	86	104	0.98	48	84	142	0.5	235	3	31.6	114	104.2	124.78	75.276	3	2	110	7.1	50	120	2	20	24
122670	1	56	3	1.33	5	2	3	8.4	2.1	25	316	41	2	3	3	110	7.3	161	1	2	2	3	1	3	56	4.1	71	96	0.84	89	78	136	0.6	240	0	27.4	99.8	94.4	143	70	3	3	158	5.5	53	240	0	39	24
120212	1	61	3	1.82	2	1	1	5.3	1.5	28.3	319	43	2	3	3	107	19.45	161	2	3	2	3	1	3	16	4.4	58	101	1.3	30	68	143	0.5	236	1	29.9	111	109.7	140	93	1	3	77.6	6.3	63	480	1	16	31
121156	2	59	3	0.91	3	2	3	14	4	28.6	277	32	3	3	1	107	16.56	160	2	3	2	3	1	2	13	3.8	66	107	0.66	15	152	144	0.5	238	0	30.3	103.1	105	96	60	3	3	118	5.7	45	360	1	13	23
124088	1	29	3	5	3	1	1	4.9	0.5	10.2	189	35	2	3	3	103	21.4	160	2	3	2	3	2	4	30	4.9	78	103	1.14	47	107	143	0.6	225	2	30.4	105	109.5	127	80	0	3	131	5.1	40	720	2	18	26
124024	2	45	3	NA	3	2	3	4.4	0.5	11.4	242	74	2	3	3	101	9	160	2	3	2	3	1	1	7	4.2	107	98	0.76	20	77	139	0.3	224	3	33.2	120	122.7	110	74	3	3	106	5.8	54	60	1	11	29
123037	1	67	3	5	2	2	3	4.2	0.2	4.8	275	24	2	3	3	101	7	160	2	3	2	3	1	3	19	3.9	40	101	1.22	19	178	141	0.6	246	2	24.3	89.4	94	132	81	3	3	98.3	5.4	62	180	1	20	27
122940	1	42	2	2.24	2	2	3	5.3	0.4	7.5	246	33	2	3	3	99	4.59	160	2	3	2	3	2	4	25	4.7	62	98	0.89	27	103	140	0.7	256	1	21.1	75.2	90.3	117	82	3	3	169	5.1	52	300	2	22	28
122105	1	37	1	NA	2	2	3	4.4	0.3	6.8	266	22	2	3	2	98	6.33	160	2	3	2	3	2	4	32	4.8	64	101	0.82	51	140	139	0.7	277	3	26.8	84.5	92	116	64	3	3	538	5.3	50	240	2	43	24
124186	1	80	3	1.66	2	2	3	4.5	0.5	11.1	251	22	2	3	3	98	5.64	160	2	3	2	3	1	3	16	3.9	40	101	1.98	12	118	137	0.5	243	1	21.2	85.4	95.9	163	85	3	3	102	5.5	72	180	1	23	25
122784	2	47	1	1.38	2	2	3	3.7	0.7	18.9	267	33	2	3	3	95	10.27	160	2	3	2	3	2	4	8	3.9	68	103	0.64	13	63	141	0.3	231	1	23.5	85.1	96.1	124.78	75.276	3	3	28.4	5.3	51	600	2	19	23
123162	1	69	3	4.14	2	1	1	4.4	0.5	11.4	288	18	2	3	2	123	15.23	159	2	3	2	3	2	4	16	3.7	65	101	0.95	25	56	141	0.3	218	2	30	113.1	108	142	84	1	3	118	5.9	37	300	2	14	29
124757	1	43	3	4.08	3	2	3	4.4	0.6	13.6	235	17	2	3	2	110	5.18	159	1	2	2	3	1	3	36	4.5	87	99	0.8	16	163	139	1	262	2	22.2	82.6	93	127	80	3	3	250	5.2	97	240	0	26	27
123641	1	43	1	1.78	3	2	3	5.2	1	19.2	335	41	2	3	3	103	19.51	159	2	3	2	3	2	4	28	4.6	70	101	0.82	21	88	141	0.4	246	1	35.5	117.7	115.4	123	73	3	3	316	5.5	45	240	2	28	27
123434	2	53	3	3.7	4	2	3	4.9	0.7	14.3	315	46	2	3	3	100	8.76	159	2	3	2	3	1	2	16	4.2	100	104	0.67	22	45	142	0.2	260	2	25.8	94	106.7	135	96	3	3	58.4	5.8	75	600	1	15	27
120945	1	25	3	1.43	3	2	3	5	0.8	16	150	44	2	3	3	97	6.51	159	2	3	2	3	1	3	14	4.2	57	104	1.46	21	91	142	0.5	224	1	26.2	80.4	97.4	104	60	3	3	246	5.4	57	600	1	18	27
121436	1	69	2	5	3	1	1	5	0	0	342	0	2	3	3	93	11.42	159	2	3	2	3	1	3	17	3.9	59	101	1.4	13	87	139	0.3	238	2	40	131.5	136.9	135	82	1	3	113	5.8	62	360	1	23	28
122629	1	73	3	5	4	2	3	5.8	1.3	22.4	332	90	2	3	3	130	12.02	158	2	3	2	3	2	4	18	3.9	91	103	1.42	50	68	143	0.5	228	2	28.2	110	106.5	129	79	3	3	420	6	42	300	2	14	26
120699	2	71	3	1.6	3	2	3	4.3	0.9	20.9	323	20	2	3	2	104	24.83	158	2	3	2	3	2	4	17	4	71	102	0.64	26	82	142	1	242	1	32.1	104	111.2	112	61	3	3	261	5.6	53	300	2	16	26
123664	1	28	3	1.85	3	2	3	5.6	1.3	23.2	299	27	2	3	3	103	18.94	158	2	3	2	3	1	1	80	4.5	72	100	1.18	71	115	141	0.4	247	1	33.3	103	105	108	71	3	3	129	5.4	33	300	1	34	27
124039	1	40	3	4.78	6	1	1	6	1.4	23.3	335	12	3	3	2	101	11.71	158	2	3	2	3	1	2	56	4.3	95	104	0.89	43	100	144	0.5	236	2	24.1	91.9	98.7	114	74	0	3	101	5.6	38	300	1	34	26
124175	1	66	3	5	1	2	3	3.5	0.9	25.7	268	56	2	3	3	97	4.35	158	2	3	2	3	2	4	24	3.8	69	100	0.82	25	111	141	0.4	231	2	24.1	88.8	93.9	107	66	3	3	55.9	5.4	59	180	2	18	28
121277	2	60	3	3.65	2	1	1	5.1	1.2	23.5	334	61	2	3	3	94	13.76	158	2	3	2	3	2	4	19	3.9	106	102	0.92	18	101	141	0.7	246	2	43.3	124.1	147.2	182	99	1	3	134	5.9	64	360	2	20	29
123146	2	63	2	NA	3	1	1	5	1.2	24	230	16	2	3	3	89	4.79	158	2	3	2	3	1	2	16	4.1	61	100	0.69	11	112	141	0.6	236	3	25.4	87.2	96.5	129	89	2	3	273	5.5	39	240	0	15	25
124753	1	21	2	NA	5	2	3	6.2	0.5	8.1	254	19	2	3	3	80	30.67	158	2	3	2	3	1	1	16	4.2	79	101	0.94	49	111	142	0.3	263	3	27.4	100.342	106.992	124.78	75.276	3	3	130	5.3	60	120	0	15	28
123454	1	53	1	1.85	1	1	1	6.6	1.7	25.8	374	37	1	2	1	292	3.09	157	2	3	2	3	1	3	53	4.5	118	97	0.81	67	82	136	0.3	225	1	30	112.2	109.8	142	89	1	1	117	10.2	41	120	0	32	25
122909	2	64	3	4.2	1	1	1	3.8	0.8	21.1	241	56	1	2	1	140	8.28	157	2	3	2	3	2	4	10	4.4	80	103	0.59	21	100	140	0.4	222	2	26.2	87.2	104.7	148	99	1	1	145	6.7	52	9999	2	14	26
121928	2	60	3	5	3	1	1	7	0.5	7.1	254	46	2	3	3	98	27.05	157	2	3	2	3	2	4	19	2.8	95	100	0.62	40	83	136	0.2	180	2	47.1	125.2	143.5	140	94	1	3	22.7	5.7	57	600	2	20	25
122612	2	67	2	3.19	6	1	1	5.5	1.1	20	219	30	2	3	3	96	5.79	157	2	3	2	3	2	4	12	4.2	62	99	0.92	11	108	140	0.5	263	1	23.3	89.6	90.4	115	57	2	3	70.4	5.4	80	480	2	20	26
122647	2	60	2	0.81	1	1	1	4.7	0.4	8.5	120	32	1	1	2	88	11	157	2	3	2	3	2	4	25	3.6	116	106	1.19	25	63	145	0.2	227	0	31.3	114.8	113.4	122	77	1	1	222	5.7	55	240	2	27	20
123523	1	50	1	NA	1	1	1	8.9	3.5	39.3	372	21	1	2	2	373	17.59	156	2	3	2	3	1	1	41	3.5	112	93	0.8	65	63	132	0.4	222	3	37.2	127.1	115.5	160	106	1	1	286	14.1	39	120	0	30	25
122019	2	43	2	1.4	3	1	1	10.3	1	9.7	380	44	2	3	2	215	17.01	156	2	3	2	3	2	4	48	3.9	122	96	0.64	129	42	140	0.5	222	1	36.9	118.8	126.3	136	105	1	3	67.3	7.4	46	240	2	47	27
121693	2	80	3	5	6	1	1	4.5	0.5	11.1	186	55	1	2	2	185	5.02	156	2	3	2	3	2	4	7	4	138	100	0.95	42	126	139	0.3	212	2	19.3	71.6	91.2	154	71	1	2	338	7.8	40	720	2	9	25
122144	1	69	3	0.64	2	1	1	7.7	0.7	9.1	239	34	2	3	3	120	25.39	156	2	3	2	3	1	3	19	4.2	60	100	1.37	26	103	139	0.3	215	0	26.7	99.7	100.6	129	81	1	3	201	6.3	32	180	1	22	22
120745	1	32	3	5	2	2	3	5.2	0.5	9.6	230	13	2	3	3	113	15.98	156	2	3	2	3	1	3	24	4.6	74	96	1.08	32	172	139	1.1	229	2	26.1	89.9	97.5	121	67	3	3	497	5.2	34	180	1	18	29
123552	1	59	3	5	2	2	3	6.1	0.5	8.2	298	40	2	3	2	106	12.07	156	2	3	2	3	2	4	36	3.9	51	99	1.01	24	128	139	0.6	216	2	36.2	113.9	118	124	88	3	3	294	5.7	45	480	2	22	26
122304	2	65	3	NA	3	1	1	4.1	0.4	9.8	307	8	2	3	3	105	9.04	156	2	3	2	3	1	3	19	4.6	105	100	0.66	22	115	141	0.6	239	3	26.8	99.1	103	151	86	2	3	562	5.6	68	360	1	15	25
119829	2	35	3	3.73	5	2	3	7.1	1.3	18.3	217	37	2	3	3	101	10.03	156	2	3	2	3	2	4	13	4	65	104	0.9	34	108	141	0.2	230	2	31.1	98.6	107.3	117	87	3	3	59.4	5.5	48	660	2	18	25
121061	1	62	1	0.95	4	1	1	10.5	2.5	23.8	168	25	2	3	3	101	3.31	156	2	3	2	3	1	1	18	4.3	120	97	3.33	36	21	142	0.4	293	0	18.9	85.2	90.7	147	79	0	3	415	5.5	139	420	1	23	24
122394	2	66	3	0.86	2	1	1	3.9	1	25.6	258	42	2	3	3	94	11.32	156	2	3	2	3	1	3	14	3.4	92	102	0.77	20	105	139	0.3	244	0	28.8	97.7	106.3	126	85	2	3	123	5.7	61	600	1	14	28
119994	2	55	3	2.15	3	1	1	4.9	1	20.4	287	30	2	3	1	182	9.56	155	2	3	2	3	2	4	13	4.3	57	100	0.59	13	76	144	0.4	227	1	22.3	84.6	90.8	163	83	1	3	75.6	7.9	51	480	2	11	28
122672	1	47	3	4.64	5	2	3	3.6	0.3	8.3	286	23	2	3	3	115	8.92	155	2	3	2	3	2	4	19	4.6	45	102	0.99	22	73	142	0.3	243	2	31.1	103.2	109.2	125	77	3	3	140	5.3	76	600	2	16	27
122209	1	31	2	1	2	2	3	4.2	0.8	19	206	30	2	3	3	95	6.37	155	2	3	2	3	1	1	23	4.2	81	103	1.22	21	146	139	0.4	211	0	24.7	93.7	98.6	109	71	3	3	64.5	5.3	41	240	0	22	25
120989	1	46	1	0.99	3	1	1	4	0.3	7.5	227	12	3	3	2	115	3.63	154	2	3	2	3	1	3	13	4.2	66	104	1.52	11	90	144	0.6	222	0	22.3	87.6	91.3	124.78	75.276	1	3	56.8	5.7	43	60	1	14	29
124360	2	59	3	3.44	1	2	3	5.6	1.1	19.6	288	22	2	3	2	109	7.3	154	2	3	2	3	1	2	8	3.8	102	99	0.95	16	71	142	0.3	242	1	35.3	113.2	117.7	119	75	3	3	45.6	5.9	39	660	1	11	29
121961	1	41	3	5	3	2	3	4.6	0.4	8.7	309	24	2	3	3	104	8.18	154	2	3	2	3	2	4	9	4.1	54	103	1.16	28	102	141	0.4	212	2	30.9	108.8	111.7	112	84	3	3	145	5.7	46	360	2	13	25
123079	2	40	3	3.59	3	2	3	3.1	0.3	9.7	215	55	2	3	3	97	8.29	154	2	3	2	3	1	2	8	4.1	55	107	0.92	21	105	143	0.5	217	2	26.5	91.4	113.5	110	68	3	3	67.3	5.5	48	300	1	13	27
121699	2	71	3	5	5	2	3	4	0.7	17.5	292	63	2	3	2	96	8.42	154	2	3	2	3	2	4	14	3.6	94	104	0.88	33	101	145	0.3	232	2	31.3	105.5	116	157	84	3	3	40.2	5.1	56	720	2	15	24
121172	2	73	3	2.65	6	2	3	5	0.6	12	302	15	2	3	3	120	20.82	153	2	3	2	3	2	4	10	3.9	129	99	0.78	15	57	143	0.3	243	1	49.6	119.9	143.6	121	88	3	3	128	6	46	960	2	16	26
123951	2	62	3	4.81	2	1	1	4.2	0.4	9.5	238	64	2	3	2	107	12.38	153	2	3	2	3	2	4	21	4	62	103	0.82	53	91	144	0.3	241	2	23.9	85	89.6	133	81	1	3	192	5.9	66	480	2	24	25
121353	1	63	3	2	1	1	1	2.6	0.7	26.9	311	40	2	3	3	107	4.83	153	2	3	2	3	1	1	17	3.6	83	103	0.74	56	74	140	0.4	216	1	25.3	95	96.8	144	74	1	3	96.4	5.6	47	300	0	17	24
120552	1	21	3	2.1	4	2	3	8.4	0.9	10.7	388	41	2	3	2	98	20.45	153	2	3	2	3	2	4	115	3.9	88	103	0.74	64	134	140	0.7	218	1	47.5	134.1	127.8	125	77	3	3	243	5.2	40	180	2	59	23
121696	1	40	2	4.4	2	2	3	3.5	0.5	14.3	256	27	2	3	3	97	10.5	153	2	3	2	3	1	3	17	3.8	44	101	1	20	84	141	0.4	222	2	33.4	111.6	117.4	125	85	3	3	92.9	5.8	62	240	0	20	29
120131	1	50	3	1.4	2	2	3	6.4	0.4	6.3	210	26	2	3	3	93	2.05	153	2	3	2	3	1	1	9	3.9	77	102	1.11	18	66	140	0.3	197	1	18.4	77.9	85.5	114	72	3	3	114	5.1	31	360	1	18	26
121204	2	70	2	5	4	2	3	5.6	0.6	10.7	142	42	2	3	3	91	5.93	153	2	3	2	3	2	4	27	3.6	60	102	0.81	67	77	141	0.4	248	2	20.1	75.8	87.6	160	81	3	3	97	5.1	78	540	2	39	26
120527	1	55	1	0.94	6	2	3	6.4	1.6	25	311	33	1	2	1	258	8.67	152	2	3	2	3	1	3	52	4.4	99	98	0.62	39	134	141	0.7	220	0	29.8	103.1	98.3	122	66	3	1	265	10.2	43	60	0	31	26
120013	1	62	3	1.34	1	1	1	6.2	1	16.1	369	38	1	2	1	142	29.03	152	2	3	2	3	2	4	19	4.5	104	103	1.05	27	57	140	0.4	209	0	39.5	120.8	121.4	161	97	2	2	128	6.9	43	90	2	20	26
123405	1	57	3	3.98	4	1	1	3.6	0.1	2.8	255	77	2	3	3	106	10.7	152	2	3	2	3	2	4	23	4.2	65	104	0.98	19	171	144	0.6	206	2	28	99.3	102.7	112	64	1	3	135	5.4	42	720	2	21	25
119817	1	50	2	1.95	2	2	3	4.1	0.4	9.8	291	36	2	3	3	102	6.21	152	2	3	2	3	2	4	42	4	53	100	0.89	13	111	138	0.5	225	1	29.1	108.2	104	108	66	3	3	104	5.8	66	300	2	18	25
121866	2	50	3	1.53	5	2	3	3.9	0.7	17.9	195	72	2	3	3	100	2.63	152	2	3	2	3	2	4	12	4.3	61	102	0.77	20	95	141	0.4	267	1	20.6	68.7	84.5	133	78	3	3	78.5	5.2	93	120	2	16	26
119825	2	51	2	NA	2	2	3	4.4	0.3	6.8	257	26	2	3	3	98	10.6	152	3	3	2	3	1	1	11	4.1	72	101	0.8	13	123	139	0.5	233	3	25.2	99.7	107	114	73	3	3	34.8	5.7	57	60	0	16	28
122721	2	64	2	1.17	1	1	1	3.2	0.4	12.5	297	39	2	3	3	118	5.45	151	2	3	2	3	1	3	14	4.3	77	99	0.82	17	158	141	0.4	241	0	24	86.8	101	104	60	1	3	99.7	5.5	72	120	0	17	27
121751	1	52	1	0.64	1	2	3	5.3	0.8	15.1	394	25	2	3	1	117	17.54	151	2	3	2	3	1	3	49	4	75	100	0.65	38	123	141	0.3	216	0	35.3	115.8	117.7	124.78	75.276	3	3	598	6.1	38	480	1	25	26
120358	1	43	2	3.32	4	2	3	3.6	0.7	19.4	276	44	2	3	3	112	12.71	151	2	3	2	3	2	4	24	4.2	69	101	0.9	47	87	139	0.6	209	1	34.9	116.8	119.6	134	84	3	3	73.6	5.9	47	480	2	21	25
120577	2	56	2	4.64	3	2	3	7	1.1	15.7	322	33	2	3	3	111	20.41	151	2	3	2	3	1	3	57	4.1	62	101	0.63	33	98	143	0.4	221	2	34.3	110.5	117.9	133	86	3	3	242	5.6	42	11	0	29	26
123762	2	80	2	0.1	6	2	3	5.7	1.1	19.3	100	0	2	3	3	109	2.86	151	2	3	2	3	2	4	16	4.1	78	102	0.99	29	98	141	0.6	239	0	28.1	100.342	106.992	124.78	75.276	3	3	1240	5.5	70	60	2	29	23
123760	1	47	3	5	6	2	3	8.8	1.5	17	369	14	2	3	2	107	16.69	151	2	3	2	3	2	4	44	4	73	106	0.94	55	90	144	0.6	235	2	30.2	108.2	106.9	121	91	3	3	131	5.3	36	480	2	26	23
120111	1	43	3	2.99	4	2	3	3.8	0.6	15.8	234	68	2	3	3	102	9.36	151	2	3	2	3	1	3	35	4.6	58	97	1.03	38	143	139	0.6	232	1	33	112.4	119	112	82	3	3	582	5.4	53	600	0	24	29
120593	1	68	3	3.52	2	2	3	5.3	1.2	22.6	285	26	2	3	3	94	5.18	151	2	3	2	3	1	2	18	4.2	88	102	1.24	33	115	140	0.5	218	2	28.4	110.5	106.9	136	92	3	3	150	6.2	44	180	1	30	26
121122	1	46	1	0.55	2	2	3	4.9	0.4	8.2	288	22	2	3	3	84	13.68	151	2	3	2	3	1	1	13	3.9	82	100	1.01	18	118	141	0.4	214	0	25.5	108.7	102.2	124	89	3	3	56.1	5.8	44	120	0	15	22
121720	2	79	3	4.2	5	2	3	4.2	1	23.8	271	34	2	3	2	103	7.58	150	2	3	2	3	1	3	13	4.3	58	98	0.73	14	112	139	0.9	263	2	21.1	84.2	91.7	132	56	3	3	120	5.4	104	300	1	20	26
124010	1	33	3	5	5	2	3	5.2	0.8	15.4	242	43	2	3	3	102	5.15	150	2	3	2	3	2	4	48	4.5	54	98	0.78	18	109	138	0.6	225	2	26.2	93.1	95.6	122	81	3	3	260	4.9	58	600	2	30	29
123860	2	61	3	NA	5	1	1	3.3	0.7	21.2	259	29	2	3	3	99	8.84	150	2	3	2	3	2	4	23	4.1	70	101	0.73	24	109	140	0.4	235	3	27.3	101.8	100.7	114	62	1	3	147	5.6	62	480	2	19	23
121550	1	32	3	5	1	2	3	5.5	0.3	5.5	202	13	2	3	3	91	4.9	150	2	3	2	3	1	3	14	4.3	77	101	0.92	31	94	141	0.2	206	2	23.2	88	96.3	107	64	3	3	34.2	5.3	53	420	0	16	31
120594	1	61	1	NA	4	1	1	2.9	2.4	82.8	259	33	1	2	1	145	7.72	149	2	3	2	3	1	3	19	3.9	75	106	0.93	36	68	144	0.5	223	3	28.9	103.5	104	120	86	0	1	319	6.7	38	720	0	14	25
121741	1	77	1	2.78	4	2	3	4.5	0.7	15.6	276	40	2	3	3	122	4.11	149	2	3	2	3	1	3	19	3.9	72	102	0.89	16	148	144	0.6	235	1	27.2	99.6	100.4	130	68	3	3	192	5.7	61	180	0	18	26
123196	2	65	3	5	1	1	1	2.9	0.4	13.8	256	45	2	3	3	108	10.62	149	2	3	2	3	2	4	16	4.2	77	104	0.94	10	70	142	0.5	221	2	38.9	114	128.4	130	68	1	3	56	5.9	46	120	2	18	27
123412	1	52	3	3.34	2	1	1	13.7	6.6	48.2	392	44	1	2	1	235	17.99	148	2	3	2	3	1	1	47	4.1	124	100	1.01	71	57	144	0.3	210	1	47	145.4	138	151	107	1	1	49.2	9.4	28	720	1	26	29
124662	2	63	3	2.2	6	1	1	6.3	0.4	6.3	365	39	1	2	1	198	5.64	148	2	3	2	3	2	4	17	4	108	100	0.5	25	64	140	0.3	232	1	34.6	114.1	115.7	175	88	1	1	167	8.9	50	180	2	18	25
124643	2	54	3	1.7	2	2	3	9.5	2.2	23.2	321	29	1	2	1	142	13.14	148	2	3	2	3	1	3	19	4.2	62	101	0.5	27	81	145	0.3	227	1	24.1	86.7	90.1	119	80	3	1	175	6.2	50	180	1	17	30
121629	2	56	3	0.59	2	1	1	3.5	0.1	2.9	280	48	2	3	2	128	12.16	148	2	3	2	3	2	4	19	4.2	99	101	0.63	27	100	141	0.6	205	0	28.8	89.4	97	105	79	1	3	281	6.1	55	180	2	19	27
123678	2	42	2	3.11	2	2	3	2.8	0.6	21.4	277	35	2	3	3	106	10.67	148	2	3	2	3	2	4	6	4.4	52	103	0.92	14	28	139	0.2	213	1	28.8	97.4	105.1	126	81	3	3	8.47	5.4	50	720	2	9	24
123902	2	34	3	0.98	2	2	3	6.4	0.9	14.1	265	57	2	3	2	102	10.26	148	2	3	2	3	1	1	14	3.7	64	102	0.93	21	72	138	0.3	200	0	41.1	127.1	129.4	108	81	3	3	59.1	5.4	48	120	1	16	23
122730	1	66	3	1.49	1	1	1	5.3	0.7	13.2	298	30	2	3	2	102	9	148	2	3	2	3	2	4	14	4.1	85	105	1.09	13	77	142	0.6	223	1	24.2	94	92.4	137	89	2	3	103	5.3	35	300	2	14	21
120479	1	39	2	0.95	2	1	2	5.6	0.4	7.1	225	33	2	3	3	97	5.68	148	2	3	2	3	1	2	26	4.2	122	108	0.95	35	137	143	0.8	217	0	30	98.5	105	123	70	0	3	143	5.4	41	180	1	23	23
120373	2	24	3	1.78	2	2	3	5.3	0.3	5.7	255	17	2	3	3	92	17.75	148	2	3	2	3	2	4	12	3.9	58	104	0.66	14	46	140	0.3	221	1	33.8	101.3	119.2	117	75	3	3	37.3	5.1	39	180	2	15	20
121490	2	30	3	4.25	4	2	3	4.1	0.3	7.3	163	44	2	3	3	88	4.47	148	2	3	2	3	2	4	11	4.4	45	100	0.79	10	143	142	0.5	225	2	22.6	78	90.4	97	59	3	3	44	5.2	72	30	2	21	26
122095	2	43	3	1.38	6	2	3	2.8	0.2	7.1	229	33	2	3	3	84	5.67	148	2	3	2	3	2	4	12	4	51	101	0.64	12	70	139	0.3	218	1	20.9	71.6	88.6	109	71	3	3	36.3	5.3	64	300	2	18	22
124568	2	58	2	0.49	2	1	1	6.7	1	14.9	326	41	3	3	2	119	17.7	147	2	3	2	3	2	4	20	4.1	88	102	0.7	46	56	145	0.3	217	0	46.1	125.5	134.4	122	89	1	3	855	6.6	48	300	2	29	26
123801	1	58	3	2.43	5	1	1	5.2	0.3	5.8	253	19	2	3	3	108	7.62	147	2	3	2	3	1	1	38	4.1	82	101	0.74	93	80	140	0.3	212	1	24.7	97.3	96.5	107	60	1	3	388	4.8	45	300	0	29	24
123527	1	40	3	5	3	2	3	6.2	0.7	11.3	352	18	2	3	3	107	15.17	147	2	3	2	3	2	4	28	4.7	84	99	0.82	22	84	143	0.6	220	2	27.4	93.3	99.3	118	70	3	3	154	5.2	43	300	2	20	26
124048	2	48	1	0.21	2	1	1	4.5	0.3	6.7	272	26	2	3	2	105	16.98	147	2	3	2	3	1	1	14	3.7	74	103	0.6	25	42	143	0.3	237	0	31.2	110.7	108.4	130	91	0	3	18.1	6.7	51	420	1	15	25
120967	1	57	3	4.48	5	2	3	6.6	0.8	12.1	389	33	2	3	3	105	14.18	147	2	3	2	3	1	3	62	4	61	100	1.12	55	116	137	0.6	251	2	35.2	123.4	108	151	96	3	3	166	5.6	41	360	0	46	22
120404	2	32	3	0.33	3	2	3	2.5	0.1	4	232	20	2	3	2	103	5.23	147	2	3	2	3	1	3	12	4.4	60	102	0.77	14	53	140	0.2	208	0	26.6	94.7	107.7	125	76	3	3	47.2	5	48	720	1	15	23
119911	1	69	2	3.05	3	1	1	3.3	0.8	24.2	315	49	2	3	3	101	22.76	147	2	3	2	3	1	3	17	4.2	72	103	0.85	14	97	142	0.4	209	1	38.7	130	128.4	144	75	0	3	330	5.7	42	480	0	19	25
124236	2	58	2	0.99	5	1	1	5.6	0.5	8.9	176	45	2	3	3	91	7.41	147	2	3	1	1	1	1	20	4	108	100	0.76	55	85	137	0.3	230	0	27.9	93.9	99.5	153	79	1	3	88.9	5.5	73	300	0	22	25
121116	2	42	3	1.35	1	2	3	5.5	0.7	12.7	312	8	2	3	3	89	20.24	147	2	3	2	3	2	4	50	4.4	69	101	0.74	26	77	138	0.4	210	1	27.9	92.1	97.6	106	70	3	3	174	5.3	38	600	2	31	23
122286	2	64	3	0.88	6	1	1	10.1	0.5	5	334	8	1	2	1	176	23.84	146	2	3	2	3	1	3	79	4.3	50	97	1.01	28	35	139	0.2	225	0	36.1	109.7	110	129	64	1	1	198	9.4	45	480	1	42	24
120676	2	45	3	4.66	5	2	3	3.7	0.3	8.1	293	30	2	3	3	111	5.87	146	2	3	2	3	2	4	13	4.2	73	104	0.67	18	93	138	0.4	226	2	25.8	86.2	98.6	104	66	3	3	81	5.4	73	300	2	18	22
120887	2	53	3	3.45	6	1	1	3.2	0.5	15.6	199	44	2	3	3	111	5.28	146	2	3	2	3	2	4	17	4	124	100	0.53	13	88	142	0.5	215	2	33	93.8	117	138	106	0	3	68.5	5.8	53	180	2	19	29
123069	2	80	3	5	1	2	3	6	1.3	21.7	214	23	2	3	3	100	4.58	146	2	3	2	3	2	4	15	3.9	116	100	0.96	33	113	142	0.6	216	2	23.4	93	90	141	78	3	3	208	5.9	47	240	2	20	32
120203	2	41	3	0.19	2	1	1	6.4	0.5	7.8	213	13	2	3	3	98	13.97	146	2	3	2	3	1	1	9	3.6	83	103	0.75	22	77	141	0.5	211	0	30.8	106	112.6	144	93	0	3	19.5	5.7	46	120	0	11	26
119832	2	41	1	0.62	6	2	3	3.1	0.4	12.9	247	31	2	3	3	92	4.72	146	2	3	2	3	2	4	14	4.2	85	103	0.5	24	61	143	0.3	213	0	28.3	103.2	107.2	124.78	75.276	3	3	54.4	5.2	43	60	2	15	24
124683	1	62	3	5	1	2	3	3.9	0.7	17.9	213	21	2	3	3	87	4.97	146	2	3	2	3	2	4	11	4	136	101	0.97	64	116	141	0.3	234	2	21	82.5	94.4	135	84	3	3	201	4.8	77	600	2	24	27
121506	1	53	1	2.19	1	1	1	4.9	0.7	14.3	271	19	2	3	2	151	4.08	145	2	3	2	3	2	4	16	4.5	92	99	0.8	23	102	139	0.8	201	1	30	102	99.6	202	89	1	3	570	7.9	44	30	2	20	26
123083	2	68	3	4.62	4	2	3	5.3	1.5	28.3	278	70	2	3	3	108	6.67	145	2	3	2	3	2	4	16	4.2	63	103	0.83	14	141	139	0.5	228	2	24.3	87	97.6	124	64	3	3	217	5.4	72	360	2	19	26
122419	1	61	3	4.04	1	2	3	5.8	0.6	10.3	211	23	2	3	3	105	9.37	145	2	3	2	3	2	4	19	4.8	79	100	1.1	59	126	140	0.5	232	2	26.6	99.9	100.8	163	98	3	3	117	5.8	65	9999	2	23	29
124043	2	64	2	1.22	1	2	3	4.3	0.4	9.3	139	76	2	3	3	102	5.83	145	1	3	3	3	1	1	23	4	131	98	0.64	269	144	136	0.3	254	0	24.7	83.1	92.6	135	73	3	3	254	5.4	53	180	1	21	23
123861	1	42	3	4.06	2	2	3	4.8	0.4	8.3	311	35	3	3	2	100	10.19	145	2	3	2	3	1	3	18	3.7	92	102	1.24	18	127	140	0.5	195	2	31.6	95.4	102	116	73	3	3	214	5.7	43	180	1	26	24
120792	1	47	2	1.06	5	2	3	5.1	0.4	7.8	192	45	2	3	3	98	21.23	145	2	3	2	3	1	1	15	3.9	53	103	1.14	15	75	144	0.2	195	0	35.3	120.2	114.9	132	96	3	3	74	6.1	35	720	0	15	25
124504	2	66	3	0.04	1	2	3	4.2	0.5	11.9	276	24	2	3	2	98	11.38	145	2	3	2	3	1	3	14	3.9	97	104	1.07	13	84	142	0.3	223	0	30.3	107.8	113.3	96	57	3	3	190	5.6	61	120	0	17	24
123593	2	77	3	2.16	1	2	3	4.6	0.3	6.5	304	37	2	3	3	97	15.34	145	2	3	2	3	2	4	10	4.3	74	103	0.92	20	97	142	0.3	220	1	28.8	95.2	106.4	151	78	3	3	267	5.5	51	480	2	15	24
121245	1	24	2	1.43	2	2	3	4	0.6	15	131	43	2	3	3	97	6.08	145	2	3	2	3	2	4	19	4	86	104	1.17	17	98	143	0.5	211	1	21	70.3	90.2	128	65	3	3	219	4.6	55	600	2	18	28
123362	1	57	2	1.25	1	1	1	2.8	0.2	7.1	216	41	2	3	3	95	3.9	145	2	3	2	3	1	1	15	4	104	102	0.84	21	90	142	0.3	205	0	22.8	98.1	91.3	133	83	1	3	450	5.4	41	360	0	15	20
119950	1	37	3	1.62	2	2	3	4.4	0.6	13.6	236	58	2	3	3	91	6.24	145	2	3	2	3	2	4	41	5	124	99	1.33	48	68	140	0.3	223	1	19.3	69.5	85.2	107	69	3	3	96.6	5.4	70	780	2	31	29
123644	2	60	1	0.92	6	1	1	4.4	0.4	9.1	321	47	1	1	2	231	19.19	144	2	3	2	3	1	3	58	3.2	63	103	0.8	33	78	140	0.2	223	0	27.4	103.9	99.4	161	73	1	0	95.2	10.9	40	60	1	42	26
123045	2	80	1	0.68	1	1	2	2.2	0.3	13.6	177	57	1	2	1	207	12.88	144	2	3	2	3	1	3	14	3.7	74	103	0.95	22	117	138	0.3	223	0	37.8	119	131	123	67	0	0	391	9.2	48	720	1	16	23
122240	2	63	3	3.95	2	1	1	3.9	0.9	23.1	289	14	2	3	3	113	17.49	144	2	3	2	3	2	4	24	4.3	68	98	0.97	29	87	141	0.5	222	2	33.5	104.4	113.6	107	63	1	3	85.4	5.6	41	180	2	18	28
123153	1	42	1	0.25	1	2	3	5.5	1.2	21.8	297	47	2	3	3	111	13.71	144	2	3	2	3	1	1	24	4.1	81	104	0.71	29	106	142	0.3	211	0	25.5	91.4	92	124.78	75.276	3	3	152	5.8	43	20	0	18	26
122786	2	47	1	3.33	4	2	3	2.7	0.5	18.5	221	33	2	3	3	107	6.29	144	2	3	2	3	2	4	88	4.1	58	101	0.96	13	98	139	0.4	228	1	28.4	94	108.1	91	67	3	3	72.7	5.4	72	540	2	45	25
124205	2	60	1	NA	6	1	1	3.2	0.7	21.9	276	34	2	3	3	103	14.2	144	2	3	2	3	2	4	5	3.9	100	102	0.74	21	65	142	0.5	223	3	32.3	109	115.8	127	78	1	3	70	5.1	40	420	2	17	27
122283	1	60	3	5	3	2	3	4.7	1	21.3	305	12	2	3	3	96	4.12	144	2	3	2	3	1	3	13	4.4	96	101	0.97	23	151	141	0.7	227	2	25.6	98.7	106.2	109	65	3	3	285	4.8	60	240	1	20	28
120817	1	59	3	0.17	4	2	3	14.9	2.9	19.5	268	20	3	3	2	117	7.57	143	2	3	2	3	2	4	27	4.2	59	101	0.82	47	123	140	1	207	0	29	96.6	104.2	127	72	3	3	853	6	46	180	2	30	28
120953	1	61	3	5	3	1	1	7.9	1.7	21.5	386	27	2	3	3	116	52.08	143	2	3	2	3	2	4	45	3.7	40	105	1.06	42	106	140	0.3	202	2	37.3	111.5	112.6	110	71	1	3	616	5.5	36	600	2	27	23
124208	2	79	3	3.92	1	1	1	5.9	0.5	8.5	247	95	2	3	3	112	11.3	143	2	3	2	3	2	4	11	4.1	103	105	0.94	13	66	146	0.4	218	2	30.7	110.9	109.3	155	83	2	3	98	6.6	58	720	2	19	25
121694	2	76	3	5	6	1	1	6.1	1.4	23	240	17	2	3	3	105	5.54	143	2	3	2	3	2	4	14	4.2	98	103	1.02	16	75	142	0.4	219	2	31.7	98.6	111.6	158	72	0	3	204	5.1	69	480	2	20	27
123105	1	31	3	5	6	2	3	6.3	0.8	12.7	378	22	2	3	3	102	35.43	143	2	3	2	3	2	4	49	4.3	54	101	0.74	28	116	140	0.7	223	2	32.4	114.8	112	124.78	75.276	3	3	315	5.3	44	600	2	32	25
123703	1	34	1	0.66	2	2	3	4.6	2	43.5	298	96	2	3	3	97	22.46	143	2	3	2	3	2	4	79	3.9	89	104	1.03	41	83	143	0.3	208	0	44.2	129.2	133	113	82	3	3	169	6.1	43	600	2	45	26
121405	2	37	2	0.76	2	2	3	4.8	1.2	25	212	23	2	3	3	96	9.41	143	2	3	2	3	1	1	12	4.4	53	98	0.89	16	47	137	0.3	207	0	21.7	82	89.7	98	69	3	3	54.3	5.2	32	300	1	19	25
122415	1	60	2	1.54	1	2	3	4.4	2.7	61.4	321	30	2	3	3	93	9.1	143	2	3	2	3	2	4	16	4	80	102	0.87	15	81	139	0.7	224	1	34.6	120.5	112	126	68	3	3	114	5.7	65	480	2	22	24
123711	2	64	3	2.17	1	1	1	7.4	1.8	24.3	338	55	1	2	1	163	11.35	142	2	3	2	3	1	3	23	4	81	100	0.9	18	93	139	0.4	214	1	41.4	127.3	136	147	69	1	1	199	6.7	40	240	0	25	25
124810	2	56	3	1.93	6	1	1	5.5	1	18.2	280	31	2	3	3	130	20.12	142	2	3	2	3	2	4	24	3.8	112	103	0.68	33	102	143	0.5	212	1	41.7	120	128.4	130	82	0	3	236	5.6	37	360	2	21	26
123005	2	47	2	0.77	5	1	1	4.6	0.8	17.4	333	25	2	3	3	110	15.71	142	2	3	2	3	2	4	57	3.9	65	98	0.61	96	78	140	0.3	219	0	42.8	134.8	140.5	159	129	1	3	64.1	6.1	65	540	2	78	27
121938	2	38	2	0.6	6	2	3	8.4	0.9	10.7	267	28	2	3	3	109	8.39	142	2	3	2	3	1	1	112	4.1	117	96	0.54	273	120	137	0.7	246	0	27.9	96.4	101.8	124.78	75.276	3	3	701	5.9	87	540	0	178	21
122550	1	80	1	1	2	2	3	3.2	0.3	9.4	175	37	1	2	2	107	7.18	142	1	2	2	3	2	4	10	3.9	94	101	1.21	21	75	138	0.3	214	0	20.4	84.8	88.2	135	60	3	1	170	6.3	39	180	2	15	24
120899	2	60	3	2.72	3	2	3	4.4	0.6	13.6	262	48	2	3	3	104	15.85	142	2	3	2	3	1	3	30	4	95	104	0.55	147	127	144	0.4	216	1	28.6	94.2	96.8	107	71	3	3	545	5.4	53	600	1	23	23
124517	2	39	1	0.51	2	2	3	8.9	1	11.2	298	24	2	3	3	95	35.84	142	2	3	2	3	2	4	21	3.5	76	101	0.69	47	55	139	0.4	236	0	31.7	111.1	107.9	107	72	3	3	55.5	5.7	44	120	2	40	26
119897	1	32	3	0.99	2	2	3	4.5	0.4	8.9	279	36	2	3	3	95	13.88	142	2	3	2	3	2	4	32	4	84	101	0.9	33	143	140	0.8	216	0	27.9	101.1	105.3	111	71	3	3	138	4.7	38	300	2	26	28
123542	1	62	1	0.76	3	2	3	5.7	0.7	12.3	225	42	2	3	3	95	10.59	142	2	3	2	3	1	1	14	4	117	103	1.04	91	63	143	0.1	208	0	30.8	106.1	110.4	132	76	3	3	99.7	5.5	57	600	1	13	29
121041	1	42	3	2.28	3	1	1	10.9	2.4	22	342	34	1	2	1	146	51.78	141	2	3	2	3	2	4	84	3.8	65	101	0.74	25	89	141	0.5	200	1	47.9	148.6	129.5	159	97	0	1	1080	7.2	43	480	2	53	27
124370	1	54	3	NA	3	2	3	4.3	0.9	20.9	274	31	2	3	3	120	16.4	141	2	3	2	3	2	4	19	4	63	103	1.15	19	102	140	0.5	225	3	26.2	91.2	96	107	66	3	3	213	5.4	71	600	2	14	21
123375	2	76	1	0.1	6	2	3	4.1	0.3	7.3	293	48	2	3	3	117	9.64	141	2	3	2	3	2	4	12	4	120	104	0.84	18	82	143	0.2	219	0	23.9	88.8	96.2	123	74	3	3	132	6.2	57	120	2	17	25
119848	2	56	3	4.08	2	2	3	4.9	1.4	28.6	260	30	2	3	3	106	16.61	141	2	3	2	3	2	4	12	3.9	65	107	0.71	15	61	143	0.3	217	2	29.5	84.6	109.2	115	74	3	3	211	5.4	55	240	2	16	23
123950	2	54	3	0.28	1	1	1	4.8	0.2	4.2	321	20	2	3	3	96	15.79	141	2	3	2	3	2	4	18	3.8	100	94	0.62	17	87	135	1.3	215	0	43.4	118.6	128.6	130	91	0	3	82.3	6.3	57	360	2	20	28
122178	1	32	2	1.65	6	2	3	6.3	0.8	12.7	283	29	2	3	3	131	107.93	140	2	3	2	3	1	3	18	4.3	59	102	0.88	16	75	139	0.2	214	1	29.735	100.342	106.992	124.78	75.276	3	3	156	5.5	40	180	1	20	26
122752	1	54	3	2.18	4	1	1	6.4	1.1	17.2	357	45	2	3	2	125	18.39	140	2	3	2	3	1	3	23	3.8	49	100	0.76	52	81	139	0.4	229	1	42	139	147.9	123	86	1	3	165	6	52	300	0	18	25
122970	1	43	3	NA	4	2	3	2.4	0.4	16.7	336	62	2	3	3	118	5.34	140	2	3	2	3	2	4	27	4	104	100	1.04	26	109	138	0.5	231	3	34.3	118.9	110.2	120	77	3	3	456	5.7	37	480	2	25	28
124391	2	69	1	0.84	6	2	3	4.7	0.3	6.4	262	31	2	3	3	116	7.32	140	2	3	2	3	1	1	103	3.9	146	102	1.31	178	57	139	0.1	214	0	24.5	100.342	106.992	112	63	3	3	198	5.8	57	240	1	56	22
120984	2	39	3	4.06	2	2	3	5.9	0.8	13.6	341	12	2	3	3	110	19.92	140	2	3	2	3	2	4	27	3.9	91	103	0.83	30	45	140	0.2	215	2	33.2	104.4	120	111	83	3	3	22.2	6.1	32	600	2	29	21
124566	1	80	2	NA	5	2	3	5.2	0.4	7.7	306	22	2	3	3	107	7.03	140	2	3	2	3	2	4	24	4.1	83	98	0.81	49	173	136	0.9	213	3	24	94.2	91.2	134	75	3	3	368	5.5	40	360	2	25	22
121675	1	60	3	NA	3	2	3	3.5	0.4	11.4	197	40	2	3	3	100	11.03	140	2	3	2	3	2	4	21	3.9	65	103	0.96	30	93	141	0.3	216	3	31.3	108	106.5	120	80	3	3	201	5.1	66	360	2	19	22
121345	2	34	3	0.62	2	2	3	3.3	0.5	15.2	242	34	2	3	3	98	11.13	140	2	3	2	3	1	1	11	4	89	102	0.83	10	61	140	0.3	203	0	33.7	96.6	117.1	92	52	3	3	113	5.2	54	120	0	14	27
124008	2	39	1	NA	2	2	3	4.4	0.6	13.6	308	22	2	3	2	95	8.19	140	2	3	2	3	2	4	12	3.7	55	104	0.71	25	81	142	0.3	225	3	30.6	102.9	116.4	124.78	75.276	3	3	16.8	5.5	48	120	2	16	26
119821	1	80	2	NA	1	1	1	6.6	0.9	13.6	244	23	1	2	1	90	5.32	140	2	3	2	3	2	4	18	4.3	60	103	0.99	14	41	143	0.3	198	3	29.9	100.342	106.992	141	67	2	2	17.8	5.9	47	840	2	36	26
123513	2	28	1	0.31	1	1	2	4.5	1	22.2	232	69	2	3	3	89	11.31	140	2	3	2	3	2	4	35	3.7	109	102	0.62	48	47	140	0.3	209	0	37.1	118.5	119.2	124.78	75.276	0	3	10.4	5.6	44	420	2	22	26
124812	2	62	3	5	3	1	2	5.9	0.6	10.2	327	34	2	3	3	107	21.67	139	2	3	2	3	1	3	97	3.7	110	97	0.46	79	104	138	0.4	219	2	28.7	99.3	104.6	165	91	0	3	132	5.2	66	240	0	75	26
121625	1	68	3	NA	4	2	3	4.3	0.3	7	334	59	2	3	3	107	9.03	139	2	3	2	3	2	4	53	4.7	90	98	1.1	70	152	141	0.9	218	3	27.3	103.6	98.9	110	67	3	3	504	6.6	50	120	2	31	24
124189	1	44	1	1.15	6	1	1	6.1	0.8	13.1	390	12	2	3	3	103	44.4	139	2	3	2	3	1	1	28	4.1	55	103	0.78	20	144	138	0.5	221	0	29.7	100	101.3	113	81	1	3	198	5.4	36	120	1	17	20
124657	2	57	3	1.71	2	1	1	4.8	0.4	8.3	254	29	2	3	3	97	3.86	139	2	3	2	3	1	3	11	4.3	49	101	0.62	5	75	137	0.5	223	1	24.3	91	103.5	125	85	1	3	48.5	5.4	71	240	1	20	26
123120	2	43	3	2.48	2	2	3	3.6	0.6	16.7	261	16	2	3	3	92	23.24	139	2	3	2	3	2	4	12	3.8	63	104	0.67	22	40	142	0.3	201	1	33.5	96	121.9	109	77	3	3	93.3	5.5	49	600	2	12	26
122140	2	53	2	1.21	1	1	1	5.5	1.1	20	165	36	1	2	1	131	7.92	138	2	3	2	3	1	1	13	3.7	131	101	0.69	29	68	135	0.2	226	0	28	101	103.5	129	82	2	1	35.3	7.6	61	480	1	12	23
121359	2	76	3	0.87	6	1	1	6.7	1	14.9	269	35	2	3	2	127	25.09	138	2	3	2	3	2	4	13	3.6	72	102	1.32	31	74	141	0.5	205	0	33.8	111.2	114.7	124.78	75.276	1	3	76.6	6.9	31	240	2	18	28
123516	2	80	3	1.58	1	2	3	4.5	0.5	11.1	215	69	2	3	3	117	17.18	138	2	3	2	3	2	4	12	4.3	66	102	1.11	20	92	142	0.5	224	1	30	111.6	114.5	147	90	3	3	109	5.5	60	600	2	16	26
121812	2	57	2	1.82	6	1	1	4.7	0.4	8.5	312	42	2	3	3	115	11.2	138	2	3	2	3	2	4	24	3.9	85	98	0.64	17	61	138	0.5	227	1	28	96	97	156	83	0	3	61.3	5.8	55	480	2	31	26
120338	2	66	3	3.36	2	1	1	3.5	0.2	5.7	325	21	2	3	2	111	29.31	138	2	3	2	3	1	3	35	4.1	68	101	0.68	24	73	139	0.1	229	1	35.2	113.2	121.4	129	85	1	3	126	6.1	60	300	0	30	21
121949	2	71	3	5	2	1	1	4.7	1	21.3	308	21	2	3	2	108	4.8	138	2	3	2	3	2	4	22	4.2	69	96	0.69	12	146	136	1.1	224	2	25.5	90.8	96.3	114	69	2	3	116	5.8	63	240	2	21.5	26
120978	2	53	2	4.45	2	2	3	3.6	0.5	13.9	288	29	2	3	3	107	9.97	138	2	3	2	3	2	4	25	3.8	82	103	0.68	13	99	141	0.4	216	2	27.4	91.4	98.6	114	72	3	3	79.3	5.8	55	180	2	26	27
121110	1	41	3	1.38	6	1	1	6.1	0.5	8.2	198	33	2	3	2	105	9.15	138	2	3	2	3	2	4	34	4.4	88	99	1.29	35	41	140	0.9	196	1	28.8	94.6	107.2	124.78	75.276	0	3	126	5.9	44	360	2	32	27
119795	2	67	3	2.49	1	2	3	4	0.5	12.5	225	30	2	3	3	99	7.91	138	2	3	2	3	1	1	18	4.1	100	101	0.73	15	121	141	0.3	225	1	24.8	92.6	102.7	133	67	3	3	95.2	5.8	40	600	0	20	29
122289	2	57	3	1.47	3	2	3	4	0.3	7.5	209	50	2	3	3	99	6.15	138	2	3	2	3	1	1	12	4	104	98	0.68	17	96	139	0.4	206	1	22.1	71.7	93.9	108	65	3	3	95.7	5.7	48	540	0	16	29
120478	1	60	3	5	2	1	1	7.8	1.3	16.7	377	20	2	3	3	97	41.57	138	1	2	2	3	2	4	70	4.2	65	100	0.9	23	120	141	0.4	208	2	28.8	111	99.7	132	64	1	3	432	4.9	44	300	2	44	23
120943	1	68	3	NA	4	2	3	3.8	0.2	5.3	207	14	2	3	3	96	14.13	138	2	3	2	3	1	3	21	4	62	100	0.97	21	160	142	0.6	226	3	22.7	89.3	93.7	121	57	3	3	142	5.5	70	300	0	26	26
120330	1	50	3	5	3	2	3	5.5	0.2	3.6	278	38	2	3	2	116	15.61	137	2	3	2	3	2	4	38	4	66	100	0.77	35	72	138	0.5	201	2	30.4	104.7	103.1	120	72	3	3	330	6	40	360	2	20	26
121839	2	78	1	1	6	1	1	3.7	0.8	21.6	346	26	2	3	2	116	15.33	137	2	3	2	3	2	4	10	3.4	73	99	0.86	17	70	133	0.4	202	0	39.7	125.8	141.7	151	102	2	3	121	5.7	46	360	2	17	22
122315	1	80	2	2.59	1	1	1	3.6	0.8	22.2	355	53	2	3	3	116	6.13	137	2	3	2	3	2	4	57	4.2	107	98	1.28	109	91	140	0.6	247	1	24.4	88.5	88.1	189	104	2	3	81.8	6.2	37	300	2	43	29
122742	1	57	3	4.31	2	2	3	9.4	0.7	7.4	359	54	1	2	1	104	30.18	137	2	3	2	3	2	4	29	4.4	64	99	0.86	51	87	140	0.4	246	2	38.8	122.1	117	124.78	75.276	3	1	68.5	6.4	38	420	2	28	26
124745	1	24	2	3.35	5	1	1	3.6	0.8	22.2	236	67	2	3	3	102	10.05	137	2	3	2	3	1	3	23	4.3	81	102	1.19	26	77	141	0.4	208	1	34.3	108.5	115.4	133	74	0	3	73	5.3	49	180	0	21	26
119799	2	70	3	1.56	6	2	3	4.3	0.7	16.3	222	46	2	3	3	99	6.14	137	1	2	2	3	2	4	24	3.9	81	103	0.7	18	178	142	0.5	214	1	23	84.4	90.2	144	72	3	3	180	5.6	59	180	2	28	28
120156	1	60	2	1.98	1	2	3	4.3	0.7	16.3	259	11	2	3	3	96	5.72	137	2	3	2	3	1	3	15	4.6	79	99	1.1	18	163	136	1.7	204	1	21.7	84.2	98	119	78	3	3	114	5.4	57	360	1	17	25
124597	2	37	3	5	2	2	3	5.5	0.4	7.3	266	42	2	3	3	94	6.22	137	2	3	2	3	2	4	11	3.9	49	103	0.81	14	54	140	0.2	206	2	21.8	72.5	96.4	85	59	3	3	47.5	5.1	60	120	2	15	24
122952	2	34	3	0.66	6	2	3	5.1	0.5	9.8	239	27	2	3	3	89	11.85	137	2	3	2	3	2	4	16	3.8	55	105	0.69	9	14	139	0.5	196	0	39.9	120.5	127	119	72	3	3	4.84	5.6	53	240	2	25	22
122384	1	43	3	4.64	3	2	3	4.7	0.4	8.5	300	43	2	3	3	131	4.31	136	2	3	2	3	2	4	41	4.4	113	103	1.19	45	91	142	0.4	212	2	30.3	104	110	121	84	3	3	350	6.9	54	300	2	31	24
120788	2	54	3	3.48	6	1	1	3.9	0.4	10.3	275	5	2	3	3	115	21.97	136	2	3	2	3	2	4	12	4.2	89	103	0.61	11	112	146	0.6	207	2	20.9	75.7	89.5	125	78	1	3	84.5	5.5	53	840	2	16	30
123249	2	51	2	1.49	2	2	3	6.1	0.9	14.8	303	47	2	3	3	106	5.08	136	2	3	2	3	1	1	17	4.1	102	102	0.93	15	59	139	0.3	205	1	33.4	98.3	117.5	109	78	3	3	70.6	5.6	55	180	0	19	24
120198	1	29	3	0.15	2	2	3	4	0.5	12.5	277	24	2	3	3	104	31.65	136	2	3	2	3	2	4	24	3.9	130	104	0.91	25	82	140	0.5	193	0	38.7	131.4	128.3	126	84	3	3	28.2	5.7	38	40	2	21	21
121197	1	61	2	0.99	1	1	1	7	1.2	17.1	263	49	2	3	1	126	18.46	135	2	3	1	1	1	3	17	4.5	49	100	0.69	30	127	144	0.9	218	0	30	106	103.1	151	82	1	3	564	5.6	69	45	1	14	27
124701	1	33	1	0.41	2	2	3	4.5	0.5	11.1	297	29	2	3	2	115	17.15	135	2	3	2	3	2	4	33	4.6	114	103	0.8	44	154	140	0.6	198	0	24.9	85.6	96.3	110	76	3	3	80.5	5.4	41	60	2	25	23
121927	2	71	2	4.13	1	2	3	4.8	0.3	6.3	310	42	1	2	2	113	12.08	135	2	3	2	3	1	3	17	4.1	105	101	1.17	33	67	141	0.6	218	2	43.4	125	136	145	78	3	2	116	6.2	51	600	0	20	24
124149	1	21	2	NA	3	2	3	7.5	1.3	17.3	211	27	3	3	2	111	19.27	135	2	3	2	3	2	4	16	4.3	77	104	1.18	24	77	142	0.3	184	3	43.6	112	133.3	116	81	3	3	112	5.9	47	480	2	16	24
124066	1	36	2	1.63	4	2	3	3.3	0.4	12.1	356	42	2	3	3	108	10.29	135	2	3	2	3	1	3	24	4.3	54	100	1.06	28	143	139	0.5	208	1	30.8	118	113.2	115	80	3	3	219	5.8	50	480	0	16	26
120734	2	62	2	1.69	1	2	3	5.1	0.5	9.8	258	27	2	3	3	107	13.81	135	2	3	2	3	2	4	12	3.5	65	103	0.87	13	85	143	0.3	217	1	31.3	98.7	112.3	118	76	3	3	130	5.1	42	60	2	12	28
122490	1	33	3	0.64	2	2	3	5.9	0.6	10.2	310	51	2	3	2	107	6.58	135	2	3	2	3	1	3	13	4.3	50	101	1.01	15	119	141	0.3	196	0	35.6	121.5	113.5	115	77	3	3	182	5.7	50	180	0	16	27
120456	1	54	2	2.96	2	1	1	5.3	0.7	13.2	262	22	2	3	3	106	12.99	135	2	3	2	3	2	4	22	4	65	103	1.11	16	92	143	0.5	189	1	31.9	111.2	113.1	121	76	1	3	62.7	5.3	39	60	2	21	27
122266	1	43	3	2.01	3	2	3	3.9	0.6	15.4	217	45	2	3	2	105	3.46	135	2	3	2	3	2	4	21	4.3	70	102	0.83	21	112	142	0.4	202	1	24	89.6	98.3	108	67	3	3	218	5.7	50	120	2	21	26
123506	2	70	1	0.85	3	1	1	5	0.9	18	293	17	2	3	3	102	17.22	135	2	3	2	3	2	4	12	4.1	46	104	1.04	24	70	143	0.4	209	0	33.6	110.8	112.5	127	73	2	3	255	5.7	52	240	2	13	23
122414	2	56	1	5	3	1	1	7.2	0.5	6.9	246	22	2	3	3	102	8.93	135	2	3	2	3	1	1	18	4.1	117	104	0.55	35	107	143	0.4	218	2	28.5	103.5	107.5	153	83	1	3	214	5.4	65	120	1	18	27
121730	2	54	3	1.72	1	2	3	3.7	0.6	16.2	261	29	2	3	3	100	19.54	135	2	3	2	3	2	4	31	4.2	119	102	0.72	19	100	144	0.8	203	1	35.6	112.1	124.8	117	80	3	3	240	5.7	39	20	2	17	28
124486	2	36	3	1.48	2	1	2	8.5	2	23.5	243	32	2	3	3	100	8.34	135	2	3	2	3	2	4	15	4.1	67	103	0.79	27	132	143	0.3	246	1	33.8	116.1	113	113	83	0	3	27	5.3	46	540	2	16	24
121415	2	60	3	1.68	4	2	3	6.9	1.9	27.5	279	58	2	3	3	98	6.96	135	2	3	2	3	2	4	31	4.1	112	96	0.66	11	107	139	0.6	231	1	20.6	73.8	97.5	119	67	3	3	254	5.3	85	240	2	60	26
120823	1	58	2	3.13	2	1	1	5.3	0.5	9.4	283	39	3	3	2	187	15.19	134	2	3	2	3	2	4	59	4.2	73	97	1.09	41	71	139	0.4	216	1	28.8	98.7	105.8	134	82	1	3	532	8	72	240	2	31	30
123936	1	51	3	3.11	2	1	1	6.1	1.1	18	308	30	1	2	1	156	9.96	134	2	3	2	3	2	4	17	3.9	55	102	1	20	54	141	0.5	192	1	37.6	117.7	119.9	122	74	1	1	198	7.9	42	240	2	18	26
122785	1	52	1	3.69	6	2	3	7.2	1	13.9	264	17	1	2	1	115	23.14	134	2	3	2	3	1	3	24	4	66	99	0.78	40	123	137	0.3	230	2	32.4	100.342	106.992	124.78	75.276	3	1	81.8	6.4	48	90	0	17	24
120364	1	60	1	0.91	3	2	3	3.8	0.5	13.2	311	56	1	2	2	111	10.85	134	2	3	2	3	1	2	19	3.9	94	98	0.55	22	132	139	0.5	208	0	35.5	121.8	109	159	86	3	1	133	6	49	300	1	15	26
120368	1	25	2	2.4	2	2	3	6.1	0.4	6.6	275	25	2	3	3	110	14.38	134	2	3	2	3	2	4	57	4.1	83	100	0.85	26	100	139	0.6	198	1	26.9	88.6	100.8	119	77	3	3	138	5.9	41	240	2	41	25
124019	1	34	3	5	4	2	3	4.5	0.4	8.9	217	58	2	3	3	108	6.26	134	2	3	2	3	2	4	20	4.3	50	99	0.89	11	124	141	1.3	196	2	28.3	92.2	102.6	128	81	3	3	56.2	5.3	50	300	2	21	30
121753	1	20	1	1.49	2	1	1	5.6	0.5	8.9	332	19	2	3	3	106	16.27	134	2	3	2	3	2	4	47	4.6	106	101	0.7	28	112	143	0.7	228	1	32.7	103.3	98.9	135	62	0	3	388	5.5	37	180	2	33	30
120025	2	36	3	4.47	3	2	3	5.6	0.6	10.7	226	36	2	3	3	105	8.52	134	2	3	2	3	1	3	12	3.8	47	104	0.83	8	54	141	0.3	196	2	29.5	90.2	114.7	114	70	3	3	37.3	5.5	59	180	1	11	26
124685	2	50	3	1.22	3	2	3	4.5	0.9	20	210	24	2	3	3	100	8.42	134	2	3	2	3	2	4	21	3.7	87	101	0.84	13	90	140	0.6	204	0	35.1	103.5	112.3	117	79	3	3	72.6	5.2	55	120	2	19	26
120329	1	50	3	5	4	2	3	3.2	0.2	6.3	211	12	2	3	3	99	3.87	134	2	3	2	3	1	1	10	4.1	56	103	0.86	18	125	143	0.4	192	2	21.7	74.7	86.8	119	65	3	3	75	6.4	48	480	1	10	29
123915	2	27	2	2.28	6	2	3	3.2	0.5	15.6	232	77	2	3	3	98	6.24	134	2	3	2	3	2	4	11	4.2	52	102	0.68	10	113	142	0.8	222	1	22.5	75.8	95.6	107	72	3	3	73.1	5.5	75	600	2	17	27
123918	2	54	3	5	4	1	2	5.1	0.3	5.9	277	28	2	3	2	94	7.22	134	2	3	2	3	1	2	26	3.8	77	98	0.87	27	134	139	0.3	230	2	32.3	104.7	113	136	101	1	3	118	5.2	61	540	1	18	26
119855	1	50	3	4.93	2	1	1	6.3	0.8	12.7	307	22	2	3	3	72	12.63	134	2	3	2	3	1	2	16	4.4	63	103	1.14	22	86	143	0.6	204	2	25.9	90	92.9	115	75	1	3	209	5.8	41	360	1	15	29
123198	1	48	3	5	5	1	1	6.7	0.8	11.9	284	33	2	3	3	119	11.52	133	2	3	2	3	2	4	40	4.5	57	98	0.9	24	114	143	0.7	208	2	27.1	104.8	102.7	124	81	1	3	78.9	5.6	52	480	2	24	29
121309	2	70	3	1.2	3	1	1	4.6	0.8	17.4	244	49	2	3	3	118	7.56	133	2	3	2	3	2	4	35	4	87	100	1.06	20	93	138	0.4	249	0	29.3	100	113.5	106	61	2	3	21.3	6	97	600	2	29	25
121341	1	61	1	1.19	3	2	3	4.4	0.6	13.6	315	37	2	3	3	115	15.77	133	2	3	2	3	1	3	34	4	72	100	0.82	55	129	139	0.5	210	0	30.8	115.8	105.5	128	89	3	3	157	5.8	58	50	1	23	25
123130	1	72	1	1.63	4	1	1	5.2	0.3	5.8	150	91	2	3	3	107	4.42	133	2	3	2	3	2	4	16	3.9	70	101	0.98	53	50	141	0.9	204	1	23.2	93.9	96.2	127	79	1	3	160	5.6	58	120	2	24	27
120826	2	52	3	5	2	2	3	5.2	1	19.2	287	38	2	3	2	106	12.92	133	2	3	2	3	2	4	13	4.1	99	103	0.82	17	79	143	0.5	201	2	30.6	104.5	109.5	135	89	3	3	46.5	6	43	480	2	17	26
121408	1	37	2	0.33	3	2	3	5.9	0.6	10.2	276	21	2	3	3	94	16.36	133	2	3	2	3	2	4	13	4.3	74	102	0.93	30	111	142	0.7	220	0	27.1	101.1	99.1	120	77	3	3	26.1	5.1	40	30	2	14	26
120209	1	23	2	3.09	4	2	3	4.5	0.2	4.4	289	21	2	3	3	84	21.43	133	2	3	2	3	2	4	35	4	72	99	1	44	107	139	0.4	192	1	38.8	121.3	121.9	123	76	3	3	142	5.1	45	180	2	22	26
119883	2	61	2	0.94	4	1	1	8.4	11.7	139.3	379	31	3	3	2	163	15.2	132	3	3	2	3	1	1	13	3.4	85	98	0.78	39	116	140	0.6	213	0	39.7	123	125.1	121	70	2	3	113	6.3	46	180	0	16	29
124071	2	50	1	1.35	2	1	1	3.2	0.7	21.9	281	24	2	3	2	127	13.72	132	2	3	2	3	2	4	20	4.1	54	101	0.58	22	74	141	0.5	200	1	27.1	91.5	103	124.78	75.276	1	3	148	5.9	57	240	2	16	27
124218	2	54	3	2.37	1	1	1	3.5	0.2	5.7	314	87	2	3	3	98	17.21	132	2	3	2	3	1	2	13	3.6	75	105	0.74	20	37	140	0.1	195	1	39.8	119.3	134	126	91	1	3	132	5.5	42	600	1	14	26
122955	2	31	3	2.32	3	1	1	4.1	0.5	12.2	263	12	2	3	3	89	20.87	132	2	3	2	3	2	4	10	3.5	65	108	0.81	17	45	146	0.2	188	1	37.8	114.1	126	131	94	0	3	36.8	5.8	41	720	2	11	26
124642	1	55	2	0.12	2	2	3	3.1	0.2	6.5	185	41	2	3	3	78	1.32	132	2	3	2	3	1	1	34	4	54	106	1.01	16	108	141	0.5	205	0	27.4	90.9	106.6	108	67	3	3	105	5.4	72	120	1	37	23
124752	2	35	2	0.66	3	1	2	6.7	0.8	11.9	393	18	1	2	1	222	20.98	131	2	3	2	3	2	4	19	4.3	108	100	0.68	55	40	138	0.3	182	0	35.2	113.7	119.1	131	91	0	0	97.3	7.9	41	540	2	15	25
124282	2	80	2	1.03	6	1	1	4.6	1	21.7	334	30	2	3	3	122	6.86	131	2	3	2	3	2	4	23	3.8	89	96	0.73	22	123	136	0.5	217	0	31	102	112	140	64	2	3	332	6.5	65	240	2	24	29
120403	2	51	1	NA	6	1	1	3.8	0.6	15.8	324	44	2	3	3	117	32.13	131	2	3	2	3	1	2	12	3.7	59	105	0.54	24	90	141	0.2	184	3	42.4	124.2	132.5	120	83	1	3	138	6	38	60	1	13	26
120542	1	59	3	5	4	2	3	3.4	0.2	5.9	284	56	2	3	3	108	4.06	131	2	3	1	2	2	4	19	4	71	101	0.98	33	128	138	1.2	215	2	22.4	84.8	96.6	118	67	3	3	261	5.4	70	300	2	17	26
121102	1	45	2	0.4	2	1	2	4.4	0.2	4.5	234	37	2	3	3	100	7.67	131	2	3	2	3	1	1	15	3.7	96	100	0.73	128	102	141	0.3	201	0	28.9	101.2	97.9	119	77	1	3	70.4	6.1	48	120	1	15	30
124212	1	39	3	5	4	1	1	3.6	0.5	13.9	301	41	2	3	3	98	5.19	131	2	3	2	3	1	1	25	3.9	93	98	0.8	33	108	139	0.3	192	2	25.4	93.7	108	121	75	0	3	369	6	41	600	1	25	29
122685	2	61	1	2.37	1	1	1	3.8	0.5	13.2	245	33	2	3	3	97	13.37	131	2	3	2	3	2	4	15	3.5	60	101	0.62	18	89	142	0.3	199	1	35	106	113.3	140	75	2	3	169	5.6	49	240	2	18	31
122995	1	41	3	NA	1	2	3	5.3	0.3	5.7	270	27	2	3	3	95	8.92	131	2	3	2	3	2	4	19	4.4	57	103	0.85	27	86	145	0.4	197	3	19.9	86	89.5	119	77	3	3	105	5.4	39	360	2	23	27
123554	2	42	3	1.38	2	2	3	3.7	0.9	24.3	155	30	2	3	3	92	4.04	131	2	3	2	3	2	4	13	4.1	52	99	0.57	15	108	138	0.4	209	1	21.5	73.7	92.7	108	65	3	3	234	5.4	69	540	2	18	25
122363	1	39	1	4.17	6	1	1	3.3	0.2	6.1	224	56	2	3	3	90	7.39	131	2	3	2	3	2	4	43	4.3	121	102	0.96	75	110	139	1	190	2	23	86.6	91.5	114	72	0	3	406	5.4	34	240	2	30	24
123858	1	24	3	3.04	4	2	3	6.3	1	15.9	203	25	2	3	3	85	1.68	131	2	3	2	3	2	4	20	4.4	80	96	1.06	15	104	139	1	196	1	24.8	83	96.6	115	69	3	3	186	4.7	54	480	2	21	28
122037	1	68	3	3.87	2	1	1	11.9	2	16.8	320	26	2	3	2	222	17.66	130	2	3	2	3	2	4	27	3.7	77	100	1.17	22	65	137	0.9	192	2	36.8	120.4	122.5	121	78	1	3	296	8.3	39	360	2	21	23
124108	1	56	1	2.1	3	2	3	6	1.1	18.3	346	13	1	2	1	220	4.4	130	2	3	2	3	1	3	21	4.3	94	99	0.66	29	73	138	0.3	210	1	28.6	103	104.1	121	75	3	1	108	10.4	52	300	0	18	25
122569	2	54	3	1.88	4	2	3	4	0.2	5	269	11	2	3	2	119	34.95	130	2	3	2	3	2	4	28	4	72	103	0.59	28	92	143	0.5	202	1	28.1	86.7	102.4	112	72	3	3	42.9	5.9	40	180	2	17	29
123318	2	53	2	0.99	3	2	3	4.4	0.2	4.5	257	35	2	3	3	105	8.76	130	2	3	2	3	2	4	15	3.9	65	104	0.62	21	71	141	0.1	198	0	27.3	89.1	96.1	105	75	3	3	67	5.4	44	120	2	14	25
121365	1	37	3	5	2	1	2	5.6	0.6	10.7	246	40	2	3	3	103	6.38	130	2	3	2	3	2	4	26	4.3	58	100	0.85	16	115	140	0.3	200	2	22.7	84.5	97.5	139	96	0	3	493	5.3	59	240	2	19	26
120623	1	32	3	NA	3	2	3	3.6	0.3	8.3	100	33	2	3	3	101	6.2	130	2	3	2	3	2	4	25	4.4	78	105	1.1	20	88	144	0.4	182	3	25	90	100.4	108	65	3	3	116	5.4	42	480	2	23	26
123811	1	62	3	NA	4	2	3	7.5	0.8	10.7	237	30	2	3	3	97	6.93	130	2	3	1	1	1	3	26	4.2	95	100	0.92	24	140	139	0.8	205	3	23.8	89.1	90.6	107	53	3	3	182	5.3	63	60	1	35	27
124312	1	47	3	1.48	1	2	3	4.6	0.4	8.7	229	21	2	3	3	92	6.25	130	2	3	2	3	1	3	21	4.2	72	103	0.99	13	130	139	0.6	192	1	34.3	112.2	117.7	115	88	3	3	157	5	50	120	0	27	22
123336	2	52	2	1.52	6	2	3	3.3	0.8	24.2	222	30	2	3	3	84	3.33	130	2	3	2	3	2	4	22	4.1	95	102	0.62	10	154	143	0.5	215	1	21.5	77.9	88.2	138	91	3	3	142	5	76	480	2	21	29
121891	2	53	2	0.7	1	1	1	8	2	25	330	32	2	3	2	153	58.75	129	2	3	2	3	2	4	39	4	102	102	0.65	30	91	142	0.5	195	0	32.3	109.8	113.2	100	78	1	3	82.9	6.2	34	600	2	24	22
121089	2	72	3	NA	2	2	3	3.4	0.5	14.7	195	51	2	3	2	119	8.87	129	2	3	2	3	2	4	12	3.5	107	101	0.78	14	57	139	0.2	209	3	29	93.6	108.3	110	70	3	3	18.2	6.5	68	300	2	16	26
122359	1	66	3	1.07	6	2	3	3.1	0.4	12.9	266	34	2	3	3	105	11.58	129	2	3	2	3	2	4	25	4.1	102	105	0.79	26	102	144	0.5	223	0	23.6	85.7	88.5	134	75	3	3	134	5.5	45	180	2	28	25
122287	2	64	3	5	2	2	3	4.4	0.5	11.4	195	43	2	3	2	103	3.79	129	2	3	2	3	2	4	11	3.7	32	104	0.88	12	85	140	0.4	211	2	18.6	67	87.1	124.78	75.276	3	3	279	6	72	360	2	17	27
124815	1	52	3	5	4	2	3	6	1.4	23.3	225	47	2	3	3	102	7.1	129	2	3	2	3	1	3	25	4	52	104	1.2	30	112	141	0.3	205	2	29.5	99.3	105.3	141	87	3	3	74.9	5.8	67	60	1	23	30
122062	1	31	3	2.66	4	1	1	5.1	1.2	23.5	351	49	2	3	2	97	2.75	129	2	3	2	3	2	4	15	4.4	74	102	0.9	26	133	142	0.7	196	1	25.6	91.7	102.4	127	83	0	3	274	5.6	60	180	2	19	27
119846	1	37	1	0.2	6	2	3	6.4	0.4	6.3	371	23	2	3	3	94	8.64	129	2	3	2	3	1	2	101	4.1	56	101	0.81	240	83	144	0.4	235	0	31.9	110.7	114.7	124.78	75.276	3	3	180	5.4	86	360	0	88	26
123692	2	33	1	1.41	1	2	3	4	1.1	27.5	218	52	2	3	3	88	4.38	129	2	3	2	3	2	4	18	4.6	71	98	0.46	35	109	136	0.7	202	1	25	88	96	112	76	3	3	140	4.8	54	240	2	24	23
123940	1	41	2	NA	3	1	2	7.3	0.7	9.6	392	28	2	3	2	118	32.99	128	2	3	2	3	1	2	71	4.5	65	100	0.92	70	149	142	0.8	208	3	40.1	122.7	116.8	129	91	1	3	293	5.6	36	60	0	43	29
123970	1	48	3	NA	2	2	3	7.1	0.5	7	294	25	2	3	3	110	35.41	128	2	3	2	3	2	4	22	4	64	104	0.95	25	54	139	0.4	190	3	31.2	105.4	103.2	121	83	3	3	19.8	5.7	38	840	2	22	25
121917	2	56	2	NA	2	2	3	4.9	0.5	10.2	221	19	2	3	3	101	5.73	128	2	3	2	3	1	3	26	3.8	80	104	0.73	15	83	143	0.3	204	3	29.3	91.4	107	101	63	3	3	26.9	5.7	60	720	0	22	28
122732	1	57	1	2.99	5	1	1	5.4	0.8	14.8	190	26	2	3	3	98	4.09	128	2	3	2	3	1	1	12	3.8	69	100	0.94	38	86	138	1.1	210	1	26.1	98.9	102.6	186	99	1	3	267	6	57	300	0	18	23
122039	1	46	3	5	3	2	3	6	1.3	21.7	356	22	2	3	3	96	9.52	128	3	3	2	3	2	4	36	4.1	50	101	1.23	30	97	142	0.7	201	2	27.7	89.7	97.8	130	89	3	3	250	5.9	48	540	2	33	26
124759	2	33	2	NA	3	2	3	3.8	0.3	7.9	100	52	2	3	3	95	4.76	128	2	3	2	3	2	4	14	4	84	101	0.68	9	49	136	0.3	210	3	31.7	101.7	113.5	124.78	75.276	3	3	20.5	5.1	68	240	2	17	25
120500	2	55	3	5	1	2	3	6.6	0.7	10.6	250	21	2	3	3	86	4.65	128	2	3	2	3	2	4	29	3.5	85	104	0.96	15	91	145	0.4	191	2	26.9	90.8	103.8	97	58	3	3	76	5.7	60	20	2	34	29
122881	2	56	2	1.42	6	1	1	8.2	0.4	4.9	384	19	1	1	1	194	51.81	127	2	3	2	3	2	4	29	4.1	112	101	0.55	20	42	142	0.3	186	1	30.3	111.5	102.4	119	86	1	1	82.3	9.3	38	30	2	21	27
121304	1	58	3	4.14	3	2	3	4.5	0.6	13.3	291	17	2	3	3	103	8.94	127	2	3	2	3	2	4	29	4.3	74	101	0.86	27	135	142	1	197	2	28.1	102.1	98.6	135	79	3	3	116	4.9	57	300	2	23	26
120491	1	38	3	5	4	2	3	7.7	1.6	20.8	206	33	2	3	3	103	3.92	127	2	3	2	3	2	4	30	3.9	39	100	1.17	57	87	142	0.6	213	2	27.6	90.2	101.7	114	71	3	3	164	5.9	78	240	2	30	29
120607	2	49	2	1.27	2	1	1	2.8	0.4	14.3	323	45	2	3	3	83	10.16	127	2	3	2	3	1	3	30	4	84	100	0.81	21	137	142	0.4	224	0	40.1	114.2	122	117	84	1	3	51	5.5	54	480	1	18	25
121978	1	52	3	3.18	1	1	1	8.2	0.6	7.3	377	50	1	2	1	217	23.36	126	2	3	2	3	1	3	43	4	60	94	0.89	62	112	137	0.3	203	1	35.5	117.1	108.2	140	88	1	1	385	8.2	49	300	0	27	26
122456	2	56	3	1.33	2	2	3	9.5	1.5	15.8	336	25	2	3	2	117	44.91	126	2	3	2	3	2	4	23	3.7	107	105	0.66	20	58	140	0.2	213	0	41.8	110.5	140.4	120	81	3	3	132	6.6	56	300	2	16	19
119871	2	39	1	0.71	6	1	1	8.6	0.4	4.7	313	30	1	2	1	117	22.16	126	2	3	2	3	2	4	28	3.8	97	96	0.72	41	76	138	0.2	193	0	47.6	127	140.5	140	98	0	0	113	6.6	43	360	2	19	27
122585	1	72	3	NA	1	1	1	6	0.3	5	367	16	2	3	3	110	21.28	126	2	3	2	3	1	3	17	3.7	65	105	0.75	20	47	142	0.3	178	3	30.1	112.4	108.1	135	76	2	3	31.8	5.1	41	540	0	23	26
121665	2	29	3	2.52	2	1	2	3.4	0.5	14.7	226	35	2	3	3	104	12.09	126	2	3	2	3	2	4	12	4.2	77	97	0.81	21	70	138	0.3	194	1	37.6	99.4	119.2	139	100	0	3	38.8	5.4	51	180	2	18	26
122911	2	27	3	1.2	1	2	3	3.4	0.9	26.5	233	63	2	3	2	103	7.6	126	2	3	2	3	1	3	21	3.5	127	105	0.61	45	69	143	0.4	207	0	28.3	91.7	103.8	108	68	3	3	17.7	5.6	59	240	0	22	23
124237	1	43	2	4.66	5	2	3	5.5	0.6	10.9	235	77	2	3	3	103	5.78	126	2	3	2	3	1	3	24	4.3	61	102	0.89	24	88	139	0.4	200	2	26.7	94.6	105.1	112	66	3	3	45.1	5.6	48	120	1	23	25
123553	1	45	3	4.08	3	2	3	5.8	1.1	19	241	45	2	3	3	100	6.46	126	2	3	2	3	2	4	26	4.5	69	99	1.04	11	117	140	0.6	196	2	29.3	103.9	107.2	128	73	3	3	153	5.4	39	360	2	21	29
121027	2	20	3	2.72	2	2	3	3.9	0.7	17.9	286	30	2	3	3	86	26.91	126	2	3	2	3	2	4	10	4	68	104	0.57	15	125	139	0.5	187	1	37.9	118.4	121.8	103	67	3	3	60.6	5.2	38	240	2	13	24
122376	2	74	3	0.91	6	1	1	5.2	0.9	17.3	154	28	2	3	2	86	2.87	126	2	3	2	3	1	3	11	4.1	89	103	1.15	15	108	144	0.4	224	0	19.7	79	87	154	86	2	3	197	5.6	82	240	1	20	27
122423	1	47	2	1.49	4	1	1	6.1	0.7	11.5	376	13	2	3	3	128	22.8	125	2	3	2	3	1	3	102	4.4	55	105	1.18	68	109	143	0.6	192	1	36.1	119.2	119.3	118	80	0	3	296	6.3	30	180	0	94	24
123830	1	46	3	1.93	4	2	3	4.4	0.3	6.8	269	22	2	3	3	122	5.52	125	2	3	2	3	2	4	47	3.8	84	105	1	50	210	144	1	196	1	29.1	99.1	102.1	148	104	3	3	418	5.4	40	60	2	26	26
121088	2	31	3	2.21	2	2	3	5.1	1.3	25.5	271	30	2	3	3	112	40.2	125	2	3	2	3	1	1	43	3.9	68	103	0.72	15	60	137	0.2	187	1	41	121	140.6	113	77	3	3	60	5.7	35	240	1	21	22
122392	2	51	3	1.58	3	2	3	5.8	0.3	5.2	182	44	2	3	3	110	9.43	125	2	3	2	3	2	4	8	3.7	57	103	0.85	20	25	140	0.3	183	1	38	103.3	132.9	124.78	75.276	3	3	8.76	6	43	480	2	15	24
122654	1	55	3	5	5	1	1	5.5	0.8	14.5	268	30	3	3	1	108	5.98	125	2	3	2	3	1	1	24	4	47	102	1.02	42	108	138	0.6	189	2	31.5	101.6	104.7	130	85	1	3	72.6	5.8	40	420	1	27	23
121057	1	25	3	2.37	4	2	3	4.2	0.9	21.4	275	72	2	3	3	106	9.58	125	2	3	2	3	2	4	51	4.5	86	103	0.88	32	79	140	0.2	198	1	29.8	88.6	101.5	111	60	3	3	264	4.6	51	720	2	42	24
122840	2	39	3	4.74	1	2	3	2.7	0	0	298	17	2	3	3	105	9.64	125	2	3	2	3	2	4	8	3.7	53	104	0.9	17	55	139	0.3	190	2	31.3	103	111.4	138	86	3	3	10.1	5.4	49	600	2	14	26
124078	1	57	2	2.66	2	1	1	9.3	1.7	18.3	285	25	2	3	3	102	26.67	125	2	3	2	3	2	4	37	3.7	91	98	1.08	68	60	142	0.4	198	1	36.8	119.7	119.6	131	84	0	3	256	6	43	540	2	25	30
121593	2	63	3	3.03	6	2	3	3.8	0.5	13.2	249	80	2	3	3	97	14.27	125	2	3	2	3	2	4	13	3.8	79	99	0.93	16	101	141	0.3	219	1	33.6	101.4	115.6	119	77	3	3	102	5.7	86	240	2	17	26
119891	1	30	3	NA	2	2	3	4.7	0.3	6.4	287	37	2	3	3	96	7.59	125	2	3	2	3	2	4	37	4.3	81	99	0.96	43	67	139	0.8	176	3	25.8	87.2	101.1	103	66	3	3	132	5.2	35	480	2	21.5	28
122813	1	73	3	4.8	1	2	3	6.1	1.5	24.6	250	42	2	3	3	95	6.68	125	2	3	2	3	1	3	19	4.5	45	104	1.2	15	123	142	0.5	199	2	29.5	99.6	96.3	130	68	3	3	488	5.6	43	240	1	21	24
121970	2	32	3	5	6	2	3	3.6	0.2	5.6	344	27	2	3	3	91	22.65	125	2	3	2	3	2	4	17	3.6	85	103	0.87	28	62	142	0.2	195	2	28.2	95.7	110.2	113	75	3	3	55.8	5.6	39	720	2	16	27
121394	2	43	3	0.72	2	2	3	3.8	1.1	28.9	266	46	1	1	2	387	6.29	124	2	3	2	3	1	1	10	3.8	104	95	0.63	19	128	134	1.1	188	0	34.3	116	120.2	100	69	3	1	93.8	14.8	44	480	1	10	24
123085	1	60	3	0.69	1	1	1	13.4	2.7	20.1	396	4	1	1	1	146	30.59	124	2	3	2	3	1	3	21	3.9	127	98	1.07	35	101	140	0.8	174	0	41.4	144.3	137.2	124.78	75.276	1	0	152	6.7	33	660	0	19	26
123113	1	36	2	5	3	2	3	5.8	0.9	15.5	362	29	1	2	1	139	19.59	124	2	3	2	3	1	3	56	4.3	58	101	0.79	42	84	143	0.7	196	2	34.4	116.6	118.5	122	88	3	0	163	6	45	480	1	24	26
121621	2	70	3	NA	2	1	1	3.7	0.3	8.1	243	27	2	3	2	123	4.49	124	2	3	2	3	2	4	25	4.2	40	96	0.68	26	129	141	0.8	211	3	23.4	83	93.9	125	74	1	3	121	6.2	66	300	2	24	29
120043	1	53	3	1.71	2	2	3	2.3	0.2	8.7	191	49	2	3	3	100	13.42	124	2	3	1	2	2	4	29	4.2	54	102	0.81	71	202	141	0.9	185	1	27	100.7	106.2	115	70	3	3	44.8	5.4	49	480	2	25	29
120476	1	43	2	1.05	3	1	2	6	0.6	10	287	43	2	3	3	98	14.62	124	2	3	2	3	1	1	22	4	118	110	1.09	36	74	148	0.3	196	0	29.4	103	103.4	119	80	1	3	209	5.4	34	720	0	17	24
120973	1	63	3	3.7	3	1	1	3.5	0.2	5.7	212	48	2	3	3	97	4.97	124	2	3	2	3	2	4	20	3.9	54	105	0.76	11	95	145	0.5	201	2	25	85.9	93.4	110	74	1	3	153	5.5	69	240	2	24	28
121149	2	43	1	2.95	2	2	3	6.8	1.1	16.2	335	15	2	3	3	141	54.25	123	2	3	2	3	2	4	14	3.4	104	100	0.63	16	28	138	0.3	182	1	33.2	105	114.1	124	80	3	3	12.7	6.5	38	480	2	16	26
120846	1	42	1	0.03	6	1	1	6.1	0.4	6.6	335	41	2	3	3	129	16.38	123	2	3	2	3	2	4	10	4.2	103	103	0.99	13	53	140	0.5	201	0	30.8	107.2	110.2	136	81	0	3	226	6	74	60	2	14	26
120091	2	75	3	5	3	1	1	2.4	0.2	8.3	248	49	2	3	3	122	10.09	123	2	3	2	3	2	4	14	4	67	103	0.6	32	58	141	0.5	200	2	23.3	87.2	97.8	119	79	1	3	60.8	6	68	180	2	19	25
121921	1	30	3	3.18	3	1	2	6.4	1.1	17.2	339	24	2	3	3	108	4.5	123	2	3	2	3	2	4	32	4.4	74	100	0.92	31	103	140	0.6	177	1	34.1	119.3	111.5	119	71	0	3	340	5.3	41	720	2	24	27
123537	2	45	3	2.43	6	2	3	4.1	0.4	9.8	215	25	2	3	3	97	9.25	123	2	3	2	3	2	4	11	3.9	88	103	0.73	13	88	141	0.4	188	1	23.5	85.1	94.9	138	86	3	3	43.6	5.4	47	240	2	12	24
123287	1	27	3	1.42	2	2	3	6.8	1.9	27.9	327	23	2	3	3	95	20.9	123	2	3	2	3	2	4	25	4.2	71	101	0.92	25	69	138	0.3	175	1	37.6	116.9	116.4	104	72	3	3	97.8	5.3	38	120	2	19	26
122740	2	24	2	2.55	2	2	3	3.6	0.3	8.3	220	30	2	3	3	93	14.69	123	2	3	2	3	1	3	12	3.9	100	106	0.67	13	41	142	0.2	185	1	28.8	101.5	108.8	121	65	3	3	22.6	5.4	41	120	1	14	28
121350	2	42	3	1.22	2	2	3	5	0.7	14	209	24	2	3	3	92	6.29	123	2	3	2	3	1	1	8	3.7	64	103	1.01	18	50	145	0.1	199	0	35.1	98.3	114.8	112	72	3	3	54	5.4	64	1080	1	11	24
120794	1	51	1	1.22	2	2	3	5.5	0.3	5.5	237	183	2	3	3	90	1.38	123	2	3	2	3	2	4	8	4.3	44	101	0.94	9	46	141	0.1	187	0	20.6	70.1	89.8	112	79	3	3	291	5.4	48	60	2	18	28
120863	1	54	1	1.27	2	2	3	4.8	0.6	12.5	164	51	2	3	3	87	7.65	123	2	3	2	3	1	1	13	4.3	72	99	1.34	14	63	141	0.5	179	0	20.4	81.2	92.6	94	63	3	3	309	5.4	44	180	0	23	26
122724	2	49	3	4.07	2	1	1	4.5	0.8	17.8	260	47	1	2	1	183	10.01	122	2	3	2	3	2	4	19	4.3	74	98	0.92	22	76	143	0.5	225	2	30.9	107.9	112.8	104	72	1	1	188	8.2	83	600	2	14	28
122896	1	74	3	1.73	3	1	1	7.9	1	12.7	333	25	1	2	1	153	18.51	122	2	3	2	3	2	4	100	4.2	62	102	0.93	55	98	144	0.5	189	1	28.3	103.8	99.6	123	74	1	1	589	7.9	50	300	2	55	28
122044	2	41	3	3.4	2	1	1	4.8	0.9	18.8	377	65	2	3	3	149	12.6	122	2	3	2	3	2	4	14	3.8	90	98	0.7	23	53	139	0.5	201	1	45.8	127.3	138.5	145	105	0	3	22.9	6.8	54	240	2	17	26
123891	2	70	1	NA	1	1	1	3.6	0.7	19.4	301	53	2	3	3	122	13.41	122	2	3	2	3	1	2	14	4.1	97	102	0.73	12	53	141	0.2	204	3	25.5	93.3	94.2	141	86	2	3	13	5.4	63	9999	1	19	24
124000	1	59	3	NA	3	1	1	4.6	0.5	10.9	368	41	2	3	3	111	14.84	122	2	3	2	3	1	3	25	4.3	88	103	1.12	26	109	140	0.3	247	3	32.4	110.3	107.9	128	83	0	3	359	5.5	31	120	0	23	25
123104	1	62	2	4.61	3	1	1	6.1	0.3	4.9	235	30	2	3	3	111	9.81	122	2	3	2	3	2	4	26	4.3	86	99	1.07	51	106	141	0.4	178	2	30.6	106.4	109.5	113	71	1	3	244	6.2	42	40	2	20	30
122602	2	22	3	3.35	2	2	3	6.1	0.7	11.5	261	35	2	3	2	96	10.8	122	2	3	2	3	1	2	13	4	55	106	0.75	15	59	141	0.3	176	1	31.3	103.3	109.7	93	59	3	3	40.3	5.4	45	180	0	14	23
120455	2	80	3	4.88	2	2	3	4.4	0.7	15.9	274	47	2	3	3	95	10.78	122	2	3	2	3	2	4	11	3.8	90	103	0.91	17	55	141	0.2	194	2	27.9	91.1	106.9	139	73	3	3	158	5.5	57	480	2	18	27
124401	2	54	3	3.77	3	2	3	5.1	0.3	5.9	189	19	2	3	3	95	9.84	122	2	3	2	3	1	1	14	4	82	105	0.71	14	99	144	0.3	191	2	21.9	81.2	94.7	110	64	3	3	99	5.6	56	240	0	18	24
123881	2	38	1	0.35	6	1	1	3.3	0.4	12.1	268	30	2	3	3	93	4.27	122	2	3	2	3	2	4	19	3.8	91	103	0.54	5	47	140	0.3	189	0	28.1	87.4	101.8	124.78	75.276	0	3	16.5	4.9	47	240	2	16	26
121319	2	47	2	NA	2	2	3	4	0.4	10	397	34	2	3	2	120	8.77	121	2	3	2	3	1	1	13	4.2	77	102	0.67	18	79	137	0.3	200	3	30.5	102.2	105.7	116	80	3	3	67.3	5.8	49	720	1	14	23
124161	2	65	1	5	6	2	3	5.4	0.9	16.7	304	26	2	3	3	117	18.91	121	2	3	2	3	2	4	16	3.6	88	105	0.78	26	60	145	0.2	205	2	35.4	113.3	119.3	175	103	3	3	93.7	6.7	72	360	2	15	25
120022	1	56	3	3.85	2	2	3	3.4	0.7	20.6	178	80	2	3	3	108	11.94	121	2	3	2	3	1	3	13	4	54	103	0.94	16	114	143	0.5	193	2	22.4	88	96.3	145	77	3	3	248	5.7	53	60	0	16	29
124374	1	60	1	1.92	3	1	1	4.5	0.3	6.7	245	45	2	3	3	108	4.97	121	2	3	2	3	2	4	100	4.2	70	105	0.77	91	189	144	0.7	214	1	27.2	96.5	100.4	124	63	1	3	376	5.4	79	120	2	78	25
122651	2	56	1	1.45	2	1	1	3.8	0.3	7.9	264	77	2	3	3	107	10.08	121	2	3	2	3	2	4	21	4.2	100	97	0.65	26	138	137	0.5	212	1	32.3	108	105.4	134	78	1	3	208	5.8	73	360	2	25	27
123466	1	48	3	4.4	4	2	3	4.2	0.4	9.5	236	47	2	3	3	103	1.86	121	2	3	2	3	1	3	11	3.9	76	101	1.21	16	99	140	0.4	194	2	22.9	82.5	96	145	85	3	3	237	4.6	63	180	1	19	27
121083	1	24	1	2.04	6	2	3	6	1	16.7	339	28	2	3	3	99	23.1	121	2	3	2	3	2	4	33	4.3	63	100	0.92	33	121	140	0.3	195	1	30.9	105.7	106.7	126	83	3	3	257	5.1	35	360	2	21	25
121554	1	34	3	2.21	3	2	3	5.6	0.4	7.1	246	35	2	3	3	99	5.65	121	2	3	2	3	2	4	15	4.4	68	102	0.85	18	50	140	0.4	177	1	27.9	95.6	103	112	63	3	3	161	5.3	34	120	2	12	25
122578	2	22	3	1.52	2	2	3	5.1	0.9	17.6	302	43	2	3	3	97	30.5	121	2	3	2	3	2	4	36	3.9	96	102	0.56	42	99	141	0.3	181	1	32.9	95.7	106.9	99	72	3	3	13.9	5.7	40	300	2	23	24
123781	2	25	2	2.77	2	2	3	2	0.5	25	179	43	2	3	3	97	7.6	121	2	3	2	3	2	4	9	4.2	57	98	0.65	13	140	138	0.5	196	1	28.5	94.2	103.2	132	90	3	3	21.7	4.8	62	300	2	15	28
124398	1	33	3	1.77	6	2	3	6.2	1.5	24.2	274	61	2	3	3	93	5.06	121	2	3	2	3	2	4	26	4	92	99	1.14	33	122	140	0.5	197	1	27	87.6	103.4	142	95	3	3	142	5.5	63	240	2	24	27
121643	1	29	3	2.4	3	1	1	4.6	0.5	10.9	221	73	2	3	3	92	1.8	121	2	3	2	3	2	4	11	4.1	75	99	1.25	15	77	147	0.5	209	1	21.9	75.1	91.5	166	121	0	3	86.4	5.4	76	60	2	23	32
120410	2	51	3	4.48	4	1	1	5.2	0.3	5.8	218	45	2	3	3	86	11.47	121	2	3	2	3	1	3	11	4.2	58	107	0.75	14	70	143	1	220	2	22.4	88.7	99.1	98	73	1	3	159	5.5	96	240	0	14	23
123959	2	27	3	0.89	2	2	3	5	0.8	16	291	24	2	3	3	85	12.45	121	2	3	2	3	2	4	17	4	63	103	0.7	37	92	142	0.4	184	0	32.3	108	115.2	91	58	3	3	62.4	5.3	44	180	2	17	25
122922	2	73	3	4.73	4	2	3	5.9	0.7	11.9	267	17	2	3	3	76	6.32	121	2	3	2	3	2	4	13	3.9	89	103	0.6	30	51	140	0.2	189	2	27	96.9	111.7	116	72	3	3	46	5.5	58	180	2	21	26
123903	2	75	2	1.93	1	1	1	11.2	2.4	21.4	400	2	1	2	1	142	16.7	120	2	3	2	3	2	4	14	3.7	50	105	0.8	22	48	144	0.3	185	1	48.1	130.3	137.8	144	83	1	1	85.6	6.4	43	420	2	17	26
122499	2	55	2	5	1	1	1	6.7	1	14.9	332	24	2	3	3	110	18.22	120	2	3	2	3	1	1	10	3.7	83	103	0.73	15	136	142	0.5	217	2	33.6	100.342	117.7	120	83	1	3	88.3	5.1	77	960	0	12	24
124423	1	52	3	4.81	4	1	1	6.8	0.8	11.8	306	34	2	3	2	109	22.85	120	2	3	2	3	1	3	25	4.4	66	100	0.87	89	102	141	0.4	183	2	28.9	100.4	105.5	108	63	0	3	102	6.4	42	720	1	19	27
121754	1	29	3	1.22	1	2	3	5.7	1.1	19.3	328	12	2	3	3	106	11.42	120	2	3	2	3	2	4	69	4.2	80	99	1.15	24	61	140	0.3	173	0	28.8	100.2	113.7	113	79	3	3	140	5.1	43	600	2	38	27
120609	1	39	3	5	1	2	3	6.1	1.1	18	275	14	2	3	3	106	6.72	120	2	3	2	3	2	4	18	4.1	52	105	1.01	10	112	146	0.8	191	2	24.6	85.5	99	112	74	3	3	306	5.3	60	180	2	16	29
122015	1	39	1	0.29	3	2	3	5.4	0.6	11.1	307	33	2	3	3	105	13.4	120	2	3	2	3	1	2	19	4	88	104	0.97	24	92	142	0.4	183	0	29.735	100.342	106.992	108	63	3	3	173	5.9	37	120	0	22	27
122369	2	26	3	0.31	4	2	3	6.8	0.2	2.9	338	36	2	3	3	103	7.72	120	2	3	2	3	1	1	45	3.9	92	102	0.62	65	41	141	0.4	236	0	21.9	81.3	107.9	118	81	3	3	27.5	5.4	98	300	1	112	24
121731	2	42	2	0.69	1	2	3	7.6	0.5	6.6	352	44	2	3	3	101	29.72	120	2	3	2	3	1	1	13	3.4	84	98	0.72	23	57	133	0.2	191	0	48.2	135.7	141.2	116	80	3	3	27.2	5.7	30	180	0	12	21
124365	1	36	3	3.4	1	2	3	6.6	1	15.2	276	30	2	3	3	98	15.27	120	2	3	2	3	2	4	75	3.7	97	100	1.03	54	53	139	0.3	208	1	38.2	124	125	140	82	3	3	154	5.6	32	180	2	72	25
122063	2	44	3	1.57	3	2	3	4.3	0.5	11.6	294	9	2	3	3	96	7.84	120	2	3	2	3	1	1	9	4.1	86	104	0.6	10	67	138	0.2	198	1	27.2	95.4	103.4	100	61	3	3	72.1	5.7	47	240	1	11	21
124127	2	40	3	3.55	3	2	3	3.2	0.5	15.6	190	19	2	3	3	94	4.11	120	2	3	2	3	2	4	13	4.3	52	105	0.58	10	125	140	0.9	211	2	21.5	74.3	90.4	124.78	75.276	3	3	115	5.4	70	600	2	17	21
123635	1	25	2	0.31	4	1	2	4.3	0.4	9.3	225	103	2	3	2	93	20	120	2	3	2	3	1	1	39	4.4	85	102	0.93	93	110	138	0.9	180	0	36.8	106.1	121.3	107	71	0	3	171	5.5	46	900	1	19	26
120239	2	23	2	1.77	2	2	3	4.5	0.6	13.3	244	43	2	3	3	86	18.64	120	2	3	2	3	2	4	15	3.7	84	102	0.58	11	67	142	0.3	161	1	32.1	97	107.1	102	74	3	3	214	5.4	29	120	2	15	25
124069	2	23	2	0.48	6	2	3	5.7	0.5	8.8	277	18	1	2	2	120	15.13	119	2	3	2	3	2	4	87	3.8	73	103	0.4	66	58	140	0.2	192	0	30.7	102.8	109.2	93	62	3	0	211	6.4	43	240	2	29	27
124482	1	61	3	5	5	2	3	5.6	1.2	21.4	254	19	2	3	3	114	8.8	119	2	3	2	3	2	4	13	3.8	55	104	1.02	11	145	145	0.8	182	2	31.7	110.6	104	121	76	3	3	210	5.3	49	540	2	14	27
119798	1	68	2	0.59	3	2	3	6.1	0.5	8.2	381	22	2	3	3	109	25.25	119	2	3	2	3	1	3	24	4	94	98	1.2	27	87	141	0.4	205	0	32	106.4	103	139	89	3	3	123	5.7	57	180	0	22	34
123226	1	33	3	1.99	2	2	3	3.6	0.3	8.3	164	73	2	3	3	108	6.81	119	2	3	2	3	1	1	7	3.9	60	101	0.83	17	43	142	0.4	184	1	19	73.4	85	96	62	3	3	312	5.5	46	240	0	14	30
121410	2	60	2	2.4	1	1	1	4.4	0.3	6.8	273	22	2	3	2	107	24.09	119	2	3	3	3	2	4	20	4.1	87	101	0.57	21	54	140	0.9	183	1	35.4	106.3	117.7	166	87	0	3	45.2	6.2	37	300	2	19	27
121578	1	63	3	5	5	1	2	6.2	1.1	17.7	241	38	2	3	3	105	3.35	119	2	3	2	3	1	3	24	4	56	101	0.64	47	124	144	0.7	203	2	25.8	95.3	97.7	124	67	1	3	235	5.1	62	480	0	26	27
124056	1	45	3	NA	1	1	1	6	0.4	6.7	269	25	2	3	3	104	8.9	119	2	3	2	3	2	4	48	4.2	57	97	1.03	31	167	141	1.2	176	3	24.5	87.8	95.9	128	77	0	3	893	4.4	37	180	2	49	28
123330	1	38	2	NA	2	2	3	4	0.6	15	217	61	2	3	3	103	6.86	119	2	3	2	3	1	1	13	4.3	74	100	1.13	19	101	138	0.5	174	3	30.5	93.6	105.9	120	77	3	3	149	5.6	41	180	1	13	28
121882	1	38	1	NA	1	2	3	6.2	0.6	9.7	328	31	2	3	3	102	9.37	119	2	3	2	3	1	3	20	4.5	100	102	0.71	19	147	142	0.5	196	3	29.9	99.8	98.4	126	83	3	3	112	5.4	50	180	1	19	26
123388	2	63	3	2.66	2	1	1	10	1	10	334	16	2	3	3	101	15.91	119	2	3	2	3	2	4	14	3.7	113	101	0.84	12	68	142	0.2	197	1	38.9	128.4	140	149	79	0	3	61.6	6.3	64	240	2	14	28
122771	1	25	3	1.42	6	1	1	3.5	0.3	8.6	263	25	2	3	3	100	13.65	119	2	3	2	3	2	4	47	4.7	52	100	0.98	23	107	143	0.9	199	1	23.2	87	92.8	125	86	0	3	101	5.2	38	480	2	25	27
121650	1	38	2	2.67	1	2	3	3.7	0.5	13.5	210	72	2	3	3	99	7.37	119	2	3	2	3	2	4	39	4.1	73	103	0.92	29	145	144	0.5	198	1	26.7	89.6	96.8	110	72	3	3	96.4	5.5	54	120	2	29	31
122214	2	76	3	4.8	5	2	3	4.5	0.3	6.7	320	42	2	3	3	98	8.53	119	2	3	2	3	1	3	18	3.9	79	103	0.64	15	90	142	0.4	220	2	30.4	103.2	117.5	116	70	3	3	178	5.4	87	540	1	19	23
124498	2	27	1	0	2	2	3	6.8	1	14.7	210	29	2	3	3	97	51.02	119	2	3	2	3	2	4	12	3.6	89	104	0.56	20	31	142	0.1	186	0	32.7	113.6	115.5	101	70	3	3	15.1	5.2	62	600	2	19	25
121500	2	30	1	1.18	4	2	3	6.4	0.7	10.9	207	29	2	3	3	97	10.11	119	2	3	2	3	2	4	10	3.8	45	105	0.86	8	41	140	0.2	165	0	26.2	91.6	99.6	109	68	3	3	73.1	4.8	41	60	2	11	25
121918	1	63	1	0.34	4	2	3	4.4	0.9	20.5	208	31	2	3	3	95	1.96	119	2	3	2	3	1	1	15	4	101	102	1.13	29	76	143	0.2	189	0	21.1	75	87.5	125	70	3	3	56.1	6.2	64	360	1	18	29
122383	2	22	2	4.25	2	2	3	3.1	0.5	16.1	217	46	2	3	3	92	4.7	119	2	3	2	3	1	3	17	4.3	97	106	0.79	9	60	145	0.2	182	2	23.4	78.5	97.4	108	71	3	3	76.9	5.3	52	600	1	11	25
120939	1	63	1	1.16	5	1	1	5	0.3	6	245	54	1	2	1	179	17.58	118	2	3	2	3	1	1	49	4	61	100	0.63	79	180	139	0.7	196	0	31.3	109.9	105.6	145	78	2	1	612	7.2	50	120	1	42	27
120386	2	37	3	1.3	2	1	1	4.2	0.3	7.1	320	37	1	2	1	173	11.63	118	2	3	2	3	2	4	19	3.5	63	101	0.74	28	43	141	0.2	176	0	46.1	127.8	136.8	99	63	0	0	47.8	10.1	44	150	2	16	28
120600	1	72	3	1.35	3	1	1	10	13.9	139	342	26	2	3	3	163	29.72	118	2	3	2	3	2	4	39	4.4	90	97	0.82	40	152	137	1.4	160	1	32.3	114.1	106.9	117	76	2	3	816	6.2	30	480	2	31	29
120426	2	52	3	NA	6	1	1	2.3	0.5	21.7	209	38	1	2	1	113	16.42	118	2	3	2	3	2	4	17	3.7	87	98	0.78	24	45	138	0.3	185	3	64.7	149	171.4	124.78	75.276	0	1	82.2	7.4	47	480	2	14	28
120930	2	62	3	5	6	2	3	5.5	0.7	12.7	320	36	2	3	3	112	11.21	118	2	3	2	3	2	4	14	3.7	137	101	0.76	26	78	140	0.6	199	2	38.2	128.4	133.3	129	84	3	3	324	5.7	68	720	2	14	24
121695	1	47	1	1.24	2	2	3	5.5	0.5	9.1	329	23	2	3	3	111	9.1	118	2	3	2	3	1	3	23	3.6	61	102	0.93	33	89	143	0.4	186	0	33.5	108.6	104.2	144	101	3	3	97.7	5.8	43	240	1	22	25
121123	2	53	3	3.08	1	1	1	3.5	0.9	25.7	190	52	3	3	2	108	9.54	118	2	3	2	3	2	4	30	3.7	97	102	0.92	31	69	140	0.3	186	1	33.3	110	109.6	136	87	1	3	151	6.1	50	600	2	31	26
123668	1	59	2	3.7	4	1	1	5.5	0.9	16.4	306	51	2	3	3	104	6.57	118	2	3	2	3	1	2	20	4.5	76	101	0.79	34	61	140	0.7	197	2	24	91.5	90	153	89	1	3	83.6	5.4	72	360	1	18	23
124531	1	57	2	NA	3	1	1	3.7	0.8	21.6	240	24	2	3	3	103	10.04	118	2	3	2	3	1	1	18	4	120	101	1.3	97	55	137	0.5	185	3	33.7	120.4	118.7	114	72	1	3	180	5.6	58	240	1	25	24
124609	2	73	1	NA	1	1	1	3.9	0.9	23.1	174	59	2	3	3	102	4.96	118	2	3	2	3	2	4	24	3.7	122	102	0.58	28	95	143	0.3	234	3	34.2	103.6	126.5	159	83	2	3	135	5.2	103	180	2	34	27
123852	2	60	3	5	2	2	3	4.2	0.8	19	199	51	2	3	3	97	5.07	118	2	3	2	3	1	3	9	4.3	67	104	0.72	7	158	142	0.6	207	2	19.1	73.5	91.1	138	85	3	3	28.6	5.6	68	480	1	16	24
124567	1	42	3	1.38	2	2	3	5.5	0.4	7.3	221	30	2	3	3	96	9.45	118	2	3	2	3	1	1	22	4.2	68	98	0.88	30	163	138	0.8	179	1	19.8	81.6	90.5	124.78	75.276	3	3	431	5.2	43	600	1	16	26
121417	1	49	2	1.38	6	2	3	3.4	0.4	11.8	244	23	2	3	3	96	4.76	118	2	3	2	3	2	4	7	4.4	81	100	0.65	14	92	142	0.4	201	1	20.6	78.8	87	135	76	3	3	255	5.4	45	120	2	19	27
122451	2	22	3	0.48	3	2	3	4.5	0.1	2.2	189	34	2	3	3	87	3.17	118	2	3	2	3	2	4	14	4.1	67	99	0.71	21	163	138	0.2	209	0	19.2	67.2	83.7	117	63	3	3	152	5.3	75	120	2	22	23
123528	2	60	3	NA	6	1	1	6.4	1.7	26.6	254	34	1	2	2	380	4.91	117	2	3	2	3	2	4	14	4.1	154	97	0.66	28	135	137	0.6	183	3	25.6	87.2	97.8	140	90	0	0	68.7	15.2	57	600	2	13	24
123804	2	64	3	2.63	1	1	1	9.1	2.2	24.2	331	45	1	2	1	325	11.95	117	2	3	2	3	2	4	43	3.9	72	94	0.48	45	78	138	0.8	189	1	29.2	97.1	104.9	114	66	1	1	57.9	10.8	44	150	2	30	24
120000	2	29	2	1.8	2	2	3	7	1.8	25.7	219	42	1	2	1	118	59.1	117	2	3	2	3	2	4	23	3.4	74	102	0.68	22	30	141	0.2	187	1	42.7	128.5	130.8	104	84	3	0	28.8	6.6	47	120	2	21	24
120981	2	68	3	1.61	1	2	3	3.9	0.4	10.3	319	26	2	3	3	110	21.68	117	2	3	2	3	2	4	34	4	67	104	0.9	33	83	147	0.4	195	1	31.9	104.7	107.2	130	64	3	3	129	5.7	46	300	2	27	28
121526	2	56	2	1.3	6	1	1	4.5	1.3	28.9	261	27	2	3	3	101	10.73	117	2	3	2	3	2	4	44	3.9	77	101	0.68	84	65	140	0.4	194	0	29.9	101.1	99	112	74	1	3	126	5.6	66	300	2	32	25
122945	2	63	3	2.74	4	2	3	4.6	1.3	28.3	286	28	2	3	3	101	4.73	117	2	3	2	3	2	4	21	4.1	80	101	0.73	23	202	142	0.6	210	1	27.3	100.2	113.2	113	75	3	3	101	5.4	78	600	2	24	29
121274	1	58	2	NA	2	1	1	8.4	2.3	27.4	400	2	2	3	3	99	19.21	117	2	3	2	3	2	4	28	3.8	92	105	0.83	26	74	143	0.3	177	3	41.2	131.7	133.3	131	87	1	3	55	5.6	37	180	2	24	27
124647	1	48	2	2.89	3	2	3	5.1	0.3	5.9	189	32	2	3	3	99	4.04	117	2	3	2	3	1	1	12	3.8	59	100	1.3	28	96	141	0.4	179	1	26.3	96.7	99.6	124.78	75.276	3	3	614	5.2	45	120	1	16	28
121461	2	45	1	0.38	6	2	3	4.6	1.1	23.9	319	27	2	3	3	97	18.61	117	2	3	2	3	2	4	18	3.9	82	102	0.74	16	51	141	0.2	197	0	32.9	98.9	102.9	91	64	3	3	43.8	5.6	59	30	2	14	25
124702	2	31	3	0.93	3	2	3	5.7	0.6	10.5	173	24	2	3	3	97	10.3	117	2	3	2	3	2	4	16	4	56	102	0.73	28	84	138	0.3	181	0	30.2	86.2	99.1	98	64	3	3	106	5.4	53	240	2	13	24
122631	2	45	3	5	3	2	3	3.1	0.5	16.1	210	23	2	3	3	96	5.12	117	2	3	2	3	1	3	19	4.3	53	104	0.96	9	78	140	0.4	187	2	26	94.5	105.8	113	75	3	3	56.7	5.7	53	180	1	20	26
122351	2	57	3	5	2	2	3	4.6	0.6	13	209	48	2	3	3	96	4.77	117	2	3	2	3	1	3	29	4.1	61	100	0.68	10	110	140	0.6	228	2	20.4	81.8	94.8	100	61	3	3	68.9	5.3	104	360	0	29	28
121351	1	41	3	4.86	5	2	3	4.9	0.7	14.3	290	13	2	3	3	93	4.19	117	2	3	2	3	1	3	21	4	56	101	0.83	20	68	139	0.3	197	2	24.8	95.1	101.8	125	70	3	3	205	5.2	66	180	0	23	31
120629	2	27	3	3.92	3	2	3	2.9	0.4	13.8	224	13	2	3	3	84	5.86	117	2	3	2	3	2	4	15	4.6	52	99	0.87	23	246	138	0.4	227	2	20	69.2	89.6	104	67	3	3	86.9	5	94	480	2	20	23
120640	2	67	1	NA	1	2	3	11.3	4.1	36.3	400	32	1	1	2	250	17.83	116	2	3	2	3	2	4	18	3.8	146	103	1.25	172	102	142	0.3	218	3	29.735	100.342	106.992	124.78	75.276	3	0	73.3	7.5	51	300	2	20	22
122453	1	61	3	4.93	2	2	3	4.1	0.5	12.2	356	19	1	2	1	173	12.63	116	3	3	3	3	2	4	38	4.3	75	100	0.79	30	146	143	0.9	189	2	26.5	96.4	98	130	90	3	1	254	7.3	49	300	2	26	29
122925	2	57	3	2.66	6	1	1	4.3	0.6	14	380	18	1	2	1	149	24.1	116	2	3	2	3	2	4	22	4.2	81	106	0.63	87	81	143	0.4	181	1	33	106.6	116	126	86	1	1	141	7	49	720	2	15	25
123223	2	52	2	NA	1	2	3	7	1.9	27.1	359	50	1	2	2	136	12.73	116	2	3	2	3	1	1	33	3.8	110	103	0.62	14	106	142	0.5	173	3	43.3	135.7	144.5	147	88	3	1	216	6.7	40	60	0	21	27
119854	2	46	3	5	2	2	3	3.2	0.5	15.6	198	15	2	3	2	111	6.71	116	2	3	2	3	2	4	25	4.2	45	102	0.57	19	196	139	0.4	188	2	22.9	78.1	93.2	107	64	3	3	94.4	5.5	57	540	2	31	24
119947	1	40	1	2.31	2	3	3	4.5	0.2	4.4	250	44	2	3	3	109	12.1	116	2	3	2	3	1	3	33	4.3	91	101	0.85	52	72	142	0.2	219	1	27.3	91.1	95.3	145	89	3	3	178	5.6	29	360	1	22	26
122627	2	31	1	0.82	6	2	3	5.5	1.4	25.5	199	40	2	3	3	108	18.94	116	2	3	2	3	1	1	9	4	73	105	0.83	15	41	142	0.2	176	0	30.9	111.3	107.5	118	91	3	3	12.6	5.4	47	180	1	11	20
120875	2	41	3	4.66	2	2	3	3.6	0.5	13.9	222	22	2	3	3	106	20.46	116	2	3	2	3	1	1	12	3.4	86	103	0.68	15	40	139	0.3	190	2	29.735	100.342	106.992	124.78	75.276	3	3	16.2	5.2	46	120	1	15	25
121827	2	66	2	3.67	2	2	3	4.7	0.3	6.4	291	38	2	3	3	106	15.17	116	2	3	2	3	2	4	15	4.1	109	102	0.93	22	51	144	0.5	190	2	28.6	99.6	111.1	121	60	3	3	32.1	6.1	56	480	2	15	27
122644	1	44	1	2.8	3	2	3	3.3	0.3	9.1	256	18	2	3	3	106	6.45	116	2	3	2	3	2	4	21	4.4	128	104	0.7	29	108	143	0.9	185	1	27.7	100.7	97.6	109	60	3	3	81.9	5	43	120	2	21	28
122776	1	63	1	1.52	2	2	3	6.2	1.1	17.7	184	43	2	3	3	105	8.13	116	2	3	2	3	1	3	40	4.3	114	101	0.74	35	92	138	0.3	185	1	28.7	106.5	98.5	124.78	75.276	3	3	692	5.6	37	720	1	25	21
120571	2	55	3	5	1	2	3	5.8	0.3	5.2	203	26	2	3	2	103	7.42	116	2	3	2	3	2	4	17	4.3	87	101	0.57	15	109	140	0.6	194	2	22.5	82.8	91.4	106	61	3	3	317	5.5	68	480	2	21	28
124775	2	54	3	2.78	2	2	3	3.5	0.3	8.6	301	34	3	3	2	101	8.01	116	2	3	2	3	2	4	13	4.3	75	105	0.56	11	88	143	0.2	196	1	25	80.2	97.6	115	75	3	3	51.8	5.5	65	360	2	16	26
123709	2	51	1	NA	6	2	3	5.8	0.4	6.9	193	21	2	3	3	96	8.36	116	2	3	2	3	2	4	13	4	100	107	0.71	26	89	146	0.4	185	3	21.8	80.1	95	112	71	3	3	223	5.5	42	180	2	24	23
124732	1	39	3	1.3	4	1	2	5.9	0.7	11.9	360	22	2	3	3	94	15.35	116	2	3	2	3	1	1	25	4	56	102	0.99	56	122	141	0.3	196	0	31.5	104.2	114.8	131	80	0	3	249	5.6	60	120	1	25	26
119806	1	56	2	1.44	3	2	3	3.6	0.3	8.3	344	40	2	3	3	123	23.91	115	2	3	2	3	2	4	23	3.9	36	107	1.14	37	80	146	0.4	179	1	34.7	117.2	104.8	135	81	3	3	84.8	5.6	36	120	2	15	27
122193	2	54	3	2.45	3	1	1	3.6	0.1	2.8	285	26	3	3	2	121	6.72	115	2	3	2	3	2	4	30	4.3	41	100	0.72	21	60	140	0.3	198	1	31.7	99.6	109.9	122	72	0	3	184	6	69	360	2	29	27
120160	2	27	3	0.92	3	2	3	3.9	0.9	23.1	311	41	2	3	3	109	30.86	115	2	3	2	3	2	4	14	3.4	64	104	0.93	18	41	145	0.2	174	0	39.2	108.7	124.4	112	70	3	3	46.1	5.3	47	120	2	13	26
120936	1	61	2	1.73	5	1	1	8.9	1.1	12.4	365	45	2	3	3	108	23.82	115	2	3	2	3	2	4	20	3.7	61	101	1.1	31	103	139	0.4	190	1	39.8	123	118.4	161	98	1	3	81.6	5.6	54	240	2	14	25
123720	1	33	3	3.79	3	1	2	6.3	0.2	3.2	363	58	2	3	3	103	17.77	115	2	3	2	3	1	3	86	4.2	72	102	0.9	212	108	140	0.4	181	2	34.9	123.1	116.8	128	81	0	3	412	5.4	49	720	0	54	25
123986	2	29	3	3.45	6	2	3	2.8	0.3	10.7	221	34	2	3	3	102	10.24	115	2	3	2	3	2	4	8	4	79	96	0.7	12	67	134	0.5	174	2	25.2	79.5	98	90	54	3	3	91	5.4	40	300	2	16	26
124574	2	37	1	0.74	2	2	3	4.9	0.3	6.1	245	28	2	3	3	100	11.51	115	2	3	2	3	2	4	20	4.2	77	101	0.7	48	86	139	0.4	191	0	32.6	97.4	110.3	114	68	3	3	29.3	5.7	52	180	2	19	21
120553	2	32	3	1.12	2	2	3	5	0.5	10	200	34	2	3	3	98	17.31	115	2	3	2	3	2	4	15	4.2	59	100	0.8	21	60	138	0.3	200	0	28	93	103.3	109	68	3	3	36.3	5.4	32	300	2	15	23
120538	2	53	1	NA	2	2	3	3.4	0.7	20.6	259	14	2	3	3	97	10.06	115	2	3	2	3	2	4	13	4	89	100	0.7	11	102	141	0.4	188	3	28.3	92	102.3	118	78	3	3	38.6	5.2	42	120	2	17	26
122570	1	42	3	3.03	4	1	1	8.3	2.5	30.1	323	20	2	3	3	97	5.1	115	2	3	2	3	2	4	12	4.3	50	104	1.05	15	106	143	1.4	194	1	38.6	122.4	119.2	151	112	1	3	211	5.5	63	300	2	17	29
120708	1	55	2	0.9	4	2	3	5.9	1.4	23.7	169	60	2	3	3	95	4.15	115	2	3	2	3	1	1	23	3.9	68	102	0.95	24	153	140	1.3	201	0	29.3	92.2	99.2	130	90	3	3	556	4.6	63	240	0	23	24
120723	2	38	3	5	3	2	3	5.8	0.8	13.8	315	52	2	3	3	94	11.33	115	2	3	2	3	2	4	22	3.8	51	103	0.77	30	44	140	0.3	183	2	44.5	128	137.7	105	75	3	3	136	4.8	36	720	2	24	25
119964	1	54	3	1.43	4	1	2	6.4	0.4	6.3	254	41	2	3	3	88	4.86	115	1	2	2	3	1	1	682	3.9	76	104	0.8	110	234	142	1	204	1	18.8	72.5	86.3	126	78	1	3	987	5.2	61	120	1	489	27
121460	2	58	1	1.1	2	1	1	11	2.4	21.8	354	44	1	1	1	371	9.53	114	2	3	2	3	1	3	28	3.5	145	100	0.57	58	86	140	0.2	210	0	33.1	112.4	104	150	75	1	0	243	11.9	35	120	1	22	28
122412	1	49	2	1.99	2	2	3	5.4	1.7	31.5	238	66	2	3	3	113	3.73	114	2	3	2	3	1	1	13	4.1	79	100	1.11	15	95	142	0.4	165	1	18.3	74	90.3	109	74	3	3	75.7	5.5	42	180	0	19	29
124671	2	67	3	3.43	2	2	3	8.5	1	11.8	327	30	2	3	3	107	8.47	114	2	3	2	3	1	3	21	4.1	110	104	0.83	19	77	141	0.4	203	1	40.6	120.8	135.6	120	70	3	3	48.8	5.5	67	240	1	20	24
123519	2	44	3	3.49	4	1	1	3.7	0.5	13.5	278	24	2	3	3	107	6.11	114	2	3	2	3	1	1	30	4	54	101	0.68	30	125	141	0.6	195	2	29.2	101.8	106.2	121	90	0	3	69.9	5.6	55	480	1	29	28
122074	1	63	1	5	5	2	3	4.3	0.4	9.3	295	23	1	2	1	107	2.47	114	2	3	2	3	1	3	11	4.2	58	100	0.67	18	120	139	0.5	201	2	27.7	97.5	100.1	106	65	3	2	151	6.6	72	480	0	15	24
123995	1	31	3	5	2	2	3	3.1	0.7	22.6	218	47	2	3	3	103	11.65	114	2	3	2	3	2	4	13	3.9	62	102	1.35	11	126	141	0.8	184	2	30.1	102.7	114.8	99	65	3	3	158	5.2	51	420	2	18	26
124090	2	65	3	NA	3	1	1	11.7	2.4	20.5	341	35	2	3	2	97	11.33	114	2	3	2	3	1	3	15	3.6	108	102	0.74	20	71	142	0.3	184	3	52.9	148.8	152.2	144	99	1	3	154	5.4	58	360	1	15	26
124231	2	23	3	1.54	4	2	3	4.1	0.5	12.2	217	14	2	3	3	96	12.89	114	2	3	2	3	2	4	13	4.1	69	98	0.73	28	60	138	0.3	179	1	30.3	96.8	109.3	124.78	75.276	3	3	23.8	5.2	51	720	2	14	26
120529	2	21	3	1.06	3	2	3	6.1	1	16.4	228	25	2	3	3	94	11.21	114	2	3	2	3	2	4	11	4	59	103	0.63	13	71	140	0.2	166	0	28.2	100.342	106.992	108	65	3	3	63.3	5.3	41	120	2	15	24
123850	1	32	3	5	3	1	2	5.8	0.6	10.3	302	20	2	3	3	92	20.47	114	2	3	2	3	2	4	16	4.4	77	102	0.97	33	78	136	0.6	196	2	30.8	99.4	106.1	125	86	0	3	119	5.1	51	420	2	17	23
123677	1	51	3	0.28	5	1	1	6	1.2	20	192	106	2	3	3	89	7.84	114	2	3	2	3	1	1	27	4.3	100	94	0.7	74	91	135	0.2	212	0	24.7	95.4	95.5	128	82	1	3	102	5.1	58	120	0	23	25
123403	2	47	3	5	3	1	1	6.3	1	15.9	257	26	2	3	3	84	3.84	114	2	3	2	3	1	2	13	3.3	60	104	0.6	47	76	141	0.2	213	2	30	95.7	112.1	108	78	0	3	300	5	80	180	1	18	24
121171	2	49	3	2.32	2	2	3	4.8	0.6	12.5	351	37	1	2	2	262	13.78	113	2	3	2	3	1	1	31	3.7	86	99	0.5	33	80	136	0.5	190	1	26.7	100.342	106.992	142	72	3	0	65.6	11.7	65	120	1	19	21
123032	1	77	2	1.12	5	2	3	3.5	0.4	11.4	249	43	2	3	3	150	94.73	113	2	3	2	3	2	4	12	3.9	94	103	0.67	33	69	141	0.5	206	0	25.9	97.7	94	130	69	3	3	328	5.7	68	60	2	18	24
120315	1	61	1	4.07	3	2	3	6.1	0.9	14.8	271	17	2	3	3	134	38.75	113	2	3	2	3	2	4	25	4	110	102	0.9	44	97	138	0.3	200	2	33.5	114.6	110.5	117	80	3	3	742	6.1	29	240	2	20	23
120343	2	65	3	2.24	1	1	1	3.5	0.5	14.3	214	49	2	3	2	117	13.04	113	2	3	2	3	2	4	19	4	99	101	0.56	27	63	139	0.4	184	1	28.5	96.2	105.6	117	68	1	3	219	6.3	52	480	2	19	25
124684	2	51	3	2.79	1	1	1	3.5	0.9	25.7	275	53	2	3	3	103	11.73	113	2	3	2	3	2	4	15	4.4	63	100	0.73	19	115	141	0.4	188	1	28	95.5	103.4	126	101	1	3	122	5.3	66	300	2	18	26
123643	2	24	2	0.97	6	2	3	5.1	0.5	9.8	220	23	2	3	3	101	22.26	113	2	3	2	3	2	4	31	3.9	116	103	0.87	35	110	140	1.4	163	0	29	95.8	113.2	104	69	3	3	63.8	5	38	360	2	25	23
119905	1	52	3	5	3	2	3	4.3	0.3	7	306	24	2	3	3	100	12.97	113	2	3	2	3	1	3	10	3.8	55	102	1.2	34	101	142	0.5	169	2	40.9	122.8	125.9	117	75	3	3	452	5.6	40	360	1	17	30
120576	2	28	3	5	3	2	3	4.6	0.3	6.5	279	21	2	3	3	93	11.61	113	2	3	2	3	1	3	15	4.3	43	100	0.67	13	145	141	1.6	192	2	27.1	95	101	109	67	3	3	54	4.8	72	180	0	16	23
123551	2	21	2	1.54	6	2	3	5.3	2.1	39.6	249	53	2	3	1	62	5.7	113	2	3	2	3	2	4	6	3.9	79	102	0.68	15	15	137	0.2	177	1	29.7	104.2	102.8	118	78	3	3	7.64	4.9	51	600	2	14	22
123254	1	53	1	NA	2	2	3	9.1	0.8	8.8	294	50	1	2	1	166	9.26	112	2	3	2	3	2	4	27	4.5	77	100	0.7	33	111	141	0.9	189	3	29.2	93.9	94.3	117	80	3	1	67.7	7.7	41	120	2	20	29
122923	1	61	3	2.65	2	2	3	3.7	0.6	16.2	214	22	2	3	2	137	3.35	112	2	3	2	3	1	3	14	3.8	70	100	1.16	27	66	141	0.3	178	1	31.1	110.5	115.7	135	76	3	3	92.4	6.5	57	540	1	19	24
123038	1	75	2	NA	2	1	1	4.1	0.7	17.1	294	50	2	3	2	114	21.48	112	2	3	2	3	1	3	20	3.8	50	101	1.16	27	96	142	0.5	190	3	34.1	118.8	115.7	119	71	0	3	167	6	57	300	0	18	23
120454	2	40	1	1.09	2	2	3	3.3	0.2	6.1	228	25	2	3	3	114	17.98	112	2	3	2	3	1	3	10	4.2	82	102	0.73	15	108	144	0.5	196	0	28	92	107.8	99	59	3	3	49.9	5	56	180	1	12	27
121134	1	56	2	0.86	1	2	3	6.1	0.4	6.6	332	24	2	3	3	113	19.02	112	2	3	2	3	1	3	47	4.2	74	100	1.15	27	124	140	0.7	164	0	31.1	102.5	102.8	153	87	3	3	105	6.2	34	300	0	32	26
120894	2	22	3	5	2	2	3	7.5	0.8	10.7	252	27	2	3	3	110	44.88	112	2	3	2	3	1	3	13	3.8	65	103	0.74	14	74	140	0.2	160	2	44.9	130.7	146.2	124.78	75.276	3	3	55.8	5.6	35	300	1	11	23
124653	2	51	1	0.07	4	1	1	6.8	1.5	22.1	369	24	2	3	3	104	10.33	112	2	3	2	3	1	1	35	3.8	83	98	0.62	40	149	139	0.8	178	0	41.7	138.6	137.3	142	104	1	3	95.8	6.1	47	300	0	23	25
124779	2	37	3	NA	6	2	3	3.2	0.6	18.7	238	54	2	3	3	102	13.71	112	2	3	2	3	2	4	16	4	62	99	0.61	14	65	138	0.2	183	3	28.4	84.8	104.7	112	77	3	3	8.27	5.8	56	540	2	20	26
120137	2	35	3	3.86	3	2	3	3.6	0.3	8.3	294	74	2	3	3	101	13.41	112	2	3	2	3	2	4	18	3.5	62	102	0.58	14	35	138	0.2	177	2	29.1	97.4	114.1	124.78	75.276	3	3	6.55	5.6	46	360	2	20	24
120407	1	42	2	0.34	2	2	3	6	0.9	15	258	39	2	3	2	101	11.75	112	2	3	2	3	2	4	39	4	97	103	1.01	27	117	142	0.4	174	0	27.8	96.2	104	104	65	3	3	291	5.3	48	240	2	20	28
120106	2	30	2	NA	2	2	3	4.3	0.3	7	217	15	2	3	3	95	16.37	112	2	3	2	3	1	3	31	4.1	97	106	0.69	19	52	139	0.4	167	3	30.5	96.9	111.7	104	61	3	3	10.6	5.1	39	120	1	24	19
124799	2	80	2	1.67	2	1	1	5.6	0.5	8.9	172	34	2	3	3	94	4.33	112	2	3	2	3	1	1	7	3.9	53	102	1.22	9	85	140	0.3	185	1	23.9	77.5	99.5	158	64	2	3	65.2	5.4	53	660	1	13	25
123380	2	48	3	4.08	2	2	3	6.7	0.7	10.4	292	60	2	3	3	89	7.53	112	2	3	2	3	1	3	15	3.9	71	104	1.02	10	79	143	0.5	177	2	32.3	107.2	128.5	101	67	3	3	28.4	5.4	53	660	0	16	29
120451	2	21	3	4.31	2	2	3	6.4	0.7	10.9	261	32	2	3	3	86	14.57	112	2	3	2	3	2	4	17	4.1	83	100	0.63	15	36	141	0.2	170	2	23.4	86.1	108.7	124.78	75.276	3	3	36.8	5	47	600	2	22	25
120749	1	31	2	2.03	2	2	3	4	0.4	10	288	34	2	3	3	107	11.66	111	2	3	2	3	2	4	11	4.2	122	101	0.73	18	67	138	0.3	177	1	36.1	130.2	122.2	107	70	3	3	181	5.3	41	120	2	8	23
121047	1	75	2	5	1	1	1	7.9	1.7	21.5	223	40	3	3	2	104	4.48	111	2	3	2	3	1	3	13	3.9	39	101	1.32	11	53	139	0.3	181	2	22.5	84.5	94.2	124.78	75.276	2	3	136	6	63	600	1	24	27
121603	1	24	1	1.5	5	2	3	6.5	1.7	26.2	279	8	2	3	3	99	13.96	111	2	3	2	3	1	1	56	3.9	117	101	0.85	31	85	144	0.3	171	1	30.8	106.4	108	104	66	3	3	117	5.6	32	240	0	33	26
121045	1	27	2	4.61	3	2	3	7	0.4	5.7	279	25	2	3	3	97	16.34	111	2	3	2	3	2	4	52	4.1	68	103	0.84	46	105	141	0.3	170	2	34.2	109.6	118.9	117	72	3	3	174	5.5	47	480	2	32	26
122489	1	48	3	5	4	1	1	5.4	1.4	25.9	280	45	2	3	2	96	7.79	111	2	3	2	3	2	4	36	4.4	81	100	1.06	29	62	141	0.3	159	2	31.5	106.3	108.5	131	87	1	3	101	5.9	30	480	2	21.5	25
122204	1	34	3	5	4	1	2	4.9	0.9	18.4	230	62	2	3	3	96	7.06	111	2	3	2	3	2	4	32	4.8	49	101	1.03	13	98	141	0.3	172	2	28	92.4	100	112	69	0	3	93.7	5.2	48	720	2	24	26
122993	1	54	3	4.11	6	1	1	5.3	1.1	20.8	165	87	2	3	3	95	3.3	111	2	3	2	3	2	4	13	4	64	98	0.92	22	64	138	0.6	183	2	30.8	99.2	99.9	145	82	1	3	157	5.5	60	120	2	18	28
124723	1	27	1	0.56	2	2	3	3.7	0.3	8.1	233	23	2	3	3	94	4.85	111	2	3	2	3	2	4	16	4.4	79	102	0.83	19	122	142	0.4	187	0	22.4	77.2	88.9	118	57	3	3	244	5.2	59	120	2	22	25
124248	2	49	3	4.64	4	2	3	4.4	0.5	11.4	233	18	2	3	3	87	5.51	111	2	3	2	3	2	4	12	4.3	31	104	0.62	9	111	144	0.3	190	2	24.1	85.5	100.8	102	64	3	3	36.4	5.2	71	480	2	16	27
122703	2	53	2	2.61	1	2	3	6.3	0.7	11.1	242	40	2	3	3	86	4.93	111	2	3	2	3	2	4	12	4	80	105	0.75	9	116	144	0.3	199	1	25.2	85.8	102	113	70	3	3	46.6	5	72	60	2	16	26
123636	2	32	2	5	3	1	1	4.1	0.9	22	390	45	3	3	1	147	27.62	110	2	3	2	3	1	3	14	3.7	75	102	0.58	17	51	141	0.2	184	2	51.8	136.6	153.9	124.78	75.276	0	3	77.6	6.6	32	420	0	11	23
120332	2	63	1	2.82	3	1	1	5.9	1.4	23.7	381	34	2	3	3	140	27.51	110	2	3	2	3	2	4	26	4.2	69	99	0.72	22	69	140	0.4	199	1	30.3	105.7	104.8	132	77	2	3	200	5.8	63	360	2	18	27
124115	1	60	3	5	1	2	3	8.7	0.9	10.3	307	15	2	3	2	127	13.65	110	2	3	2	3	2	4	17	4.3	60	101	0.91	21	140	140	0.7	182	2	30.4	111.1	109.7	135	84	3	3	227	6.5	50	840	2	28	26
122953	1	66	2	5	2	2	3	4.1	0.5	12.2	246	61	2	3	3	112	9.55	110	2	3	2	3	2	4	23	4	123	104	1.08	68	108	139	0.5	174	2	30.2	107.5	106.5	122	72	3	3	245	5.5	32	360	2	27	23
124380	2	23	3	3.45	6	2	3	4.1	0.5	12.2	185	39	2	3	3	108	6.1	110	2	3	2	3	2	4	8	4.3	63	103	0.82	9	66	142	0.4	166	2	26.9	75.5	104.1	101	69	3	3	51.9	5.6	44	480	2	12	26
123138	2	61	3	5	2	2	3	4	0.4	10	276	34	2	3	3	104	2.65	110	3	3	2	3	2	4	25	3.9	86	102	0.49	29	125	142	0.5	192	2	20.9	76.7	84.8	124.78	75.276	3	3	117	5.8	67	540	2	29	29
122260	1	62	3	3.84	5	2	3	4.6	0.6	13	310	32	2	3	3	96	2.7	110	2	3	2	3	1	2	23	4.7	63	94	0.82	76	105	137	0.3	212	2	23.3	86.6	97.2	117	81	3	3	488	4.8	107	300	1	43	25
122894	1	39	2	4.77	1	2	3	5.4	0.6	11.1	134	43	2	3	3	95	2.34	110	2	3	2	3	1	1	11	4.3	81	101	0.88	28	67	139	0.3	176	2	18.9	74.2	88.8	116	68	3	3	185	5.4	57	420	0	16	28
122478	2	42	3	5	6	2	3	3.9	0.5	12.8	216	15	2	3	3	94	4.77	110	2	3	2	3	2	4	16	4.2	58	102	0.65	17	57	140	0.4	165	2	26.5	86.2	109.5	107	73	3	3	29.8	5.3	38	480	2	15	25
121381	2	23	3	2.46	3	1	2	6.8	1.5	22.1	356	29	3	3	1	87	32.37	110	2	3	2	3	1	3	31	4	51	99	0.72	29	95	138	0.5	185	1	60.3	143.2	156.5	101	56	0	3	94.5	5.3	43	480	1	25	23
123415	1	20	2	1.12	3	1	1	7.1	1	14.1	375	33	2	3	2	108	113.79	109	2	3	2	3	2	4	53	4	84	101	0.64	40	49	141	0.3	167	0	34.9	124.3	114.5	115	79	0	3	65.2	5.3	34	600	2	27	26
122038	2	73	2	1.69	6	2	3	4.2	0.7	16.7	259	38	2	3	3	104	11	109	2	3	2	3	2	4	11	4.3	76	101	0.88	12	90	142	0.3	191	1	25.6	99.3	97.2	143	84	3	3	252	5.6	65	120	2	16	27
119918	2	68	1	NA	2	1	1	4.7	0.8	17	259	34	1	2	1	103	21.72	109	2	3	2	3	1	3	9	3.7	105	102	0.76	18	89	142	0.5	182	3	29.5	116	122	128	76	0	1	202	6.2	48	480	0	16	29
122107	2	34	3	0.62	4	2	3	4.8	0.7	14.6	275	73	2	3	3	103	7.67	109	2	3	2	3	2	4	7	4	78	103	0.69	23	35	141	0.1	169	0	40.5	110.4	125.9	119	85	3	3	25.4	5.7	50	300	2	11	23
121663	1	34	3	4.64	3	2	3	4.9	1	20.4	250	32	2	3	3	101	11.44	109	2	3	2	3	2	4	12	4.2	42	106	0.85	12	105	144	0.3	163	2	25.3	92.9	104.2	112	71	3	3	271	5.2	41	360	2	13	25
121519	2	69	3	2.56	2	2	3	4.4	0.4	9.1	250	63	2	3	3	101	4.31	109	2	3	2	3	2	4	8	4	69	105	0.81	17	76	142	0.3	176	1	24.7	91.3	86	141	67	3	3	34.2	5.5	52	480	2	11	24
122108	2	73	3	5	4	1	1	5.3	0.5	9.4	274	14	2	3	3	100	4.52	109	2	3	2	3	1	3	14	3.9	67	102	0.63	16	59	141	0.2	199	2	26.5	87.6	107.4	133	64	2	3	41.4	5.3	79	720	1	16	27
124507	2	45	3	2.79	2	1	1	5.1	1.3	25.5	219	37	2	3	3	99	17.15	109	2	3	2	3	2	4	13	3.9	112	98	0.77	10	52	137	0.3	158	1	36.5	103	126.8	119	72	1	3	54.5	5.6	41	360	2	14	27
123332	2	61	1	NA	4	1	1	5.4	1.6	29.6	194	40	1	1	2	98	23.88	109	2	3	2	3	1	3	28	2.8	83	106	2.19	12	34	145	0.1	183	3	35.7	116.7	120	179	81	0	0	33.3	6.7	43	120	1	25	24
124582	1	26	2	1.18	1	2	3	4.1	0.4	9.8	207	40	2	3	3	95	5	109	2	3	2	3	2	4	20	4.2	76	103	1.25	22	124	144	0.5	173	0	23.5	84.3	95.4	112	72	3	3	55.1	4.8	46	180	2	21	28
124710	2	22	3	1.71	2	2	3	2.8	0.6	21.4	135	64	2	3	3	93	8.14	109	2	3	2	3	2	4	7	3.9	53	101	0.64	9	66	135	0.1	195	1	21.7	76.7	97.3	111	75	3	3	27.8	5.2	72	120	2	15	22
121208	2	40	2	0.32	3	1	1	3.9	0.6	15.4	244	52	2	3	3	92	9.58	109	2	3	2	3	2	4	11	3.7	53	101	0.66	11	14	140	0.3	171	0	29.735	100.342	106.992	124.78	75.276	0	3	6.21	5.1	38	480	2	16	25
122408	2	42	1	2.56	1	2	3	4.5	0.6	13.3	206	22	2	3	3	86	3.73	109	2	3	2	3	1	1	13	4.4	52	99	0.75	13	130	136	0.7	171	1	20.7	81.8	90	104	62	3	3	150	5.1	52	240	0	17	24
122820	1	67	3	5	1	1	1	4.5	0.3	6.7	340	31	2	3	3	147	9.62	108	2	3	2	3	1	3	18	4	57	103	0.96	26	77	140	0.4	178	2	27.6	102.1	98.6	110	54	2	3	468	6.5	44	240	0	13	23
122216	1	44	3	2.48	2	1	2	4.3	0.3	7	284	34	2	3	2	129	12.43	108	2	3	2	3	1	3	40	4.3	77	103	0.76	34	97	141	0.5	164	1	27	95.5	96.5	122	76	1	3	192	6.5	32	660	0	22	29
121671	2	34	2	0.59	2	2	3	4	0.4	10	379	39	2	3	3	110	36.01	108	2	3	2	3	1	2	13	3.6	75	105	0.62	24	91	141	0.3	167	0	49.2	137.5	141.1	127	97	3	3	172	6.1	46	300	1	11	24
122746	1	34	3	4.69	2	2	3	3.9	0.8	20.5	243	83	2	3	2	108	5.06	108	2	3	2	3	2	4	15	4.1	56	106	1.16	14	62	143	0.1	158	2	28.1	96.1	104.9	122	79	3	3	281	5.8	34	300	2	19	25
123566	2	37	1	0.87	2	1	1	3.2	0.5	15.6	271	41	2	3	3	105	25.18	108	2	3	2	3	1	3	15	4.3	59	99	0.71	23	57	140	0.3	177	0	34	106.2	112.3	129	77	0	3	55.5	5.5	50	360	0	14	24
123975	1	57	3	5	1	1	1	8.8	1.8	20.5	302	38	3	3	2	98	4.41	108	2	3	2	3	2	4	44	4.1	87	108	0.86	54	67	147	0.8	168	2	30.7	112.2	104.8	160	91	1	3	122	5.3	50	180	2	29	24
121464	1	33	3	3.77	2	2	3	4.6	0.5	10.9	262	19	2	3	3	93	36.35	108	2	3	2	3	2	4	20	3.7	74	105	1.48	18	45	144	0.2	152	2	35.6	114.3	117	114	60	3	3	70.5	5.4	30	720	2	11	24
121477	2	80	3	NA	6	1	1	3.7	1.6	43.2	246	33	2	3	3	93	8.85	108	2	3	2	3	2	4	8	3.5	106	100	1	8	51	141	0.4	180	3	30.5	101.7	116	191	80	0	3	25.7	5.3	64	480	2	14	28
121937	1	22	3	NA	2	2	3	6.1	1.1	18	268	51	2	3	3	91	26.13	108	2	3	2	3	2	4	27	3.9	92	104	1.11	23	77	141	0.3	180	3	34.7	114.2	122.9	123	90	3	3	206	5.2	55	180	2	17	25
121114	2	29	3	0.99	3	2	3	4.6	0.6	13	321	55	2	3	3	87	12.83	108	2	3	2	3	1	3	11	4.3	63	103	0.64	16	102	138	0.6	175	0	35.4	114.1	117.1	112	78	3	3	18.2	4.9	53	180	0	14	21
124351	1	80	1	1.6	6	2	3	7	1.5	21.4	273	20	3	3	1	150	6.64	107	2	3	2	3	1	3	11	4.3	100	96	0.8	16	80	137	0.7	172	1	29.735	100.342	106.992	197	72	3	3	75.7	6.8	54	420	1	19	28
121246	2	48	3	4.62	1	1	1	4.1	0.5	12.2	349	24	1	2	1	139	32.68	107	2	3	2	3	2	4	7	3.3	73	95	0.67	27	46	135	0.1	199	2	39.6	128.5	129.9	104	72	0	1	15.1	6.4	54	360	2	8	24
122166	1	70	3	NA	1	2	3	9.3	1.8	19.4	308	26	2	3	3	118	28.6	107	2	3	2	3	1	3	12	3.8	89	104	1.01	20	72	141	0.5	173	3	37.4	125.2	121.9	114	61	3	3	116	6.4	46	480	1	14	24
122789	1	74	3	5	3	1	1	7.8	1	12.8	295	39	2	3	3	113	18.53	107	2	3	2	3	1	3	24	3.6	104	101	1.2	19	103	142	0.8	177	2	30.1	102.3	103.8	129	73	1	3	488	5.7	51	840	0	22	27
123364	2	42	3	NA	3	2	3	5.7	0.8	14	146	22	2	3	3	109	4.9	107	2	3	2	3	2	4	13	3.6	82	101	0.65	15	71	140	0.2	172	3	29.4	93.8	106.3	122	78	3	3	49.7	5.6	53	180	2	15	27
124062	2	59	3	5	5	2	3	4.4	0.2	4.5	269	41	2	3	3	108	9.08	107	2	3	2	3	1	3	14	4	57	102	0.8	33	130	142	0.4	191	2	30.7	101	115.8	106	78	3	3	48.6	5.5	58	300	0	21	27
122902	1	57	3	1.84	5	1	1	4.7	0.1	2.1	244	14	2	3	3	106	5.95	107	2	3	2	3	1	1	16	3.6	68	103	1.25	96	105	140	0.2	166	1	26.6	91	93	128	83	1	3	201	5.3	52	360	0	16	25
121360	1	58	3	4.91	1	1	1	5.3	0.5	9.4	292	38	2	3	3	104	36.16	107	2	3	2	3	2	4	27	3.8	103	100	1.19	30	68	141	0.8	174	2	39.7	126.3	126.9	142	84	1	3	238	4.9	48	120	2	29	28
121831	2	77	3	2.22	3	1	1	4.5	1	22.2	287	24	2	3	3	104	16.54	107	2	3	2	3	2	4	13	4.3	59	98	0.45	19	107	141	1.1	192	1	30.9	105.7	109.6	148	75	2	3	137	5.3	60	120	2	19	27
121893	1	34	3	5	3	1	1	4.1	0.5	12.2	210	51	2	3	3	99	2.88	107	2	3	2	3	2	4	18	4.6	92	102	1.03	30	184	144	0.8	176	2	27.4	91.3	104.5	116	75	0	3	411	5.5	58	360	2	26	30
124637	1	27	3	1.98	4	2	3	3.9	0.5	12.8	230	11	2	3	3	98	5.58	107	2	3	2	3	1	1	29	4.7	65	100	0.94	43	168	141	1	177	1	27.2	93.4	102.8	130	82	3	3	210	4.9	40	720	1	18	26
122985	1	26	3	2.99	3	2	3	4.4	0.3	6.8	273	15	2	3	2	97	4.78	107	2	3	2	3	1	3	44	4.5	67	99	0.83	29	86	139	0.4	196	1	25.6	89.1	94	113	75	3	3	334	5	72	360	0	26	28
124068	2	39	2	NA	1	2	3	3.8	0.3	7.9	201	22	2	3	3	96	4.9	107	2	3	2	3	2	4	17	4.3	31	102	0.6	14	63	139	0.5	191	3	23.9	76	93.3	136	77	3	3	25.7	5.2	68	300	2	21	25
124558	2	21	2	0.59	2	2	3	5	0.9	18	280	76	2	3	3	95	12.09	107	2	3	2	3	2	4	7	3.5	82	102	0.75	9	21	140	0.1	168	0	39.1	103.7	123	107	72	3	3	5.31	5.3	46	240	2	12	26
123770	1	55	3	5	1	2	3	4.7	0.6	12.8	285	43	2	3	3	94	3.23	107	2	3	2	3	1	3	93	4.8	75	100	0.91	22	133	142	1.1	186	2	21.8	81.8	88.6	125	81	3	3	452	4.8	40	120	0	63	27
124535	2	47	3	3.98	5	2	3	3	0.8	26.7	168	26	2	3	3	92	6.55	107	2	3	2	3	2	4	24	3.8	60	99	0.64	29	153	140	0.5	182	2	31.1	114.3	116.1	110	81	3	3	239	5	60	480	2	21	27
123507	2	28	3	NA	2	1	1	3.7	0.8	21.6	278	45	2	3	2	91	41.29	107	2	3	2	3	2	4	8	4.2	69	99	0.67	16	85	139	0.4	164	3	42.7	108.4	119	129	101	0	3	75.3	5.6	35	240	2	16	26
121570	2	43	2	1.74	2	2	3	3	0.4	13.3	253	24	2	3	3	91	7.14	107	2	3	2	3	2	4	10	3.7	75	99	0.82	7	86	137	0.3	186	1	24	80.7	90.3	97	66	3	3	28.9	5.5	69	60	2	14	25
124089	2	30	3	1.67	2	2	3	4.4	0.6	13.6	190	51	2	3	3	90	6.48	107	2	3	2	3	2	4	17	4.5	80	101	0.65	26	15	138	0.3	174	1	19.1	72	93.1	124	69	3	3	4.37	5.5	59	360	2	18	24
122655	2	56	2	0.61	3	2	3	7.7	1.7	22.1	263	27	3	3	2	149	12.93	106	2	3	2	3	1	3	17	4.1	91	101	0.87	27	75	141	0.6	180	0	52.2	125.3	154.6	124.78	75.276	3	3	190	6.2	52	480	1	12	27
124373	2	27	1	0.07	6	2	3	4	0.8	20	262	26	2	3	3	114	68.11	106	2	3	2	3	2	4	14	3.5	76	108	0.58	36	36	141	0.3	149	0	38.4	119.3	123.6	119	88	3	3	25.4	5.7	28	180	2	17	21
121773	1	42	2	1.33	3	2	3	6.1	1.7	27.9	389	34	2	3	3	113	13.82	106	2	3	2	3	2	4	16	4.4	93	99	0.98	35	139	138	0.6	161	0	33	113.8	112.5	143	90	3	3	205	7	42	180	2	21	24
120793	2	70	3	NA	1	1	1	6.3	0.3	4.8	282	24	1	2	1	112	13.15	106	2	3	2	3	1	3	16	4.1	72	106	0.69	15	100	143	0.4	177	3	37.5	128	128.2	125	77	1	2	154	6.2	54	240	1	19	24
121535	1	45	3	5	3	1	1	3.6	0.6	16.7	131	95	2	3	3	109	12.43	106	2	3	2	3	1	3	37	4.8	59	101	0.85	23	142	140	0.8	179	2	25.4	90.4	99.5	109	73	1	3	634	5.3	60	600	0	27	28
123517	1	37	1	NA	5	2	3	3.8	0.2	5.3	266	28	2	3	3	97	8.98	106	2	3	2	3	1	1	65	4	88	106	1	67	55	145	0.2	163	3	32.5	109.5	107.2	125	89	3	3	211	6	54	600	1	38	25
124390	1	46	3	2.55	4	2	3	3.1	0.3	9.7	203	51	2	3	3	94	2.89	106	2	3	2	3	1	1	25	3.5	50	103	1	101	139	141	0.7	203	1	24	85.5	95.4	156	78	3	3	238	5.2	80	60	1	27	27
120069	1	23	2	1.11	4	2	3	6.5	0.7	10.8	292	16	2	3	3	85	41.71	106	2	3	2	3	1	2	31	4.2	63	100	0.97	34	142	143	0.6	198	0	38.3	121.6	124.8	133	91	3	3	472	5.3	45	180	1	23	28
124590	2	46	3	5	3	1	1	5.4	1.2	22.2	330	39	1	2	1	188	12.51	105	2	3	2	3	2	4	15	3.9	72	106	0.73	38	99	147	0.2	199	2	29.4	101.7	115	125	86	1	0	40.9	8.1	60	120	2	15	26
121398	1	80	3	5	1	2	3	6.8	1	14.7	371	35	1	2	1	168	22.7	105	2	3	2	3	2	4	22	4	83	96	1.03	28	121	137	0.5	206	2	24.7	95	95.7	146	62	3	2	77.4	6.8	70	360	2	26	25
121700	1	47	2	5	1	2	3	8.7	1.3	14.9	348	19	1	2	1	140	18.18	105	2	3	2	3	1	3	41	4	104	105	0.65	286	66	142	0.4	172	2	40.1	129.6	119.2	125	73	3	1	241	6.7	37	240	0	32	23
119939	1	58	3	5	3	1	1	3.3	0.4	12.1	302	59	1	2	2	132	5.43	105	1	1	2	3	1	3	27	3.9	62	102	0.89	14	110	140	0.6	165	2	29	103.1	108.9	105	67	0	0	110	6.3	40	240	0	34	27
121249	1	77	2	0.91	2	2	3	4.8	0.7	14.6	305	77	2	3	3	127	12.11	105	1	2	2	3	1	3	32	3.9	61	101	1.17	32	120	137	0.6	175	0	28.8	102.2	99.3	112	63	3	3	428	5.8	53	300	1	30	24
120340	2	78	2	0.75	2	1	1	1.6	0	0	289	22	2	3	3	119	8.71	105	2	3	2	3	1	2	7	4	93	104	0.63	22	34	147	0.3	217	0	29	102.4	112.4	165	52	2	3	13.4	5.8	102	300	1	16	24
124412	1	52	1	1.11	1	2	3	6.4	0.7	10.9	341	59	2	3	3	118	29.79	105	2	3	2	3	1	3	14	4	42	96	1.01	23	69	141	0.4	177	0	41.5	128.4	132.9	78	55	3	3	135	5.5	45	480	1	14	30
120047	1	75	3	2.08	6	1	1	3.4	0.3	8.8	294	44	1	2	1	113	5.45	105	2	3	2	3	1	3	3	3.7	60	103	0.85	13	69	145	0.5	158	1	29.735	100.342	106.992	124.78	75.276	1	1	37	5.6	42	720	0	12	29
123649	2	80	3	NA	1	1	3	3.4	1	29.4	196	13	2	3	3	103	4.59	105	2	3	2	3	1	1	14	3.5	159	107	1.41	17	73	140	0.2	171	3	35.8	115.8	124	131	66	2	3	447	5.8	56	480	1	20	22
120246	1	34	3	5	4	1	2	7	0.4	5.7	278	33	2	3	3	100	20.67	105	2	3	2	3	2	4	63	4.2	84	102	1.13	37	74	139	0.5	197	2	29.6	105.7	111.7	127	82	0	3	513	5	36	720	2	32	24
124792	1	32	3	0	2	2	3	4.1	0.3	7.3	187	34	2	3	3	98	6.09	105	3	3	2	3	2	4	20	4.3	78	102	0.84	10	70	142	0.4	158	0	21.8	75.3	87.4	105	67	3	3	93.9	5.1	47	240	2	24	27
124009	1	37	3	3.56	2	2	3	3.6	0.2	5.6	281	33	2	3	3	94	18.16	105	2	3	2	3	2	4	27	3.9	82	104	0.99	34	44	144	0.3	165	2	33.5	124.1	118.9	115	82	3	3	14.4	5.3	40	480	2	24	25
122572	1	62	3	1.68	2	2	3	4.4	0.3	6.8	210	44	2	3	3	90	11.23	105	2	3	2	3	1	3	16	3.8	90	108	0.9	11	116	145	0.6	154	1	28	104.4	97.6	124	70	3	3	92.2	5.4	39	240	0	17	26
120142	1	45	2	1.61	1	2	3	4.2	1.2	28.6	213	35	2	3	3	89	4.38	105	2	3	2	3	2	4	20	4.5	74	100	1.1	61	104	141	0.6	178	1	22.8	83.1	96.9	107	62	3	3	267	5.6	58	480	2	18	26
123279	1	62	2	1.06	2	1	1	4.8	0.3	6.3	373	46	1	1	1	297	8.77	104	2	3	2	3	1	3	25	4	154	100	0.95	31	104	142	0.4	166	0	30.7	114.7	106.7	124.78	75.276	1	1	160	9.9	35	840	1	14	25
120422	1	23	3	1	2	2	3	8.3	1	12	363	42	2	3	3	220	41.78	104	2	3	2	3	1	1	100	4	82	103	0.74	56	113	142	0.3	171	0	35.7	132.5	118.2	128	77	3	3	359	10.2	33	300	0	38	24
119944	2	65	2	1.91	6	1	1	11.6	2.6	22.4	359	38	2	3	3	134	14.29	104	2	3	2	3	2	4	12	3.9	95	104	1.32	10	77	146	0.6	151	1	58.2	143.5	156	140	117	1	3	56.8	5.8	32	360	2	16	28
122943	2	78	1	NA	1	1	1	4.2	0.7	16.7	183	58	1	2	1	120	6.33	104	2	3	2	3	1	3	11	3.7	86	103	0.5	18	62	140	0.3	170	3	24.7	85	93.7	131	74	1	1	55.7	6.7	50	600	1	13	24
121326	2	70	3	3.52	2	2	3	3.7	0.7	18.9	214	115	2	3	3	104	4.54	104	1	2	2	3	2	4	12	3.8	70	105	0.83	12	72	143	0.4	175	2	27.1	93.4	107	137	82	3	3	236	5.9	64	300	2	20	23
123353	1	44	3	2.52	5	2	3	4	0.5	12.5	238	16	2	3	3	103	16.47	104	2	3	2	3	2	4	23	4.1	44	104	0.95	20	104	143	1.2	171	1	24	95.7	102.3	124	72	3	3	173	4.8	48	360	2	20	27
120196	2	54	3	1.48	2	1	1	7.7	1.6	20.8	319	11	2	3	3	102	9.54	104	2	3	2	3	1	1	21	4	97	100	0.57	29	67	141	0.3	191	1	28	98.2	103.3	134	75	1	3	41.3	6.3	59	720	0	19	30
120392	2	27	3	5	6	2	3	2.8	0.3	10.7	235	51	2	3	3	101	7.92	104	2	3	2	3	2	4	8	4	79	103	0.87	9	62	141	0.4	164	2	28.3	93.6	114.8	98	57	3	3	36.5	5.5	45	240	2	11	26
121240	2	44	3	5	2	2	3	5.5	0.5	9.1	216	35	2	3	2	97	11.55	104	2	3	2	3	2	4	13	3.8	46	103	0.71	29	40	139	0.3	157	2	37.5	116.1	122.3	111	70	3	3	14.1	5.6	50	300	2	18	25
124338	2	32	3	NA	2	2	3	5.5	1	18.2	187	31	2	3	2	93	8.39	104	2	3	2	3	2	4	14	3.9	61	102	0.65	9	50	141	0.4	171	3	27.9	85.1	112.2	116	71	3	3	8.07	5.6	50	480	2	16	27
120310	2	52	1	0.81	4	1	1	3.6	0.7	19.4	291	68	2	3	3	91	7.17	104	1	1	2	3	1	2	11	3.6	89	106	0.79	20	86	141	0.3	170	0	29.9	98.2	104.1	139	97	0	3	84.7	5.4	45	9999	1	12	25
121906	1	26	2	1.94	3	2	3	7.2	1.1	15.3	313	25	2	3	3	88	25.03	104	2	3	2	3	2	4	37	4.4	90	104	0.8	31	111	141	0.3	176	1	30.2	102.5	102.8	140	83	3	3	150	5.2	46	120	2	35	23
120450	2	61	3	5	4	2	3	2.8	0.2	7.1	170	19	2	3	3	88	2.6	104	2	3	2	3	2	4	11	3.7	55	103	0.71	10	53	140	0.3	179	2	24	91.2	99.2	113	64	3	3	93.5	5.2	66	240	2	20	26
121105	1	54	2	0.87	5	1	1	6.2	0.3	4.8	400	8	1	2	1	242	18.67	103	2	3	2	3	1	3	11	3.5	86	103	1.18	76	78	139	0.2	188	0	31.1	105.7	103.4	124.78	75.276	1	1	219	9.1	44	120	0	16	24
120567	1	71	3	0.79	1	1	1	4.6	1.1	23.9	220	43	2	3	3	109	46.66	103	2	3	2	3	1	1	9	3.8	73	101	0.94	17	56	141	0.2	174	0	19	73.5	81.2	130	69	1	3	165	6.1	56	120	1	15	26
124421	2	47	2	0.49	2	2	3	4.5	1	22.2	255	60	2	3	3	109	22.57	103	2	3	2	3	1	1	25	3.6	75	102	0.87	26	97	141	0.2	190	0	27.6	102.7	101.6	130	81	3	3	59.2	5.9	71	300	0	15	28
123346	1	70	2	1.79	2	1	1	12.3	2.1	17.1	341	33	2	3	3	108	14.78	103	2	3	2	3	1	1	21	4.1	65	100	0.97	24	78	140	0.3	178	1	27.8	104.2	105.3	127	76	1	3	165	5.7	35	600	0	21	25
124356	1	58	3	2.85	6	1	1	4.4	0.7	15.9	272	47	2	3	3	108	8.88	103	2	3	2	3	2	4	43	4.1	59	99	0.82	30	136	143	0.7	170	1	30.2	98.3	105.3	124.78	75.276	1	3	134	6.1	46	600	2	26	27
120260	1	40	2	NA	3	2	3	4.5	0.2	4.4	295	40	2	3	3	107	15.96	103	2	3	2	3	2	4	26	3.8	72	102	0.95	19	91	141	0.4	156	3	34.4	107.2	121.3	124.78	75.276	3	3	184	4.8	38	300	2	17	26
119978	2	29	3	0.95	2	1	1	3.9	0.8	20.5	275	44	2	3	2	106	19.6	103	2	3	2	3	2	4	9	3.4	83	102	0.69	18	40	142	0.4	173	0	42.2	132.5	135.2	162	98	0	3	15.9	6.2	59	240	2	12	27
122759	1	47	3	5	5	2	3	5.2	0.8	15.4	224	119	2	3	3	100	7.24	103	2	3	2	3	1	2	23	4.3	69	100	0.85	32	127	138	0.8	165	2	24	86.2	98.7	123	76	3	3	219	5.1	52	600	1	18	26
119831	2	20	2	2.41	6	2	3	4.5	0.2	4.4	197	45	2	3	3	93	9.6	103	2	3	2	3	2	4	10	4	58	102	0.57	12	115	140	0.9	174	1	22.6	81.6	95.1	97	69	3	3	27	5.1	58	300	2	14	25
123748	1	22	3	NA	2	2	3	5	0.7	14	247	48	4	3	3	93	5.51	103	2	3	2	3	2	4	25	4.2	66	99	0.86	28	117	142	0.5	165	3	28.7	88.9	105	106	75	3	3	110	5.3	51	60	2	21	25
122816	2	37	3	5	6	2	3	7.5	0.4	5.3	328	36	2	3	3	90	23.32	103	2	3	2	3	2	4	19	4	68	100	0.81	18	119	139	0.3	199	2	35.9	105.1	107.5	124.78	75.276	3	3	139	5.4	69	180	2	16	21
121435	1	28	1	NA	6	2	3	5.6	0.6	10.7	227	26	2	3	3	89	2.46	103	2	3	2	3	1	1	29	4.2	63	101	0.74	105	98	143	0.4	184	3	23.2	80.2	100	129	80	3	3	218	5.1	73	120	1	44	28
120965	2	55	3	5	3	2	3	2.3	0.3	13	237	22	2	3	3	84	8.11	103	2	3	2	3	2	4	14	4.1	70	102	0.75	7	105	145	1.3	184	2	23.6	83.5	95	101	65	3	3	60.1	5.3	67	660	2	17	27
122780	1	80	1	NA	6	2	3	6.2	0.5	8.1	203	53	3	3	2	151	6.59	102	2	3	2	3	2	4	13	4.4	68	99	0.55	12	131	142	0.8	185	3	21.7	84.4	92.6	131	55	3	3	32.4	6.1	73	120	2	14	29
123963	2	80	2	2.92	1	1	1	5.2	1.3	25	346	39	3	3	3	142	16.18	102	2	3	2	3	1	3	15	3.6	59	101	0.78	18	104	140	0.4	177	1	32.2	111.4	111.8	119	70	2	3	143	6.6	50	540	1	13	29
124778	2	54	3	5	3	1	1	9.8	1.2	12.2	303	10	1	2	1	139	26.11	102	2	3	2	3	2	4	85	4.1	163	102	0.66	61	64	139	0.7	175	2	27.8	93.2	96.8	124.78	75.276	1	1	76.7	6.6	52	480	2	83	22
123474	1	40	1	2.03	4	2	3	4.8	0.8	16.7	238	25	2	3	3	111	11.22	102	2	3	2	3	1	1	21	4	65	100	0.93	26	162	136	0.6	179	1	29.6	100.4	99	117	72	3	3	234	5.5	37	120	1	17	23
121972	1	38	3	4.62	1	2	3	5.4	0.4	7.4	337	19	2	3	3	108	7.46	102	2	3	2	3	2	4	68	4.3	62	104	0.96	78	143	143	0.5	188	2	25.7	87.1	92.6	135	88	3	3	741	6	46	180	2	29	25
121896	1	75	2	1.15	2	1	1	4.4	0.4	9.1	270	41	2	3	3	107	8.55	102	2	3	2	3	1	3	11	3.9	62	105	1.77	20	88	144	0.6	180	0	22.2	78.7	92.6	118	67	2	3	377	5.8	66	600	0	13	29
122416	1	28	3	3.69	3	2	3	5.3	0.4	7.5	156	53	2	3	3	106	5.41	102	2	3	2	3	1	3	21	4.7	83	102	1.07	22	150	141	0.5	160	2	25.1	80.6	90.4	116	64	3	3	123	5.8	47	480	1	26	26
122934	1	32	3	1.06	3	2	3	3.1	0.5	16.1	217	71	2	3	3	103	16.52	102	2	3	2	3	2	4	12	4	57	104	0.95	19	62	142	0.7	162	0	35.7	110.1	111.6	105	74	3	3	83.4	4.9	36	180	2	16	30
123265	2	22	3	0.4	2	2	3	4.5	0.5	11.1	217	30	2	3	3	101	12.78	102	2	3	2	3	2	4	12	4.1	57	103	0.85	10	78	141	0.3	170	0	22.5	73.5	93.6	106	64	3	3	95.3	5.2	55	300	2	17	25
122537	1	31	1	NA	2	2	3	8.5	1.1	12.9	261	26	2	3	3	98	11.1	102	2	3	2	3	2	4	51	5	54	98	0.88	28	119	139	0.9	166	3	28.5	102.1	105.5	122	76	3	3	203	4.8	44	900	2	30	23
123484	2	60	3	1.76	1	1	1	3.3	0.4	12.1	206	23	2	3	3	94	2.57	102	2	3	2	3	1	3	9	4.1	60	102	0.67	9	47	141	0.3	173	1	22.8	77.6	94.7	119	78	1	3	91.6	5.4	58	600	1	15	25
121646	1	22	2	3.18	3	2	3	9.1	1.7	18.7	216	32	2	3	3	91	6.04	102	2	3	2	3	1	1	10	4.5	65	100	0.87	27	83	140	0.2	167	1	20	68.3	88	120	67	3	3	95.5	5.8	54	180	0	17	27
122004	2	40	2	1.55	2	2	3	6.5	0.9	13.8	207	13	2	3	3	86	8.33	102	2	3	2	3	1	1	28	4.4	67	104	0.75	24	85	142	0.4	157	1	29.7	93.4	105.2	123	81	3	3	36.2	5.3	39	720	0	24	22
122487	2	20	3	0.2	4	2	3	4.8	0.7	14.6	146	42	2	3	3	84	2.02	102	2	3	2	3	2	4	15	4.8	75	101	0.93	10	88	141	0.6	168	0	19.4	72.3	94	86	63	3	3	107	5	60	420	2	25	25
123821	1	60	1	0.05	3	1	1	3.3	0.5	15.2	303	50	1	2	1	173	6.94	101	2	3	2	3	1	1	12	3.8	81	95	0.89	11	45	135	0.4	164	0	28.7	107	103.7	141	63	1	1	78.2	8	41	40	1	12	23
124284	2	55	1	3.15	3	1	1	4.8	0.4	8.3	377	30	1	2	1	158	10.25	101	2	3	2	3	1	3	19	4	107	101	0.38	50	41	142	0.2	178	1	38.5	111.7	120	133	80	1	1	13.5	7.5	38	120	0	16	25
124467	2	50	1	0.94	1	2	3	6.9	1	14.5	400	0	2	3	1	154	17.47	101	2	3	2	3	2	4	30	4.2	50	100	0.4	29	123	141	0.4	179	0	35.1	107.5	113.1	129	72	3	3	92.5	6.9	37	15	2	25	25
123342	2	35	3	1.11	2	2	3	6	1	16.7	326	24	2	3	3	139	97.23	101	2	3	2	3	1	1	20	3.9	88	101	0.74	23	40	142	0.6	157	0	53.1	144.6	153.3	98	56	3	3	32.2	5.7	33	360	0	18	26
122056	2	61	1	2.78	6	1	1	4	0.6	15	329	37	1	2	1	134	12.99	101	2	3	2	3	2	4	23	4	65	98	0.8	30	88	138	0.3	170	1	28.9	100.2	98	149	85	1	1	250	7.3	53	120	2	20	26
122954	1	60	1	NA	2	1	1	4.3	0.6	14	226	30	2	3	3	108	4.36	101	2	3	2	3	1	1	18	4.5	47	99	1.33	23	135	138	0.4	180	3	26.6	90	98.6	124.78	75.276	1	3	97.4	6.3	60	180	1	28	27
122534	1	63	2	0.3	5	1	1	10.9	1.4	12.8	280	122	2	3	3	107	5.7	101	2	3	1	2	1	1	43	4	83	99	0.87	155	81	137	0.5	161	0	25.7	91.2	101.4	124	79	1	3	111	5.6	52	1200	0	50	23
121747	2	56	3	1.6	2	1	1	4.6	0.9	19.6	245	40	2	3	3	104	10	101	2	3	2	3	1	2	21	3.9	83	111	0.78	11	100	145	0.6	185	1	27.2	97.7	98.6	137	82	0	3	80.2	5.7	72	360	1	18	22
123322	2	39	3	2.89	2	2	3	5.2	0.8	15.4	235	52	2	3	3	102	8.26	101	2	3	2	3	1	3	9	3.8	56	108	0.53	7	113	144	0.5	162	1	27.8	85.4	103.5	118	81	3	3	136	4.7	51	120	1	12	24
120311	2	65	3	3.98	6	2	3	6.5	0.6	9.2	312	22	2	3	3	100	15.49	101	2	3	2	3	2	4	17	4.1	89	107	0.65	15	92	143	0.5	160	2	31.2	107.9	112.8	127	82	3	3	28.7	5.4	38	180	2	18	24
120021	2	56	1	1.79	1	2	3	5.4	1	18.5	347	26	2	3	3	100	8.12	101	2	3	2	3	1	1	29	3.6	118	104	0.76	25	79	146	0.3	176	1	37.6	115.3	121.1	149	79	3	3	139	6	54	120	0	16	29
121488	2	26	3	1.22	2	2	3	6.7	1.2	17.9	215	36	2	3	3	95	16.19	101	2	3	2	3	2	4	10	4	69	104	0.84	12	22	141	0.2	159	0	32	100.5	110.8	98	57	3	3	7.22	5	48	1020	2	13	23
123087	1	21	3	NA	2	2	3	5.6	0.7	12.5	269	68	2	3	3	92	8.42	101	2	3	2	3	2	4	9	4.2	120	100	0.84	10	91	139	0.6	162	3	21.1	83.1	92.9	112	69	3	3	145	5.3	55	120	2	15	25
123048	2	52	3	3.4	2	2	3	4	0.8	20	208	47	2	3	3	86	5.08	101	2	3	2	3	1	1	17	4.1	91	102	0.96	15	69	141	0.4	165	1	35.8	109.5	124.8	114	76	3	3	125	5.5	50	383.833	0	16	25
123536	1	65	2	3.08	2	1	1	4	0.7	17.5	364	43	2	3	2	158	21.69	100	2	3	2	3	1	3	40	4.4	127	100	1.32	18	109	136	1.2	166	1	37.1	117	122.5	161	102	1	3	160	6	30	240	1	34	25
123009	2	43	3	5	3	1	1	14.2	3.4	23.9	327	39	1	2	1	149	23.27	100	2	3	2	3	1	3	27	3.7	87	102	0.51	20	35	139	0.3	158	2	36.5	117.8	126	115	90	1	1	9.79	7.5	41	600	1	22	23
119942	2	67	2	NA	6	1	1	9.1	0.8	8.8	310	35	2	3	1	147	29.22	100	2	3	2	3	2	4	19	3.6	57	100	0.62	21	82	140	0.5	164	3	36	115.7	116.9	124.78	75.276	1	3	31	7.4	45	660	2	18	27
122139	1	72	3	1.22	4	1	1	3.1	0.2	6.5	204	54	1	2	2	136	6.89	100	2	3	2	3	1	3	11	4.3	67	99	1.14	12	88	143	0.5	172	0	28.1	95.7	93.9	132	72	1	1	241	5.9	54	600	1	14	29
122599	2	55	2	NA	1	1	1	3.7	1.1	29.7	287	20	2	3	2	131	16.26	100	2	3	2	3	2	4	22	3.5	86	105	0.8	109	47	147	0.4	159	3	48.9	138	138.4	138	98	1	3	67.6	7.5	41	180	2	12	28
124821	1	63	1	3.71	3	1	1	4.6	0.2	4.3	232	22	3	3	2	125	7.75	100	2	3	2	3	2	4	13	3.6	70	104	0.93	18	129	142	0.6	157	2	25.5	97.1	99.8	121	66	1	3	137	5.9	44	60	2	17	23
120169	1	61	3	NA	6	2	3	8.3	1.4	16.9	329	14	2	3	3	122	32	100	2	3	2	3	2	4	21	3.7	51	104	1.1	36	91	142	0.7	158	3	38.8	120.8	115	121	89	3	3	614	5.9	45	30	2	19	25
122389	1	28	2	0.04	2	2	3	10.5	1.1	10.5	230	48	2	3	3	115	10.22	100	2	3	2	3	1	2	30	4.2	53	104	1	30	148	142	1.5	161	0	27.3	91.5	105.6	114	61	3	3	186	5.5	54	120	0	23	26
123988	2	46	2	1.22	1	1	1	5.3	0.9	17	264	35	2	3	3	109	27.92	100	2	3	2	3	1	3	26	4.2	42	100	0.75	22	104	137	0.5	190	0	33.5	104.4	116	120	80	0	3	24.8	5.3	46	1020	0	22	28
124283	1	51	2	NA	3	2	3	8.4	0.8	9.5	208	22	2	3	3	106	3.87	100	2	3	2	3	1	3	10	3.8	77	104	1.14	11	103	143	0.4	161	3	22.4	79.6	92.5	129	80	3	3	177	6	51	300	1	14	27
119958	1	30	2	0.91	4	2	3	6.8	1.3	19.1	375	23	2	3	3	105	44.22	100	2	3	2	3	1	3	35	3.7	63	103	0.8	18	57	138	0.7	160	0	44.9	134.9	128.2	130	80	3	3	230	5.6	37	960	1	19	24
120116	1	50	2	NA	3	1	1	6.4	1.1	17.2	324	93	2	3	2	104	2.8	100	2	3	2	3	1	3	24	3.8	58	101	1.04	25	80	139	0.6	154	3	27.7	98.5	106.7	142	86	0	3	225	6	44	240	1	26	28
123856	1	26	3	4.93	2	2	3	4.1	0.3	7.3	271	70	2	3	3	94	12.07	100	2	3	2	3	2	4	29	4.4	67	99	0.96	29	69	139	1.2	162	2	27.3	91.5	102.9	105	63	3	3	356	5.2	40	360	2	22	28
120481	2	30	1	1.06	6	2	3	3.8	0.3	7.9	276	10	2	3	3	94	11.91	100	2	3	2	3	2	4	15	3.7	44	104	0.67	16	31	140	0.3	172	0	29	100.342	106.992	124.78	75.276	3	3	7.23	5.2	59	120	2	19	21
124618	1	69	3	NA	5	2	3	3.7	0.9	24.3	192	38	2	3	3	93	3.5	100	2	3	2	3	1	1	17	3.9	74	101	0.91	30	145	142	0.9	188	3	19.9	78.8	86.9	125	81	3	3	110	5.8	72	240	1	24	25
121414	2	53	3	2.34	2	2	3	4.4	0.5	11.4	332	62	1	1	1	256	9.91	99	2	3	2	3	1	3	15	4.3	101	102	0.68	31	58	139	0.4	157	1	29.5	104.9	113.4	104	63	3	1	230	12.5	41	600	1	14	22
124616	1	28	3	3.85	3	2	3	4.6	0.5	10.9	335	43	2	3	3	106	32.6	99	2	3	2	3	2	4	48	4.5	70	102	0.94	37	63	141	0.4	212	2	35.4	113.2	116.3	115	73	3	3	272	5.6	40	720	2	24	25
122652	2	73	2	5	1	2	3	3.3	0.3	9.1	276	18	2	3	3	106	9.42	99	2	3	2	3	2	4	13	4.3	66	102	0.7	9	73	144	0.3	162	2	24.1	87.5	92.9	118	68	3	3	63.2	5.9	54	300	2	22	26
120860	1	61	3	1.64	2	2	3	5.5	1.2	21.8	203	132	2	3	3	105	6.02	99	2	3	2	3	2	4	19	4.1	67	103	0.68	27	96	146	0.6	162	1	23.1	85.5	93.6	124	62	3	3	215	5.4	43	120	2	18	27
123329	2	46	1	2.45	2	1	1	7.7	1.5	19.5	300	10	2	3	3	102	36.55	99	2	3	2	3	2	4	19	4	86	98	0.65	24	62	139	0.3	145	1	34.2	114.6	115.2	124.78	75.276	0	3	202	6.2	36	180	2	16	30
121943	1	22	3	NA	6	2	3	8.4	2	23.8	304	32	2	3	3	101	17.61	99	2	3	2	3	2	4	49	4.4	59	100	0.74	30	85	140	0.3	169	3	29.735	100.342	106.992	124.78	75.276	3	3	208	5.2	57	120	2	18	27
121473	1	66	3	3.02	6	2	3	8.8	2.2	25	255	64	2	3	3	101	5.42	99	2	3	2	3	2	4	14	3.9	70	104	1.05	15	97	145	0.7	161	1	21.4	83.3	92.1	129	69	3	3	135	5.2	46	240	2	17	28
122535	1	23	3	4.41	5	2	3	6.1	1	16.4	256	25	2	3	3	100	6.18	99	2	3	2	3	1	2	34	4.1	56	102	0.91	46	90	139	0.3	171	2	31.1	106.2	108.4	115	71	3	3	175	5.8	51	120	1	24	25
122567	1	71	2	1.66	1	1	1	4.4	0.5	11.4	246	39	2	3	3	100	3.11	99	2	3	2	3	1	3	18	4.3	73	99	1.18	37	95	139	0.5	167	1	18.4	80.7	89.3	134	68	2	3	119	5	54	480	1	20	27
120960	2	61	3	1.57	1	1	1	4.8	0.4	8.3	244	35	2	3	2	91	15.18	99	2	3	2	3	1	3	13	4.2	95	103	0.79	16	57	143	0.4	180	1	35.8	108.7	121.6	110	74	1	3	128	5.8	61	480	1	19	29
120154	2	23	2	1.35	1	2	3	3.4	0.2	5.9	169	74	2	3	3	91	6.49	99	2	3	2	3	1	3	11	4.6	59	102	0.57	7	82	145	0.7	168	1	17.9	72.4	84.9	97	63	3	3	72.7	4.1	51	480	0	15	27
123222	2	33	3	2.4	4	2	3	3.4	0.4	11.8	251	20	2	3	3	91	4.84	99	2	3	2	3	2	4	8	3.8	65	103	0.8	12	74	139	0.3	162	1	35.6	108	128.6	100	76	3	3	25.4	5.5	57	480	2	12	25
122217	2	49	3	4.98	3	1	1	4.6	0.9	19.6	311	32	1	2	1	175	22.03	98	2	3	2	3	2	4	13	3.6	141	100	0.82	24	55	142	0.2	197	2	36.2	118.2	132	153	96	1	1	25.2	8	68	240	2	13	28
124730	1	74	1	0.87	1	1	1	2.7	0.5	18.5	342	25	1	2	1	162	12.02	98	2	3	2	3	1	3	14	4.2	121	102	0.94	20	61	141	0.4	149	0	31.1	114.7	106.5	156	79	2	2	265	7.4	43	180	0	20	29
124158	1	54	2	NA	2	1	1	5.3	0.3	5.7	400	0	1	2	1	154	25.87	98	2	3	2	3	2	4	36	3.8	62	101	0.73	21	99	136	0.6	164	3	34.6	116.5	116.6	136	76	0	1	164	8.6	33	60	2	31	22
123800	2	45	1	0.92	2	2	3	8.5	1.7	20	318	16	2	3	3	115	16.8	98	2	3	2	3	2	4	141	3.5	87	104	0.59	52	74	140	0.1	179	0	35.7	110.1	115.9	103	65	3	3	269	5.3	50	60	2	132	24
122213	2	36	3	1.91	2	2	3	3.3	0.5	15.2	240	43	2	3	3	105	6.01	98	2	3	2	3	1	2	31	4	59	100	0.67	9	90	137	0.3	173	1	22.8	78.7	95.3	113	70	3	3	33.5	5.3	63	600	1	34	27
121984	1	61	3	NA	2	2	3	5.1	0.8	15.7	228	41	2	3	3	103	5.09	98	2	3	2	3	2	4	31	4.1	72	103	0.71	9	95	141	0.9	150	3	23.4	91.5	101.2	119	74	3	3	509	4.9	43	240	2	36	25
123247	2	67	3	NA	6	1	1	5.9	0.8	13.6	362	36	2	3	3	102	14.44	98	2	3	2	3	2	4	17	3.9	52	104	0.66	13	70	144	0.2	185	3	25.7	93.7	96.3	108	59	1	3	84.4	5.4	71	120	2	18	29
120653	1	78	1	NA	6	1	1	4.3	0.9	20.9	300	34	2	3	3	101	6.9	98	2	3	2	3	1	3	21	4.1	125	100	0.93	21	65	139	0.8	163	3	22.9	100.342	106.992	124.78	75.276	2	3	52.7	6.1	45	0	1	26	25
124409	1	80	4	NA	6	1	1	5.5	0.7	12.7	315	43	2	3	3	100	5.27	98	2	3	2	3	2	4	13	3.8	196	105	1.14	41	93	144	0.3	177	3	26.8	98.1	107.4	124.78	75.276	2	3	134	5.7	67	600	2	16	29
122459	1	25	1	2.08	2	2	3	5.4	0.3	5.6	199	48	2	3	3	99	4.16	98	2	3	2	3	1	1	12	4.6	67	101	0.86	17	97	138	0.4	160	1	19	76.6	86.1	107	59	3	3	138	5.2	47	360	1	20	25
121779	1	24	3	1.44	6	2	3	5.1	0.3	5.9	213	40	2	3	3	97	9.38	98	2	3	2	3	2	4	18	3.9	82	100	1.4	50	92	142	0.5	169	1	26.6	81.9	105.8	117	77	3	3	80	5.6	55	240	2	19	27
122960	2	62	3	NA	6	1	1	3.4	0.3	8.8	343	58	2	3	2	96	21.3	98	2	3	2	3	2	4	29	4.1	55	102	0.64	16	98	143	0.7	161	3	38.9	121.3	128.9	132	69	1	3	200	5.6	40	360	2	20	27
123446	2	37	3	2.46	2	2	3	6.7	0.4	6	304	24	2	3	3	92	25.15	98	2	3	2	3	2	4	18	3.8	79	103	0.94	10	51	142	0.3	160	1	36.7	113.9	121.1	124	88	3	3	14.6	5.6	52	480	2	17	24
121610	2	31	3	5	3	2	3	4.1	0.4	9.8	196	22	2	3	3	90	3.65	98	2	3	2	3	2	4	12	4	53	101	0.51	11	22	140	0.5	201	2	22	75.4	101.3	109	66	3	3	8.42	4.9	90	540	2	17	24
121964	2	73	1	1.72	1	1	1	2.9	0.7	24.1	265	28	2	3	3	86	5.45	98	2	3	2	3	1	3	13	4.5	59	100	0.82	12	159	142	0.6	182	1	25.1	86.5	100.3	152	70	2	3	290	5.7	70	300	0	19	28
122301	2	39	3	NA	3	1	1	2.9	0.3	10.3	159	89	2	3	3	77	6.72	98	2	3	2	3	1	3	7	3.6	62	106	0.91	17	28	140	0.2	177	3	24.8	90.2	105	98	57	0	3	8.54	5.1	72	180	1	18	22
123841	1	69	3	4.07	3	1	1	6.4	0.8	12.5	231	63	1	2	1	175	3.74	97	2	3	2	3	1	1	11	4.2	49	100	0.86	15	97	138	0.4	163	2	27.8	106.7	102	159	72	1	1	23.6	6.5	61	780	0	11	26
120573	2	56	1	NA	2	2	3	4.5	0.6	13.3	386	21	2	3	3	159	16.34	97	2	3	2	3	2	4	22	3.7	86	103	0.45	29	61	141	0.5	157	3	35.4	113.2	112.9	160	92	3	3	15	7.2	43	300	2	19	22
122023	1	59	3	5	5	1	1	5.1	0.5	9.8	332	23	3	3	2	133	17.09	97	2	3	2	3	2	4	19	3.7	82	101	1	22	108	139	0.3	156	2	24.7	97.3	102	107	65	1	3	182	6.2	35	600	2	22	26
122787	1	42	3	4.44	2	1	1	9.8	1.2	12.2	386	11	2	3	2	129	22.52	97	2	3	2	3	1	3	12	4.1	57	105	0.91	17	89	145	0.5	151	2	29.3	105.3	99.9	107	70	0	3	372	5.5	33	120	1	12	27
123866	1	41	3	2.8	3	1	2	5.2	1.4	26.9	338	27	2	3	3	113	15.59	97	2	3	2	3	1	3	28	4.4	69	105	0.87	24	76	141	0.4	165	1	22.6	90.4	90.1	132	91	0	3	148	5.2	32	480	1	20	24
121894	1	57	2	2.88	2	2	3	5.2	0.5	9.6	214	14	2	3	3	110	6.82	97	2	3	2	3	2	4	37	4	86	102	0.95	23	69	143	0.4	171	1	24.8	89.8	93.9	127	72	3	3	123	5.6	60	120	2	23	27
123687	1	33	1	NA	3	2	3	3.9	0.4	10.3	241	52	2	3	3	109	6.36	97	2	3	2	3	2	4	21	4.7	66	99	0.62	12	178	142	0.7	188	3	20.3	73.2	83.4	157	84	3	3	243	5	60	120	2	14	29
124715	2	23	3	1.2	2	3	3	3.3	0.5	15.2	273	44	2	3	3	100	29.44	97	2	3	2	3	1	3	29	3.5	59	103	0.8	9	58	142	0.2	187	0	33.1	99.4	108.7	129	89	3	3	64	5	80	120	0	21	25
120412	1	52	3	1.57	6	2	3	10.1	0.9	8.9	400	1	2	3	3	97	23.77	97	2	3	2	3	2	4	33	3.9	73	102	1.02	48	95	144	0.5	150	1	35.3	123.4	120.3	141	102	3	3	324	5	41	360	2	24	28
120717	2	36	3	0.49	3	2	3	3.5	0.7	20	253	38	2	3	3	97	10.12	97	2	3	2	3	2	4	18	3.7	64	100	0.66	21	57	137	0.3	156	0	38.1	107.2	133.8	109	72	3	3	40.4	5.8	52	600	2	16	23
124347	1	26	3	2.07	3	1	1	5.6	0.3	5.4	335	55	2	3	3	88	13.52	97	2	3	2	3	1	3	23	4.6	76	101	1.03	15	123	140	0.7	151	1	37	121.2	118.3	158	109	0	3	144	4.1	41	600	1	18	26
124735	1	63	3	5	1	2	3	3.4	0.3	8.8	254	46	2	3	3	67	5.93	97	2	3	2	3	2	4	14	3.7	57	105	1.5	17	132	139	0.4	171	2	25.3	95.9	105	102	67	3	3	192	5.3	49	300	2	19	21
124556	1	54	3	5	5	1	1	5.9	0.6	10.2	294	36	2	3	3	143	17.95	96	2	3	2	3	2	4	22	3.8	43	103	1.32	27	85	139	0.5	145	2	27.7	106.4	107.1	112	81	1	3	227	5.7	41	720	2	29	24
120312	1	33	3	5	4	2	3	4.9	0.9	18.4	262	24	2	3	3	118	7.83	96	2	3	2	3	1	3	20	4.3	49	102	0.92	11	80	139	1.5	157	2	32.2	110.5	116.3	107	67	3	3	275	5	55	240	0	17	25
119892	2	24	2	0.68	3	2	3	4.2	0.4	9.5	204	26	2	3	3	114	28.88	96	2	3	2	3	2	4	11	3.6	83	106	0.8	8	54	142	0.4	161	0	34	107.5	116	94	64	3	3	28.6	5.4	59	180	2	10	21
124501	1	63	3	5	5	2	3	7.9	1.3	16.5	268	21	2	3	2	110	8.47	96	2	3	2	3	1	3	32	4.2	84	101	0.96	27	86	139	0.2	182	2	31.1	106.8	113.7	131	71	3	3	287	6.3	43	300	0	20	25
120054	2	80	1	0.73	6	1	1	2.6	0.9	34.6	191	25	2	3	3	108	12.67	96	2	3	2	3	2	4	23	4	56	104	0.81	32	154	143	0.5	181	0	29.4	109.7	109.4	161	67	2	3	124	6.2	48	300	2	19	25
122504	1	47	1	0	5	2	3	6.7	0.9	13.4	196	60	2	3	3	107	13.89	96	2	3	2	3	2	4	28	4.2	60	96	0.99	79	137	137	0.4	172	0	26.7	92.4	95.1	126	81	3	3	796	5.6	54	29	2	45	27
123698	1	64	3	2.99	1	1	1	4.8	0.8	16.7	265	24	1	2	1	106	6.35	96	2	3	2	3	1	3	18	3.8	66	102	0.92	24	37	141	0.2	165	1	26.5	94.2	98.2	142	80	2	2	11.4	6.4	67	240	1	19	28
123672	1	47	3	1.92	2	2	3	5.5	1.1	20	293	29	2	3	3	103	8.64	96	2	3	2	3	2	4	24	4.4	57	99	0.64	28	123	138	1.1	154	1	27.6	96.7	102	104	57	3	3	184	5.3	48	180	2	22	26
123992	1	62	2	2.65	3	1	1	7	0.9	12.9	180	66	2	3	2	103	7.04	96	2	3	2	3	2	4	18	4.1	206	101	0.64	92	162	137	1	184	1	22.4	82.3	88.1	158	93	1	3	134	5.1	67	120	2	25	25
124798	1	55	1	0.8	1	2	3	4.5	0.4	8.9	191	31	2	3	3	102	9.77	96	2	3	2	3	1	1	17	4.5	105	100	0.91	38	90	137	0.6	150	0	26	95.3	95	133	77	3	3	111	5.5	44	60	1	20	26
123363	2	34	2	NA	2	2	3	3.7	0.3	8.1	192	47	2	3	3	102	8.34	96	2	3	2	3	2	4	20	4.2	63	103	0.57	21	111	140	0.3	189	3	20.7	85.1	93.2	99	62	3	3	21.2	5.5	75	90	2	19	25
122323	2	48	2	5	3	1	1	4.4	0.4	9.1	297	13	2	3	3	101	18.28	96	2	3	2	3	2	4	20	4.2	64	100	0.6	21	72	139	0.3	168	2	35.2	109.8	123.9	131	88	0	3	40.3	5.9	50	30	2	23	25
124761	2	50	2	2.09	1	2	3	4.6	0.3	6.5	231	74	2	3	3	100	4.63	96	2	3	2	3	2	4	14	4.3	65	99	0.73	18	70	140	0.4	214	1	23	83.9	99.4	124	85	3	3	82.5	5.8	100	60	2	19	27
124051	2	23	3	3.37	2	2	3	2.8	0.6	21.4	100	26	2	3	3	97	16.28	96	2	3	2	3	1	3	16	4	98	101	0.62	25	51	141	0.4	164	1	42.4	118.3	131.6	124.78	75.276	3	3	25.7	5.1	55	60	0	15	26
122929	2	26	3	5	2	2	3	3.5	0.3	8.6	179	56	2	3	3	93	10.87	96	2	3	1	1	1	1	19	4.2	95	100	0.81	21	147	138	0.7	150	2	28.6	90.2	111.5	105	66	3	3	29.3	4.6	43	240	1	25	26
120780	2	40	3	NA	2	2	3	5.8	1.4	24.1	101	111	2	3	3	90	6.7	96	2	3	2	3	2	4	9	4	66	106	0.77	14	63	143	0.3	183	3	22.9	100.342	106.992	124.78	75.276	3	3	26.6	5.5	79	240	2	17	28
120596	2	42	3	4.08	3	2	3	4.8	0.8	16.7	190	20	2	3	2	87	2.43	96	2	3	2	3	2	4	16	4	38	98	0.74	11	127	139	0.6	198	2	21.5	71.6	91.9	97	67	3	3	29.4	5.5	96	120	2	21	28
122493	2	52	3	NA	6	1	1	7	0.3	4.3	287	10	1	1	2	53	199.9	96	2	3	2	3	1	3	22	2.4	147	103	1.26	56	37	143	0.1	189	3	34.1	121.8	117.1	111	61	1	0	206	10	37	180	1	16	25
120556	1	76	3	0.82	6	2	3	6.9	0.9	13	305	28	1	2	1	172	14.07	95	2	3	2	3	2	4	19	4.4	49	98	0.93	24	126	140	0.4	194	0	25.3	100.1	101.9	134	60	3	0	77.8	6.8	58	240	2	17	28
124457	1	76	1	0.94	1	1	1	6.2	3.2	51.6	400	11	1	1	2	168	15.21	95	2	3	2	3	1	3	17	3.8	91	96	4.46	22	110	141	0.5	152	0	34.5	118.5	103.8	164	71	2	1	677	8.8	36	480	0	17	25
122962	2	63	2	4.62	1	2	3	5.5	0.8	14.5	320	42	2	3	3	141	35.58	95	2	3	2	3	1	3	42	3.9	101	102	0.57	28	57	139	0.4	171	2	39.5	117.8	126.5	121	77	3	3	348	6.1	47	300	0	36	25
123562	2	43	2	0.95	1	2	3	6.1	0.8	13.1	375	27	1	2	2	123	29.24	95	2	3	2	3	1	3	13	3.8	50	100	0.81	44	49	138	0.2	159	0	35.1	128	122	133	94	3	0	155	5.9	39	300	0	18	28
123729	2	78	1	1.68	1	1	1	10.5	1.7	16.2	281	61	1	2	1	114	16.01	95	2	3	2	3	1	3	15	3.8	114	99	0.73	17	74	143	0.3	172	1	41	139.9	141.6	197	110	1	2	74.3	6.3	59	480	0	17	25
123306	1	33	3	2.08	2	2	3	5.3	0.3	5.7	362	27	2	3	3	105	17.81	95	2	3	2	3	1	3	32	4.1	60	101	1.22	33	91	139	0.7	210	1	32.7	102.1	107.4	110	70	3	3	383	5	25	420	0	21	25
123227	1	26	3	2.55	6	1	2	5.5	1.2	21.8	326	35	2	3	2	102	8.86	95	2	3	2	3	2	4	20	4.2	58	99	0.97	33	73	140	0.4	148	1	31.7	103	111.9	116	72	0	3	83.6	5.3	39	600	2	16	22
124246	2	61	3	4.19	4	1	1	3.3	0.8	24.2	264	32	2	3	3	99	5.19	95	2	3	2	3	2	4	21	4	28	96	0.97	35	140	136	0.6	174	2	26.4	90.3	102.8	118	68	1	3	392	5.1	58	180	2	24	28
124272	2	43	3	0.52	3	2	3	5	1	20	238	22	2	3	3	97	5.47	95	2	3	2	3	2	4	17	3.9	64	102	0.85	38	58	137	0.3	185	0	35.8	106.2	123.9	94	63	3	3	38.8	5.4	80	360	2	18	25
121620	1	51	3	1.92	4	1	1	6.5	1	15.4	338	32	2	3	3	97	4.77	95	2	3	2	3	1	1	57	4.4	75	95	0.64	116	105	136	0.3	189	1	25.8	97	98.8	153	92	0	3	276	5.1	87	300	1	67	26
124273	2	25	2	2.43	6	2	3	3.9	0.6	15.4	246	45	2	3	3	93	14.36	95	2	3	2	3	2	4	25	4.4	57	102	0.63	18	89	142	0.3	155	1	28.6	87.1	103.8	98	70	3	3	33.6	5.3	41	360	2	19	24
122449	1	40	3	3.88	4	2	3	5.1	1	19.6	190	40	2	3	3	93	1.38	95	2	3	2	3	2	4	14	4	75	102	0.93	12	99	142	0.5	150	2	24.4	90.1	103.1	114	74	3	3	144	5.3	45	360	2	18	26
122949	2	43	3	2.06	3	1	2	4.4	0.6	13.6	175	17	2	3	3	91	5.2	95	2	3	2	3	2	4	12	3.9	63	106	0.93	10	154	141	0.3	156	1	22.2	79.2	96.3	124.78	75.276	0	3	52.6	5.2	48	360	2	14	24
122692	2	44	3	5	2	2	3	4.6	0.7	15.2	159	44	2	3	3	91	3.78	95	2	3	2	3	2	4	11	4.3	37	106	0.58	17	86	143	0.4	170	2	20.2	73.4	91.8	104	61	3	3	18	4.9	68	120	2	15	24
120325	2	21	1	0.8	2	2	3	5.3	0.2	3.8	298	15	2	3	3	90	20.9	95	2	3	2	3	2	4	33	3.8	77	101	0.57	38	91	138	0.2	180	0	31.6	92.5	105.3	122	84	3	3	123	5.4	47	420	2	16	22
119814	2	71	3	0.37	2	1	1	4.3	0.8	18.6	181	49	1	1	1	238	2.88	94	2	3	2	3	1	1	6	3.6	122	100	0.94	17	71	139	0.6	172	0	28.1	93.7	108.9	123	60	1	1	125	10.2	60	300	1	9	27
121637	2	64	3	3.65	2	2	3	3.8	1.1	28.9	275	34	2	3	2	125	17.16	94	2	3	2	3	2	4	23	3.9	74	104	0.81	25	83	144	0.4	170	2	33.7	111.5	115.6	131	74	3	3	101	6	37	420	2	21	27
120837	2	38	3	NA	4	1	1	4.8	1.2	25	339	43	1	2	1	124	27.65	94	2	3	2	3	2	4	12	4	56	103	0.58	13	70	143	0.2	140	3	32.3	108.8	112	115	86	0	0	137	6.1	34	360	2	9	24
121782	1	35	3	5	1	2	3	11	1.1	10	342	31	2	3	3	118	12.4	94	2	3	2	3	1	3	40	4.7	61	98	0.9	58	92	139	0.4	184	2	32.5	110.1	112.3	129	90	3	3	116	5.8	42	180	0	23	26
123280	1	71	2	2.4	5	1	1	6.4	0.6	9.4	242	23	2	3	3	110	9.62	94	2	3	2	3	1	3	9	3.6	87	104	1.45	18	72	141	0.6	164	1	29.3	107.5	114.2	177	92	0	3	155	5.7	58	180	0	16	25
119959	1	59	3	1.66	3	2	3	4.1	0.8	19.5	210	39	2	3	3	109	8.81	94	2	3	2	3	2	4	23	4	71	99	1.08	31	107	136	1	166	1	29.3	110.7	109.7	119	78	3	3	297	5.1	39	720	2	21	26
121585	1	44	1	2.6	5	2	3	4.5	0.5	11.1	247	33	2	3	3	106	5.99	94	2	3	2	3	1	1	13	3.8	61	101	0.9	15	78	139	0.3	158	1	19.7	78.6	88.6	105	65	3	3	352	5.6	56	120	1	16	25
121117	1	50	2	3.36	5	1	1	5	0.4	8	316	44	2	3	3	104	10.28	94	2	3	2	3	2	4	13	4.1	69	105	1.04	23	44	142	0.3	151	1	30.7	99	106	184	122	1	3	47.8	5.7	50	120	2	20	23
122919	1	24	1	0.48	2	1	2	5.2	0.5	9.6	295	27	2	3	3	101	14.25	94	2	3	2	3	1	3	29	4.4	77	101	0.58	20	112	142	0.8	156	0	30	105	105.6	121	60	0	3	109	5.9	50	120	1	19	28
121641	2	44	3	1.99	3	2	3	2.9	0.3	10.3	316	23	2	3	3	98	16.55	94	2	3	2	3	2	4	14	3.9	79	106	0.68	44	78	143	0.2	185	1	37.7	110	128.2	124.78	75.276	3	3	123	5.5	61	480	2	13	19
124183	2	33	1	NA	2	2	3	4.3	0.7	16.3	264	27	3	3	2	95	12.87	94	2	3	2	3	2	4	31	4.3	49	103	0.62	12	96	142	0.8	151	3	32.4	102.8	110.2	91	52	3	3	36.4	5.6	39	240	2	23	25
120678	1	29	3	5	2	1	2	4.7	0.6	12.8	335	16	2	3	3	93	21.23	94	2	3	2	3	2	4	33	4.4	60	101	0.84	26	146	141	0.6	159	2	29.7	95.6	104.4	144	102	0	3	672	4.7	41	240	2	17	26
123431	2	24	3	5	2	2	3	4.7	0.8	17	209	18	2	3	3	87	11.75	94	2	3	2	3	2	4	14	4.6	48	98	0.83	11	156	140	1.1	176	2	21.5	69.5	83.6	107	77	3	3	96.5	5.2	69	120	2	17	24
122436	1	71	2	5	2	1	1	4.4	0.8	18.2	349	34	1	2	1	206	6.46	93	2	3	2	3	2	4	19	3.9	77	105	1.67	20	85	144	0.5	166	2	34.4	120.9	110.8	140	68	1	1	144	7.7	34	480	2	21	22
124235	1	45	3	1.67	2	2	3	6.3	1.1	17.5	370	51	2	3	3	126	15.16	93	2	3	2	3	1	1	34	4	99	103	1.26	28	107	146	0.5	143	1	36.6	122.9	107.4	109	83	3	3	103	6.1	28	240	0	19	26
122036	2	80	1	3.48	6	2	3	5.1	0.5	9.8	193	38	1	2	1	126	2.8	93	2	3	2	3	2	4	15	3.8	60	105	0.65	7	48	145	0.3	164	2	19.4	79	88.2	129	53	3	2	48.3	6.1	60	600	2	18	28
120677	1	21	2	1.19	4	2	3	3.7	0.3	8.1	290	26	2	3	3	118	16.9	93	2	3	2	3	2	4	128	4.5	57	102	0.91	47	103	143	0.5	156	0	30.4	96.7	106.2	110	67	3	3	263	5.7	47	90	2	53	25
121846	2	36	3	4.44	2	1	1	12.9	0.9	7	319	11	2	3	3	110	38.09	93	2	3	2	3	2	4	40	3.5	133	105	0.74	106	76	140	0.3	164	2	45.5	140.1	152.7	115	83	0	3	20.9	5.7	55	720	2	23	21
122526	1	23	1	2.72	1	2	3	3.9	0.3	7.7	212	43	2	3	3	109	7.75	93	2	3	2	3	2	4	20	4.8	114	102	0.71	21	142	143	1.4	159	1	21.1	82.1	93.8	144	85	3	3	150	5.2	46	120	2	28	26
119896	2	43	3	1.14	4	1	1	6.5	0.7	10.8	359	29	2	3	3	106	6.38	93	2	3	2	3	1	3	45	3.8	94	87	0.77	236	217	130	0.4	258	0	32.1	106.5	112.4	110	74	0	3	534	4.9	151	360	0	66	26
124632	1	26	3	2.55	2	1	2	4.4	0.3	6.8	262	20	2	3	3	101	9.78	93	2	3	2	3	2	4	11	3.9	73	104	0.85	16	78	142	0.2	151	1	26.4	97	105.1	119	74	0	3	89.9	5.3	36	480	2	13	32
121182	1	45	3	0.32	6	2	3	3.7	0.4	10.8	232	26	2	3	3	101	7.41	93	2	3	2	3	2	4	12	4	73	105	0.88	21	59	139	0.6	147	0	27	94.2	99.6	107	67	3	3	13.7	5.9	33	180	2	16	24
122893	2	45	3	2.58	1	1	1	5.1	1.3	25.5	283	35	2	3	3	96	17.1	93	2	3	2	3	1	3	14	3.5	74	100	0.99	18	53	139	0.4	160	1	59.4	157.3	160	112	81	0	3	59.6	5.8	51	240	1	11	28
121559	2	52	2	5	3	2	3	3.9	0.2	5.1	256	20	2	3	3	95	8.69	93	2	3	2	3	2	4	20	3.9	44	101	0.75	19	155	139	0.5	192	2	25	80.3	98	116	75	3	3	51.7	5.2	89	30	2	21	24
120778	2	30	2	2.34	2	2	3	4.5	0.3	6.7	225	26	2	3	3	94	16.11	93	2	3	2	3	1	1	25	3.9	77	105	0.81	12	58	140	0.6	151	1	30	91	112.4	111	66	3	3	21.8	5.6	48	240	1	19	22
122043	2	64	3	1.58	2	2	3	4.2	0.5	11.9	237	35	2	3	2	94	6.23	93	2	3	2	3	1	3	14	3.7	74	109	0.92	14	55	147	0.2	167	1	33.6	99.5	117.9	147	81	3	3	42.7	5.6	64	60	0	17	28
122972	2	47	3	2.66	2	2	3	4.4	0.6	13.6	348	37	2	3	3	90	10.29	93	2	3	2	3	2	4	10	3.6	73	101	0.73	17	48	141	0.2	173	1	40	111.3	134.8	108	75	3	3	92.2	4.8	48	540	2	14	24
123423	2	36	1	1.17	6	2	3	4.5	0.2	4.4	233	27	2	3	3	90	4.29	93	2	3	2	3	2	4	9	3.8	115	102	0.45	11	80	142	0.5	157	0	25	90.9	95.9	124.78	75.276	3	3	116	4.9	49	240	2	12	27
122536	1	54	3	2.22	5	2	3	5.1	1.3	25.5	218	39	2	3	3	87	2.31	93	2	3	2	3	1	1	23	4	61	101	1.16	30	160	141	0.6	179	1	26.1	94.4	96.9	93	61	3	3	137	5.5	67	480	0	38	26
124784	2	80	2	2.73	1	1	1	3.9	0.9	23.1	275	28	2	3	3	86	29.06	93	2	3	2	3	2	4	21	4.1	73	100	0.99	20	74	141	0.5	182	1	34.2	111.6	117.2	98	69	2	3	53.7	5.8	64	480	2	23	29
124462	2	41	3	2.77	3	2	3	7.5	1.3	17.3	282	40	2	3	3	84	10.2	93	2	3	2	3	1	1	13	4.1	62	109	1.04	22	108	142	0.4	153	1	27.9	99	104.4	142	89	3	3	389	5.1	43	480	1	14	20
122676	1	43	3	5	2	2	3	6.6	1	15.2	378	17	1	2	1	204	16.35	92	2	3	2	3	2	4	34	4.6	91	100	0.87	37	72	144	0.4	149	2	39.8	123.1	120.7	114	72	3	0	241	7.9	35	480	2	21	27
123624	1	72	2	1.7	4	2	3	7.5	1	13.3	373	21	1	2	1	124	20.63	92	2	3	2	3	1	3	18	4.4	65	100	1.05	29	86	142	0.4	165	1	31.5	107.4	107.3	121	70	3	2	169	6.8	42	240	1	19	26
119843	1	58	3	3.37	6	2	3	5.6	1.2	21.4	397	11	2	3	3	106	20.08	92	2	3	2	3	2	4	31	3.8	95	105	1.04	24	41	143	0.3	153	1	33.7	118.6	116.4	123	77	3	3	18	5.9	36	600	2	22	26
121771	1	41	3	NA	6	2	3	2.5	0.3	12	296	70	2	3	3	106	7.58	92	2	3	2	3	2	4	18	4.1	58	98	0.8	11	86	137	0.3	149	3	29.7	114.2	108.6	124.78	75.276	3	3	41.7	5.4	44	540	2	22	27
122239	1	35	3	2.43	2	1	1	5.8	0.6	10.3	202	53	2	3	3	106	7.46	92	2	3	2	3	2	4	8	4.3	71	98	1.07	31	89	139	0.4	174	1	20.4	79.8	92.6	128	78	0	3	242	4.5	68	180	2	14	33
119970	2	36	3	5	3	2	3	4.6	0.4	8.7	183	52	2	3	3	106	3.56	92	2	3	2	3	1	3	7	3.8	37	104	0.7	6	106	143	0.3	178	2	21.3	75.9	97.7	108	73	3	3	28.5	5.4	76	540	0	12	26
123846	2	24	2	1.14	2	2	3	3.1	0.4	12.9	219	14	2	3	3	99	6.74	92	2	3	2	3	2	4	12	4.1	61	107	0.58	13	40	144	0.3	138	0	24.4	78.3	93.3	109	66	3	3	22.9	5.5	37	120	2	15	26
123505	2	23	3	5	3	2	3	3.1	0.5	16.1	231	28	2	3	3	98	12.73	92	2	3	2	3	2	4	14	4.3	79	104	0.72	18	88	143	0.4	150	2	25.3	79.8	106.5	88	57	3	3	84.9	5.3	43	480	2	18	19
122988	2	54	2	NA	2	1	1	5.6	1.4	25	308	12	2	3	2	98	11.03	92	2	3	2	3	1	1	12	3.9	79	102	0.51	17	120	142	0.4	177	3	30.8	102.1	102.6	125	81	1	3	48.9	5.7	29	240	1	17	27
122367	2	59	3	2.67	3	1	1	5	0.3	6	246	51	2	3	3	97	7.77	92	2	3	2	3	2	4	9	3.8	72	105	0.87	22	54	143	0.2	185	1	38.2	112.5	125.2	124.78	75.276	0	3	64.6	5.8	85	360	2	15	25
122774	2	66	3	NA	2	2	3	2.6	5.9	226.9	331	50	2	3	3	97	4.38	92	2	3	2	3	1	1	10	4.4	76	104	0.74	12	85	146	0.4	168	3	21.7	86.9	90.8	110	72	3	3	95.4	5.5	64	360	0	14	27
123494	2	44	3	4.22	2	2	3	4	0.2	5	299	69	2	3	3	96	8.42	92	2	3	2	3	2	4	10	4.4	66	103	0.93	10	105	143	0.5	138	2	33	98.6	110	117	81	3	3	109	5.4	37	120	2	13	22
124822	1	74	2	NA	3	2	3	3.5	1.5	42.9	100	11	2	3	2	96	4.45	92	2	3	2	3	2	4	17	3.8	80	104	0.97	20	101	145	0.5	173	3	21.3	86.9	90.5	122	55	3	3	108	5.7	65	240	2	20	25
119901	2	30	1	0.76	1	2	3	4.6	0.7	15.2	245	37	2	3	3	95	5.39	92	2	3	2	3	1	1	14	4.3	46	103	0.55	10	123	142	0.2	173	0	20.9	76.5	88.5	106	70	3	3	50.9	5	70	120	0	18	26
120208	1	80	3	5	2	2	3	3.2	0.6	18.7	245	12	2	3	3	92	7.26	92	2	3	2	3	1	3	20	4.3	125	103	2.2	28	151	145	0.4	173	2	22.7	94.2	103.8	96	67	3	3	298	5.5	69	300	1	28	26
122472	1	37	3	2.39	3	2	3	8.6	1.5	17.4	328	23	2	3	3	91	47.71	92	2	3	2	3	1	3	74	3.9	67	104	0.92	78	160	143	0.5	163	1	34.2	123	116.3	112	92	3	3	319	5.4	40	600	1	54	24
121956	2	24	3	NA	3	2	3	5.8	1.3	22.4	218	50	2	3	3	81	12.01	92	2	3	2	3	2	4	18	4.7	67	100	0.67	9	178	138	0.7	188	3	19.8	71.2	92.4	109	60	3	3	84.1	4.3	82	240	2	20	23
123539	1	60	2	5	3	1	1	8	0.8	10	300	26	1	2	2	145	12.91	91	2	3	2	3	1	1	25	3.9	92	99	0.88	63	93	137	0.8	159	2	38.3	132	121.1	142	95	1	1	294	6.7	37	480	0	20	24
121078	1	64	3	2.64	2	1	1	7	1.7	24.3	355	37	1	2	1	122	34	91	2	3	2	3	1	3	33	4.1	52	100	1.56	32	86	141	0.6	150	1	36.7	130.3	117.3	133	81	0	2	348	5.4	32	300	1	23	30
123277	1	54	1	0.87	1	2	3	4.6	0.7	15.2	400	9	2	3	3	119	14.54	91	2	3	2	3	1	1	40	4.1	73	100	0.87	21	103	138	0.5	161	0	35.7	118.5	110.5	126	76	3	3	265	5.9	56	600	1	27	23
121371	1	23	2	0.49	2	2	3	4.4	0.5	11.4	352	34	2	3	3	118	32.01	91	2	3	2	3	1	3	15	4.1	83	105	0.79	14	73	142	0.3	144	0	29.5	106.3	107.2	113	62	3	3	143	5.4	43	60	0	18	22
124344	2	53	3	NA	2	1	1	8.4	2.3	27.4	378	17	1	2	1	118	22.32	91	2	3	2	3	2	4	19	3.8	75	102	1.09	22	73	142	0.5	164	3	57.3	151.7	162.5	103	59	1	1	48.4	6.9	61	600	2	16	28
123525	1	32	3	5	3	2	3	4.9	0.6	12.2	240	37	2	3	3	107	6.97	91	2	3	2	3	2	4	16	4.4	45	99	0.93	21	99	141	0.7	161	2	23.8	83.7	99.4	124.78	75.276	3	3	156	4.9	54	420	2	15	27
123472	1	39	1	5	3	2	3	4.9	0.2	4.1	256	21	2	3	3	107	5.62	91	2	3	2	3	2	4	15	4	54	103	1.09	14	125	142	0.4	168	2	29.9	107.7	115.2	126	75	3	3	58.5	5.8	63	540	2	14	27
120683	1	71	3	NA	1	1	1	3.4	0.7	20.6	245	24	2	3	3	104	6.99	91	2	3	2	3	2	4	21	4.5	114	99	1.1	13	142	139	0.5	161	3	26.4	104	96.4	115	72	1	3	72.9	5.6	51	480	2	22	27
123570	2	74	3	3.19	3	1	1	3.1	0.8	25.8	217	43	2	3	3	102	6.92	91	2	3	2	3	2	4	24	3.9	81	102	0.9	15	90	140	0.6	212	1	28	86.4	98.9	110	62	0	3	88	5.4	104	120	2	22	28
123268	2	63	3	5	2	2	3	5.4	0.4	7.4	251	21	2	3	1	99	19.75	91	2	3	2	3	1	3	15	4.1	80	99	0.61	26	104	141	0.7	182	2	29.6	100.8	100.1	105	69	3	3	226	5.8	68	300	1	17	26
122625	1	62	3	2.24	3	2	3	3.5	0.2	5.7	263	29	2	3	2	96	18.44	91	2	3	2	3	1	1	13	3.9	72	101	1.45	22	74	138	0.2	171	1	34.5	119.9	109.1	144	97	3	3	103	5.9	47	360	1	31	28
124254	2	28	3	5	3	2	3	3.8	2.2	57.9	221	40	2	3	3	94	2.92	91	2	3	2	3	2	4	10	4.3	57	102	0.83	16	161	143	1	175	2	16.5	64.6	84.7	104	73	3	3	44.6	5.1	73	480	2	20	30
123023	1	28	2	1.05	3	2	3	4.6	0.8	17.4	186	49	2	3	3	92	2.42	91	2	3	2	3	1	1	16	4	59	100	0.9	17	114	139	0.8	158	0	19.1	74.5	87	116	74	3	3	78.5	5.7	56	300	0	20	22
123546	2	32	1	1.18	3	2	3	2.3	0.3	13	249	41	2	3	3	88	3.21	91	2	3	2	3	1	1	25	3.8	57	102	0.95	9	41	144	0.3	169	0	23.1	83.5	91.9	111	74	3	3	92.1	5.2	72	480	1	41	30
124182	1	42	3	4.98	6	1	1	4.1	0.9	22	194	22	2	3	3	82	9.42	91	2	3	2	3	2	4	15	3.8	56	102	0.79	20	47	141	0.2	172	2	30.5	103.4	110	145	101	0	3	55.5	5.2	60	480	2	16	26
120841	1	55	1	NA	1	1	1	4.9	0.9	18.4	345	29	1	2	1	131	95.59	90	2	3	2	3	1	1	66	4	84	102	0.67	37	53	140	0.4	169	3	38.9	136.3	121.5	120	76	1	1	58.8	6.4	48	180	1	59	22
121993	1	79	1	NA	1	1	1	3.9	0.5	12.8	196	24	1	2	1	123	6.44	90	2	3	2	3	1	3	16	4	70	100	0.85	43	70	141	0.5	157	3	21.6	85.7	88	114	44	2	2	89.8	6.5	50	60	1	16	26
121136	1	79	3	2.22	2	2	3	4.7	1.3	27.7	286	36	3	3	2	119	8.9	90	2	3	2	3	2	4	18	4.1	78	97	0.96	20	157	137	0.6	170	1	24.9	98.8	92.5	139	73	3	3	58	6	60	300	2	18	26
123367	1	80	1	1.91	3	2	3	4.6	0.9	19.6	331	50	2	3	3	115	9.21	90	2	3	2	3	2	4	13	3.9	63	105	1.22	17	113	141	0.6	177	1	35.6	119	112	124.78	75.276	3	3	94.7	6.2	67	360	2	16	23
123204	1	37	1	2.39	2	2	3	4	0.4	10	206	59	2	3	3	105	8.89	90	2	3	2	3	1	3	13	4.3	64	103	0.79	16	96	141	0.2	164	1	22.1	85.2	92.3	120	68	3	3	68.9	5.7	53	240	0	17	26
121201	1	36	2	2.86	3	2	3	7.1	0.8	11.3	135	62	2	3	3	102	29.9	90	2	3	2	3	1	2	51	3.7	122	106	0.89	34	82	141	0.4	143	1	37.2	115.7	110.2	126	75	3	3	155	5.8	37	240	1	21	20
121895	1	26	3	5	2	2	3	3.3	0.2	6.1	182	27	2	3	3	102	5.57	90	2	3	2	3	1	3	23	4.3	75	101	1.03	29	72	139	0.3	147	2	33.7	102.7	108.4	110	69	3	3	179	5.6	41	180	0	26	24
122171	2	34	3	0.38	2	1	1	11.4	11.3	99.1	342	45	2	3	3	100	28.43	90	2	3	2	3	2	4	5	3.5	60	102	0.65	13	19	141	0.3	146	0	92.3	100.342	106.992	124.78	75.276	0	3	9.59	5.7	50	600	2	14	24
120798	1	60	2	0.7	1	2	3	4.4	0.2	4.5	259	60	2	3	3	98	15.74	90	2	3	3	3	1	1	22	3.7	120	103	0.99	176	67	140	0.2	154	0	23.9	93.2	92.7	105	58	3	3	146	5.8	51	720	1	20	21
122113	1	42	3	4.17	3	2	3	4.2	0.3	7.1	213	23	2	3	3	95	3.02	90	2	3	2	3	2	4	13	4.2	69	97	0.84	14	152	137	0.7	166	2	21.5	80.9	89.4	102	65	3	3	155	5	68	360	2	15	27
122379	2	46	2	1.31	2	1	1	3.7	0.3	8.1	382	30	2	3	3	91	4.32	90	2	3	2	3	2	4	12	3.6	58	104	0.91	24	116	141	0.4	159	0	26	86.8	108.7	135	88	1	3	33.4	5.3	61	360	2	15	24
122839	2	30	3	5	4	2	3	3.5	0.2	5.7	196	31	2	3	3	90	4.55	90	2	3	2	3	2	4	13	3.9	50	103	0.7	10	99	142	0.5	161	2	23	80.9	97.5	101	64	3	3	59.9	5.2	63	300	2	14	26
120490	2	40	1	0	1	2	3	14.5	2.1	14.5	137	39	2	3	3	89	2.02	90	2	3	2	3	1	1	12	3.5	59	107	0.57	20	86	141	0.4	142	0	26.9	100.342	106.992	124.78	75.276	3	3	85.1	5.1	42	180	0	15	24
120519	2	32	3	0.06	2	2	3	7.8	1.8	23.1	353	32	1	2	1	253	17.13	89	2	3	2	3	2	4	41	3.8	83	93	0.65	33	53	135	0.2	170	0	41.7	128.8	129.6	101	69	3	0	82.7	8.4	61	180	2	19	29
124256	2	60	3	5	4	1	1	3.3	0.6	18.2	295	25	1	2	1	133	12.73	89	2	3	2	3	1	3	20	3.7	79	101	0.74	28	59	142	0.6	180	2	37.9	114.1	115.4	107	77	1	1	118	5.2	76	240	1	19	27
122630	1	30	3	2.75	5	1	1	5.7	0.9	15.8	321	26	2	3	3	113	7.75	89	2	3	2	3	1	2	37	4.1	69	100	0.92	112	83	142	0.6	168	1	30	100.7	105.1	129	83	0	3	228	5	65	480	0	22	26
124287	1	56	3	4.15	3	2	3	4	0.3	7.5	280	69	2	3	3	105	6.66	89	2	3	2	3	2	4	25	4.3	67	100	1.26	27	121	138	0.5	168	2	32	105.6	104.3	131	68	3	3	252	5.2	71	480	2	35	28
124345	2	26	3	NA	4	1	2	5.4	0.3	5.6	290	22	2	3	3	103	12.5	89	2	3	2	3	1	1	12	3.8	71	102	0.55	24	70	139	0.3	151	3	36	113.5	114.6	132	83	0	3	62.6	5.6	36	540	1	11	21
119960	2	45	3	4.64	3	2	3	3.9	0.3	7.7	165	38	2	3	3	101	11.96	89	2	3	2	3	1	2	9	4	62	104	0.77	12	30	142	0.3	162	2	27.7	88.9	108.3	110	71	3	3	6.1	5.6	54	420	1	11	26
121505	2	27	3	3.98	3	2	3	5	1.3	26	197	34	2	3	3	98	9.97	89	2	3	2	3	2	4	18	3.8	64	98	0.63	13	56	136	0.3	169	2	43.7	95.7	144.4	104	71	3	3	116	5.7	75	600	2	17	25
123775	2	80	2	2.32	2	1	1	4.8	0.9	18.8	235	42	2	3	2	96	6.52	89	2	3	2	3	1	3	12	4	114	102	0.72	16	90	143	0.4	181	1	26.8	102	104	145	73	2	3	119	6	78	180	1	16	25
120335	2	24	3	2.98	3	2	3	2.7	0.3	11.1	202	52	2	3	3	93	10.42	89	2	3	2	3	1	3	9	4.3	53	99	0.74	13	98	138	0.4	160	1	26.3	83.9	98.7	97	68	3	3	38.2	5.4	59	480	1	16	23
120661	2	20	2	0.08	2	2	3	5.3	1.5	28.3	185	23	2	3	3	93	6.38	89	2	3	2	3	2	4	13	4	72	101	0.85	10	86	140	0.5	156	0	21.5	71.8	96.6	109	61	3	3	26.5	5.3	53	600	2	18	25
121673	2	20	2	1.7	2	2	3	3.5	0.4	11.4	215	37	2	3	3	90	9.77	89	2	3	2	3	2	4	16	4.6	61	99	0.59	16	151	140	0.4	168	1	22.7	76.1	96.4	107	72	3	3	60.3	5	60	240	2	22	27
120159	2	80	3	1.48	4	1	1	5.9	0.8	13.6	265	22	2	3	3	87	11.11	89	3	3	2	3	2	4	10	3.7	106	104	0.77	22	126	144	0.2	213	1	25.9	103.3	96.4	162	92	2	3	152	5.5	91	300	2	20	25
122097	2	38	3	3.92	3	2	3	3.4	0.9	26.5	212	48	2	3	3	86	3.57	89	2	3	2	3	1	3	10	4.6	74	98	0.79	12	57	140	0.2	162	2	25	87.2	107.3	103	66	3	3	22.6	5.6	65	360	0	19	25
122112	1	25	3	5	1	2	3	3.9	0.7	17.9	264	22	2	3	3	86	2.55	89	2	3	2	3	1	3	16	4.6	57	100	1.29	13	78	142	0.6	142	2	26.8	94	101.6	114	66	3	3	240	5.1	49	360	0	24	28
124122	2	57	3	1.73	1	2	3	6.2	1.5	24.2	286	20	2	3	3	85	35	89	2	3	2	3	1	1	23	3.8	73	108	0.87	25	89	144	0.7	166	1	33.7	113.8	118	130	83	3	3	117	5.7	53	720	1	16	23
124014	2	53	3	1.79	2	1	1	3.3	0.8	24.2	254	34	1	2	2	85	3.77	89	2	3	2	3	1	1	15	4.4	92	99	0.75	8	81	139	0.5	194	1	22.6	93.3	99.2	157	105	0	0	32.7	5	95	480	0	20	21
120796	2	79	1	1.78	1	2	3	5.5	0.7	12.7	274	41	2	3	3	82	3.17	89	2	3	2	3	2	4	14	3.7	97	106	0.69	11	104	146	0.4	159	1	29.735	100.342	106.992	124.78	75.276	3	3	208	5.6	50	240	2	22	27
120601	1	24	2	5	4	2	3	5.5	1.1	20	238	37	2	3	3	79	10.85	89	2	3	2	3	1	2	40	4.5	72	102	0.92	42	127	143	0.8	141	2	32.4	112.5	109	98	69	3	3	38.3	4.3	39	300	1	25	26
124132	2	80	1	1.27	1	1	1	4.3	0.4	9.3	198	25	1	2	1	152	7.35	88	2	3	2	3	1	3	9	3.8	79	104	1.34	15	60	141	0.4	148	0	24.6	98	100.5	165	69	2	2	76	7.1	40	120	1	17	26
123704	2	44	3	1.96	2	1	1	3.4	0.7	20.6	174	66	3	3	2	108	11.33	88	2	3	2	3	2	4	12	4.2	57	99	0.64	14	54	137	0.2	166	1	24.3	82.4	87.3	115	78	1	3	25.8	5	62	120	2	17	24
119864	1	80	2	2.16	3	2	3	4.4	0.3	6.8	350	35	2	3	3	108	7.85	88	2	3	2	3	2	4	18	4.2	87	105	1.18	16	83	143	0.4	151	1	25	98.3	91.3	133	70	3	3	69.8	6.1	42	180	2	19	26
120521	1	73	3	5	3	2	3	6.1	0.9	14.8	339	38	2	3	3	107	14.78	88	2	3	2	3	2	4	18	4	53	104	1.09	33	85	142	0.3	250	2	30.7	103.2	101.5	126	73	3	3	279	6.2	30	840	2	19	26
121005	1	66	2	2.17	2	1	1	5.8	0.9	15.5	400	11	1	2	1	107	9.77	88	2	3	2	3	1	2	10	3.6	85	101	2.12	13	67	141	0.4	144	1	42.9	143.6	141.1	161	100	1	2	73.1	6.4	35	420	0	12	29
120115	2	46	1	NA	1	2	3	3.6	0.1	2.8	145	28	2	3	3	102	4.82	88	2	3	2	3	2	4	14	4.2	67	102	0.5	6	140	141	0.5	170	3	20	71.1	87.3	91	64	3	3	9.38	5.4	69	120	2	16	27
122029	1	29	2	2.43	1	2	3	5	0.8	16	294	38	2	3	3	101	6.86	88	2	3	2	3	1	1	19	4.4	72	98	0.69	16	102	139	0.4	154	1	27.5	96.8	101.1	118	75	3	3	471	5.2	36	120	0	17	24
121604	1	37	3	5	2	2	3	5.1	0.6	11.8	239	40	2	3	3	99	10.9	88	2	3	2	3	2	4	11	3.9	102	103	1	30	97	144	0.4	172	2	28.4	100	99.7	114	78	3	3	567	5.4	59	180	2	17	25
124060	2	33	3	4.78	6	2	3	4.6	0.9	19.6	279	7	2	3	3	95	11.63	88	2	3	2	3	2	4	10	3.7	71	104	0.53	11	103	140	0.4	142	2	22.2	82.1	92.7	86	53	3	3	29.7	5	43	180	2	13	21
121606	2	44	1	1.58	6	2	3	4.9	0.6	12.2	287	45	2	3	3	92	7.96	88	2	3	2	3	2	4	17	3.6	191	98	0.48	33	82	137	0.4	163	1	27.6	98	101.1	109	59	3	3	76.8	5.5	62	120	2	17	27
122814	2	60	3	5	6	2	3	6.2	1.3	21	221	19	2	3	3	90	3.48	88	2	3	2	3	2	4	11	3.8	72	105	0.97	17	76	144	0.3	182	2	30.2	95.8	119	126	78	3	3	147	5.5	87	480	2	15	28
123335	2	75	1	NA	6	1	1	6.7	1.9	28.4	237	30	2	3	3	88	11.6	88	2	3	2	3	2	4	48	4.1	108	99	0.87	33	104	138	0.7	188	3	26.2	90.1	94.7	170	73	2	3	136	6.2	80	540	2	34	23
122543	1	47	3	1.08	4	2	3	7	0.8	11.4	266	23	2	3	3	88	6.13	88	1	2	1	2	1	1	63	4	66	102	0.96	69	198	139	0.6	133	0	29.8	115.2	110.5	106	60	3	3	259	5.3	26	180	0	60	27
124581	1	38	1	0.47	3	1	1	5.9	0.3	5.1	387	21	2	3	3	408	19.94	87	2	3	2	3	1	1	21	4	95	99	0.91	52	66	135	0.6	179	0	29.1	99.8	100.1	124	87	0	3	246	14.3	31	180	0	15	20
121744	2	61	3	3.84	3	2	3	5.5	0.8	14.5	180	45	1	1	1	177	4.91	87	2	3	2	3	1	1	47	3.9	76	97	0.85	44	123	138	0.5	281	2	21	75.1	86.9	122	75	3	1	143	8.2	187	60	1	35	25
122475	2	62	1	0.58	2	1	1	7	2.1	30	228	51	1	2	1	121	6.3	87	2	3	2	3	2	4	17	4.4	88	104	0.56	18	87	145	0.7	177	0	28.7	97.2	102.2	163	91	1	1	43.7	6.7	69	180	2	15	25
123754	1	69	3	2.96	5	1	1	6.1	1.1	18	315	34	2	3	2	119	22.89	87	2	3	2	3	1	3	30	4.3	65	105	0.99	84	132	142	0.7	162	1	34.5	108.2	105.6	166	92	1	3	360	5.2	55	420	1	20	22
120411	2	50	3	4.62	2	1	1	10.7	0.8	7.5	400	13	2	3	3	112	32.58	87	2	3	2	3	2	4	21	3.8	66	105	0.72	64	50	145	0.2	158	2	54.5	144.7	148	120	85	1	3	239	5.4	58	720	2	21	26
120829	2	53	3	1.66	2	2	3	4.7	0.3	6.4	344	40	2	3	3	111	19.48	87	2	3	2	3	1	1	13	3.6	93	100	0.68	29	77	143	0.4	169	1	52.8	143.8	144.3	104	72	3	3	42.6	5.9	42	600	0	13	25
122116	2	32	3	0.6	4	2	3	1.7	0.2	11.8	143	48	2	3	2	103	6.22	87	2	3	2	3	1	1	21	4	71	105	0.66	24	93	139	0.5	156	0	25.2	87.8	97.4	124.78	75.276	3	3	60.8	5	59	180	1	17	22
120558	1	45	3	3.18	2	2	3	5.3	0.4	7.5	252	47	2	3	2	102	11.24	87	2	3	2	3	2	4	21	4.6	58	103	0.95	53	152	142	0.8	149	1	33.9	108.3	109.6	137	94	3	3	134	5.9	52	840	2	22	24
123165	2	34	3	NA	4	2	3	4.5	0.3	6.7	218	40	2	3	3	101	7.5	87	2	3	2	3	2	4	9	4.5	48	104	0.81	9	138	145	0.4	192	3	24.7	75.3	100.8	111	70	3	3	99	5.4	96	240	2	17	27
121293	2	25	3	0.91	1	1	2	4.6	0.5	10.9	259	40	2	3	3	89	15.28	87	2	3	2	3	1	3	11	4.1	107	100	0.68	21	93	136	0.5	174	0	44.3	139	141.2	124.78	75.276	0	3	36.1	5.3	69	480	0	16	22
123825	1	23	1	0.52	3	2	3	5.4	0.4	7.4	210	32	2	3	3	83	3.12	87	2	3	2	3	2	4	15	4.5	57	103	0.93	19	84	141	0.4	158	0	21.6	77.7	95	135	67	3	3	81.5	5.5	59	10	2	17	24
124803	2	46	3	1.37	6	1	1	5.4	0.5	9.3	277	16	1	2	1	195	16.97	86	2	3	2	3	2	4	18	3.8	118	99	0.43	30	86	139	0.5	161	1	29.735	100.342	106.992	122	85	0	0	103	7.6	51	540	2	14	25
121308	2	41	3	2.07	2	1	1	4.8	0.3	6.3	275	40	1	1	1	188	18.16	86	2	3	2	3	1	3	25	3.9	69	97	0.7	17	170	138	0.6	163	1	29.735	100.342	106.992	124.78	75.276	0	0	102	8.2	52	300	1	18	24
120843	1	61	3	5	2	2	3	5.9	0.3	5.1	235	25	1	2	1	163	4.84	86	2	3	3	3	1	3	19	4.2	60	102	0.57	12	115	142	0.5	190	2	22.9	85.7	93	116	69	3	1	421	7	87	180	0	17	28
123984	1	65	1	NA	2	1	1	4.3	0.3	7	283	18	1	2	1	160	18.5	86	2	3	2	3	1	3	26	4.3	89	99	0.94	41	107	139	0.5	144	3	24	92.4	95.5	166	88	1	1	55.8	6.7	41	120	1	26	26
124492	1	67	2	1.7	5	1	1	5.3	0.1	1.9	330	43	1	1	2	147	199.32	86	2	3	2	3	2	4	16	4.5	118	99	1.18	18	79	145	0.5	149	1	28.1	110.7	102.1	137	65	1	1	200	7.7	41	360	2	18	28
122559	1	44	2	1.53	2	1	1	6.8	1.8	26.5	349	18	2	3	3	134	17.49	86	2	3	2	3	1	1	28	4.1	71	105	0.95	26	97	144	0.3	159	1	34.9	124.2	113.7	131	86	1	3	260	7	60	420	1	17	22
120041	1	62	3	0.88	4	1	1	4.9	0.7	14.3	250	32	2	3	2	120	17.64	86	2	3	2	3	2	4	9	3.9	55	104	0.93	12	70	142	0.5	163	0	28.6	97.8	104	141	91	2	3	198	5.6	61	840	2	12	24
120994	2	55	3	1.5	2	1	1	7.1	1.6	22.5	329	29	1	2	1	114	16.73	86	2	3	2	3	1	3	29	4.1	91	105	0.78	20	72	146	0.5	140	1	38.8	127.5	126.1	127	90	0	1	20.9	6.6	36	600	0	29	25
121911	2	80	2	1.17	6	1	1	10.6	NA	NA	285	NA	1	2	1	113	4.55	86	2	3	2	3	1	3	13	3.8	102	107	2.16	54	76	145	0.6	197	0	42	118	151.3	124.78	75.276	0	1	148	6.6	97	360	0	15	22
120761	1	70	2	0.77	3	2	3	3.7	0.4	10.8	214	22	2	3	3	109	3.05	86	2	3	2	3	1	3	17	4.1	67	102	0.92	32	129	141	0.8	198	0	21	81.9	89.6	128	78	3	3	226	5.4	89	60	1	24	25
123167	1	25	3	3.23	3	2	3	6.7	0.7	10.4	188	79	2	3	3	102	4.2	86	2	3	2	3	2	4	19	4.2	53	101	0.87	18	82	140	0.4	147	1	25.1	85.4	97.1	119	67	3	3	163	5.2	49	240	2	20	27
121786	1	55	3	0.89	2	2	3	7	1.9	27.1	299	39	2	3	3	99	14.31	86	2	3	1	1	1	1	23	3.3	71	104	0.75	17	74	143	0.2	151	0	49.4	149.5	153.2	138	86	3	3	228	5.6	43	180	0	28	24
120229	1	43	3	0.59	1	2	3	6	0.9	15	214	28	2	3	3	99	5.69	86	2	3	2	3	2	4	17	4.3	79	99	0.89	19	47	140	0.6	157	0	26.7	88.8	98.2	106	68	3	3	149	5.6	54	120	2	21	27
124490	1	35	2	3.5	1	2	3	7.8	1.2	15.4	397	19	2	3	3	93	30.79	86	2	3	2	3	2	4	26	4.3	62	102	0.75	20	88	141	0.5	163	2	41.8	128.7	130.6	121	69	3	3	55.7	4.9	35	240	2	21	25
120494	2	31	3	3.88	2	2	3	3.8	0.2	5.3	179	28	2	3	3	89	1.93	86	2	3	2	3	2	4	12	3.7	69	102	0.72	9	73	139	0.9	192	2	20.2	74	88.7	108	60	3	3	15.5	5.3	99	180	2	20	27
124460	2	25	2	0.53	6	2	3	3.3	0.3	9.1	204	51	2	3	3	86	3.8	86	2	3	2	3	2	4	14	4.5	72	105	0.61	9	98	143	0.6	145	0	22.8	82.2	91.3	99	62	3	3	14.8	4.9	48	180	2	17	23
122713	2	54	3	2.19	2	2	3	3.6	0.3	8.3	290	33	2	3	2	133	17.04	85	2	3	2	3	1	3	9	4	79	104	0.93	17	50	145	0.3	150	1	36.3	113.5	122	111	82	3	3	78.6	6	54	600	1	10	25
121548	1	68	3	2.43	1	1	1	4.3	1	23.3	231	33	1	2	1	127	7.6	85	2	3	2	3	1	3	12	3.9	61	102	1.36	7	92	142	0.2	153	1	26.2	100.8	98.9	120	70	1	1	103	6.6	38	300	1	12	27
124257	2	59	2	1.2	3	2	3	6	1	16.7	363	53	2	3	2	113	39.38	85	2	3	2	3	1	1	25	4.1	68	101	0.96	44	89	139	0.6	138	0	47.6	121.7	144.6	119	82	3	3	103	6.2	38	240	1	24	26
121936	1	60	2	0.07	5	1	1	4	0.2	5	203	38	1	2	1	112	11.39	85	2	3	2	3	1	1	15	4.1	54	100	0.79	26	79	139	0.4	141	0	25	94.6	96.6	95	59	1	1	111	6.8	54	240	1	19	28
122041	2	33	1	2.6	1	2	3	3.5	0.1	2.9	191	36	2	3	3	109	5.42	85	2	3	2	3	2	4	26	3.8	80	101	0.75	36	48	139	0.3	145	1	31.9	98	109.5	104	64	3	3	33.7	5.9	55	120	2	22	27
123508	1	59	3	0.75	5	2	3	5	1.2	24	294	15	2	3	3	103	8.72	85	2	3	2	3	2	4	24	3.9	61	106	0.93	34	117	142	0.3	169	0	26.6	96.5	100.2	106	63	3	3	73.3	5.7	65	300	2	25	25
121907	1	64	3	1.17	4	1	1	4.8	0.6	12.5	307	42	2	3	3	98	12.97	85	2	3	2	3	2	4	24	4.1	67	101	0.77	16	79	138	0.4	140	0	29.1	100.2	99	142	73	1	3	163	5.4	41	60	2	20	25
122996	2	47	3	3.73	2	2	3	5.4	1.2	22.2	247	15	2	3	3	92	7.36	85	2	3	2	3	1	3	14	3.6	55	101	0.8	21	48	140	0.3	165	2	25.9	87.5	98	128	78	3	3	7.46	5.4	70	120	0	14	26
123109	2	24	2	1.22	6	2	3	3.9	0.2	5.1	317	21	2	3	3	88	11.19	85	2	3	2	3	2	4	16	3.7	81	105	0.7	16	149	142	0.6	151	0	47.7	129.3	147.2	105	67	3	3	69.4	5.2	57	30	2	15	26
122694	1	77	2	4.8	1	1	1	8.2	1.5	18.3	319	18	2	3	3	148	21.24	84	2	3	2	3	1	3	22	4.5	68	94	0.95	35	162	141	0.8	158	2	31	103.6	109.1	122	64	0	3	499	7.2	54	300	0	20	30
124544	2	79	1	NA	1	1	1	5.5	1.3	23.6	331	25	2	3	3	127	14.48	84	2	3	2	3	1	3	9	3.9	71	100	1.1	18	58	141	0.1	180	3	29.3	101.3	108.1	142	79	1	3	49.1	6.5	61	240	0	13	27
123025	1	72	3	2.59	1	2	3	5.4	0.3	5.6	208	23	2	3	3	111	9.53	84	2	3	2	3	1	1	15	4.2	72	100	1.39	14	69	139	0.3	148	1	19.6	78.8	89.1	139	73	3	3	81.8	6	53	240	0	19	28
122184	1	27	2	2.13	2	1	2	4.1	0.5	12.2	268	43	2	3	3	110	23.46	84	2	3	2	3	1	3	23	3.6	99	103	0.96	22	73	143	0.6	130	1	45.7	127.4	136.7	109	69	0	3	176	5.4	30	480	0	22	26
120366	1	31	3	4.61	2	2	3	4.3	0.4	9.3	257	30	2	3	3	108	7.24	84	2	3	2	3	2	4	20	4	64	99	1.35	13	87	142	0.9	147	2	29.735	90.3	101.8	119	76	3	3	139	4.9	49	180	2	14	26
120056	2	57	1	0.64	1	2	3	5.9	0.6	10.2	265	20	1	2	1	105	8.93	84	2	3	2	3	1	1	14	4.1	102	104	0.57	10	90	146	0.6	146	0	31.5	101.1	109.2	118	71	3	1	216	6.3	41	30	0	13	28
122118	2	24	1	NA	6	2	3	3.9	0.8	20.5	217	66	2	3	3	104	16.98	84	2	3	2	3	2	4	40	3.9	93	102	0.66	53	131	140	0.4	149	3	24.8	87.2	97.9	103	68	3	3	59.8	5	43	180	2	34	25
120462	2	61	2	3.05	2	2	3	6.5	0.7	10.8	219	15	2	3	3	104	6.2	84	2	3	2	3	2	4	21	4.3	85	101	0.92	14	75	141	0.4	156	1	23.6	94.8	99.7	108	70	3	3	95.6	5.7	60	540	2	21	28
122722	2	22	2	1.47	2	2	3	5.5	0.4	7.3	248	96	2	3	3	103	14.08	84	2	3	2	3	2	4	11	3.5	93	104	0.83	10	52	138	0.3	140	1	38	125.1	133	108	65	3	3	24.8	5.2	48	600	2	12	19
121776	2	59	3	3.12	2	1	1	5	1.2	24	249	14	2	3	3	103	7.51	84	2	3	2	3	1	1	13	4.4	79	101	0.54	21	83	138	0.3	148	1	27.3	100.4	102.2	93	55	0	3	111	5.7	37	300	0	20	23
123088	2	77	2	NA	4	2	3	3.8	0.4	10.5	270	41	2	3	3	98	6.7	84	2	3	2	3	1	3	17	4	89	103	0.49	18	64	141	0.5	167	3	24	96.3	97.6	113	58	3	3	191	5.6	70	120	0	20	27
121579	2	48	3	5	3	2	3	5.4	0.3	5.6	152	43	2	3	3	93	4.07	84	2	3	2	3	2	4	7	3.7	49	105	0.91	6	76	142	0.5	164	2	26.3	86.4	107.8	100	75	3	3	15.1	5.7	69	120	2	12	24
123912	1	72	3	3.52	3	2	3	4.6	0.4	8.7	261	42	2	3	3	92	4.51	84	2	3	2	3	1	3	12	3.9	65	103	1.29	24	86	141	0.5	153	2	24	89.7	100.8	97	60	3	3	111	5.9	62	300	1	14	23
121255	2	33	2	1.04	4	2	3	3.7	0.5	13.5	283	70	2	3	3	91	20.33	84	2	3	2	3	1	3	19	3.6	66	104	0.71	36	53	142	0.3	168	0	39.5	130.8	130.4	123	91	3	3	121	5.2	75	420	1	15	28
120413	1	28	3	2.35	2	2	3	3.9	0.9	23.1	271	79	2	3	3	91	7.55	84	2	3	2	3	1	2	29	3.8	82	103	0.92	32	58	138	0.3	141	1	38.4	116.6	129	120	87	3	3	103	5.4	44	300	1	23	24
121950	2	41	3	5	2	2	3	4.1	0.5	12.2	209	23	2	3	3	91	4.16	84	2	3	2	3	2	4	15	3.7	91	104	0.65	12	42	140	0.8	158	2	30	93.6	108.7	128	82	3	3	11.3	5.3	63	120	2	17	23
121421	1	46	3	1.15	4	1	2	11.1	12.4	111.7	311	17	1	2	1	183	14.72	83	2	3	2	3	2	4	30	4.1	87	103	0.85	31	51	141	0.4	163	0	32.5	124.7	119.6	119	78	0	0	83.9	7.5	35	300	2	18	25
123156	1	80	3	1.65	1	2	3	6.5	1.8	27.7	392	33	1	2	1	181	10.75	83	2	3	2	3	2	4	17	3.9	62	100	1.11	68	97	143	0.6	155	1	28.3	112.9	106.8	122	66	3	2	102	8.2	42	480	2	19	30
124091	1	61	1	5	3	2	3	5.2	1.2	23.1	239	46	1	1	1	171	9.68	83	2	3	2	3	2	4	12	4.2	64	100	1.02	23	111	139	0.7	156	2	34.4	109.2	103.5	147	82	3	1	174	9	55	480	2	15	24
120979	2	62	2	0.84	1	1	1	6.2	0.9	14.5	343	30	2	3	1	135	4.77	83	2	3	2	3	2	4	18	3.9	74	100	0.61	22	119	141	0.7	151	0	32.3	105.6	100.8	144	78	0	3	269	7.5	51	180	2	21.5	26
124025	2	59	2	4.02	5	1	1	5.5	0.9	16.4	240	23	1	2	1	120	14.17	83	2	3	2	3	1	3	17	3.9	59	100	0.63	30	46	140	0.3	160	2	34	112	118.1	165	78	1	1	13	6.4	47	360	0	17	27
120647	2	80	3	2.4	2	1	1	5.1	0.7	13.7	272	45	2	3	3	114	18.44	83	2	3	2	3	1	3	20	4.6	109	100	1.26	18	95	141	0.6	148	1	34.6	109.9	120.7	116	45	1	3	139	5.5	51	120	1	23	24
120859	2	65	3	5	2	1	1	4.3	0.4	9.3	367	20	2	3	2	112	15.44	83	2	3	2	3	2	4	28	3.9	70	104	0.59	24	84	143	0.3	165	2	26.6	86.3	93.9	146	75	2	3	45.8	6	67	240	2	25	25
123185	1	53	3	5	4	1	1	5.8	0.3	5.2	276	32	2	3	3	106	13.41	83	2	3	2	3	1	3	19	4.4	84	104	1.04	25	72	143	0.4	157	2	30.8	108.2	109.9	121	85	1	3	491	5.2	65	420	0	16	26
122885	1	22	3	1.69	2	2	3	4.3	0.5	11.6	200	33	2	3	3	96	7.19	83	2	3	2	3	2	4	10	4.4	58	104	1.1	11	148	145	0.8	149	1	24.5	81	105.6	116	80	3	3	218	5.3	57	240	2	15	28
122874	2	35	3	2.39	6	2	3	5.7	0.5	8.8	168	108	2	3	3	96	2.39	83	2	3	2	3	2	4	8	4.2	36	106	0.73	8	54	142	0.3	156	1	21.6	71.5	95.8	108	71	3	3	26.5	4.8	61	180	2	13	24
121750	1	60	2	0.16	4	2	3	9.8	1.7	17.3	197	33	2	3	3	95	3.36	83	1	1	2	3	1	1	20	3.9	48	102	0.96	28	121	142	1	160	0	21.3	76.4	88.6	124.78	75.276	3	3	138	4.8	67	240	0	29	25
124450	2	34	3	5	4	2	3	6.1	0.6	9.8	188	9	2	3	3	89	6.47	83	2	3	2	3	2	4	15	4.1	36	101	1.01	22	151	144	0.5	189	2	23.6	79.9	107.6	106	66	3	3	29	4.9	94	240	2	21	26
122314	2	77	3	NA	6	1	1	6	0.3	5	293	12	1	2	1	153	13.57	82	2	3	2	3	2	4	23	3.5	43	98	0.9	21	45	140	0.2	164	3	26.8	95.3	90.9	151	81	2	2	56.4	7.1	45	60	2	19	27
123082	2	54	2	5	3	2	3	6.5	1.3	20	380	60	1	2	1	131	20.32	82	2	3	2	3	1	1	25	3.8	65	101	0.51	58	106	142	0.3	151	2	41.8	126.7	131.8	119	77	3	1	84	6.9	44	240	0	23	24
124741	1	58	3	1.64	1	1	1	7.5	0.9	12	389	45	1	2	1	125	25.32	82	2	3	2	3	2	4	22	3.6	66	98	0.94	53	41	140	0.4	155	1	48.1	164.1	159.2	135	84	1	1	157	7.1	50	300	2	15	26
121153	1	28	3	2.09	2	2	3	3.6	0.7	19.4	264	82	2	3	3	111	10.07	82	2	3	2	3	2	4	31	4	27	103	0.91	19	92	140	0.3	163	1	35.3	111.5	116.1	119	80	3	3	158	5.3	26	360	2	21	24
120557	1	80	1	1.1	1	1	1	3.9	0.6	15.4	218	29	2	3	3	105	7.3	82	2	3	2	3	1	1	10	4	41	106	1.24	18	108	144	0.7	132	0	21.8	86.8	90.5	192	81	2	3	794	5.8	37	540	0	13	23
121868	1	31	3	5	4	2	3	4.3	0.2	4.7	100	12	2	3	3	93	6.38	82	2	3	2	3	2	4	18	3.9	80	101	1	26	99	139	0.2	171	2	29.9	94.9	100.3	132	92	3	3	236	5.1	38	840	2	22	25
120076	2	45	3	3.67	2	1	2	6.4	1.5	23.4	275	43	3	3	2	92	8.28	82	2	3	2	3	2	4	18	4	71	98	0.88	21	42	137	0.9	141	2	46	112.1	137.9	114	71	0	3	26	6.1	46	720	2	19	27
124249	2	32	3	5	1	2	3	2.9	0.4	13.8	238	39	2	3	3	85	5.33	82	2	3	2	3	2	4	13	3.8	70	101	0.87	8	189	137	0.7	147	2	26.8	97.5	100	119	73	3	3	37.5	5	49	180	2	17	25
122657	1	72	1	3.29	5	1	1	5.4	0.7	13	329	23	1	2	1	163	8.38	81	2	3	2	3	1	3	20	4	74	102	0.89	68	139	141	0.6	169	1	29.3	107.2	103.2	113	56	2	2	135	7.3	30	180	1	16	25
120257	1	70	3	5	2	1	1	4.8	0.9	18.8	318	48	2	3	3	126	42.63	81	2	3	2	3	2	4	28	5	50	93	1.12	36	68	140	0.7	160	2	28.7	114	108.1	134	67	2	3	422	5.5	34	420	2	23	28
121029	1	76	3	0.65	1	2	3	6.1	0.9	14.8	304	29	2	3	3	118	8.06	81	2	3	2	3	1	3	16	3.8	73	101	1.13	26	74	141	0.6	135	0	29.735	93.9	95.4	149	88	3	3	428	5	45	900	1	17	26
124129	2	28	3	3.55	3	1	1	4.4	0.2	4.5	270	14	2	3	3	108	25.94	81	2	3	2	3	2	4	14	4	59	100	0.56	16	141	137	0.4	141	2	30	87.3	102.1	99	68	0	3	104	5.4	44	300	2	15	25
120999	1	64	2	3.29	5	1	1	8.6	1.3	15.1	194	47	2	3	3	107	1.2	81	2	3	2	3	1	3	33	3.5	94	103	1.53	38	144	142	1	159	1	20.8	81.2	89.6	131	109	2	3	150	5.9	59	480	0	26	26
124406	2	36	2	NA	2	2	3	5.1	0.3	5.9	244	38	2	3	3	104	12.37	81	2	3	2	3	2	4	10	3.6	68	103	0.79	17	22	140	0.2	132	3	25.2	87	103.6	118	74	3	3	5.13	5.8	39	840	2	16	23
123626	2	80	1	1.98	2	1	1	6	1	16.7	213	41	2	3	2	102	8.82	81	2	3	2	3	1	3	8	3.8	46	103	2.61	10	72	142	0.6	146	1	31.8	95.5	114.1	144	45	2	3	133	5.8	53	600	1	16	25
122503	2	32	2	1.67	6	2	3	4.3	0.8	18.6	259	30	2	3	3	100	9.94	81	2	3	2	3	2	4	11	3.8	68	102	0.82	8	23	138	0.4	149	1	29	96.5	103.7	99	62	3	3	5.16	5.4	57	360	2	16	21
123231	1	67	3	5	3	1	1	10.5	2.7	25.7	312	33	1	1	1	93	7.77	81	2	3	2	3	1	3	16	3.5	184	93	6.34	278	82	137	0.5	183	2	32.2	117.7	114.6	148	59	1	0	1750	6.2	88	360	1	16	35
121922	2	41	3	5	3	2	3	4.4	0.9	20.5	146	47	2	3	3	93	2.21	81	2	3	2	3	2	4	16	4.4	47	104	0.68	13	65	140	0.7	150	2	21	65	83.5	103	55	3	3	32.7	5.2	56	120	2	21	24
123338	2	37	1	2.6	2	2	3	4.8	0.8	16.7	337	36	2	3	3	92	27.91	81	2	3	2	3	1	3	21	4	83	104	0.85	16	56	142	0.2	136	1	35.2	107.7	108.7	115	89	3	3	41.7	5.6	41	300	0	16	27
122350	2	39	3	3.67	2	2	3	4.5	0.3	6.7	214	55	2	3	3	92	4.99	81	2	3	2	3	2	4	9	4.2	41	97	0.64	9	56	138	0.7	159	2	19.7	69.7	86	124.78	75.276	3	3	24	5.2	62	360	2	15	27
121215	2	32	1	1.14	2	2	3	2.4	0.3	12.5	248	44	2	3	3	91	4.11	81	2	3	2	3	2	4	14	4.1	83	101	0.59	9	93	142	0.4	167	0	24	84.3	95.5	94	57	3	3	34.8	5.1	76	120	2	18	27
119898	2	28	3	0.21	3	2	3	3.5	0.9	25.7	100	24	2	3	3	90	3.92	81	2	3	2	3	1	3	14	4.5	41	102	0.82	18	64	140	0.9	164	0	18	71.2	93.6	131	84	3	3	33.9	5.4	75	480	1	23	25
121486	2	35	3	0.28	4	1	2	2.8	0.3	10.7	268	53	2	3	3	80	8.16	81	2	3	2	3	1	2	15	4.7	116	101	0.71	15	77	136	0.3	175	0	33.7	107.1	118.3	133	89	0	3	76.3	5.5	81	240	0	22	21
123239	1	27	1	0.78	2	2	3	4.4	0.9	20.5	238	63	2	3	3	66	11.96	81	2	3	2	3	1	1	8	4.3	66	103	1.47	22	32	143	0.4	157	0	26.3	87.5	105.1	113	59	3	3	98.6	5	59	240	1	16	27
123609	2	60	3	0.56	2	2	3	3.7	0.6	16.2	194	49	1	2	1	134	12.26	80	2	3	2	3	2	4	11	3.8	83	103	0.57	11	71	142	0.3	155	0	26.1	94	96	95	54	3	0	125	9.1	49	60	2	13	26
123886	1	63	3	NA	1	2	3	5.6	0.4	7.1	379	24	2	3	2	124	15.95	80	2	3	2	3	1	1	54	4.1	66	99	0.89	39	97	139	0.3	177	3	33.1	114	110.6	122	73	3	3	354	6.4	37	360	0	29	27
123774	1	24	3	NA	3	2	3	5.6	0.9	16.1	170	43	2	3	3	111	10.31	80	2	3	2	3	2	4	19	4.7	56	101	1.18	13	115	140	0.8	152	3	22.5	77.3	90.8	116	82	3	3	164	5	62	720	2	20	27
123971	1	80	2	2.74	2	1	1	4.4	0.5	11.4	334	28	3	3	1	109	21.55	80	2	3	2	3	1	3	25	4.1	73	100	1.56	25	128	141	0.6	137	1	32	120.1	111.7	166	69	0	3	41.8	5.8	44	360	0	24	30
121793	2	36	2	0.96	6	2	3	9	1.2	13.3	211	100	2	3	3	107	11.97	80	2	3	2	3	1	1	8	4.2	82	106	1.14	12	80	143	0.3	151	0	33.5	91.5	118.2	109	81	3	3	32.5	5.3	63	300	0	12	24
120052	1	72	2	NA	1	1	1	6.5	1.2	18.5	284	22	2	3	3	105	20.87	80	2	3	2	3	1	1	11	3.6	102	107	1.45	11	40	143	0.2	140	3	32.5	116.2	105.3	126	62	2	3	19.8	5.1	28	600	0	13	20
120097	2	70	3	2.01	2	1	1	4.8	0.5	10.4	217	10	2	3	2	105	7.84	80	2	3	2	3	1	3	25	4.5	47	102	0.64	31	106	143	0.5	165	1	24	81.8	94.6	137	71	2	3	153	5.8	59	120	1	27	28
123628	2	40	3	1.79	6	2	3	4.4	0.8	18.2	246	26	2	3	3	100	7.3	80	2	3	2	3	2	4	11	3.9	50	101	0.6	19	50	138	0.2	164	1	24.2	80.8	91	127	81	3	3	156.023	5.3	70	60	2	14	26
122609	2	44	3	5	1	2	3	3.5	0.3	8.6	211	22	2	3	3	93	2.77	80	2	3	2	3	2	4	7	4.1	48	103	0.64	10	125	141	0.8	179	2	20.7	77	92	85	53	3	3	43	5.4	84	180	2	13	26
120927	2	55	3	0.29	3	1	1	6.9	1.6	23.2	302	27	2	3	3	92	10.23	80	2	3	2	3	2	4	13	3.5	108	102	0.89	15	62	141	0.5	169	0	42.2	148.5	137.2	120	88	1	3	12.1	5.6	81	30	2	17	26
122340	2	36	2	2.67	1	2	3	5.3	0.6	11.3	244	32	2	3	3	91	6.1	80	2	3	2	3	2	4	15	3.8	41	102	0.7	15	63	141	0.5	161	1	24.3	85.5	97.4	105	60	3	3	30.9	5.1	67	240	2	18	28
121175	1	63	3	1.33	5	2	3	4.8	0.3	6.3	172	89	2	3	3	83	2.87	80	2	3	2	3	1	1	12	4.3	73	106	1.12	29	129	143	0.5	148	0	21	77.7	90.9	125	76	3	3	108	5.4	51	30	1	18	28
123934	1	67	3	NA	2	1	1	8.5	1.3	15.3	281	53	1	2	1	159	5.34	79	2	3	2	3	1	3	35	4.2	91	101	1.1	26	136	142	0.5	135	3	28.7	104.7	103.3	128	77	1	1	29.7	8.2	44	180	0	21	27
123862	1	73	3	4.64	2	1	1	3.8	1	26.3	308	32	1	2	1	143	7.56	79	2	3	2	3	1	3	18	4.3	59	98	0.83	25	89	141	0.6	158	2	29.7	116.9	112.7	151	73	0	2	72.7	6.9	46	480	0	18	28
123059	2	68	2	NA	2	1	1	4	0.5	12.5	241	56	2	3	3	120	34.41	79	2	3	2	3	1	3	18	3.3	149	105	0.91	177	64	143	0.4	151	3	40.2	125.3	132.3	132	84	1	3	201	5.7	60	300	1	19	26
122959	1	62	3	5	2	2	3	3.6	0.4	11.1	236	20	3	3	2	114	3.41	79	2	3	2	3	2	4	41	4.2	65	103	0.89	54	198	142	0.7	143	2	26	97.3	100.9	126	75	3	3	168	6.2	53	420	2	27	26
122401	2	43	3	2.16	2	2	3	4.3	0.4	9.3	244	42	2	3	3	103	18.8	79	2	3	2	3	1	3	8	3.8	72	105	0.76	19	106	142	0.4	141	1	30.2	92.4	114.9	109	65	3	3	31.4	5.1	47	180	1	13	26
124417	2	25	3	4.81	6	2	3	5.1	0.8	15.7	221	58	2	3	3	97	11.33	79	2	3	2	3	2	4	11	4.2	46	104	0.94	17	87	142	0.4	133	2	26.2	85.6	109.5	110	79	3	3	68.9	5.2	40	600	2	15	23
120327	1	76	3	4.73	5	1	1	4	0.4	10	359	29	2	3	3	96	16.42	79	2	3	2	3	2	4	13	3.5	53	102	1.07	13	65	142	0.4	145	2	34.2	122	115.1	125	70	2	3	51.5	5.9	51	360	2	17	28
120635	2	34	2	1.16	4	2	3	5.6	0.7	12.5	223	32	2	3	3	94	5.89	79	2	3	2	3	1	3	11	3.8	72	102	0.6	33	125	140	0.4	146	0	37.4	120	129.7	119	76	3	3	134	5	58	360	0	12	25
121199	2	24	3	5	2	2	3	4.9	0.7	14.3	191	16	2	3	3	94	5.01	79	2	3	2	3	2	4	9	4.2	49	105	0.63	13	54	142	0.9	156	2	21.6	77.1	89.1	92	63	3	3	59	5.1	67	120	2	11	22
123221	1	78	3	5	1	1	1	4.7	0.5	10.6	260	25	1	2	1	142	4.86	78	2	3	2	3	2	4	10	3.8	61	102	0.9	14	92	146	0.8	135	2	27	95.1	95.2	124	66	0	1	42.4	6.3	44	480	2	15	27
121336	2	73	2	5	2	1	1	9.1	2	22	298	26	1	2	1	128	12.24	78	2	3	2	3	2	4	14	4.3	55	106	1.35	35	76	144	0.7	158	2	30.8	110.3	111.3	105	52	1	1	124	6.1	58	240	2	13	23
123853	1	67	2	NA	1	1	1	2.5	0.4	16	285	34	2	3	3	112	7.19	78	2	3	2	3	1	3	17	4.3	46	105	0.79	13	87	143	0.6	154	3	25.9	88	98.2	96	57	2	3	69.8	5.4	64	240	1	17	24
123317	2	69	2	NA	1	1	1	5.6	0.6	10.7	226	22	2	3	3	106	8.79	78	2	3	2	3	2	4	10	4	120	103	0.57	24	70	143	0.3	150	3	32.9	122	119	141	66	1	3	200	5.9	64	120	2	14	26
124688	1	37	1	1.99	3	2	3	3.9	0.4	10.3	263	36	2	3	3	103	12.34	78	2	3	2	3	2	4	53	4.2	93	104	0.81	93	127	141	0.4	136	1	29.3	94.5	93	106	66	3	3	143	5.6	45	180	2	33	24
120782	1	21	2	1.11	3	2	3	2.9	0.2	6.9	297	45	2	3	3	98	14.46	78	2	3	2	3	1	3	26	4.1	104	101	0.78	48	83	141	0.3	222	0	32.9	105.4	111.6	130	83	3	3	91.4	5.1	29	480	0	23	27
124224	1	50	1	1.96	2	1	1	14.7	1.6	10.9	337	35	1	2	1	236	13.99	77	2	3	2	3	1	1	58	3.7	136	98	0.49	137	155	139	1.2	143	1	42.4	137.3	120.9	122	85	1	0	443	8.8	56	240	1	35	25
124207	2	66	3	0.39	6	1	1	4.3	0.3	7	219	42	1	1	2	136	9.83	77	2	3	2	3	2	4	10	3.5	94	95	4.05	46	72	145	0.4	144	0	36.3	100.342	106.992	207	96	2	1	1560	6	47	480	2	13	35
124665	1	65	3	2.65	6	2	3	5.9	0.4	6.8	373	40	2	3	3	128	25.64	77	2	3	2	3	2	4	23	4	75	103	1.28	37	91	145	0.3	137	1	33.7	116.4	118	146	83	3	3	293	6.4	38	240	2	15	26
120016	1	33	1	1.91	3	1	2	9.2	2.1	22.8	400	19	2	3	2	111	17.06	77	2	3	2	3	1	2	34	4.3	70	103	0.97	22	110	144	1.2	133	1	42.9	135.8	136.8	135	89	0	3	295	6.1	42	180	1	24	27
121692	1	58	2	3.85	2	1	1	3.2	0.5	15.6	194	58	2	3	3	106	2.35	77	2	3	2	3	1	1	9	4	75	102	1.23	11	52	144	0.5	146	2	19.6	80.2	91	124.78	75.276	1	3	132	5.3	60	720	0	14	29
121074	1	35	2	0	1	2	3	4.3	0.5	11.6	232	65	2	3	3	93	3.17	77	2	3	2	3	2	4	21	4.6	79	103	0.75	20	62	140	0.4	131	0	26.8	84.6	93.5	107	56	3	3	302	5.1	37	120	2	19	28
121207	1	65	3	2.16	3	1	1	3.7	0.9	24.3	226	48	2	3	3	92	5.09	77	2	3	2	3	1	1	15	3.9	121	104	0.77	17	64	139	0.5	175	1	17.7	80.4	85.3	108	67	2	3	299	5.5	86	240	1	18	24
119882	2	26	3	0.38	2	2	3	5.5	1.4	25.5	214	46	2	3	3	90	23.22	77	2	3	2	3	2	4	19	3.4	81	103	0.65	23	29	139	0.3	147	0	50.5	147.8	139.5	108	70	3	3	100	5.7	60	240	2	20	23
122497	2	27	3	3.44	2	2	3	3.4	0.4	11.8	100	7	2	3	3	88	5.9	77	2	3	2	3	2	4	14	4.2	47	105	0.89	19	116	141	0.4	157	1	18.5	65	86.7	100	59	3	3	49.1	5.1	72	300	2	23	23
124533	2	25	2	0.94	2	2	3	4.3	0.8	18.6	160	21	1	1	2	198	33.82	76	2	3	2	3	2	4	8	4	71	104	0.84	12	51	140	0.3	175	0	16.1	68.6	84.8	97	56	3	0	89.5	11.1	91	180	2	12	23
123569	1	72	3	NA	3	2	3	6.5	0.9	13.8	371	37	1	2	2	170	31.03	76	2	3	2	3	1	3	33	4.1	81	102	0.75	22	105	142	0.4	151	3	30.8	119.5	107.3	134	73	3	1	65.4	8.2	48	420	1	22	25
123900	1	73	3	NA	1	1	1	7	0.5	7.1	264	56	2	3	3	140	26.78	76	2	3	2	3	1	3	21	4.1	73	104	1.28	25	59	142	0.4	136	3	34.1	121.8	119.9	133	87	2	3	364	6	39	360	0	19	23
122741	2	70	3	3.6	2	1	1	4.4	1.2	27.3	110	56	2	3	1	122	1.74	76	2	3	2	3	2	4	13	4	61	106	0.84	13	90	145	0.4	152	2	26	92.5	99.1	149	81	0	3	74.3	5.6	66	600	2	15	27
120849	1	26	3	2.46	4	2	3	3.2	0.5	15.6	299	39	2	3	2	105	13.99	76	2	3	2	3	1	3	28	4.2	57	100	0.93	18	121	137	0.9	136	1	34	103.5	101.6	124.78	75.276	3	3	349	5.4	42	240	1	23	25
124756	2	80	3	5	2	1	1	5	1.2	24	189	20	2	3	3	102	12.94	76	2	3	2	3	2	4	12	3.9	80	104	0.94	10	53	142	0.3	150	2	22	84.2	99.6	133	61	2	3	157	5.3	62	600	2	15	24
123035	2	22	2	NA	3	2	3	4.5	0.7	15.6	216	24	2	3	3	99	6.97	76	2	3	2	3	2	4	9	4	90	101	0.62	9	61	139	0.3	137	3	24.2	90.6	96.5	103	66	3	3	18.8	5.4	45	480	2	12	24
122546	1	43	2	1.51	2	2	3	6.1	0.3	4.9	316	14	2	3	3	99	6.95	76	2	3	2	3	2	4	36	4.2	69	99	1.03	27	111	142	0.6	128	1	26.9	104.6	101	155	91	3	3	227	5.4	35	360	2	24	28
124554	1	22	3	1.35	2	2	3	6.2	1.3	21	303	23	2	3	3	98	3.92	76	2	3	2	3	1	3	16	4.7	77	104	1.14	10	130	145	0.7	134	1	20.5	75.2	90.9	124.78	75.276	3	3	112	5.2	46	240	0	17	29
121587	1	23	1	NA	4	2	3	5.2	0.9	17.3	249	50	2	3	3	93	7.12	76	2	3	2	3	1	2	21	4.1	70	104	0.73	23	124	144	0.3	207	3	21.2	72.5	87.7	143	69	3	3	190	5.6	97	240	1	23	26
122624	1	76	3	4.86	1	1	1	4.4	0.7	15.9	320	18	1	2	1	157	13.84	75	2	3	2	3	1	3	31	4.1	51	98	0.99	24	87	139	0.9	142	2	28	116	106.7	101	58	2	1	47.4	6.7	34	240	0	30	25
121968	1	69	1	3.78	2	1	1	12.1	2.5	20.7	363	30	1	1	2	115	32.76	75	2	3	2	3	1	3	24	3.9	75	101	1.46	21	87	136	0.8	144	2	34.9	120	118.5	139	90	2	2	253	6.2	45	120	0	23	20
121808	1	23	3	2.36	4	1	2	4	0.7	17.5	202	46	2	3	3	111	12.7	75	2	3	2	3	2	4	11	4	72	104	1.07	17	224	143	1.3	139	1	22.7	85	97.8	140	97	0	3	131	5.2	52	360	2	14	26
120485	1	25	2	1.36	3	1	2	6.2	0.9	14.5	282	12	2	3	3	109	11.53	75	2	3	2	3	2	4	19	4.1	77	103	0.75	29	102	141	0.6	145	1	33.5	106.6	119.8	134	81	0	3	249	5.5	58	240	2	19	24
121418	2	77	3	5	3	2	3	4.5	0.9	20	254	27	2	3	3	105	4.46	75	2	3	2	3	2	4	16	4	79	104	0.69	14	63	143	0.4	160	2	22	83.8	100.3	118	63	3	3	48.9	5.9	79	240	2	21	28
122522	2	42	3	1.44	6	1	1	8.9	1.2	13.5	189	80	2	3	3	101	2.97	75	2	3	2	3	1	1	10	3.9	65	104	0.77	41	68	140	0.5	170	1	24.9	73.3	96.6	188	131	0	3	66.7	5.1	80	240	1	14	23
123052	2	20	2	0.74	3	2	3	3.1	0.6	19.4	272	58	2	3	3	96	8.03	75	2	3	2	3	2	4	32	3.6	106	103	0.69	22	52	138	0.3	139	0	36.8	107.8	129.6	109	65	3	3	32.2	5.2	43	420	2	74	24
121213	2	24	3	1.8	3	2	3	6.3	0.3	4.8	257	28	2	3	3	85	7.92	75	2	3	2	3	2	4	9	4.1	72	103	0.68	7	39	142	0.2	145	1	26.6	88.8	103.5	122	86	3	3	10.8	5.3	48	420	2	16	22
120591	2	67	3	2.13	6	1	1	6.3	0.6	9.5	162	34	2	3	2	83	6.51	75	2	3	2	3	2	4	14	3.2	91	103	0.68	35	40	141	0.3	148	1	21.8	81.8	92.2	157	82	1	3	502	5.4	57	240	2	32	26
123885	2	67	1	NA	1	2	3	4.9	0.8	16.3	267	32	1	2	1	161	13.19	74	2	3	2	3	1	1	9	3.3	81	100	0.65	12	25	140	0.2	145	3	35.8	113.1	116.3	171	77	3	1	13.9	8.1	48	720	1	14	28
122525	1	62	3	NA	1	2	3	6.9	0.7	10.1	363	24	3	3	1	127	22.3	74	2	3	2	3	2	4	8	4.5	56	99	1.29	29	89	140	0.4	160	3	33.7	105.5	103.5	113	75	3	3	415	6.6	35	240	2	18	24
122154	1	72	3	5	5	1	1	11.6	1.9	16.4	226	11	2	3	2	112	9.97	74	2	3	2	3	2	4	25	5	71	99	1.03	59	86	142	0.6	135	2	24.9	96.5	100.2	110	58	2	3	992	5.7	45	600	2	22	27
123411	2	39	3	3.5	6	1	1	4.8	0.5	10.4	308	26	2	3	1	109	21.06	74	2	3	2	3	2	4	11	3.5	61	102	0.72	15	39	142	0.3	141	2	45.4	137.5	135.3	133	85	0	3	51.1	6.5	48	420	2	9	27
119937	2	37	3	5	2	2	3	8.8	1	11.4	100	0	2	3	3	105	35.08	74	2	3	2	3	2	4	12	3.1	123	102	0.57	21	23	139	0.2	119	2	82	173.1	180	124.78	75.276	3	3	23.2	5.8	34	240	2	14	27
123723	1	25	3	3.75	2	2	3	6.3	1.1	17.5	282	13	2	3	3	101	11.89	74	2	3	2	3	2	4	25	4.6	81	100	0.9	16	138	141	0.8	167	2	24.1	86.3	95.2	126	75	3	3	89.3	4.8	33	360	2	18	27
121060	1	31	3	0.41	1	1	1	7	0.9	12.9	227	31	2	3	3	101	3.85	74	2	3	2	3	2	4	12	3.9	80	106	0.88	9	59	146	0.4	138	0	23.8	83.4	94.3	165	104	0	3	87.6	4.8	52	240	2	18	28
123745	1	42	1	0.71	1	2	3	3.9	0.6	15.4	216	43	2	3	3	98	18.62	74	2	3	2	3	1	1	9	3.8	78	108	1	11	56	138	0.2	133	0	27.4	103.6	100.1	104	66	3	3	132	5.3	36	480	1	13	25
120928	1	23	2	1.2	3	2	3	6.7	0.3	4.5	154	21	2	3	3	97	3.7	74	2	3	2	3	1	1	12	4.2	76	104	0.85	12	149	142	0.6	143	0	22.4	75.6	93	107	58	3	3	152	5.2	63	60	1	17	26
119907	2	22	1	0.64	6	2	3	3.2	0.3	9.4	221	54	2	3	3	94	21.34	74	2	3	2	3	2	4	46	4	60	105	0.67	13	31	141	0.3	130	0	24.1	85.4	100.2	102	65	3	3	9.91	5.3	41	120	2	27	25
123325	1	32	3	3.88	3	2	3	5.4	0.9	16.7	351	63	2	3	3	92	10.2	74	2	3	2	3	2	4	26	4.2	48	103	0.94	25	168	140	0.6	142	2	35.2	111.8	121.4	126	88	3	3	52.2	4.9	58	180	2	19	27
120991	1	27	3	NA	5	2	3	6.1	1.3	21.3	234	14	2	3	3	90	41.33	74	2	3	2	3	1	1	13	4	52	99	0.87	23	53	139	0.3	157	3	25.1	78.5	93.4	123	71	3	3	11	5.4	77	120	0	23	26
121420	1	69	3	2.6	2	1	1	10.1	2.9	28.7	337	19	1	2	1	168	26.58	73	2	3	1	1	1	1	30	3.9	59	100	0.86	29	112	137	0.3	135	1	26.8	106.1	100.7	136	70	1	1	218	7.2	40	600	1	18	19
122268	2	64	2	3.69	2	2	3	3.9	1.1	28.2	368	74	1	2	1	158	11.41	73	2	3	2	3	1	2	11	4	85	100	0.74	17	79	138	0.4	152	2	41.8	100.342	106.992	142	87	3	1	46.6	6.9	55	360	1	10	24
119807	1	58	3	5	4	1	1	4.4	0.5	11.4	305	25	2	3	3	116	12.74	73	2	3	2	3	2	4	37	4.2	91	103	1.25	33	112	141	1.2	144	2	29.9	103.8	104.3	129	77	1	3	298	5.5	51	240	2	28	31
120405	1	26	3	NA	2	2	3	5.8	0.6	10.3	214	56	2	3	3	107	6.22	73	2	3	2	3	1	1	12	4.6	135	101	0.87	14	158	145	0.8	145	3	19.7	76.1	88.6	142	82	3	3	151	5.4	60	840	0	18	27
121077	1	30	1	1.19	2	2	3	6.2	1.1	17.7	238	68	2	3	3	104	8.44	73	2	3	2	3	2	4	49	4.3	72	104	0.84	27	225	142	0.8	119	0	30.1	109	106	112	61	3	3	313	5.2	29	240	2	24	26
123103	1	23	3	1.66	5	2	3	7.6	0.8	10.5	368	41	2	3	3	104	2.87	73	2	3	2	3	2	4	77	4.1	91	97	0.76	148	205	136	0.9	152	1	17.7	74	84.2	137	89	3	3	395	5	63	720	2	134	24
120483	2	64	2	4.26	4	1	1	5.8	0.8	13.8	236	34	2	3	3	96	5.04	73	2	3	2	3	1	3	26	4	60	97	0.55	12	63	133	0.3	224	2	22.4	87.4	96.5	123	67	2	3	14.9	5.4	147	120	0	29	26
122338	2	34	1	NA	2	1	1	7.6	2	26.3	386	16	1	2	1	160	17.57	72	2	3	2	3	1	1	23	4	66	99	0.62	17	125	137	0.4	129	3	56.4	144	161.8	124.78	75.276	0	0	27	7.8	33	360	1	19	23
123521	2	50	3	1.41	3	1	1	4.5	0.7	15.6	374	30	1	2	1	140	19.75	72	2	3	2	3	1	1	15	3.4	82	109	0.54	22	45	143	0.1	153	1	34.8	120.3	115.5	124.78	75.276	0	0	28.8	6.9	50	60	0	12	22
121774	1	72	3	2.19	4	1	1	5.2	0.6	11.5	283	18	1	2	1	125	9.59	72	2	3	2	3	1	3	31	3.7	49	102	1.52	45	74	141	0.3	139	1	31.3	117.7	103.2	124.78	75.276	0	1	158	5.3	41	480	0	25	26
120381	1	62	1	0.83	1	1	1	5.5	0.1	1.8	233	34	2	3	2	110	8.92	72	2	3	2	3	2	4	29	4.4	75	95	0.83	20	111	140	0.5	123	0	29.2	102.6	102.4	125	74	1	3	296	6	39	120	2	24	32
120396	2	67	2	0.67	2	1	1	5.7	1.3	22.8	381	29	2	3	3	107	16.78	72	2	3	2	3	2	4	23	4.2	93	101	0.85	16	56	143	0.5	140	0	35.9	112	123.7	131	75	0	3	109	6	57	900	2	21	27
121401	2	35	2	1.79	2	2	3	2.5	0.1	4	274	9	2	3	3	95	8.25	72	2	3	2	3	2	4	10	3.8	71	104	0.6	9	105	141	0.3	144	1	31.8	99.4	110.8	88	61	3	3	16.3	5	54	60	2	13	26
122297	2	59	3	2.3	1	1	1	4.9	0.3	6.1	213	20	2	3	2	95	5.56	72	2	3	2	3	1	3	13	4.3	87	104	0.93	8	73	146	0.3	145	1	26.9	87.1	111.2	123	73	0	3	33.6	5.5	61	240	0	17	28
121687	2	26	3	2.06	3	2	3	8.1	1.5	18.5	328	17	2	3	3	89	28.01	72	2	3	2	3	2	4	47	4.1	72	99	0.64	52	83	138	0.5	159	1	39	103.9	123.3	113	87	3	3	63.2	5.842	45	330	2	28	26
120471	2	67	3	5	1	1	1	5.5	0.5	9.1	260	21	1	2	1	146	4.95	71	2	3	2	3	2	4	8	4.2	67	98	0.71	15	135	141	0.6	139	2	24.7	80.8	101.8	118	69	1	2	269	6.4	56	420	2	13	28
120063	1	63	1	1.76	1	1	1	3.5	0.5	14.3	280	44	2	3	3	117	6.74	71	2	3	2	3	1	1	8	4	120	104	0.7	17	56	140	0.4	122	1	23.2	89.6	94.9	86	72	1	3	141	6	32	600	1	13	23
122252	1	70	3	2.89	3	2	3	3.8	0.6	15.8	273	27	2	3	3	109	6.17	71	2	3	2	3	2	4	29	4.5	63	100	1.03	15	93	141	0.8	124	1	32.1	108.9	105.6	131	82	3	3	170	5.6	40	240	2	22	26
122245	1	54	1	NA	6	1	1	4.4	0.7	15.9	270	32	2	3	3	108	4.57	71	2	3	2	3	1	2	39	4	91	97	1.33	134	262	140	1.8	206	3	19.2	82.3	86.1	124.78	75.276	1	3	369	5.4	121	600	0	42	31
122663	2	24	3	2.43	2	2	3	2.8	0.3	10.7	186	27	2	3	2	99	3.4	71	2	3	2	3	2	4	8	3.8	54	104	0.7	5	58	140	0.4	143	1	23.4	79.8	106.3	111	60	3	3	18.4	5.4	60	120	2	16	26
122335	1	28	3	1.6	3	2	3	6.2	1.4	22.6	218	22	2	3	3	93	5.14	71	2	3	2	3	2	4	12	4.5	71	100	1.03	23	109	140	1	138	1	27.9	92	106.7	111	75	3	3	214	5	57	720	2	21	28
121809	1	22	3	2.45	3	2	3	5	0.7	14	175	69	2	3	3	89	6.21	71	2	3	2	3	2	4	9	4.6	61	99	1.04	16	95	137	0.5	123	1	21.6	73	94.3	125	60	3	3	193	5.4	43	240	2	21	22
123647	2	48	3	4.31	1	2	3	5.2	0.8	15.4	219	47	2	3	3	88	6.68	71	2	3	2	3	2	4	6	3.3	58	107	0.68	10	36	141	0.3	121	2	32.6	100.3	117.3	105	78	3	3	46.5	5.4	37	900	2	9	21
121920	1	30	3	5	5	2	3	3.3	0.3	9.1	176	132	2	3	3	87	9.09	71	2	3	2	3	1	1	14	4	66	99	0.77	17	65	142	0.4	160	2	24.1	88.5	97.9	112	69	3	3	83.3	4.7	37	90	0	22	28
119880	2	25	3	2.27	3	2	3	6	0.6	10	176	55	2	3	3	81	1.11	71	2	3	2	3	2	4	9	4.3	73	103	0.61	7	82	141	0.5	139	1	18.9	74.5	86	100	63	3	3	38.8	5.4	57	420	2	13	25
123518	1	61	2	3.67	5	1	1	5.3	1.7	32.1	381	25	1	2	1	161	37.75	70	2	3	2	3	1	3	61	4.2	62	95	0.83	69	102	138	0.8	124	2	27.6	103.3	104.6	127	86	1	1	460	7.1	39	300	1	31	28
121708	2	65	1	1	1	1	1	6	0.8	13.3	305	13	1	2	1	155	8.94	70	2	3	2	3	2	4	53	4.8	72	97	0.5	22	155	139	0.4	135	0	29.6	104	102.8	136	68	2	1	37.3	6.9	37	9999	2	37	26
121590	2	63	3	4.86	6	1	1	14.4	2.9	20.1	315	17	2	3	1	148	30.67	70	2	3	2	3	2	4	45	4.3	67	84	0.57	104	59	129	0.5	141	2	31.9	100.1	105.3	160	91	1	3	142	8.5	51	360	2	46	26
121329	2	63	2	1.67	2	1	1	8.8	0.5	5.7	190	21	2	3	3	115	11.37	70	2	3	1	2	1	1	37	3.4	201	102	0.88	106	31	141	0.3	131	1	18.6	75.9	87.8	144	98	1	3	133	5.6	45	420	1	49	26
120836	1	72	3	1.78	1	2	3	5.3	1.1	20.8	241	50	2	3	3	110	8.05	70	2	3	2	3	2	4	25	4.1	63	101	1.05	18	111	139	0.7	139	1	24.1	99.2	95.9	117	57	3	3	83.6	5.8	48	240	2	31	26
123015	2	25	3	4.08	3	2	3	4.2	0.3	7.1	138	82	2	3	3	100	10.92	70	2	3	2	3	2	4	10	4.3	47	101	0.65	8	86	140	0.4	138	2	21.1	81.2	94.8	103	65	3	3	15.2	5.2	56	600	2	14	24
120291	2	37	3	2.99	4	2	3	4.9	0.9	18.4	252	41	2	3	3	99	4.89	70	2	3	2	3	2	4	9	3.9	44	105	0.76	9	87	142	0.5	144	1	24.6	88.5	103.5	103	76	3	3	10.9	5.1	64	360	2	18	27
122361	1	31	2	2.32	3	2	3	6.8	0.7	10.3	293	31	2	3	2	94	20.06	70	2	3	2	3	1	1	22	3.6	69	108	0.85	40	86	144	0.4	127	1	48.6	139.5	141.2	111	78	3	3	138	5.3	46	180	0	20	24
121623	1	63	2	NA	2	2	3	11.6	0.9	7.8	333	25	1	1	1	174	22.9	69	2	3	2	3	2	4	51	3.8	68	103	1.62	207	129	142	0.6	126	3	32.5	112	101.3	151	84	3	2	1070	7.3	36	120	2	65	23
120535	2	70	3	NA	6	2	3	4.2	0.8	19	242	29	2	3	3	93	6.4	69	2	3	2	3	2	4	28	4	86	102	0.92	13	84	142	0.6	162	3	34.2	94.5	117.5	137	65	3	3	45.9	5.8	82	480	2	37	27
124557	1	60	2	0.45	1	1	1	6.1	0.9	14.8	205	49	3	3	2	88	1.88	69	2	3	2	3	2	4	19	3.6	58	107	1.05	10	78	144	0.4	150	0	19.2	69.6	85.4	134	82	1	3	84.3	5.8	70	480	2	17	26
123962	2	24	3	3.31	5	2	3	4	0.5	12.5	246	28	2	3	3	84	3.23	69	2	3	2	3	2	4	16	4.2	67	98	0.68	70	184	135	1.1	159	1	25.6	91.8	109.2	128	89	3	3	88.1	4.6	77	300	2	22	23
120688	1	54	2	1.17	1	1	1	6	1.2	20	144	18	1	1	2	165	3.14	68	2	3	2	3	1	3	15	4.1	108	88	7.49	43	63	135	0.4	145	0	22.3	85.3	89	153	70	1	1	887	5.8	61	300	0	14	28
120416	1	72	3	5	5	1	1	4	0.6	15	112	40	1	2	1	130	13.24	68	2	3	2	3	1	3	15	4.6	74	97	0.93	44	108	139	0.6	137	2	25.6	97.9	103.5	139	67	1	1	148	6.4	53	480	0	20	30
119951	1	75	1	5	2	1	1	2.8	0.3	10.7	231	29	1	2	1	121	11.21	68	2	3	2	3	1	3	18	4.4	100	100	1.82	27	88	138	0.4	127	2	27.6	102.1	98.5	133	77	2	2	78	6.1	41	540	1	17	24
124199	1	80	2	2.75	1	1	1	2.9	0.3	10.3	245	36	2	3	3	109	9.47	68	2	3	2	3	2	4	12	4.5	77	102	1.05	22	129	140	0.7	131	1	28.4	102.6	109.5	112	62	1	3	106	5.7	45	240	2	20	25
122886	1	31	3	2.89	4	2	3	4	0.9	22.5	230	73	2	3	3	108	8.18	68	2	3	2	3	1	1	15	4.1	61	104	1	11	61	144	0.2	136	1	31.2	99.7	103.6	128	66	3	3	106	5.7	59	180	1	14	30
121647	2	63	3	1.35	6	2	3	5	0.6	12	222	52	2	3	3	104	8.32	68	2	3	2	3	2	4	19	3.7	76	103	0.9	19	65	140	0.5	149	1	24.3	87.1	100.6	125	69	3	3	51.1	5.9	64	120	2	28	27
122233	2	20	2	0.58	3	2	3	3.6	0.6	16.7	100	23	2	3	3	94	6.73	68	2	3	2	3	2	4	16	4.2	49	98	0.59	13	173	136	0.5	143	0	20.1	70.5	83.5	100	64	3	3	28.2	5.3	61	360	2	19	25
124712	2	31	3	4.17	6	2	3	3.8	0.2	5.3	119	37	2	3	3	91	9.8	68	2	3	2	3	2	4	23	4.1	83	102	0.64	20	73	139	0.6	136	2	20.6	81	88.2	124.78	75.276	3	3	31.2	5.1	58	180	2	22	26
124228	2	68	3	5	2	1	1	6.4	2.9	45.3	323	36	1	2	1	71	17.2	68	2	3	2	3	1	3	17	3.4	78	106	0.92	32	42	144	0.2	145	2	42.4	127	142	159	74	1	1	16.6	7.9	57	300	1	15	23
121872	1	67	3	5	4	1	1	6.6	1.4	21.2	329	27	1	2	1	211	20.27	67	2	3	2	3	1	3	31	4	95	102	0.96	29	95	145	0.5	136	2	31.1	113.1	106.5	155	95	1	2	167	7.1	29	240	0	23	26
120909	2	67	1	4.07	6	2	3	5.2	0.4	7.7	233	21	2	3	3	131	13.99	67	2	3	2	3	2	4	37	3.8	79	99	0.57	38	149	139	0.6	133	2	21.7	85.4	87	124.78	75.276	3	3	350	6.2	42	120	2	35	27
122665	2	61	3	NA	2	1	1	5.3	0.3	5.7	277	48	1	2	1	129	12.84	67	2	3	2	3	1	2	18	3.6	89	100	0.69	78	72	142	1.2	166	3	34.6	118.3	117	139	68	1	1	186	5.9	79	420	1	28	25
120420	1	54	3	5	3	2	3	4.2	1.1	26.2	232	37	2	3	2	113	16.86	67	2	3	2	3	1	3	28	4.1	61	104	0.8	18	79	138	0.3	120	2	26.9	96.5	102.5	116	79	3	3	69.1	5.8	43	180	1	24	23
121682	1	76	3	5	1	1	1	7.1	1	14.1	357	16	2	3	3	112	31.66	67	2	3	2	3	2	4	21	3.8	60	101	0.96	16	113	142	0.4	136	2	35.8	113.1	113.3	140	83	2	3	73.6	5.9	54	360	2	22	29
124015	1	54	3	NA	2	2	3	3.7	0.5	13.5	272	28	2	3	3	111	5.06	67	2	3	2	3	2	4	18	4.3	75	97	0.99	14	92	138	0.9	139	3	24.6	98	101.1	102	65	3	3	314	5.9	50	360	2	21	27
120432	1	55	3	3.31	3	2	3	5.8	0.8	13.8	235	19	2	3	3	110	13.25	67	2	3	2	3	2	4	28	4.3	99	102	1.07	16	77	142	0.3	135	1	26.5	93.5	96.9	107	69	3	3	579	5.2	36	180	2	21	21
120727	2	29	2	0.8	2	1	1	8.9	1.7	19.1	284	23	3	3	2	106	21.2	67	2	3	2	3	1	1	18	3.1	66	103	0.61	23	15	142	0.1	114	0	42.4	124.4	130.8	99	53	0	3	8.44	5.1	32	60	0	19	27
120652	2	60	3	0.59	1	1	1	5	0.5	10	301	37	3	3	2	105	9.18	67	2	3	2	3	2	4	122	4.1	104	103	0.74	300	91	143	0.8	127	0	28.1	101.3	102.7	134	72	1	3	250	6.1	46	360	2	53	29
121767	2	68	1	0.36	6	1	1	9.7	3.7	38.1	388	35	2	3	2	99	14.63	67	2	3	2	3	1	3	13	3.5	117	107	1.27	24	66	143	0.3	128	0	54	133.1	156.8	136	82	2	3	68	5.6	42	300	1	15	22
122656	1	20	2	1.07	2	2	3	5.5	1	18.2	153	40	2	3	3	98	3.52	67	2	3	2	3	1	1	23	3.9	90	104	0.9	35	76	142	0.3	119	0	21.3	75.2	94.5	109	66	3	3	258	5.6	41	240	0	27	23
123989	2	20	2	1.49	4	2	3	4.3	0.6	14	163	46	2	3	3	89	3.45	67	2	3	2	3	2	4	12	4.3	71	101	0.51	14	45	140	0.3	177	1	21.1	67.7	91.4	115	66	3	3	52.4	5.1	92	240	2	16	26
123453	1	29	2	NA	4	2	3	4	0.4	10	210	49	2	3	3	88	4.93	67	2	3	2	3	2	4	23	4.3	60	101	1.06	20	145	141	0.7	140	3	23.4	86.6	98.8	124.78	75.276	3	3	260	4.7	69	120	2	18	30
123847	2	29	3	2.89	2	2	3	7.5	2.2	29.3	359	31	2	3	3	86	16.15	67	2	3	2	3	1	1	11	3.6	64	105	0.89	19	38	142	0.2	122	1	44.2	118.8	129.2	106	68	3	3	26.1	5.7	31	480	1	12	27
121348	2	49	3	3.77	2	1	1	6.5	0.8	12.3	249	43	1	1	2	209	6.8	66	2	3	1	1	2	4	12	3.7	189	105	1.29	11	107	140	0.2	147	2	37.3	112.6	131	124	78	0	0	38.4	7.9	64	360	2	15	22
121489	1	80	3	3.55	2	1	1	6	0.4	6.7	330	15	1	2	2	125	7.25	66	2	3	2	3	1	3	14	4	52	104	0.84	19	79	142	0.7	127	2	36.1	121.9	113	97	50	2	2	100	6.5	40	240	1	13	24
120110	2	50	3	1.66	6	2	3	2.7	0.2	7.4	224	39	1	2	2	114	4.98	66	2	3	2	3	2	4	15	4.2	70	92	0.54	20	31	132	0.2	160	1	24	88.5	96.8	124.78	75.276	3	1	58.6	4.4	80	180	2	15	28
123343	1	23	3	0.71	2	1	1	5.3	0.5	9.4	195	47	2	3	3	111	12.31	66	2	3	2	3	1	1	18	4.5	105	103	0.81	13	56	145	0.5	120	0	28.9	97.5	112.2	133	82	0	3	121	5.5	44	480	0	16	26
123129	2	67	2	1.81	2	2	3	6.5	0.4	6.2	218	14	2	3	3	103	5.51	66	2	3	2	3	1	1	12	3.6	76	105	0.59	61	192	142	0.3	157	1	20.3	76.1	85.3	132	82	3	3	70.7	6.1	86	180	1	20	28
123674	1	59	1	1.77	3	1	1	5.8	0.6	10.3	281	18	2	3	3	98	7.19	66	2	3	2	3	2	4	18	4.5	76	100	0.98	18	57	140	0.4	118	1	37.6	124.4	119.3	132	87	1	3	103	6.4	38	240	2	21	25
123587	2	43	1	0.71	2	2	3	5.3	0.4	7.5	132	51	2	3	3	87	3.22	66	2	3	1	2	1	1	17	3.9	69	102	1.06	13	165	137	1	133	0	18.9	72.5	87.9	116	72	3	3	61.4	4.9	49	600	0	22	21
122373	2	39	1	NA	5	2	3	4.3	0.6	14	197	53	2	3	3	99	8.61	65	2	3	2	3	1	1	19	3.7	67	98	0.95	39	238	136	0.7	203	3	22.3	78	93.1	140	105	3	3	86.5	5.2	129	180	0	29	22
124434	1	23	3	2.96	2	2	3	4.6	0.2	4.3	217	40	2	3	3	98	8.23	65	2	3	2	3	1	1	13	4.7	63	103	0.95	11	129	143	0.7	130	1	20.8	80	93.9	111	53	3	3	174	5.1	54	120	0	15	27
119980	1	22	2	5	3	2	3	4.5	0.5	11.1	223	89	2	3	3	92	15.91	65	2	3	2	3	2	4	118	4	87	98	1.01	33	65	137	0.2	123	2	24	84.5	94.2	119	70	3	3	145	5.3	32	720	2	64	27
122442	2	62	3	5	2	2	3	5.4	0.6	11.1	261	63	2	3	3	92	5.3	65	2	3	2	3	1	3	10	4.3	39	104	0.67	10	29	144	0.1	166	2	21.7	76.7	88.1	120	68	3	3	5.13	5.5	93	360	1	19	26
120882	1	24	1	5	3	2	3	4.4	1	22.7	184	14	2	3	3	82	5.15	65	2	3	2	3	1	3	46	4.5	77	99	0.92	13	50	143	0.4	124	2	23.8	78	95.1	124.78	75.276	3	3	216	5.2	29	600	0	36	29
124119	1	71	1	2.1	5	2	3	5.5	0.6	10.9	155	80	2	3	3	119	2.84	64	2	3	2	3	1	1	11	3.6	93	98	1.25	26	113	138	0.5	142	1	18.1	73.8	85.2	123	73	3	3	439	5.6	70	180	0	23	27
123795	2	71	2	NA	1	1	1	6.1	0.6	9.8	300	66	2	3	3	115	8.85	64	2	3	2	3	2	4	21	4.1	41	103	0.73	14	101	141	0.6	136	3	30.5	100	104.8	125	70	2	3	179	5.6	60	240	2	23	30
124769	2	28	3	3.69	2	2	3	2.4	0.4	16.7	220	42	2	3	3	115	8	64	2	3	2	3	2	4	12	4.1	40	102	0.7	14	72	138	0.2	129	2	24.5	79.7	90.8	84	57	3	3	66.2	5.3	54	300	2	19	23
122078	2	77	3	1.76	6	1	1	4.4	0.4	9.1	255	49	2	3	2	106	7.84	64	2	3	2	3	2	4	14	4.1	82	102	0.63	20	49	143	0.3	136	1	24.6	94.4	95.5	125	62	0	3	19.4	5.4	43	60	2	19	27
124240	1	75	3	4.28	2	2	3	7	0.8	11.4	167	45	2	3	2	85	0.71	64	2	3	2	3	1	3	22	4.5	64	104	1.81	26	85	142	0.6	142	2	25.2	94	97.7	155	88	3	3	184	5.8	70	240	1	26	24
123515	1	72	3	1.81	1	2	3	6	1.3	21.7	247	31	1	2	1	111	5.33	63	2	3	2	3	1	1	17	5.4	90	103	0.9	20	91	146	0.4	130	1	20.6	86.6	89.4	136	56	3	1	85.2	6.7	44	600	1	17	29
120101	1	21	2	3.08	2	2	3	6	1.1	18.3	221	51	2	3	3	86	3.99	63	2	3	2	3	2	4	19	4.2	52	104	1.18	16	57	144	0.2	131	1	22.4	76.7	97.6	115	73	3	3	96.9	5.4	52	300	2	20	24
124505	2	47	1	NA	6	1	1	6	1.3	21.7	225	32	2	3	3	57	3.51	63	2	3	2	3	2	4	15	4.3	66	104	1.12	9	114	145	1.1	186	3	29.735	100.342	106.992	124.78	75.276	0	3	91.6	5.2	112	60	2	21	27
121721	2	57	3	5	4	1	1	3.3	0.2	6.1	234	22	1	1	2	350	38.9	62	2	3	2	3	1	3	28	3.6	135	103	0.69	26	70	134	0.4	160	2	25.7	99.7	103.8	116	85	1	1	112	9.5	73	180	1	28	22
121067	1	60	3	5	2	2	3	8.5	1.8	21.2	400	7	2	3	2	126	32.03	62	2	3	2	3	2	4	46	3.7	102	102	0.97	43	110	139	0.6	115	2	35.2	123	114.1	106	68	3	3	213	5.9	33	480	2	27	24
124097	1	20	2	5	2	2	3	5.8	1	17.2	341	32	3	3	2	110	19.92	62	2	3	2	3	1	3	28	4	70	104	0.81	24	117	148	0.5	123	2	29.9	109.8	110.5	114	80	3	3	131	4.9	49	600	0	28	27
122906	2	26	2	1.5	3	2	3	5	0.7	14	284	27	2	3	3	106	11.26	62	2	3	2	3	2	4	10	3.7	81	102	0.71	8	16	140	0.2	121	1	33.4	103.5	114.4	101	64	3	3	7.64	5.7	47	360	2	14	23
124153	2	23	3	4.98	2	2	3	5	0.6	12	227	60	2	3	3	96	12.28	62	2	3	2	3	2	4	9	4.2	58	102	0.77	19	115	142	0.5	134	2	24.9	81.5	100.4	107	70	3	3	75.8	4.9	59	120	2	15	26
123534	2	25	3	NA	1	2	3	4.7	0.7	14.9	189	40	2	3	3	96	9.29	62	2	3	2	3	2	4	11	4.1	41	100	0.79	7	86	139	0.6	167	3	19.6	72.5	88	100	62	3	3	19.5	5.4	88	480	2	17	25
124111	1	26	2	NA	6	2	3	5.4	0.7	13	182	84	2	3	3	77	4.42	62	2	3	2	3	2	4	10	4.7	59	100	0.88	24	79	140	1.8	115	3	18.4	69.3	82.8	116	71	3	3	125	5.842	38	60	2	17	26
123172	1	55	2	1.55	1	1	1	6.4	0.8	12.5	318	66	1	2	1	175	14.84	61	2	3	2	3	1	3	27	4.4	81	96	0.8	24	70	134	0.7	129	1	35.9	129.2	115	142	84	1	1	500	7.7	34	480	0	21	25
123488	1	66	3	2.96	2	1	1	15.2	1.3	8.6	398	49	1	2	1	108	18.67	61	2	3	2	3	2	4	14	4	109	102	1.1	18	92	143	1.2	122	1	35.9	120.8	110.7	151	89	1	1	120	5.9	43	360	2	19	28
120145	1	31	2	NA	2	2	3	6.4	0.5	7.8	252	45	2	3	3	105	8.88	61	2	3	2	3	1	3	17	4.1	39	105	1.16	15	90	142	0.5	120	3	31.8	91.2	105.9	118	59	3	3	179	5.7	53	180	0	17	26
124148	2	60	1	3.04	3	2	3	4.2	0.2	4.8	372	22	2	3	3	104	57.6	61	2	3	2	3	2	4	53	4.1	74	105	0.67	38	76	144	0.3	122	1	35.9	113.2	118	122	78	3	3	372	5.2	45	120	2	36	24
122012	1	29	3	5	4	2	3	5.4	0.8	14.8	220	32	2	3	3	94	2.76	61	2	3	2	3	2	4	51	3.4	54	106	1.15	14	59	147	0.6	110	2	27.8	94.4	109.3	125	70	3	3	217	5.4	29	240	2	52	31
120190	1	80	2	2.99	1	1	1	6.5	1	15.4	331	31	1	1	1	259	19.2	60	2	3	2	3	1	3	14	3.6	189	100	1	13	24	140	0.2	118	1	31.4	107.2	103.8	155	66	1	2	20.3	7.4	39	360	0	12	28
121454	2	80	1	2.9	4	1	1	7.8	0.7	9	340	13	1	1	1	232	39.82	60	2	3	2	3	1	3	26	4.3	16	97	1.01	16	62	138	0.2	123	1	26.3	98.9	95.3	143	60	0	2	40.2	8.1	37	600	0	26	24
122128	2	37	3	0.91	1	2	3	6.5	0.6	9.2	195	40	2	3	3	95	6.75	60	2	3	2	3	2	4	11	3.9	44	104	0.78	10	15	141	0.3	152	0	22.6	76.1	97.5	106	60	3	3	9.04	5.6	85	360	2	14	23
123498	1	27	2	NA	5	2	3	7.4	0.4	5.4	253	28	2	3	3	95	2.84	60	2	3	2	3	1	1	7	4.6	53	101	0.69	22	89	143	0.3	132	3	22.2	82.9	93.7	120	66	3	3	96.4	5	64	300	0	14	27
124086	1	23	3	5	3	1	2	4.3	0.2	4.7	381	27	2	3	3	91	34.34	60	2	3	2	3	2	4	27	4.2	75	106	0.85	27	103	143	0.5	152	2	46	129.3	133	108	77	0	3	179	4.6	31	360	2	19	21
123496	2	73	3	3.65	2	1	1	11	0.9	8.2	164	19	1	2	1	120	14.18	59	2	3	2	3	2	4	24	4.1	95	117	1.26	66	77	148	0.5	123	2	23.2	93.4	93.1	140	59	2	2	122	6.5	37	240	2	30	17
123099	2	34	1	5	2	2	3	5.2	0.6	11.5	199	65	2	3	3	101	3.52	59	2	3	2	3	1	3	11	4.1	57	104	0.82	12	48	143	0.5	128	2	21.8	73.3	92.2	97	61	3	3	33.1	5.1	62	120	1	14	26
124553	1	76	2	NA	6	1	1	9.1	2.3	25.3	257	7	2	3	3	97	15.54	59	2	3	1	1	2	4	25	3.2	71	93	0.93	34	99	130	0.6	142	3	28	102.4	97.6	135	71	2	3	112	5.7	66	360	2	24	21
123309	1	80	1	NA	6	1	1	5.5	2	36.4	169	50	2	3	3	94	6	59	2	3	2	3	1	3	12	3.7	68	104	1.85	17	73	144	0.7	123	3	22.4	100.342	106.992	124.78	75.276	1	3	346	5.7	54	360	1	14	25
123053	2	46	3	1.43	4	2	3	3.5	0.4	11.4	275	40	2	3	3	91	3.37	59	2	3	2	3	1	1	28	3.6	85	98	0.58	212	201	139	0.6	257	1	21.4	88	89.1	107	80	3	3	96.3	4.9	178	20	1	45	24
123273	2	20	3	1.14	2	2	3	5.6	1.3	23.2	252	29	2	3	3	90	8.15	59	2	3	2	3	2	4	8	3.3	63	105	0.63	16	76	142	0.1	112	0	32	102.4	110.5	125	73	3	3	40.4	5.3	41	600	2	10	27
124508	1	59	2	NA	4	1	1	13.3	3.3	24.8	260	105	1	1	2	144	170.96	58	2	3	2	3	1	3	35	3.7	239	105	0.79	577	96	140	0.7	121	3	29	106.6	107	124.78	75.276	0	0	686	8.6	45	180	1	30	24
120089	1	69	3	1.21	2	1	1	4.6	0.4	8.7	304	47	1	2	1	134	5.66	58	2	3	2	3	2	4	17	4.4	44	98	0.99	14	81	141	0.5	125	0	28.6	95.6	95.5	115	61	0	1	168	6.5	62	300	2	17	27
122153	1	63	3	5	3	1	1	4.1	0.5	12.2	333	66	2	3	3	130	13.26	58	1	2	2	3	2	4	31	4.3	44	102	1.21	19	78	146	0.8	110	2	36.4	128.9	127.6	111	69	1	3	396	5.4	36	600	2	24	30
120018	2	30	3	NA	1	1	1	3.5	0.8	22.9	230	44	2	3	3	90	7.11	58	2	3	2	3	2	4	9	3.6	65	104	0.6	15	50	141	0.4	137	3	42.2	130.2	131.4	121	79	0	3	14.7	5.6	67	360	2	9	24
123073	1	52	1	0.35	6	1	1	9.1	0.7	7.7	363	48	2	3	3	83	5.14	58	2	3	2	3	2	4	9	3.8	83	97	11.46	13	74	142	0.4	123	0	35.1	104.6	105.4	124.78	75.276	0	3	1030	5	42	180	2	11	25
121711	2	38	3	2.72	2	2	3	3.8	0.4	10.5	219	53	2	3	3	97	6.8	57	2	3	2	3	1	1	9	4.2	66	104	0.61	9	129	140	0.8	152	1	23	83.3	98.8	103	75	3	3	104	4.9	84	120	0	14	23
124539	1	69	3	0.39	5	2	3	3.8	0.4	10.5	232	59	2	3	3	95	1.97	57	2	3	2	3	1	3	22	4.2	66	102	0.96	35	117	144	0.6	147	0	24.1	92.2	96.1	134	80	3	3	124	4.9	59	720	0	21	22
119968	1	70	1	2.03	1	1	1	4.9	1	20.4	374	17	1	2	1	132	7.98	56	2	3	2	3	1	3	12	3.8	133	99	1.39	22	68	138	0.6	119	1	43.2	135.5	132.7	140	86	2	2	240	7.1	43	720	0	13	25
122848	1	73	1	1.3	6	1	1	9.7	1.6	16.5	355	20	1	2	1	171	20.56	55	2	3	2	3	1	3	39	3.9	53	100	1.42	96	109	141	0.6	124	0	31.2	113	99.7	128	68	0	2	308	9.6	44	90	0	35	26
120819	2	31	3	0.41	2	2	3	5.7	0.3	5.3	212	26	2	3	3	95	5.9	55	2	3	2	3	2	4	18	4.3	64	103	0.57	12	77	143	0.4	129	0	21.6	75	97	105	56	3	3	16.7	5.4	69	480	2	30	25
123116	1	79	1	NA	1	1	1	6.2	0.3	4.8	247	27	3	3	1	130	15.19	54	2	3	1	2	1	3	18	4.4	37	102	0.8	13	119	143	0.5	132	3	27.3	97.5	104.2	128	68	0	3	90.5	6.7	49	480	1	15	28
124196	2	75	3	5	5	1	1	3.7	0.5	13.5	263	26	2	3	3	122	5.13	54	2	3	2	3	1	3	43	4.1	93	101	0.81	82	135	140	1	145	2	20.5	81.6	94.8	125	67	0	3	334	5.4	74	300	1	42	26
124413	1	36	3	5	3	2	3	6.3	0.9	14.3	268	34	2	3	3	100	7.7	54	2	3	2	3	2	4	18	3.4	55	102	1.26	10	129	141	0.5	108	2	28.7	100.8	108.6	115	61	3	3	70.2	5.1	44	480	2	21.5	28
120671	2	57	3	0.2	2	1	1	6.3	0.7	11.1	179	21	2	3	3	95	14.56	54	2	3	2	3	1	3	14	3.5	82	102	0.85	24	50	140	0.3	123	0	27.8	94.4	107.4	135	92	1	3	157	5.2	55	300	0	24	26
123260	2	39	3	0.4	2	2	3	6.4	1.2	18.7	295	37	2	3	2	125	6.6	53	2	3	2	3	1	1	12	3.7	78	103	0.63	19	62	140	0.2	103	0	36.2	102.5	124.2	90	62	3	3	64.7	6.4	40	240	1	13	24
122634	2	30	3	1.43	3	2	3	4	0.3	7.5	196	47	2	3	3	94	2.24	53	2	3	2	3	2	4	8	4	61	100	0.64	12	85	137	0.3	126	1	21.8	76.9	98.3	103	64	3	3	35.5	5.5	61	120	2	14	26
122747	1	64	3	0.8	3	1	1	6.9	0.6	8.7	177	64	2	3	3	93	5.78	53	2	3	1	2	1	3	25	3.8	125	102	0.81	143	43	141	0.4	105	0	29.7	105.2	103	148	91	2	3	70	5.1	34	180	0	46	26
123827	1	78	1	1.69	2	1	1	9	1	11.1	271	36	1	1	1	295	54.75	52	2	3	3	3	1	3	23	3.5	134	102	1.56	27	84	140	0.2	118	1	32.1	118.5	111.6	139	58	2	1	94.4	9.3	47	420	0	38	24
123002	1	62	3	1.74	3	2	3	12	3.1	25.8	346	22	1	2	1	239	53.07	52	2	3	2	3	1	3	34	4.7	89	99	1.05	54	112	137	0.2	130	1	37.4	128	116.2	106	65	3	1	56.2	7.3	22	600	0	18	24
121589	1	80	1	1	1	1	1	4	1.1	27.5	100	21	1	1	2	144	4.79	52	2	3	2	3	1	3	11	4	90	99	1.26	14	48	139	0.4	129	0	37.6	117.7	133	103	53	1	2	47.8	7.4	66	600	0	19	26
123490	1	80	1	1.36	1	2	3	4.8	0.9	18.8	229	68	3	3	1	123	4.45	52	2	3	2	3	1	3	28	3.8	124	104	0.77	64	139	144	0.6	113	1	32.2	113	106.5	140	68	3	3	126	6	42	600	1	20	28
123461	1	80	3	NA	3	2	3	11.3	0.9	8	338	17	2	3	3	121	16.82	52	2	3	2	3	1	3	36	4.7	48	103	0.93	17	136	141	1.3	107	3	34.4	120.2	117.9	128	67	3	3	336	6	37	360	0	28	28
119915	1	25	3	1.28	1	2	3	4.9	0.4	8.2	193	69	2	3	3	82	3.5	52	2	3	2	3	2	4	10	4.5	72	103	0.83	13	75	143	0.3	103	0	19	72	84.1	108	60	3	3	38.8	5.7	42	360	2	16	28
123639	1	65	3	4.05	4	1	1	8.9	1.1	12.4	254	26	1	1	1	206	5.69	51	2	3	1	1	2	4	19	4	69	102	1.11	24	123	143	0.5	116	2	37.8	125.3	127.6	150	79	1	1	246	9.2	54	480	2	25	28
123155	1	80	3	2.43	6	2	3	4.2	0.3	7.1	314	18	1	2	1	133	12.94	51	2	3	2	3	2	4	12	4.1	65	104	1.12	18	56	143	0.5	128	1	28.1	107.2	104.4	162	89	3	2	56.2	6.8	53	240	2	11	22
123011	1	80	3	5	1	1	1	4.2	0.6	14.3	271	20	2	3	3	96	8.22	51	2	3	2	3	1	3	21	4	104	101	1.21	9	137	141	0.9	114	2	28.1	105.2	107	150	68	2	3	483	4.4	55	120	1	24	27
124580	2	80	2	4.27	1	1	1	8.7	0.7	8	203	27	2	3	3	96	7.74	51	2	3	2	3	2	4	10	3.7	251	99	2.33	32	166	142	0.2	142	2	23	91	97	177	54	2	3	1620	5	74	480	2	16	28
123560	1	64	1	1.08	3	1	1	7.3	1.1	15.1	165	40	1	1	1	118	2.16	50	2	3	1	1	1	3	9	3.7	71	103	5.29	17	67	144	0.3	117	0	29.735	100.342	106.992	174	74	1	1	507	5.7	54	720	1	13	28
121534	2	38	3	0.62	2	2	3	4.6	1	21.7	181	101	2	3	3	98	4.11	50	2	3	2	3	2	4	20	3.8	49	99	1.22	14	101	136	0.5	135	0	26.5	82.7	97.4	118	79	3	3	42.6	5.4	78	300	2	21	27
122265	2	22	2	2.01	2	2	3	3.1	0.7	22.6	286	40	2	3	3	94	9.28	50	2	3	2	3	1	2	18	3.8	51	103	0.63	11	40	142	0.3	109	1	32.8	110.4	122.7	91	61	3	3	13.3	5.5	51	180	1	15	24
120435	1	59	3	0.99	5	2	3	4.6	1.3	28.3	231	34	2	3	3	69	0.71	50	2	3	2	3	1	1	13	2.1	125	97	0.55	184	82	132	0.3	120	0	15.7	72.3	77	137	89	3	3	160	5.1	60	120	0	40	23
124598	2	65	1	NA	1	2	3	3.2	0.2	6.3	378	41	2	3	3	96	21.9	48	2	3	2	3	1	3	25	3.7	71	102	0.69	23	96	141	0.7	100	3	44.6	100.342	106.992	132	88	3	3	47.7	5.3	35	420	1	30	27
122434	2	74	2	5	3	1	1	11.8	1.3	11	345	29	1	2	1	149	28.3	47	2	3	2	3	1	3	48	3.8	137	105	0.8	28	64	141	0.3	117	2	35.4	115.1	117.1	141	64	1	2	162	8.5	45	480	1	37	24
121887	1	66	3	3.07	3	1	1	6	0.6	10	197	99	2	3	3	102	3.44	47	2	3	2	3	1	1	25	3.5	139	102	1.11	36	43	139	0.3	100	1	19.9	77.7	88.4	108	61	2	3	104	6.7	39	180	1	33	26
124569	2	24	3	1.77	3	2	3	7.2	1	13.9	230	45	2	3	3	82	6.5	46	2	3	2	3	1	1	12	4.2	38	105	0.81	9	145	144	0.5	104	1	23.5	78.1	86.9	92	51	3	3	77.9	5.5	49	480	0	22	26
124519	2	72	3	5	1	1	1	5.9	0.5	8.5	238	55	1	1	1	111	35.54	45	2	3	2	3	2	4	17	3.9	95	103	0.72	27	42	140	0.1	148	2	25.2	88.8	101.3	151	74	0	0	35.1	6.5	77	300	2	18	23
119810	2	20	2	1	2	2	3	5.6	0.9	16.1	199	36	2	3	3	94	13.71	45	2	3	2	3	1	1	25	4.1	63	103	0.65	13	136	141	0.5	108	0	26.3	89.3	100.2	94	60	3	3	22.3	5.6	49	300	0	21	25
122951	1	25	3	5	2	2	3	4.3	0.3	7	192	25	2	3	3	87	2.68	45	2	3	2	3	1	3	13	4.7	48	104	0.79	14	84	142	3.8	107	2	19.6	74.8	88	102	65	3	3	252	4.6	50	720	1	15	24
119982	1	32	3	NA	5	2	3	6.3	0.5	7.9	162	10	2	3	3	100	2.98	44	2	3	2	3	1	1	16	3.9	105	101	0.99	19	119	144	0.3	137	3	25.4	81.8	95.6	124.78	75.276	3	3	218	6.1	81	300	0	18	30
124524	2	31	1	2.43	2	2	3	4	0.8	20	197	62	2	3	3	93	3.05	44	2	3	2	3	1	1	7	4.3	45	102	0.8	21	56	139	0.5	114	1	15.7	63.2	80	96	67	3	3	28.4	4.9	57	540	1	16	27
122660	2	65	2	0.99	6	1	1	3.7	0.4	10.8	286	24	2	3	2	106	20.55	43	2	3	2	3	2	4	19	4.2	92	106	1.12	36	79	145	0.5	119	0	25.9	97.8	99.8	119	80	1	3	57.5	6.1	60	240	2	25	24
119876	1	60	1	1.36	3	1	1	4.9	0.3	6.1	258	33	1	2	1	125	5.45	42	2	3	2	3	2	4	26	4.2	56	106	0.84	11	41	146	0.4	104	1	23.3	87.2	91.1	117	77	1	2	9.25	7	46	240	2	20	25
121465	1	71	3	2.52	4	1	1	4.3	0.3	7	275	35	2	3	2	121	13	41	2	3	2	3	1	3	20	4	69	104	0.99	32	82	142	0.5	103	1	39.1	128.6	127.7	155	84	1	3	198	5.6	41	480	1	21	25
123302	1	69	3	1.54	1	1	1	4.5	0.4	8.9	221	63	1	2	1	121	10.53	41	2	3	2	3	1	3	24	4.3	59	94	0.65	20	65	135	0.5	99	1	25.6	90	88.9	112	62	2	1	188	6.1	44	60	0	22	27
120249	1	35	2	NA	3	2	3	4.4	0.6	13.6	262	53	2	3	3	115	11.16	41	2	3	1	2	1	1	96	4.1	70	102	0.93	26	87	139	0.4	91	3	24.3	93.6	96	102	51	3	3	125	5.5	39	120	1	65	27
123033	2	60	2	1.36	1	1	1	5.2	0.4	7.7	242	25	1	2	1	114	13.17	40	2	3	1	1	2	4	29	4.7	36	102	0.54	19	104	145	0.5	118	1	24.5	91	99	136	77	0	1	206	6	61	240	2	29	27
123298	1	68	1	0.58	1	1	1	7.1	1	14.1	379	26	1	1	1	166	25.78	39	2	3	2	3	1	3	19	3.8	88	101	0.69	14	63	142	0.3	93	0	37.2	122.7	117.4	124.78	75.276	1	1	46	8	36	120	0	17	27
122974	1	71	2	2.73	1	2	3	10.7	0.7	6.5	342	24	1	1	1	162	28.24	39	2	3	2	3	1	3	25	4.1	89	100	1.17	22	44	140	0.5	104	1	34	116.8	109	101	60	3	1	125	8	51	120	0	18	25
124106	2	40	2	NA	6	2	3	3.8	0.7	18.4	221	62	2	3	3	90	7.71	34	2	3	2	3	2	4	10	4	30	106	0.78	12	86	141	0.2	108	3	25.9	86	98.4	135	83	3	3	67.9	5.4	64	480	2	15	25
121854	2	28	3	1.36	6	2	3	4.8	0.4	8.3	307	18	2	3	3	92	51.61	33	2	3	2	3	2	4	10	3.9	89	101	0.58	13	52	141	0.4	121	1	28.2	102.6	97.6	124.78	75.276	3	3	12.3	4.9	23	180	2	12	25
122134	2	80	3	NA	2	2	3	5.8	0.9	15.5	331	9	1	2	1	159	7.15	32	2	3	2	3	1	3	9	3.4	49	102	0.87	10	82	145	0.5	121	3	29.2	95.7	109.5	128	80	3	1	73.9	6	79	300	1	17	26
123899	2	54	2	0.95	1	1	1	3.9	0.3	7.7	249	59	1	1	1	124	111.38	30	2	3	2	3	1	3	12	4.1	49	101	0.95	16	70	138	0.1	145	0	25.2	83	92.4	124.78	75.276	0	0	894	7	111	60	0	13	23
123890	1	60	2	5	2	1	1	8.3	0.8	9.6	339	70	1	2	1	120	26.5	29	2	3	2	3	2	4	21	3.6	54	103	0.83	24	91	138	0.7	76	2	36.7	122.5	121.8	114	69	1	1	41.5	5.6	34	240	2	26	23
123931	1	63	3	1.32	1	1	1	5.2	0.4	7.7	195	17	2	3	3	87	7.77	26	2	3	1	1	1	3	24	3.7	116	112	1.81	186	70	146	0.6	81	0	21.8	91.6	89.6	110	62	0	3	392	5.1	35	420	1	21	22
122295	2	70	3	5	3	1	1	4.2	0.4	9.5	277	15	2	3	3	119	13.67	21	2	3	2	3	2	4	23	3.8	78	106	1.19	23	64	143	0.6	130	2	39.4	116.8	122.6	115	66	0	3	25	5.5	102	180	2	35	23
120584	2	63	3	5	2	2	3	9.3	1.5	16.1	314	24	1	2	1	238	7.65	20	2	3	2	3	1	2	18	4.4	53	99	0.46	38	88	140	0.5	81	2	26.2	91.8	97.2	133	74	3	1	63.5	11	38	480	0	23	26
[truncated: 10 more columns]
