# Supplementary material for: Machine learning models including insulin resistance indexes for predicting liver stiffness in United States population: Data from NHANES
Source: Front Public Health. 2022 Sep 23;10:1008794. doi: 10.3389/fpubh.2022.1008794 (PMC9537573; doi:10.3389/fpubh.2022.1008794)
Supplement: Supplementary file 5 [file Data_Sheet_1.ZIP › dataset A/train-date.xls]

SEQN	GENDER.NEW	AGE.NEW	EDUCATION.LEVEL.NEW	DRINK.TIMES.NEW	EVER.TOLD.YOU.HAD.HIGH.BLOOD.PRESSURE.NEW	TAKING.PRESCRIPTION.FOR.HYPERTENSION.NEW	MEDIAN.STIFFNESS	STIFFNESS.E.INTERQUARTILE.RANGE	RATIO.OF.STIFFNESS.IQRE.MEDIAN.E	MEDIAN.CAP	CAP.INTERQUARTILE.RANGE	DOCTOR.TOLD.YOU.HAVE.DIABETES.NEW	TAKING.INSULIN.NOW	TAKE.DIABETIC.PILLS.TO.LOWER.BLOOD.SUGAR	FASTING.GLUCOSE..MG.DL.	INSULIN..U.ML.	LDL.CHOLESTEROL.MG.DL.	EVER.TOLD.YOU.HAVE.HEPATITIS.B.	EVER.PRESCRIBED.MEDS.TREAT.HEPATITIS.B.	EVER.TOLD.YOU.HAVE.HEPATITIS.C.	EVER.PRESCRIBED.MEDS.TREAT.HEPATITIS.C.	SMOKED.AT.LEAST.100.CIGARETTES.IN.LIFE	CURRENT.SMOKING.SITUATION	ALANINE.AMINOTRANSFERASE..ALT...U.L.	ALBUMIN..REFRIGERATED.SERUM..G.DL.	ALKALINE.PHOSPHATASE..ALP...IU.L.	CHLORIDE..MMOL.L.	CREATININE..REFRIGERATED.SERUM..MG.DL.	GGT.IU.L.	IRON..REFRIGERATED.SERUM..UG.DL.	SODIUM..MMOL.L.	TOTAL.BILIRUBIN..MG.DL.	CHOLESTEROL..REFRIGERATED.SERUM..MG.DL.	PIR.CS.NEW	BMI.NEW	WAIST.CIRCUMFERENCE..CM..NEW	HIP.CIRCUMFERENCE..CM..NEW	SYSTOLIC.NEW	DIASTOLIC.NEW	AGE.TOLD.HAD.HYPERTENSION.CS.NEW	AGE.WHEN.FIRST.TOLD.YOU.HAD.DIABETES.CS.NEW	FERRITIN..NG.ML..NEW	GLYCOHEMOGLOBIN.....NEW	HDL.MG.DL..NEW	MINUTES.SEDENTARY.ACTIVITY.NEW	AGE.STARTED.SMOKING.CIGARETTES.REGULARLY.CS.NEW	ASPARTATE.AMINOTRANSFERASE..AST...U.L..NEW	BICARBONATE..MMOL.L..NEW	BLOOD.UREA.NITROGEN..MG.DL..NEW
116010	2	73	3	2	1	1	8.5	0.6	7.1	328	26	2	3	2	155	22	359	2	3	2	3	2	4	53	4	81	100	0.72	46	69	141	0.3	427	2	30.7	102.9	109.8	130	80	2	3	954	6.7	49	300	2	39	23	16
117059	1	39	3	2	2	3	5.4	0.5	9.3	296	45	2	3	3	103	6.56	300	2	3	2	3	1	3	16	4.2	71	102	0.81	21	80	142	0.3	371	1	25	91.3	95.1	116	75	3	3	104	5.3	40	420	0	16	25	13
116911	1	63	3	1	2	3	9.7	2.2	22.7	249	127	2	3	3	124	11.92	269	2	3	2	3	1	3	17	3.8	58	101	0.93	28	72	137	0.2	320	3	31.9	110	115.2	133	85	3	3	225	6.2	44	420	1	15	25	12
110465	2	58	1	6	1	1	3.4	0.2	5.9	184	13	2	3	3	98	3.4	257	2	3	2	3	2	4	11	4	63	98	0.81	17	52	141	0.2	337	0	21.5	73.8	84.5	124.78	75.276	1	3	242	6	50	480	2	17	27	26
112511	1	66	3	1	2	3	5.4	0.3	5.6	304	22	1	2	2	177	9.78	247	2	3	1	1	1	1	12	4	57	97	0.93	14	64	136	0.2	318	0	25.1	94.4	88.8	156	80	3	1	114	8.1	34	360	0	15	21	23
110976	2	22	2	6	2	3	6.7	1.4	20.9	235	76	2	3	3	93	27.06	235	2	3	2	3	1	1	7	3.7	85	104	0.68	12	25	142	0.1	285	1	35.3	109.4	118.6	124.78	75.276	3	3	12.7	5.1	34	180	1	9	24	6
110753	1	36	2	3	2	3	4.5	0.4	8.9	274	37	2	3	3	96	4.96	233	2	3	2	3	2	4	25	3.5	62	101	0.94	8	84	139	0.4	272	3	29.4	92.7	104.3	115	74	3	3	454	5.7	11	60	2	24	27	14
112276	2	61	3	1	1	1	3.2	0.9	28.1	236	16	2	3	2	94	7.03	230	2	3	2	3	2	4	14	4	61	101	1.1	11	58	142	0.3	301	1	30	99.6	110.2	117	74	1	3	29.6	5.6	68	120	2	23	27	13
112403	1	46	3	4	1	2	4.1	0.2	4.9	303	20	2	3	3	88	6.04	229	2	3	2	3	2	4	34	4.4	61	104	1.06	23	118	144	0.9	305	2	28.5	98.8	106.1	123	72	1	3	83.1	5.5	54	360	2	36	24	22
119738	1	66	1	2	1	1	5.9	0.2	3.4	367	36	3	3	1	121	18.61	225	2	3	2	3	2	4	24	4.1	62	102	1.14	17	64	141	0.5	288	1	36.5	114.9	116.5	133	65	1	3	186	5.9	44	240	2	29	27	18
115213	2	74	2	1	1	1	4.6	0.7	15.2	294	31	1	2	1	224	4.6	221	2	3	2	3	2	4	11	3.8	97	97	0.54	14	109	138	0.8	298	2	25.4	91.1	97.8	192	85	2	2	77.8	11.8	54	240	2	15	24	9
111067	2	80	3	1	2	3	2.7	0.8	29.6	184	66	2	3	3	90	4	220	2	3	2	3	1	3	11	3.6	124	102	1.02	20	96	141	0.8	305	1	28.3	107.2	109.3	124.78	75.276	3	3	128	5.6	65	240	0	20	24	18
119260	2	65	1	6	1	1	13.1	2.9	22.1	388	23	2	3	3	131	23.06	219	2	3	2	3	2	4	17	3.8	89	101	0.7	32	94	143	0.3	310	2	35	112.5	116	161	95	1	3	63.6	6.6	44	480	2	16	29	20
111232	2	59	2	6	2	3	2.8	0.4	14.3	121	71	2	3	3	104	8.02	219	2	3	2	3	2	4	15	3.9	60	103	0.72	18	88	141	0.3	298	1	24.3	82.5	97	144	75	3	3	81.8	5.7	68	300	2	19	25	10
115532	2	36	3	2	2	3	13.3	2.8	21.1	371	35	1	2	1	215	24.6	219	2	3	2	3	1	3	61	3.5	63	98	0.64	64	66	138	0.3	312	1	41.8	122.4	126.9	113	69	3	0	103	8.6	43	720	1	52	24	11
109831	1	50	2	2	2	3	4.2	0.3	7.1	247	38	2	3	3	100	10.68	218	2	3	2	3	2	4	45	4.3	71	98	1.02	102	153	139	0.5	287	2	24.8	88	95.5	117	74	3	3	273	5.4	42	120	2	23	23	11
114276	1	42	3	4	2	3	5.3	0.8	15.1	275	24	2	3	3	88	3.55	218	2	3	2	3	1	3	28	4.7	65	102	0.95	73	63	140	0.3	331	2	30.9	99.8	108.3	116	74	3	3	472	4.8	65	180	1	29	25	15
112450	2	69	2	2	1	1	4.8	0.5	10.4	359	23	2	3	1	325	20.5	217	2	3	2	3	1	3	10	3.8	104	99	0.67	22	54	137	0.5	272	0	31	112.4	101.1	179	88	1	3	169	10.8	38	300	1	13	25	11
118922	2	72	1	1	2	3	5.8	0.9	15.5	209	31	2	3	3	97	6.37	216	2	3	2	3	1	1	10	3.9	81	106	0.89	20	81	146	0.3	290	0	21.2	86.3	87.8	142	60	3	3	171	5.9	44	180	1	17	30	21
116522	1	59	3	1	2	3	6.6	1.5	22.7	265	46	2	3	3	95	7.92	214	2	3	2	3	2	4	28	3.9	106	103	1.02	40	72	139	0.3	287	1	31.2	101	105.2	132	80	3	3	102	5.6	38	720	2	21	24	15
110390	1	61	3	4	1	1	3.4	0.5	14.7	249	78	2	3	2	127	5.81	214	2	3	2	3	1	3	26	4.3	63	99	0.9	52	121	136	0.5	311	2	30.1	102.5	101.8	122	74	2	3	104	5.6	78	180	1	23	25	18
119559	1	54	3	1	2	3	4	0.4	10	252	54	1	1	2	105	15.04	213	2	3	2	3	2	4	17	4.2	82	103	0.98	18	112	141	0.9	274	2	29.9	101.4	98.8	145	79	3	0	181	7.5	46	300	2	30	24	10
114907	2	36	2	2	2	3	7	2	28.6	374	35	2	3	2	208	25.96	212	2	3	2	3	2	4	25	3.6	59	97	0.68	30	88	139	0.5	312	1	36.8	105.5	117	112	72	3	3	78.8	7.9	38	480	2	20	27	11
114940	1	39	3	2	1	1	3.4	0.3	8.8	265	31	2	3	3	97	11.9	211	2	3	2	3	2	4	21	4	50	100	1	17	105	139	0.2	294	0	31.8	104.8	113.2	129	89	0	3	278	5.7	37	960	2	14	26	13
113573	2	53	3	2	1	1	5.9	0.8	13.6	246	27	2	3	3	111	12.67	209	2	3	2	3	2	4	109	3.7	186	102	1.24	118	104	146	0.4	275	1	30.2	103.4	112.8	165	118	1	3	478	6	52	360	2	60	31	16
117383	1	42	3	3	2	3	3.8	0.3	7.9	261	15	2	3	3	101	4.6	209	2	3	2	3	2	4	21	3.9	63	98	1.18	37	112	137	0.4	261	2	30.4	93.8	108.4	118	84	3	3	138	5.2	49	600	2	15	23	12
112884	2	27	3	2	2	3	2.8	0.8	28.6	260	30	2	3	3	87	9.76	207	2	3	2	3	2	4	20	3.8	83	103	0.63	18	65	138	0.3	273	1	40.8	123	127.9	109	78	3	3	61.6	5.4	50	240	2	22	23	15
115189	1	70	3	4	2	3	5.5	0.3	5.5	253	34	2	3	3	107	6.46	207	1	2	2	3	1	3	14	4	103	102	1.04	45	97	144	0.4	288	2	25.6	92	94.7	120	71	3	3	184	5.8	46	240	0	19	28	17
115161	1	69	3	5	2	3	3.6	0.5	13.9	231	43	2	3	3	96	9.15	206	2	3	2	3	1	3	12	3.9	49	99	1.27	30	77	139	0.4	279	1	23.8	99.1	94.8	175	84	3	3	347	5.8	54	360	0	15	25	18
113403	2	67	2	3	1	1	4.8	0.9	18.8	267	30	2	3	3	130	16.39	206	2	3	2	3	2	4	12	4.4	82	107	0.69	18	83	145	0.3	287	0	29.6	95.2	99.8	119	61	1	3	110	6.3	77	360	2	14	25	18
117789	2	69	1	6	1	1	12	1.8	15	352	18	2	3	3	107	6.79	206	2	3	2	3	2	4	56	3.7	126	96	0.6	618	369	139	1.2	311	1	29.735	100.342	106.992	167	87	1	3	42.8	5.9	94	150	2	143	21	8
114458	1	45	3	6	2	3	4.1	0.3	7.3	192	21	2	3	3	111	9	204	2	3	2	3	1	1	14	4.3	80	96	0.91	20	25	140	0.6	278	1	19.4	75.2	83	111	69	3	3	379	5.6	52	300	1	19	27	10
117017	2	49	2	4	2	3	3	0.3	10	270	81	2	3	3	89	3.84	204	2	3	2	3	1	1	26	4.3	98	98	0.71	40	121	137	0.3	354	1	27	103.3	107.2	119	75	3	3	143	5.7	41	180	1	23	23	16
115879	1	41	3	3	2	3	4.7	1	21.3	215	68	2	3	3	104	8.29	203	2	3	2	3	2	4	21	3.7	54	101	1.01	35	112	143	0.7	285	2	21.7	76.5	85.4	128	90	3	3	302	5.7	61	600	2	23	28	16
117226	2	64	3	5	2	3	5	0.3	6	218	41	2	3	3	93	3.23	202	2	3	2	3	1	3	19	4.4	42	101	0.82	19	43	140	0.2	291	1	25.1	85.3	99.7	120	62	3	3	39.2	5.1	84	240	0	24	25	9
109617	1	64	1	1	1	1	3.9	0.5	12.8	305	15	2	3	3	105	20.47	200	2	3	2	3	2	4	19	3.8	111	97	0.87	34	33	139	0.8	278	3	25.6	94.3	92.7	152	85	2	3	172	5.7	62	300	2	18	25	9
111145	1	46	3	4	2	3	4.9	0.5	10.2	291	40	2	3	3	95	8.37	200	2	3	2	3	2	4	20	4.1	59	97	1.01	23	162	137	0.4	272	1	27	94.1	102.2	111	65	3	3	328	5.2	54	180	2	20	24	20
113425	2	55	3	2	2	3	4.3	0.4	9.3	192	12	2	3	3	95	4.7	200	2	3	2	3	1	3	17	4.5	92	100	0.8	11	82	137	0.3	281	1	26	93.1	102.7	91	52	3	3	42.9	5.5	66	240	0	19	24	14
115849	1	49	3	2	2	3	3.3	1	30.3	182	95	2	3	3	80	21.14	199	2	3	2	3	1	1	21	4.5	90	101	1.01	28	211	141	0.6	267	1	30.9	113.5	109.2	126	82	3	3	504	5	39	480	1	20	24	12
111670	2	48	3	4	1	1	4.8	1	20.8	307	38	2	3	2	97	5	199	2	3	2	3	1	1	10	4.1	82	102	0.73	27	56	136	0.5	268	1	22.4	91.4	99.2	136	87	1	3	62.9	5	58	900	1	18	20	9
118131	1	43	3	6	2	3	4.2	0.8	19	182	19	2	3	2	101	15.36	198	2	3	2	3	2	4	19	4.2	83	99	0.94	33	93	140	0.3	250	2	27.4	95.9	107.3	126	78	3	3	392	5.6	46	360	2	21	28	9
115891	2	60	3	4	1	1	4.7	0.3	6.4	317	13	1	2	1	138	14.66	198	2	3	2	3	1	3	35	4.3	80	100	0.56	26	127	140	0.4	321	2	27.6	102.6	106	100	62	1	1	142	6.4	54	180	0	22	25	16
114106	2	75	3	3	1	1	3.5	0.8	22.9	283	97	1	2	1	185	8	198	2	3	2	3	2	4	9	3.6	82	101	0.79	14	46	139	0.3	280	1	34.4	113.2	128.8	147	67	1	1	26.6	6.7	49	360	2	12	25	24
112915	1	46	3	1	2	3	5.7	0.7	12.3	400	0	2	3	3	321	14.33	198	2	3	2	3	2	4	25	3.8	169	97	0.68	56	121	141	0.6	269	2	33.8	114.1	109.6	117	85	3	3	270	11.4	42	60	2	12	25	8
110588	2	65	3	5	1	1	4.4	0.7	15.9	297	67	2	3	3	116	8.81	197	2	3	2	3	1	2	27	4.3	83	100	0.96	45	65	141	0.4	290	2	31	98.5	106.4	109	68	1	3	433	5.8	82	240	1	22	27	21
118085	1	28	2	6	2	3	4.7	0.7	14.9	314	16	3	3	2	90	11.49	196	2	3	2	3	1	3	16	4.8	82	92	1.03	18	88	136	0.3	281	1	23.2	88.3	97.2	105	54	3	3	301	5.3	47	180	1	20	28	13
116012	2	60	3	3	2	3	4	0.9	22.5	385	35	1	1	2	389	128.67	196	2	3	2	3	2	4	23	3.8	146	96	0.57	27	104	137	0.4	302	3	24.3	82.9	92	176	73	3	1	230	14.2	45	180	2	15	24	26
111605	1	25	3	6	2	3	6.9	0.9	13	213	27	2	3	3	103	6.4	196	2	3	2	3	2	4	29	3.9	85	102	0.82	16	79	142	0.3	249	2	29.2	101.9	107.9	118	74	3	3	87.1	5.5	39	480	2	20	26	17
111238	1	38	1	3	2	3	6.2	0.2	3.2	269	17	2	3	3	115	7.24	196	2	3	2	3	2	4	89	4.8	114	100	0.84	112	181	140	0.7	282	0	27.6	90.9	95.8	104	57	3	3	254	5.4	62	120	2	85	24	13
111411	2	50	2	6	1	1	5.5	0.4	7.3	326	23	2	3	2	306	9.17	196	2	3	2	3	2	4	24	3.7	189	98	0.44	58	98	138	0.4	277	1	26.7	92.4	101	182	83	1	3	53.8	11.9	47	180	2	15	27	18
114498	1	43	3	1	2	3	4.4	0.6	13.6	218	22	2	3	3	102	14.39	195	2	3	2	3	2	4	38	4.1	78	100	0.8	30	127	141	0.5	294	1	23.6	87.3	93.1	121	76	3	3	568	5.5	54	360	2	32	26	15
110188	2	63	3	6	2	3	5.9	0.9	15.3	305	45	2	3	3	127	10.89	195	2	3	2	3	2	4	19	4	101	102	0.84	75	70	139	0.4	268	1	28.3	99.5	100.7	140	98	3	3	167	6.5	61	180	2	19	25	12
116783	1	65	1	1	2	3	10.2	2.4	23.5	188	35	2	3	3	86	1.26	195	2	3	2	3	1	1	27	3.9	73	102	1.14	9	77	142	0.3	274	1	21.8	93.5	86	154	56	3	3	55	6.1	56	420	0	53	29	17
119266	1	46	2	5	2	3	5.5	0.3	5.5	328	16	1	1	1	266	7.18	195	2	3	2	3	2	4	25	4	77	100	0.89	47	105	139	1.3	262	3	29.8	101.1	104.9	104	65	3	1	103	11.1	42	540	2	21	26	12
111271	2	28	3	4	2	3	3.1	0.7	22.6	264	35	2	3	3	99	27	194	2	3	2	3	2	4	13	3.8	85	102	0.67	17	64	141	0.3	269	2	34.2	89.3	114.8	108	82	3	3	62.4	5.6	54	720	2	12	26	11
117913	2	57	3	3	1	1	6.9	1.1	15.9	192	44	2	3	2	101	15.8	194	2	3	2	3	1	3	12	4.1	97	98	0.95	22	71	141	0.3	264	1	35.8	108	116.4	139	89	1	3	298	5.9	56	120	0	15	27	17
119642	2	59	2	2	2	3	4.8	0.1	2.1	301	20	2	3	3	106	7.03	194	2	3	2	3	1	1	12	3.6	60	103	0.93	18	82	138	0.2	313	0	37.9	113.4	119.3	115	73	3	3	71.2	5.1	48	540	0	11	24	16
118687	2	53	3	1	2	3	6	0.5	8.3	213	18	2	3	3	102	14.84	193	2	3	2	3	2	4	24	3.8	75	100	1.09	17	63	143	0.3	282	2	26.3	102.2	110.9	108	80	3	3	87.7	5.6	63	480	2	21	26	17
110228	1	44	3	4	2	3	4.9	0.5	10.2	325	27	2	3	3	110	8.3	193	2	3	2	3	1	1	23	4	63	102	1.17	36	74	138	0.5	273	2	36.1	118.7	115.8	171	96	3	3	344	5.7	67	180	1	20	28	17
111282	2	54	3	2	2	3	6.8	0.5	7.4	322	32	1	2	1	275	16.65	192	2	3	2	3	1	1	11	3.7	84	98	0.36	34	61	140	0.3	278	0	33.4	108.4	114.8	104	66	3	1	251	9.5	52	720	0	11	25	11
119592	2	80	2	1	2	3	6.5	0.9	13.8	271	29	3	3	1	153	4.87	192	2	3	2	3	2	4	10	4	84	100	0.81	15	100	142	0.7	278	3	35.3	117.8	117	147	84	3	3	24.6	6.8	48	360	2	14	25	19
112803	1	33	3	2	1	2	6.3	0.3	4.8	262	31	2	3	2	100	16.32	191	2	3	2	3	2	4	40	4.5	45	101	0.94	30	82	139	1.4	256	2	30.1	100.8	107.4	122	78	0	3	386	5.1	48	360	2	24	29	13
109510	1	28	3	2	2	3	4.8	1.3	27.1	220	43	2	3	3	95	8.61	191	2	3	2	3	1	3	18	4.3	86	98	1.32	25	63	137	0.4	260	3	24.7	80.5	95.7	120	63	3	3	39	5.7	48	360	1	23	27	18
117371	2	44	3	3	2	3	3.6	0.2	5.6	300	18	2	3	3	92	6.38	191	2	3	2	3	1	1	18	4.4	56	101	0.56	19	98	138	0.3	258	1	19.6	74.2	81.6	131	89	3	3	71.3	5.6	43	120	1	20	24	12
112475	2	73	3	5	2	3	4.1	0.4	9.8	289	17	2	3	3	99	14.02	190	2	3	2	3	1	3	15	3.7	84	103	0.96	19	99	143	0.4	270	2	44.5	100.342	106.992	142	76	3	3	236	5.1	55	720	0	19	24	16
115478	2	74	3	1	2	3	3.6	0.6	16.7	307	53	2	3	2	132	10.41	190	2	3	2	3	2	4	11	3.4	77	100	0.76	16	75	142	0.2	288	1	35.7	117.1	123.4	100	55	3	3	135	6.8	41	300	2	14	27	20
110396	1	47	1	4	2	3	4.1	0.6	14.6	281	53	2	3	3	110	5.4	190	2	3	2	3	1	1	21	4.1	81	105	0.93	26	94	142	0.5	262	1	29	100.4	97.9	123	76	3	3	306	5.5	53	360	0	15	24	13
115494	1	62	3	4	1	2	3.8	0.6	15.8	351	32	1	2	1	159	8.18	190	2	3	2	3	1	3	16	4.1	97	99	1.02	20	113	138	0.5	269	0	35.5	113.8	110	123	65	0	1	126	6.9	58	60	0	17	25	10
109607	1	63	1	3	2	3	4.1	0.4	9.8	281	49	2	3	3	104	7.94	189	2	3	2	3	2	4	18	4.2	102	105	0.94	17	142	145	0.5	271	1	23.2	89.8	94.9	133	80	3	3	245	5.5	55	120	2	16	25	18
117464	2	56	2	4	2	3	3	0.3	10	214	34	2	3	3	105	4.53	189	2	3	1	1	1	1	16	4	62	102	0.75	17	64	143	0.3	281	1	17.9	74.4	87.8	109	71	3	3	97.8	5.7	53	180	0	19	30	17
110353	1	71	1	4	2	3	3.3	0.3	9.1	248	52	2	3	1	145	6.21	189	2	3	2	3	1	2	12	4.1	70	104	1.04	28	103	141	0.4	293	1	26.7	102.4	101.7	126	63	3	3	257	7.9	87	20	1	14	27	9
110168	2	54	2	4	1	1	5.2	0.5	9.6	337	25	2	3	3	111	39.2	188	2	3	2	3	2	4	24	4	82	101	0.86	43	93	140	0.2	262	2	31.1	95.1	99.8	118	81	1	3	346	6.6	45	360	2	20	25	18
116280	2	69	3	3	2	3	10.5	1	9.5	214	66	2	3	3	103	9.44	188	1	2	2	3	2	4	29	4	72	98	0.75	34	45	137	0.2	252	2	30	102.3	110.4	138	72	3	3	158	5.8	42	300	2	20	25	18
113094	2	78	3	1	1	1	3.5	0.6	17.1	274	21	2	3	3	100	4.69	188	2	3	2	3	2	4	25	4.4	72	98	0.87	14	141	139	0.7	291	3	24.4	92.1	95.2	158	80	2	3	34	6	54	540	2	25	29	18
117147	2	49	1	3	2	3	4.4	0.3	6.8	218	16	2	3	3	106	2.93	188	2	3	2	3	2	4	26	4.5	71	98	0.55	117	146	140	0.8	283	1	21.7	77	88.8	129	85	3	3	148	5.6	74	30	2	27	24	16
111508	2	48	3	2	1	1	5.1	0.5	9.8	303	44	2	3	3	100	19.47	187	2	3	2	3	2	4	18	3.9	85	97	0.69	108	57	140	0.3	253	3	36.9	106	114.8	140	85	0	3	21.3	6	47	480	2	21	27	11
113439	1	66	1	1	1	1	4.5	0.8	17.8	239	52	2	3	3	96	3.71	187	2	3	2	3	1	3	15	4.3	110	101	0.88	27	80	141	0.6	261	1	26.8	103.7	95.9	146	95	2	3	18.8	5.6	55	480	0	25	27	7
114913	2	54	3	2	1	1	4.5	0.7	15.6	249	18	2	3	3	111	20.91	186	2	3	2	3	2	4	12	4	72	101	0.74	30	82	139	0.5	247	1	30	99.7	108.6	137	80	1	3	61.2	6.3	45	90	2	17	25	9
112410	2	73	2	6	1	1	5.3	0.8	15.1	283	22	2	3	3	94	10.04	186	2	3	2	3	2	4	18	4.2	78	105	1.07	17	71	144	0.5	269	2	39.1	106.2	122.7	165	73	1	3	306	5	81	180	2	31	27	18
114353	1	59	3	4	1	1	3.7	0.3	8.1	299	45	2	3	2	119	9.4	186	2	3	2	3	2	4	27	4.2	86	99	1.16	47	97	141	0.4	308	2	28.3	100.8	100	123	84	1	3	261	5.4	53	120	2	17	26	12
117400	1	60	3	5	2	3	7.8	0.9	11.5	251	25	2	3	3	103	3.3	186	2	3	2	3	1	3	37	4.5	61	95	0.63	61	136	138	1	283	1	22.5	87.5	98.9	134	75	3	3	272	4.8	78	300	0	35	30	13
111901	1	57	1	2	2	3	6.7	0.7	10.4	234	14	1	2	1	256	4.74	186	2	3	2	3	2	4	20	4.5	116	95	0.54	51	93	140	0.6	238	1	25.9	91.7	93.9	116	65	3	1	443	10.2	45	20	2	20	28	13
116330	1	41	2	6	2	3	3.9	0.7	17.9	183	53	2	3	3	113	7.09	185	2	3	2	3	1	3	19	4.6	50	100	0.91	49	82	142	0.4	258	2	25.8	100.342	106.992	118	82	3	3	177	5.3	52	240	0	18	30	15
112634	1	42	3	2	2	3	6.1	0.7	11.5	381	44	2	3	3	151	70.75	184	2	3	2	3	2	4	126	4	64	102	0.93	72	71	138	0.3	265	2	34.2	112.5	112.2	123	85	3	3	509	7.2	33	900	2	55	23	14
119707	1	20	2	6	2	3	12.5	1.3	10.4	347	17	2	3	3	122	45.6	184	2	3	2	3	2	4	126	4.6	62	98	0.71	126	142	138	0.6	256	1	38	119	116.5	123	82	3	3	921	5.6	37	120	2	94	28	10
115005	1	52	1	6	2	3	3.4	0.2	5.9	216	29	2	3	3	98	10.09	184	2	3	2	3	2	4	17	4.3	93	102	1.23	18	106	141	0.6	241	1	26.1	97.2	95.5	132	90	3	3	125	5.6	46	240	2	18	26	23
113119	1	52	1	5	2	3	4.5	0.8	17.8	314	18	2	3	2	96	4.51	184	2	3	2	3	1	3	19	3.8	87	102	1.09	21	110	139	0.9	248	2	31.9	117.1	110.7	117	71	3	3	83.4	5.4	45	180	0	28	26	21
115326	1	23	2	2	2	3	5.8	0.8	13.8	278	39	2	3	3	114	21.47	183	2	3	2	3	2	4	20	4.4	47	101	0.93	22	69	139	0.5	235	3	25.8	82.5	98.7	120	81	3	3	168	4.4	42	600	2	18	25	14
118087	1	51	1	1	2	3	5.5	1.5	27.3	260	21	2	3	3	101	10.8	183	2	3	2	3	1	3	21	4.5	80	101	0.98	30	122	137	0.8	266	1	29.2	103.7	105.2	134	85	3	3	153	5.8	40	300	1	20	24	13
110752	1	28	3	2	2	3	4.9	0.9	18.4	234	47	2	3	3	97	8.66	183	2	3	2	3	2	4	11	4.4	78	99	1.12	25	95	139	1.3	248	0	31.6	102.5	112.8	126	80	3	3	184	5.1	48	360	2	18	28	15
112550	1	44	3	5	2	3	3.7	0.3	8.1	241	26	2	3	3	105	8.69	183	2	3	2	3	1	3	24	4.3	71	99	1.05	24	124	138	0.5	271	2	26.4	96.3	100.1	114	72	3	3	309	5.1	52	480	0	22	26	15
111201	1	50	2	3	2	3	5.8	0.3	5.2	250	50	2	3	3	87	4.59	183	2	3	2	3	2	4	38	4.2	79	98	0.96	154	149	138	0.4	274	3	25.8	96.8	99	159	95	3	3	174	5.4	59	600	2	40	24	9
116184	1	33	3	6	2	3	2.9	0.5	17.2	325	49	2	3	3	93	11.94	182	2	3	2	3	2	4	37	4.1	93	98	0.92	74	77	136	0.2	304	3	25.7	98.4	104.7	122	72	3	3	79.5	5.6	48	660	2	33	25	14
113770	1	52	3	4	2	3	13.4	2.5	18.7	361	67	2	3	3	93	11.46	182	2	3	2	3	1	3	45	4.5	61	103	0.98	110	83	140	0.8	252	3	28.3	101	97.5	126	79	3	3	431	5.7	41	300	0	37	23	16
117507	1	65	3	4	2	3	4.7	0.6	12.8	271	7	2	3	3	94	11.62	182	2	3	2	3	1	1	17	4.2	112	106	0.96	40	130	142	0.4	252	1	28.1	110.1	105.8	118	82	3	3	524	5.7	53	600	1	20	19	14
114185	2	72	1	1	1	2	4.6	0.3	6.5	238	42	2	3	3	109	10.42	182	2	3	2	3	2	4	13	4.6	58	101	0.81	21	78	143	0.3	283	3	23.5	89.8	95.5	114	51	2	3	29.4	5.7	71	240	2	18	29	18
113775	2	67	3	1	2	3	4.9	0.3	6.1	216	30	2	3	3	98	4.8	182	2	3	2	3	2	4	20	4	71	104	0.61	19	62	141	0.3	277	1	23.5	85	94.2	110	68	3	3	145	6.3	82	60	2	26	28	16
116507	2	53	3	1	2	3	6.1	0.5	8.2	190	24	2	3	2	122	5.8	182	2	3	2	3	2	4	12	3.9	80	104	0.66	19	79	141	0.5	255	2	20.4	80.3	93	150	73	3	3	82.2	6.7	57	120	2	20	25	10
111660	2	58	3	1	2	3	6.2	0.9	14.5	221	28	2	3	3	100	3.57	182	2	3	2	3	2	4	16	4.1	42	106	0.71	14	68	145	0.3	242	3	23.6	85.5	99.4	156	80	3	3	90.6	5.6	41	20	2	18	27	8
114560	1	46	2	4	2	3	5.6	1	17.9	253	39	2	3	3	94	5.89	181	2	3	2	3	1	3	14	4.2	59	103	0.75	26	115	141	0.4	250	0	26.4	98.5	98.7	105	61	3	3	274	5.4	41	60	0	15	27	13
114868	2	39	3	5	2	3	2.9	0.2	6.9	264	18	2	3	3	110	3.24	181	2	3	2	3	1	3	15	4.1	55	101	0.92	18	105	142	0.8	303	2	24.3	87.9	97.6	160	107	3	3	46.4	4.9	103	300	1	29	23	14
118026	2	80	1	2	1	1	4.3	0.5	11.6	282	52	2	3	3	117	18.3	180	2	3	2	3	2	4	15	3.6	76	100	0.73	96	62	147	0.4	260	2	29.1	86.8	105	139	67	1	3	63.8	5.1	50	420	2	17	30	23
111650	2	32	3	2	2	3	4	0.8	20	180	24	2	3	3	98	5.52	180	2	3	2	3	2	4	12	4.4	34	101	0.78	17	81	139	1	258	2	20.2	68.4	85.2	94	55	3	3	201	5.1	66	360	2	13	23	15
114741	1	27	1	4	2	3	8.3	1.6	19.3	350	14	2	3	3	121	34.78	179	2	3	2	3	1	2	106	4.1	135	101	0.86	96	74	141	0.2	244	1	35.3	110.5	106.3	131	77	3	3	352	6.1	41	240	1	48	27	12
117699	2	47	3	1	1	1	5.4	0.7	13	370	9	2	3	2	132	19.8	179	2	3	2	3	2	4	15	4.1	61	100	0.93	30	125	142	0.6	254	0	29.7	93.8	116.4	116	88	1	3	44.8	5.9	45	300	2	15	26	10
119435	2	66	3	1	2	3	4.9	0.4	8.2	231	36	2	3	3	100	3.43	179	2	3	2	3	1	3	16	4.5	93	100	0.64	19	80	143	0.3	272	2	19.8	71.5	91.8	129	66	3	3	76.6	5.3	55	420	1	26	27	9
116741	1	22	2	3	1	2	6.2	1.1	17.7	346	31	2	3	3	102	32.22	178	2	3	2	3	1	1	56	3.7	73	104	1.48	119	40	141	0.1	269	0	41	131.7	129	123	81	0	3	107	5.6	48	180	1	47	23	14
112650	2	43	3	2	2	3	3.6	0.4	11.1	372	26	2	3	3	105	25.49	178	2	3	2	3	1	3	22	4	62	100	0.87	48	84	135	0.3	235	0	39.5	114.6	124.4	129	84	3	3	137	5.8	45	300	0	15	22	20
115380	1	48	2	3	1	1	7.4	0.4	5.4	251	47	2	3	3	126	27.85	178	2	3	2	3	2	4	31	4.2	88	103	0.93	24	98	142	0.4	243	2	30.6	108.3	106.2	147	87	0	3	189	5.9	54	480	2	24	25	12
115851	2	55	2	1	2	3	5.2	0.6	11.5	263	19	2	3	2	98	10.51	178	2	3	2	3	1	3	21	4	84	105	0.71	22	80	143	0.2	268	3	29.5	97.8	112.4	101	71	3	3	137	5.5	52	180	0	16	24	15
117701	1	48	1	3	2	3	3.3	0.5	15.2	271	47	2	3	3	109	12	178	2	3	2	3	2	4	25	4.4	92	105	0.76	18	84	140	0.8	264	2	30.3	106	106.8	127	85	3	3	30	5.2	44	600	2	21	20	20
109552	1	74	3	3	1	1	6.1	1.3	21.3	400	20	1	2	1	174	22.81	178	2	3	2	3	2	4	39	3.9	63	102	1.14	37	77	139	0.1	272	2	34	115	112.4	148	79	2	2	67.2	7.7	35	240	2	31	23	23
113355	2	67	1	6	1	1	4.6	0.3	6.5	270	37	2	3	3	124	11.27	177	2	3	2	3	2	4	13	3.9	119	105	1	11	75	144	0.5	247	1	34.3	116.7	119.3	113	82	0	3	215	5.9	42	180	2	13	24	25
119594	1	47	3	2	2	3	7	0.9	12.9	241	18	2	3	3	97	6.02	177	2	3	2	3	2	4	63	4	91	101	0.78	147	103	143	0.3	242	2	26.9	92.1	93.5	109	79	3	3	484	5.5	48	600	2	40	25	12
110264	1	63	3	2	1	1	8.6	1.1	12.8	260	49	2	3	3	117	9.54	177	2	3	1	1	1	3	8	4	90	101	0.91	21	58	140	0.3	232	0	25.1	97.7	101.8	168	109	0	3	481	5.8	38	480	0	15	26	13
111900	2	55	1	3	1	1	4.6	1	21.7	273	50	2	3	3	115	6.82	177	2	3	2	3	1	2	20	3.6	99	106	1.02	22	65	145	0.3	253	0	31.1	106.4	101.6	124.78	75.276	0	3	90.7	5.9	50	780	1	16	26	22
119261	1	20	2	3	2	3	10.2	2.1	20.6	345	28	1	2	1	180	13.81	177	2	3	2	3	2	4	61	4	30	103	0.73	18	72	141	0.3	235	0	38.6	125.3	130.6	121	89	3	0	151	11	34	360	2	47	22	7
118150	2	60	2	1	2	3	4.2	0.9	21.4	249	19	1	2	1	232	8.74	177	2	3	2	3	2	4	16	4	99	98	0.52	52	81	135	0.3	262	1	23.4	81.3	91.6	116	64	3	1	161	8.6	54	180	2	12	24	17
110545	1	37	2	2	1	2	6.1	0.1	1.6	344	36	2	3	3	109	36.77	176	2	3	2	3	2	4	32	4.2	61	100	0.93	24	85	135	1.2	228	1	42.9	140.2	125.6	128	94	0	3	281	5.4	35	180	2	25	21	16
110213	2	25	3	5	2	3	4.5	0.6	13.3	253	38	2	3	3	105	10.61	176	2	3	2	3	1	1	22	4.5	69	101	0.71	37	121	140	0.3	249	1	25.2	92.5	97	128	82	3	3	143	5.4	53	480	0	16	22	14
111625	1	80	1	4	2	3	5.6	1.1	19.6	296	53	2	3	3	101	9.33	176	2	3	2	3	1	3	11	4	87	102	1.18	20	132	143	0.5	240	1	26.9	104.8	102.5	152	69	3	3	246	5.2	50	480	0	15	28	21
114984	2	31	3	2	2	3	5.1	1.5	29.4	263	55	2	3	3	99	5.32	176	2	3	2	3	2	4	10	3.5	61	106	0.56	8	68	144	0.3	218	1	30.2	107.2	106.2	106	70	3	3	49.3	5.1	34	180	2	15	21	11
113294	1	46	3	6	2	3	5.6	0.5	8.9	100	30	2	3	3	101	3.39	176	2	3	2	3	2	4	24	4.2	78	100	1.12	17	133	142	0.6	257	2	23.9	75.4	94.8	129	76	3	3	389	5.5	77	240	2	24	27	22
114673	1	49	3	2	2	3	6.1	1.4	23	325	17	1	2	1	228	8.32	176	2	3	2	3	2	4	27	4.1	70	95	0.68	28	178	136	0.5	253	2	25.2	95.3	99.2	128	78	3	0	170	9.1	40	600	2	21	28	9
109639	2	42	3	4	2	3	4.3	0.7	16.3	266	42	2	3	3	102	8.79	175	2	3	2	3	2	4	8	3.8	76	104	0.67	15	101	143	0.3	259	3	28.3	95	103.6	112	72	3	3	88.9	5.3	57	480	2	18	25	13
117108	1	69	3	4	1	1	3.6	0.4	11.1	280	64	2	3	3	119	12.6	175	2	3	2	3	1	3	24	4.7	52	99	0.86	15	159	140	0.8	257	0	24.6	92.1	91.9	167	93	2	3	648	4.7	53	120	1	21	26	11
117090	2	68	3	4	2	3	3.1	0.4	12.9	285	50	2	3	3	100	6.32	175	2	3	2	3	2	4	17	4	83	102	0.68	18	131	140	0.7	248	2	26.9	98.1	102.7	117	73	3	3	62.7	6	62	180	2	18	25	16
114173	1	55	3	4	2	3	5.6	0.7	12.5	259	43	2	3	3	114	22.02	174	2	3	2	3	1	2	30	4.1	54	101	1.03	93	99	139	0.4	258	3	27.2	101.3	99.8	163	73	3	3	290	5.1	65	360	1	19	24	19
115546	2	56	2	2	1	1	3.8	0.9	23.7	292	9	2	3	2	120	18.52	174	2	3	2	3	2	4	27	4	96	100	0.65	61	90	141	0.3	281	1	25.7	100.8	99.2	126	71	1	3	95.3	5.7	48	300	2	21	27	14
118071	1	47	2	2	2	3	6.1	1.1	18	288	20	2	3	3	109	14.06	174	2	3	2	3	1	2	25	4.2	70	101	1.22	34	118	141	0.7	240	2	31	100.1	105.7	114	70	3	3	456	5.9	53	600	1	19	23	16
118913	2	47	3	2	2	3	4	0.2	5	169	41	2	3	3	99	3.63	174	2	3	2	3	2	4	10	4.3	57	101	0.92	11	86	139	0.3	262	0	20.2	69.3	88.4	94	60	3	3	45.2	5.6	78	360	2	16	28	13
110207	2	52	3	6	2	3	3.8	0.4	10.5	337	21	3	3	2	167	8.72	174	2	3	2	3	2	4	14	4	89	102	0.68	14	79	140	0.7	242	3	26.8	93.4	100	118	63	3	3	41.4	7.2	45	240	2	13	27	9
115230	1	49	3	5	2	3	5.9	0.2	3.4	222	29	2	3	3	99	2.21	174	2	3	2	3	2	4	20	4.7	59	99	0.82	9	170	139	1.5	263	2	20.6	79.1	90.8	112	66	3	3	135	5.3	80	480	2	24	27	14
115782	2	68	2	6	1	1	4.8	0.2	4.2	268	21	2	3	2	118	12.41	173	2	3	2	3	2	4	15	4.4	113	102	1.03	17	94	144	0.5	256	0	24.5	91.7	91	122	81	1	3	660	6.4	75	240	2	23	25	17
113658	2	37	1	2	1	1	5.8	0.6	10.3	325	15	1	2	2	196	17.32	173	2	3	2	3	2	4	22	3.9	94	101	0.45	24	75	137	0.6	253	3	32.2	97.2	109.1	124.78	75.276	0	0	89.6	8.5	58	75	2	14	23	14
119313	2	62	1	1	1	1	5.4	0.9	16.7	291	20	2	3	2	100	17.51	172	1	2	2	3	1	1	13	4.1	103	103	1	13	75	141	0.3	247	0	43.8	137	143.4	157	96	0	3	197	6	45	300	0	14	26	11
110508	2	61	2	4	1	1	5.1	0.4	7.8	192	26	2	3	2	93	10.8	172	2	3	2	3	2	4	14	3.9	60	100	0.9	19	85	141	0.5	259	1	25.2	84.3	102.2	131	90	1	3	38.9	5.8	71	360	2	17	24	16
117295	2	52	3	2	1	1	5.1	0.9	17.6	339	37	1	2	1	139	24.27	172	2	3	2	3	1	3	18	3.8	66	103	0.93	44	55	143	0.3	254	1	36.3	114.6	114.2	108	69	1	1	268	7.7	60	360	1	19	29	18
115751	2	61	3	3	2	3	3.9	0.3	7.7	279	32	2	3	3	93	7.13	172	2	3	2	3	1	3	25	4.4	51	102	0.6	20	113	145	0.3	289	1	27	92.3	96	136	70	3	3	155	5.8	47	480	0	22	29	11
113088	1	78	2	3	1	1	5.7	1.2	21.1	363	56	2	3	3	109	9.41	172	2	3	2	3	1	3	19	4	62	103	1.13	33	60	142	0.8	234	2	27.4	104.7	106.4	148	70	1	3	117	4.9	54	120	1	22	30	19
117358	1	36	2	1	1	1	9	1.2	13.3	339	20	2	3	2	121	11.52	172	2	3	2	3	2	4	26	4.5	71	100	0.93	23	144	142	0.6	242	1	28.6	96.7	100.7	130	78	0	3	385	5.6	41	600	2	19	28	15
117925	1	35	1	3	2	3	4.9	0.9	18.4	279	25	2	3	3	114	7.7	172	2	3	2	3	1	3	26	3.9	62	100	0.82	21	142	136	0.6	239	1	36.4	98.3	105.8	112	65	3	3	66	5.3	58	120	0	25	27	14
114117	2	54	3	3	2	3	2.2	0.2	9.1	240	34	2	3	3	102	2.94	172	2	3	2	3	2	4	17	4.3	78	103	0.81	7	133	145	1.1	248	2	24.6	83.2	100.8	95	64	3	3	43.5	5.3	56	240	2	22	25	13
109415	2	61	3	1	1	1	6.9	0.5	7.2	348	78	2	3	3	130	31.89	171	2	3	2	3	2	4	36	3.4	104	103	0.91	43	72	140	0.6	241	2	42.8	129.8	130.5	142	80	1	3	102	7	43	300	2	27	26	11
110806	2	53	1	1	2	3	4.3	0.4	9.3	331	21	2	3	3	113	12.58	171	2	3	2	3	1	3	13	4.1	118	97	0.49	22	36	140	0.2	262	0	37.6	116	118.6	135	79	3	3	21.2	6	32	480	1	14	29	8
119753	2	46	3	2	2	3	8.9	0.5	5.6	348	33	1	1	1	313	41.66	171	2	3	2	3	2	4	46	4	122	97	0.62	129	80	135	0.9	246	0	34.9	106.6	117.6	112	83	3	0	170	10.9	33	600	2	30	24	7
118816	1	26	2	2	2	3	3.6	0.5	13.9	225	46	2	3	3	90	3.74	171	2	3	2	3	2	4	21	4.5	63	98	1.33	18	63	138	0.4	256	1	25.2	86.9	101.9	99	74	3	3	156.023	5.2	41	360	2	26	27	15
113098	1	42	3	2	2	3	3.3	0.3	9.1	229	30	2	3	3	96	3.8	171	2	3	2	3	1	3	18	4.5	71	99	0.95	24	121	140	0.4	234	2	23.9	86.8	96.5	112	65	3	3	148	5.4	53	480	1	16	27	16
119360	2	60	1	1	1	1	5	0.4	8	328	48	2	3	2	108	15.74	170	2	3	2	3	2	4	25	4.3	69	99	0.64	28	148	139	1	239	0	29.8	103	103.6	126	74	1	3	318	6	43	240	2	25	26	12
119058	2	78	2	3	1	1	5.8	0.9	15.5	274	38	2	3	3	110	12.69	170	2	3	2	3	2	4	15	3.9	110	94	0.7	12	89	133	0.5	259	1	27.1	95.4	105.6	142	67	0	3	278	6	45	480	2	24	25	14
112389	1	44	2	1	2	3	5.1	0.7	13.7	279	16	2	3	3	90	11.19	169	2	3	2	3	2	4	21	4.1	63	102	1.11	24	97	141	0.3	243	0	29.5	106.5	110.7	115	67	3	3	57.9	5.8	48	480	2	15	27	10
112124	1	71	1	1	1	1	5.4	1.4	25.9	273	12	2	3	3	107	13.16	169	2	3	2	3	1	3	15	3.9	107	102	0.65	19	123	140	0.6	228	3	21.3	84	106.992	168	87	2	3	113	5.7	37	180	1	15	27	22
118980	2	59	3	2	2	3	4.5	0.4	8.9	231	31	3	3	2	96	9.64	169	2	3	2	3	1	1	18	4.2	99	100	0.93	26	64	138	0.3	262	1	25	96	105	103	65	3	3	124	5.7	72	180	1	17	29	11
112054	2	55	3	4	1	1	3.3	0.3	9.1	235	20	2	3	3	97	8.68	169	2	3	2	3	2	4	13	4.1	64	99	0.87	14	92	142	0.3	245	2	21.8	86.8	98.5	113	90	1	3	183	5.4	50	300	2	19	28	21
113751	1	61	2	6	1	1	5.2	0.9	17.3	371	21	1	2	1	139	8.67	169	2	3	2	3	2	4	14	4	70	100	0.84	24	95	141	0.8	239	1	31.3	115.3	108.8	138	84	1	1	94.7	7	41	240	2	17	27	19
117192	1	60	2	6	1	1	5.5	0.5	9.1	273	49	2	3	3	99	23.36	168	2	3	2	3	2	4	37	3.6	117	102	1.53	45	90	140	0.7	229	2	31.9	104.8	106.2	131	84	1	3	158	5.8	47	240	2	31	27	19
111869	2	44	3	2	1	1	4	0.7	17.5	233	30	2	3	2	108	15.57	168	2	3	2	3	2	4	17	4.1	52	103	0.77	18	104	140	0.5	238	2	25.6	88.6	97	114	78	1	3	225	5.9	55	300	2	18	25	12
112108	2	53	3	6	1	1	4.9	1.7	34.7	300	39	2	3	3	102	11.42	168	2	3	2	3	2	4	13	3.5	72	104	0.88	11	54	140	0.6	245	2	56.9	139.3	156.8	130	72	1	3	86.9	5.6	60	180	2	13	26	18
109864	2	75	2	2	2	3	2.6	0.3	11.5	329	51	2	3	3	102	7.51	168	2	3	2	3	2	4	16	4	69	103	0.6	12	90	142	0.6	267	2	26.2	84.3	104.3	134	75	3	3	122	5.5	83	120	2	18	28	14
118038	2	65	1	1	2	3	4.5	0.1	2.2	237	33	2	3	3	101	6	168	2	3	2	3	1	1	17	3.7	86	103	0.76	19	131	142	0.3	241	3	25.4	99.5	93.3	148	85	3	3	185	5.6	48	480	1	21	25	15
114212	2	66	3	1	2	3	3.4	0.6	17.6	248	67	2	3	2	101	3.81	168	2	3	2	3	2	4	11	3.9	60	103	0.68	10	102	142	0.7	246	2	23.7	80.3	97.4	148	73	3	3	133	5	70	180	2	15	25	15
119364	2	73	3	2	2	3	5.5	1.1	20	208	37	2	3	3	119	4.75	168	2	3	2	3	1	1	9	4.4	77	101	0.69	10	103	139	0.4	260	2	25.5	88.6	96	124.78	75.276	3	3	34.4	5.3	60	180	1	14	22	8
118103	1	54	3	4	2	3	5.4	0.3	5.6	223	9	2	3	2	111	13.59	167	2	3	2	3	2	4	15	4.2	96	101	1	21	159	142	0.6	231	2	31.5	106.3	111.8	138	91	3	3	103	5.6	36	240	2	17	28	13
109480	1	30	3	4	2	3	7.8	0.8	10.3	400	0	1	2	1	268	46.42	167	2	3	2	3	1	1	59	4.1	64	95	0.75	57	88	137	0.3	229	0	61.9	161.6	157	112	96	3	0	338	13.5	37	300	1	29	26	12
111558	1	80	1	3	2	3	4.4	1.2	27.3	249	19	2	3	3	105	8.97	167	2	3	2	3	2	4	10	4.2	82	96	1.29	16	63	139	0.4	234	2	24.2	100.1	97.8	122	60	3	3	276	5.2	64	420	2	17	28	30
118712	1	23	3	3	2	3	5.8	0.8	13.8	316	16	2	3	3	104	19.34	166	2	3	2	3	2	4	159	3.9	100	102	0.85	136	61	142	0.8	242	1	39.2	118.1	116	118	62	3	3	58.6	5.6	38	240	2	77	25	10
109519	1	55	3	5	2	3	5.3	0.5	9.4	355	48	2	3	2	125	25.7	166	2	3	2	3	1	1	22	3.5	56	99	0.81	37	101	137	0.3	256	1	42.4	136.8	125.6	148	90	3	3	153	6.3	70	300	1	14	25	19
115416	2	64	1	6	1	1	3.7	0.2	5.4	250	42	2	3	3	97	9.98	166	2	3	2	3	2	4	9	4	71	105	0.6	15	87	143	0.3	235	2	23.9	80.9	85.1	152	86	1	3	635	5.5	41	240	2	16	26	16
109282	1	76	3	1	1	1	4.6	0.8	17.4	315	43	2	3	3	95	7.49	166	2	3	2	3	1	3	17	4.3	74	105	0.88	24	62	145	0.3	239	2	26.6	100.342	106.992	141	77	2	3	49.8	5.5	43	900	1	19	25	18
114769	2	61	2	2	2	3	8	1.3	16.3	175	59	2	3	3	89	5.15	166	2	3	2	3	2	4	8	4.1	74	104	0.97	18	55	140	0.3	253	3	22.1	78	95.9	143	87	3	3	190	5.2	72	360	2	14	23	18
112670	2	68	2	1	2	3	3.4	0.4	11.8	292	48	2	3	3	106	4.33	166	2	3	2	3	2	4	20	4.1	75	99	0.51	28	101	141	0.4	253	3	20	75.6	90.5	158	69	3	3	183	5	61	240	2	20	32	12
118248	1	61	3	5	1	1	5.1	0.8	15.7	357	30	2	3	3	96	32.6	165	1	2	1	2	1	1	18	3.7	81	101	0.83	151	110	141	0.3	228	3	27.5	103.4	99.2	136	65	1	3	50	5.4	51	420	0	20	27	12
117139	1	38	3	2	2	3	5.1	0.4	7.8	212	29	2	3	3	100	13.61	165	2	3	2	3	2	4	44	4.2	74	101	1.04	63	78	140	1.2	235	1	26.1	87.7	98.1	116	69	3	3	279	5.5	58	120	2	36	28	13
118433	1	48	3	3	2	3	4.4	0.3	6.8	297	72	2	3	3	101	11.14	165	2	3	2	3	2	4	24	4	89	103	1.1	17	145	142	0.8	235	3	28.6	103.7	104.9	115	80	3	3	150	5.6	39	600	2	21	27	11
112354	1	38	3	4	1	1	5.6	0.6	10.7	301	43	2	3	3	110	13.14	165	2	3	2	3	2	4	19	3.8	56	100	1.32	36	42	137	0.3	256	2	31.1	102.8	103.7	132	78	0	3	14.9	5.8	41	720	2	20	24	13
116073	1	53	3	2	1	1	5.9	1.3	22	247	12	1	2	2	152	20.97	165	2	3	2	3	1	1	17	4	108	99	1.29	63	60	137	0.2	240	2	33.2	117.7	105.6	123	77	1	1	154	7.7	35	480	1	16	26	16
113888	1	73	3	4	2	3	6.3	1	15.9	351	35	2	3	3	110	9.37	165	2	3	2	3	2	4	17	3.8	87	101	0.84	43	156	143	0.4	255	1	25.1	91.4	94.8	125	76	3	3	149	5.4	61	360	2	18	28	16
119683	2	62	2	1	2	3	3.1	0.6	19.4	197	28	2	3	3	86	3.91	165	2	3	2	3	1	1	9	3.8	76	105	0.67	28	115	141	0.4	232	3	25.8	94	99.7	137	81	3	3	551	5.3	50	120	1	15	23	16
114303	1	42	1	5	2	3	3.3	0.1	3	168	76	2	3	3	90	3.34	165	2	3	2	3	1	1	13	4.3	40	101	1.06	16	98	141	0.8	255	1	21.9	78.9	91	116	74	3	3	50.8	5.4	63	30	1	15	27	14
111669	1	45	2	2	2	3	7.1	1.7	23.9	337	43	2	3	3	105	20.3	164	2	3	2	3	1	1	41	4.2	92	102	1.02	67	106	140	0.8	229	0	38.1	121.2	121.9	130	91	3	3	301	6	32	240	0	23	23	15
114915	2	44	3	2	2	3	5.2	0.7	13.5	225	14	2	3	3	100	12.57	164	2	3	2	3	2	4	16	4.3	82	99	0.88	14	88	141	1	233	2	28.1	90.5	103.5	106	69	3	3	65	4.9	38	300	2	16	27	16
114545	1	80	3	1	1	1	3.5	0.9	25.7	230	66	2	3	3	115	11.72	164	2	3	2	3	1	3	37	4.6	67	99	1.25	16	76	138	0.4	230	2	28.7	118.6	108.4	121	56	1	3	114	5.8	54	480	0	36	25	37
117243	2	59	3	3	2	3	3.1	0.5	16.1	232	35	2	3	3	91	5.54	164	2	3	2	3	1	3	14	4.3	73	101	0.83	9	89	142	0.3	253	1	21.9	86	94.4	132	75	3	3	65.3	5.5	78	240	1	18	27	16
109637	2	46	3	4	2	3	2.8	0.3	10.7	246	12	2	3	3	96	5.86	164	2	3	2	3	2	4	13	3.8	75	101	0.88	13	63	139	1	229	1	29.7	93.4	122	113	74	3	3	310	5.6	51	60	2	19	26	13
113266	2	44	1	2	2	3	3.4	0.6	17.6	257	29	2	3	3	104	6.93	164	2	3	2	3	2	4	14	3.9	63	98	0.63	36	229	137	1.4	235	1	24.5	79.5	92.6	107	70	3	3	116	5.5	54	720	2	18	22	14
112747	1	66	1	3	2	3	5.1	0.7	13.7	284	35	1	2	1	159	8.08	164	2	3	2	3	2	4	26	3.9	56	97	0.88	73	135	139	0.5	255	1	22.8	88.7	90.6	159	76	3	2	177	7.6	53	360	2	21	25	19
111704	2	52	2	1	2	3	4.9	0.6	12.2	265	16	1	1	2	178	8.25	164	2	3	2	3	2	4	13	3.5	78	101	0.48	15	46	140	0.2	242	0	27.5	101.2	106.3	132	70	3	0	83.4	9.9	52	180	2	22	25	12
118476	1	42	3	5	2	3	5.9	0.3	5.1	221	26	2	3	3	99	22.98	163	2	3	2	3	1	3	23	4	79	101	0.93	31	137	136	0.4	223	2	32.6	106.1	115.5	126	85	3	3	248	5.4	50	180	1	18	30	16
116610	2	55	3	6	2	3	4.4	0.6	13.6	299	48	2	3	3	98	14.97	163	2	3	2	3	2	4	11	3.9	69	105	0.86	11	97	143	0.2	237	2	27.3	92.1	108.9	119	75	3	3	30	5.8	54	600	2	16	26	13
111335	2	55	1	6	1	2	5.1	0.2	3.9	245	34	2	3	2	89	10.39	163	2	3	2	3	2	4	13	3.7	79	101	0.77	10	73	141	0.6	236	0	32.6	104.9	110	144	93	1	3	76.7	6	56	600	2	18	25	10
118904	1	36	3	2	1	1	3.4	0.4	11.8	316	12	2	3	3	105	8.99	163	2	3	2	3	1	3	20	4.3	81	101	0.78	27	106	141	1	219	2	33.5	109.6	108.5	124.78	75.276	0	3	176	5.4	40	600	1	18	25	14
109342	2	43	3	4	2	3	5	1.1	22	309	68	2	3	3	97	6.13	163	2	3	2	3	1	1	9	4.1	87	98	0.67	20	77	136	0.4	237	0	35.5	111.1	119.3	100	66	3	3	168	5.2	61	600	0	12	25	17
111175	2	46	2	1	2	3	5.4	1.3	24.1	365	28	1	2	1	151	12.66	163	2	3	2	3	2	4	19	3.8	84	99	0.48	20	65	138	0.3	232	1	29.1	86.2	102.6	121	72	3	0	32.4	6.5	53	240	2	14	22	14
114231	2	57	3	2	2	3	3.5	0.6	17.1	211	39	2	3	2	107	5.83	163	2	3	2	3	2	4	15	3.7	71	102	0.73	9	55	142	0.2	229	2	26	84.9	112.2	124	75	3	3	27.4	6.1	56	420	2	23	30	12
116504	2	80	2	2	1	1	3.3	0.3	9.1	212	6	1	2	1	115	5.21	163	2	3	2	3	2	4	12	4	112	102	0.78	13	91	143	0.5	240	2	23.1	97	98.5	160	79	1	2	111	6.2	64	900	2	14	28	14
110347	1	32	3	3	2	3	5.4	0.6	11.1	362	15	2	3	3	96	23.71	162	2	3	2	3	2	4	54	4.3	64	103	0.9	91	55	142	0.3	224	2	30.3	104	102.8	117	88	3	3	388	5.5	46	480	2	29	24	17
112432	2	33	3	4	2	3	6	1.2	20	273	34	2	3	2	102	21.06	162	2	3	2	3	1	3	20	4	80	102	0.78	16	77	141	0.3	228	2	40.2	121.4	128.5	123	85	3	3	73.3	4.8	52	600	1	21	23	19
111797	1	61	2	2	1	2	10.3	2.1	20.4	340	49	1	2	1	137	15.23	162	2	3	2	3	1	3	56	4.6	90	100	0.85	169	162	141	0.9	236	1	25.6	96.8	96.2	145	83	2	2	814	5.8	40	600	0	38	31	14
114141	1	60	3	3	2	3	4.4	0.3	6.8	253	34	2	3	2	111	9.71	162	2	3	2	3	2	4	24	3.9	87	105	0.84	54	132	145	0.4	240	2	24	90.2	100	142	84	3	3	229	5.7	61	720	2	20	28	11
113113	2	41	2	6	1	1	2	0.3	15	287	81	2	3	3	108	8.83	162	2	3	2	3	2	4	20	4.1	92	97	0.71	13	95	139	0.6	260	0	29.2	90.1	102.3	112	57	0	3	108	5.9	49	120	2	26	31	12
119700	2	53	3	6	2	3	6.7	1.9	28.4	228	40	2	3	2	101	6.04	162	2	3	2	3	2	4	13	3.7	43	100	0.76	25	86	139	0.3	238	2	28.6	99.5	112	134	79	3	3	117	6	60	660	2	18	26	13
112957	2	51	1	2	2	3	6.5	0.8	12.3	275	16	3	3	1	133	9.2	162	2	3	2	3	2	4	20	4.2	91	101	0.47	45	118	139	0.3	254	1	33.9	103.7	113.3	124.78	75.276	3	3	133	6.6	47	60	2	15	26	13
117280	2	60	3	6	2	3	3.8	0.3	7.9	215	23	2	3	3	86	2.03	162	2	3	2	3	1	3	49	3.6	96	102	0.69	86	126	140	0.4	238	2	28.3	82.2	105.7	124.78	75.276	3	3	76.6	5.6	73	240	1	37	28	22
110624	1	43	3	2	2	3	4.9	0.5	10.2	313	13	2	3	2	142	6.95	162	1	2	2	3	2	4	35	4.2	71	105	0.83	63	69	143	0.2	230	1	27.3	95.5	101.5	120	73	3	3	300	6.3	41	30	2	29	26	18
110718	1	32	3	2	2	3	8.8	1	11.4	368	26	2	3	3	95	15.53	161	2	3	2	3	2	4	81	4.6	48	97	1.08	68	111	138	0.6	228	1	45	132.6	136.4	145	104	3	3	311	6	47	840	2	37	27	10
119554	2	73	3	6	2	3	10.2	0.9	8.8	360	23	2	3	3	107	20	161	2	3	2	3	2	4	10	3.9	81	105	0.7	15	76	141	0.3	258	3	48.5	100.342	106.992	127	83	3	3	408	5.4	66	720	2	14	25	18
110206	1	37	3	5	2	3	6.1	0.4	6.6	384	21	2	3	3	112	13.19	161	2	3	2	3	1	1	43	3.9	123	100	0.67	136	119	138	0.2	239	0	32.9	113.5	106.5	132	83	3	3	188	5.7	51	360	0	62	23	8
115292	1	62	3	3	2	3	5.4	0.9	16.7	352	33	2	3	3	106	8.22	161	2	3	2	3	2	4	26	4.8	54	102	0.91	29	108	142	0.6	234	2	29.9	103.2	107.5	141	83	3	3	660	5.4	46	180	2	21	25	15
109917	2	54	3	5	2	3	2.5	0.2	8	171	34	2	3	3	99	5.98	161	2	3	2	3	2	4	18	4.1	44	104	0.62	12	92	141	0.5	244	2	22.3	80.1	100.1	95	58	3	3	106	5.4	74	600	2	22	28	17
113063	2	57	3	4	2	3	3.8	0.3	7.9	232	57	2	3	3	102	5.08	161	2	3	2	3	2	4	14	4.1	34	103	0.65	11	75	143	0.3	234	2	20.9	73.8	93.3	99	65	3	3	20.2	5.4	59	720	2	19	29	20
117286	2	46	3	5	2	3	6.1	0.7	11.5	259	27	2	3	3	101	4.04	161	2	3	2	3	1	3	14	4.2	54	99	0.7	13	87	137	0.3	266	2	24.9	85.8	96.7	111	69	3	3	32.8	5.3	97	180	0	18	27	18
111618	1	48	2	3	2	3	4.3	0.8	18.6	198	29	2	3	3	99	3.71	161	2	3	2	3	1	1	11	3.9	83	102	0.88	24	85	141	0.4	223	3	21	77.4	83.7	143	85	3	3	126	5.3	48	300	1	12	27	8
118523	2	54	2	2	2	3	3.1	0.3	9.7	208	25	2	3	3	87	9.83	160	2	3	2	3	2	4	16	3.8	110	105	0.69	29	62	141	0.3	245	2	28.3	96.5	109	102	72	3	3	65.6	5.6	70	360	2	20	24	19
117793	2	80	3	2	1	1	5.1	0.8	15.7	241	23	1	1	2	95	11.32	160	2	3	2	3	2	4	14	4	75	100	1.32	14	76	136	0.5	250	1	26	87	100.4	172	71	2	0	145	6.7	70	240	2	17	23	19
111263	1	57	3	5	1	1	3.6	0.4	11.1	236	18	2	3	2	107	9.43	160	2	3	2	3	2	4	17	4.5	45	100	0.86	21	79	142	0.4	221	2	27.1	98.1	100.5	139	94	1	3	436	5.5	49	720	2	16	26	25
117665	2	66	3	5	2	3	3.3	0.8	24.2	296	31	2	3	2	98	5.59	160	2	3	2	3	1	3	26	4.1	86	105	0.91	15	62	144	0.2	241	2	30.8	98.3	104.1	104	58	3	3	45.8	5.4	69	240	1	27	26	22
119772	1	36	3	4	2	3	4.9	0.6	12.2	272	24	2	3	3	107	6.45	160	2	3	2	3	1	3	30	4.3	55	101	0.88	56	128	142	0.3	249	2	25.1	87.1	98.6	119	81	3	3	273	5.7	49	240	0	23	28	12
119755	2	75	3	6	2	3	5.3	1	18.9	257	51	2	3	3	100	3.7	160	2	3	2	3	2	4	16	3.9	60	104	0.82	13	82	141	0.2	242	3	21	79.8	87.7	165	72	3	3	242	5.9	62	60	2	24	28	14
113584	2	54	3	2	2	3	3.3	3.2	97	278	71	2	3	3	86	34.66	159	2	3	2	3	2	4	19	3.7	64	105	0.76	20	64	142	0.2	229	2	26.4	95	100.5	124.78	75.276	3	3	88.8	5.3	62	120	2	16	24	18
118889	2	58	3	3	2	3	7.2	4.8	66.7	373	37	2	3	3	108	18.69	159	2	3	2	3	2	4	40	4.7	44	99	0.71	28	62	138	0.2	240	3	33.4	104.3	121.2	124.78	75.276	3	3	95.8	5.9	52	180	2	31	27	13
111274	1	69	3	2	1	3	12.1	3	24.8	319	36	3	3	2	133	17.8	159	2	3	2	3	1	3	18	3.9	108	100	1.09	100	74	138	0.1	262	3	33.5	126.4	124.7	122	77	2	3	302	6.3	64	9999	1	24	25	20
112063	2	41	3	3	1	1	3.8	0.5	13.2	293	40	2	3	3	104	9.65	159	2	3	2	3	2	4	10	2.6	62	100	0.54	18	25	136	0.2	255	1	42.2	120.9	132.5	129	88	0	3	6.18	5.8	80	120	2	11	25	13
113353	2	60	2	2	2	3	2.8	0.1	3.6	247	27	2	3	3	101	7.66	159	2	3	2	3	1	1	10	4.2	127	103	0.97	18	119	142	0.3	253	3	19.6	71.2	88.6	124.78	75.276	3	3	36	5.6	78	720	1	22	26	12
117777	2	41	1	2	2	3	5.1	0.3	5.9	194	43	2	3	3	95	3.8	159	2	3	2	3	2	4	14	4.7	38	103	0.61	18	91	139	0.4	249	0	19.6	75	93.7	90	49	3	3	47.7	5.3	80	120	2	17	26	18
118229	1	69	3	4	2	3	4.1	0.5	12.2	206	47	2	3	3	91	2.96	159	2	3	2	3	2	4	12	3.9	61	102	1.18	15	116	140	0.9	231	2	28.3	97.7	105.5	124.78	75.276	3	3	280	5.1	55	180	2	16	25	14
118944	1	51	2	3	2	3	7	1.9	27.1	163	36	2	3	3	83	0.71	159	2	3	2	3	1	1	19	4.5	76	95	1.02	21	88	138	0.4	227	2	18.2	71.3	84.5	131	78	3	3	69.8	5.5	54	600	1	23	30	21
111377	1	51	3	6	1	1	6.4	1.4	21.9	400	23	2	3	3	99	27.36	158	2	3	2	3	2	4	21	3.6	117	100	0.84	33	77	141	0.5	217	2	53.4	149	156.7	114	71	1	3	226	5.6	36	600	2	19	28	15
116299	2	58	1	6	1	1	5.5	0.3	5.5	353	26	2	3	2	144	19.68	158	2	3	2	3	2	4	34	3.8	60	103	0.66	38	137	142	0.5	234	3	26	104.5	100.9	130	87	1	3	99.3	7.4	60	180	2	24	23	14
117058	2	60	3	4	2	3	3.8	0.4	10.5	200	38	2	3	3	94	7	158	2	3	2	3	2	4	39	3.9	76	106	0.73	41	72	143	0.4	244	1	28.2	96.3	109.3	106	63	3	3	466	5.3	72	180	2	47	24	10
115046	1	52	3	2	2	3	3.9	1.1	28.2	195	38	2	3	3	101	7.08	158	2	3	2	3	2	4	37	4.2	77	99	1.03	19	93	139	0.7	216	2	26	92.4	99.8	105	67	3	3	134	6.3	39	300	2	26	29	13
116881	1	56	3	3	2	3	4.8	0.9	18.8	214	33	2	3	3	107	5.28	158	2	3	2	3	2	4	20	4	56	102	1.13	19	57	140	0.3	239	2	21.3	86.6	90.7	112	63	3	3	40.6	5.7	72	420	2	23	29	14
116360	1	48	3	3	2	3	6.5	0.9	13.8	285	17	2	3	3	95	2.94	158	2	3	2	3	2	4	18	4.3	68	100	1.01	15	145	141	2.3	244	2	26.4	100.6	106.3	126	73	3	3	91.8	5.6	69	180	2	18	26	16
110917	1	47	3	6	2	3	6.6	0.3	4.5	220	44	2	3	3	99	3	158	2	3	2	3	1	1	41	4	57	103	1.01	54	70	141	0.3	258	1	23.9	93	96.1	128	87	3	3	451	5.6	85	120	1	37	26	12
118958	1	40	2	2	2	3	4.8	0.6	12.5	200	34	2	3	3	275	3.66	158	2	3	2	3	2	4	10	3.9	143	96	0.83	16	62	136	0.5	211	1	22.2	89.5	97.1	129	88	3	3	219	9.5	44	30	2	12	28	14
119628	2	46	3	2	2	3	4.4	0.7	15.9	262	21	2	3	3	97	16	157	2	3	2	3	2	4	22	3.9	90	104	0.53	25	120	143	0.2	230	2	30.8	109.1	116.1	122	80	3	3	69.1	5.3	59	600	2	21	24	15
112716	2	33	3	2	1	1	5.1	0.8	15.7	250	93	2	3	3	98	11.65	157	2	3	2	3	1	1	8	3.5	103	101	0.71	20	59	136	0.2	223	0	51.1	152	155.8	127	104	0	3	21.8	5.4	54	180	1	11	22	6
111452	1	62	1	2	1	1	3.4	0.3	8.8	257	15	2	3	3	96	10.35	157	2	3	2	3	1	1	28	3.9	205	102	1	47	76	137	0.3	222	1	23.8	90.1	90.5	123	71	2	3	30.6	5.7	41	120	0	29	23	23
110085	1	60	2	2	2	3	6.1	0.6	9.8	232	31	2	3	3	116	16.08	157	2	3	2	3	2	4	20	4.2	77	100	0.92	11	34	140	0.3	222	2	29.8	104.3	101.3	128	77	3	3	8.49	6.1	45	240	2	22	23	17
118111	2	54	3	1	1	1	4.6	0.3	6.5	311	32	2	3	3	114	15.09	157	2	3	2	3	2	4	43	4.1	92	99	0.62	51	103	138	0.4	242	2	31.3	106.5	113.6	119	73	1	3	262	6.2	53	300	2	30	21	19
119708	1	80	1	1	2	3	4.7	0.4	8.5	340	18	2	3	3	116	10.66	157	2	3	2	3	1	3	19	4.1	96	103	1.45	15	78	142	0.5	250	1	24.3	98.1	96.8	140	84	3	3	61.6	5.6	39	480	1	21	26	25
117613	1	48	3	2	1	1	4.8	0.7	14.6	284	20	2	3	3	114	9.28	157	2	3	2	3	2	4	26	4.2	75	99	0.91	40	104	141	0.5	229	2	31.2	105.2	98.3	121	85	0	3	110	5.8	45	420	2	20	28	13
113766	2	58	3	1	2	3	3.3	0.8	24.2	214	57	2	3	3	100	4.78	157	2	3	2	3	1	1	8	3.9	54	104	0.79	8	50	141	0.2	213	1	26.2	97.8	101.8	97	60	3	3	63.7	5.5	45	45	0	14	26	13
111130	1	34	3	3	2	3	5	0.2	4	336	38	2	3	3	102	4.56	157	2	3	2	3	1	1	16	4	90	104	0.71	16	64	141	0.4	214	3	32.5	112.7	111.5	124	69	3	3	29.8	5.2	44	360	1	19	24	11
110750	1	52	1	1	1	1	7.4	0.7	9.5	277	11	2	3	3	105	22.81	156	2	3	2	3	2	4	23	4	101	102	1.11	27	107	142	0.3	223	1	31.5	102.4	108.3	143	94	1	3	133	5.9	52	30	2	20	29	16
113737	2	56	1	6	1	1	3.1	0.4	12.9	317	91	2	3	2	112	22.37	156	2	3	2	3	2	4	20	4	93	103	0.69	14	119	143	0.4	232	3	34.7	120.5	122.3	140	76	1	3	44.8	5.9	68	120	2	18	25	17
116276	2	49	3	3	1	1	3.3	0.4	12.1	261	59	2	3	3	107	14.37	156	2	3	2	3	1	1	10	4.1	116	99	0.83	26	97	138	0.2	229	2	39.3	112.4	128.5	125	77	0	3	222	5.7	64	420	1	14	27	11
110503	2	34	2	2	2	3	5.6	1.1	19.6	343	14	2	3	3	91	9.02	156	2	3	2	3	1	1	17	3.8	90	102	0.67	18	23	138	0.2	226	1	33.9	109.8	114.1	109	72	3	3	8.55	5.8	35	60	0	13	24	9
110985	1	25	3	3	2	3	4	0.1	2.5	330	33	2	3	3	96	10.16	156	2	3	2	3	2	4	21	4.1	77	100	0.8	12	145	138	0.8	207	1	32.6	112.6	126	104	66	3	3	107	5.3	50	360	2	21	28	11
111753	1	51	3	3	2	3	5	0.9	18	260	44	2	3	3	101	10.57	156	2	3	2	3	2	4	16	4.1	49	106	1.24	27	58	149	1	229	3	27.2	100.342	106.992	124.78	75.276	3	3	110	5.4	55	180	2	19	31	20
114040	2	59	3	1	1	2	3.5	0.9	25.7	287	80	2	3	3	109	10.82	156	2	3	2	3	1	3	37	3.9	44	104	0.86	16	97	141	0.6	226	3	40.1	119.5	127.2	142	73	1	3	296	5.7	50	600	1	34	23	17
109313	1	63	3	5	2	3	5	0.1	2	245	13	2	3	2	97	7.08	156	2	3	2	3	2	4	24	3.9	109	102	0.63	79	95	140	0.4	226	2	25.2	95	96.4	112	70	3	3	61.7	5.9	54	300	2	28	25	15
109520	1	80	3	3	1	1	5.6	0.6	10.7	338	58	2	3	2	121	10.92	156	2	3	2	3	1	3	11	3.9	40	103	1.99	20	93	144	1.1	234	0	29	106.3	107	142	66	2	3	235	5.6	60	420	1	14	29	22
116923	2	55	2	2	1	1	4.7	0.5	10.6	281	38	2	3	3	109	8.26	156	2	3	2	3	2	4	43	4.4	67	99	0.75	24	105	139	0.4	239	0	30.9	95.6	110	103	74	1	3	336	5.3	56	300	2	20	26	22
118985	1	54	1	6	2	3	5.7	0.4	7	241	15	2	3	3	110	8.36	156	2	3	2	3	2	4	27	4.1	79	102	1.04	20	57	140	0.5	226	1	26.3	90	97.9	129	83	3	3	54.5	5.9	58	180	2	29	24	22
110713	2	26	3	2	2	3	6	0.5	8.3	202	42	2	3	3	89	4.46	156	2	3	2	3	2	4	16	4.2	57	102	0.73	12	102	141	0.4	243	2	22.3	80.1	96.4	98	68	3	3	32.4	5.1	65	360	2	21	25	13
114934	1	50	2	3	2	3	6.7	1.3	19.4	268	39	2	3	2	137	10.78	156	2	3	2	3	2	4	33	4.1	79	99	1.38	93	124	143	0.5	248	0	25.8	98	94.9	119	89	3	3	123	6.4	68	360	2	26	29	19
110615	2	75	3	2	1	1	3.9	1.1	28.2	213	43	1	2	1	99	4.94	156	2	3	2	3	2	4	16	3.8	86	102	0.75	24	61	141	0.2	259	2	23.2	91.8	97.3	155	99	1	1	58.7	6.2	87	360	2	21	26	13
113049	2	58	1	6	2	3	5	0.7	14	285	25	1	2	1	320	8.12	156	2	3	2	3	2	4	31	4.2	126	96	0.48	29	79	137	0.6	229	1	28.9	102.4	103.5	124.78	75.276	3	0	110	11.8	48	30	2	18	26	14
119622	2	47	3	4	1	1	7.4	0.8	10.8	353	21	2	3	2	104	39.79	155	2	3	2	3	2	4	21	3.7	79	103	0.9	18	87	141	0.3	244	2	45.6	125.7	129.4	113	87	1	3	105	6.2	58	360	2	17	24	11
110651	1	63	3	3	2	3	5.8	0.7	12.1	287	16	2	3	3	127	18.14	155	2	3	2	3	1	1	34	4	55	100	1.16	31	72	138	0.2	225	2	26.1	97.5	106.9	103	67	3	3	986	6.5	49	180	1	20	26	18
115994	1	64	2	3	2	3	5.3	0.9	17	287	44	2	3	3	110	12.47	155	2	3	2	3	1	3	37	4.3	89	102	1.12	22	122	143	1	240	1	30.4	118.4	101.8	129	74	3	3	180	5.1	59	300	0	29	27	15
112038	1	33	3	4	2	3	2.8	0.4	14.3	147	65	2	3	3	104	10.64	155	2	3	2	3	2	4	29	4.5	57	98	0.91	24	73	139	0.3	221	1	26.4	100.342	106.992	124.78	75.276	3	3	37.9	5.9	61	240	2	20	27	12
114849	2	66	3	2	1	1	4.1	0.7	17.1	339	34	2	3	3	110	11.6	155	2	3	2	3	2	4	9	3.8	52	103	0.92	24	79	142	0.4	227	0	58.7	125.2	136	203	92	1	3	76.7	5.8	49	480	2	13	28	14
118295	1	59	3	1	2	3	3.3	0.3	9.1	215	53	2	3	3	118	10.24	155	2	3	2	3	2	4	17	4.3	71	101	0.94	22	112	140	0.2	227	3	22.6	86	90.2	146	89	3	3	75.4	6.4	41	120	2	19	27	14
112060	1	43	3	1	2	3	5.1	0.3	5.9	211	39	2	3	3	95	5.71	155	2	3	2	3	2	4	17	3.9	56	102	0.93	12	65	139	0.5	211	1	27.3	94.6	104.4	121	80	3	3	184	5.5	45	480	2	20	26	12
110290	1	63	1	6	2	3	3.2	0.8	25	188	35	2	3	3	95	1.67	155	2	3	2	3	1	1	13	4.1	77	103	0.98	23	85	141	0.9	223	0	16.4	66	79.4	124.78	75.276	3	3	49.8	4.9	50	180	1	19	23	13
118125	2	57	2	2	1	1	11.9	2.4	20.2	388	13	2	3	3	106	41.03	154	2	3	2	3	1	3	11	4.2	105	97	0.97	18	52	137	0.2	221	1	46.3	125.3	133.8	96	55	1	3	85.2	5.7	50	540	0	16	28	18
109630	2	56	2	3	2	3	5.4	0.6	11.1	292	39	2	3	2	111	15.25	154	2	3	2	3	1	3	24	4.3	64	101	0.61	14	97	142	0.4	213	1	35.7	118	121.4	145	102	3	3	375	5.4	42	360	0	20	27	11
111348	1	37	2	2	2	3	4.1	0.7	17.1	240	41	2	3	3	90	8.53	154	2	3	2	3	2	4	33	4.5	77	100	0.91	37	117	139	0.6	217	0	28.4	97.5	100.2	124	80	3	3	254	5.3	49	120	2	23	25	17
114178	1	51	3	1	2	3	6.5	0.3	4.6	241	35	2	3	2	98	9.43	154	2	3	2	3	1	1	38	4	122	106	1.13	154	78	140	0.4	223	1	29.1	102.2	109.2	115	77	3	3	282	5.7	54	300	1	30	25	12
117857	2	44	3	6	2	3	3.7	0.4	10.8	149	64	2	3	3	92	6.56	154	2	3	2	3	2	4	13	4.1	52	104	0.64	10	117	137	0.5	217	1	27.6	87.5	101.5	110	64	3	3	23.4	5	41	240	2	19	20	9
116547	2	59	3	6	2	3	5.2	0.8	15.4	256	31	2	3	3	97	6.19	154	2	3	2	3	2	4	12	4.2	66	100	0.81	10	103	140	0.6	222	0	23.4	88	104.5	107	71	3	3	39.6	5.5	52	480	2	17	28	15
113519	2	64	1	1	2	3	4.2	0.3	7.1	269	38	2	3	3	106	6.47	154	2	3	2	3	2	4	15	4	62	100	0.52	44	95	140	0.9	224	1	21	77	95.6	160	78	3	3	385	5.4	54	60	2	18	26	10
116116	1	23	3	2	2	3	8.1	0.8	9.9	330	29	2	3	3	99	39.05	153	2	3	2	3	2	4	43	4	82	104	0.76	212	80	142	0.4	233	2	38.4	123.5	129.4	110	85	3	3	55.6	5.2	36	780	2	20	25	11
118093	1	47	1	2	2	3	4.1	0.3	7.3	359	24	2	3	2	113	23.07	153	2	3	2	3	2	4	26	3.7	66	101	0.79	43	70	144	0.2	234	0	35.9	113.4	107.2	120	72	3	3	116	6.3	40	180	2	21	25	12
112462	1	31	3	1	2	3	5.6	1.3	23.2	188	122	2	3	3	110	18.74	153	2	3	2	3	1	3	49	4.2	80	102	0.96	24	66	142	0.4	208	1	40	129.6	133.4	111	82	3	3	77.9	5.2	36	960	1	24	25	16
113807	2	28	1	2	2	3	5.8	0.5	8.6	235	29	2	3	3	86	9.08	153	2	3	2	3	2	4	21	3.9	64	101	0.63	20	79	139	0.4	215	0	31.8	115	122.1	127	70	3	3	51.1	5.3	51	120	2	14	24	9
115238	2	47	3	2	2	3	4.5	0.5	11.1	224	33	2	3	3	117	15.51	153	2	3	2	3	1	1	10	4.2	62	101	0.93	18	138	142	0.4	218	2	21.8	78.1	98.4	104	64	3	3	116	5.7	47	180	1	15	25	8
111717	2	56	2	6	2	3	3.2	0.9	28.1	265	60	2	3	3	85	6.16	153	2	3	2	3	2	4	9	4	103	103	0.62	11	114	140	0.3	234	1	22.6	83.8	91.6	112	71	3	3	44.6	5.6	64	30	2	12	24	30
115150	2	75	3	1	1	1	5.3	1	18.9	172	23	2	3	3	93	6.17	153	2	3	2	3	2	4	18	4.2	61	103	0.86	12	102	143	0.8	233	3	26.8	89.2	109.5	157	79	2	3	102	5.3	72	300	2	21	27	10
112987	1	47	3	2	2	3	4.9	0.3	6.1	233	19	2	3	3	106	8.13	153	2	3	2	3	1	1	21	4.5	79	102	1.11	21	139	142	0.7	218	2	25	90.9	93.8	116	73	3	3	650	5.7	42	480	1	17	27	16
119532	1	60	2	5	1	1	5.2	1.3	25	304	65	2	3	3	102	6.95	153	2	3	1	2	1	1	24	4.1	69	103	0.94	119	83	140	0.3	225	0	31.8	113	110.8	133	74	1	3	248	5.6	63	480	0	24	26	10
110702	1	39	3	6	1	1	4.3	0.7	16.3	138	74	2	3	3	130	10.19	153	2	3	2	3	2	4	18	4.1	64	102	0.92	26	102	142	1.3	213	0	31	108.9	105.6	126	73	0	3	305	5.6	41	480	2	18	29	18
109675	2	51	3	2	1	1	4	0.4	10	245	46	2	3	3	93	3	153	2	3	2	3	2	4	17	3.9	75	103	0.53	13	83	142	0.4	228	2	25.7	83.7	95	145	92	1	3	41.6	5.5	59	480	2	22	28	11
112320	2	48	1	1	1	1	5.6	1.2	21.4	366	48	1	1	2	328	20.81	153	2	3	2	3	1	3	18	3.8	84	99	0.64	92	53	138	0.1	275	0	36.5	125.7	120	140	91	0	0	125	11.5	31	300	0	13	24	19
118528	1	34	2	3	2	3	4	0.4	10	244	40	2	3	3	70	13.7	152	2	3	2	3	2	4	13	4	58	100	1.1	13	53	141	0.3	234	0	20.4	73.9	90.6	123	75	3	3	88.3	4.7	44	480	2	14	30	12
118286	2	45	2	3	1	1	6.5	0.8	12.3	333	25	2	3	3	97	25.78	152	2	3	2	3	2	4	21	3.8	83	104	0.66	17	57	143	0.2	233	0	33.3	111.1	122.8	145	103	1	3	9.94	5.1	52	45	2	19	25	12
114017	1	61	1	6	2	3	4.5	0.4	8.9	321	14	2	3	3	104	19.34	152	2	3	2	3	2	4	30	3.4	62	102	0.74	54	100	142	0.5	231	3	35.2	117.7	113	110	70	3	3	144	5.9	57	15	2	21	30	13
111370	2	34	3	4	2	3	3.9	0.5	12.8	265	66	2	3	3	101	16.72	152	2	3	2	3	2	4	10	3.7	78	105	0.72	13	27	142	0.2	210	1	37.4	111.7	129.7	98	67	3	3	70.1	5.4	42	720	2	17	24	15
112855	1	57	3	1	2	3	6.6	1.2	18.2	337	27	2	3	3	117	22.63	152	2	3	2	3	2	4	14	3.8	66	103	1.11	14	97	141	0.4	215	2	27.3	98.7	99.1	100	66	3	3	87.6	6.5	43	480	2	14	26	10
116967	1	21	3	2	2	3	5	0.4	8	342	23	2	3	3	107	14.33	152	2	3	2	3	1	2	23	3.9	141	104	0.82	43	119	141	0.3	236	1	33	108.4	108.9	120	68	3	3	135	5.3	45	180	1	18	24	12
118577	2	80	2	6	1	1	3.8	0.8	21.1	361	63	2	3	3	130	20.71	152	2	3	2	3	1	3	11	3.5	68	103	0.97	15	37	141	0.2	259	1	32.2	119.1	111.5	144	68	2	3	61.1	5.6	65	120	1	12	24	13
117523	2	41	3	2	1	1	5.4	0.6	11.1	329	15	2	3	3	129	17.4	152	2	3	2	3	2	4	32	4	82	103	0.74	21	51	145	0.3	216	1	29.1	97.5	106.9	102	74	0	3	23.8	5.9	36	300	2	22	32	16
116846	1	52	2	1	2	3	6.3	0.8	12.7	266	24	2	3	3	104	10.22	152	2	3	2	3	2	4	15	3.8	101	103	1.31	17	90	142	0.8	198	1	29.2	98.8	103.6	124	79	3	3	153	5.5	34	480	2	18	27	8
110187	2	58	3	4	1	1	6.2	0.8	12.9	248	23	2	3	3	100	7.73	152	2	3	2	3	1	1	12	3.7	71	108	0.87	28	103	145	0.3	220	0	44	112.1	154	164	98	0	3	179	5.9	50	240	0	12	24	16
114291	1	42	3	6	2	3	8.3	0.9	10.8	347	13	1	2	1	348	6.79	152	2	3	2	3	2	4	61	4.2	74	96	0.81	65	93	136	0.4	212	1	31.2	107.2	101.9	128	87	3	0	626	13.9	47	480	2	28	26	12
112248	2	32	3	1	1	2	7.5	1.3	17.3	309	34	2	3	3	97	16.89	151	2	3	2	3	2	4	17	4.1	80	99	0.67	16	93	135	0.3	223	0	35	110.9	120.9	120	80	0	3	27.8	5.3	36	180	2	19	25	10
110385	1	36	2	6	2	3	4	0.5	12.5	214	20	2	3	3	93	11.97	151	2	3	2	3	2	4	21	4	47	101	1.25	28	112	139	0.6	218	3	24.6	85.7	97	124.78	75.276	3	3	223	5.7	53	300	2	17	26	14
116631	1	35	3	4	1	1	4.6	0.8	17.4	312	20	2	3	3	100	11.88	151	2	3	2	3	2	4	32	4.1	60	102	0.85	36	130	139	0.3	233	3	26.3	92.2	93.8	120	75	0	3	334	5.2	62	240	2	23	24	15
113244	2	61	3	2	2	3	4.3	0.5	11.6	209	57	2	3	3	109	12.76	151	2	3	2	3	2	4	12	3.9	72	103	0.94	17	54	141	0.4	244	3	33.4	103.1	113.6	131	84	3	3	52.2	5.6	82	240	2	17	27	16
118609	2	53	3	5	2	3	8.1	1.2	14.8	299	19	2	3	3	119	15.1	151	2	3	2	3	1	1	60	4.1	100	103	0.73	74	172	140	0.9	224	2	23.6	97.6	95.8	142	87	3	3	565	5.6	57	120	1	83	23	9
111192	1	54	2	3	2	3	3.6	0	0	392	18	2	3	3	106	11.24	151	2	3	2	3	1	1	37	4	107	100	1.01	75	122	140	0.4	243	1	26.2	93.7	96.9	145	83	3	3	502	7.4	30	1020	0	18	26	17
116709	2	74	3	6	1	1	4.5	0.7	15.6	293	32	2	3	3	100	6.75	151	2	3	2	3	2	4	12	3.9	156	100	1	21	139	139	0.4	251	2	31	111.2	113	104	57	1	3	93.8	5.5	47	240	2	19	25	23
114798	2	55	3	3	2	3	2.4	0.5	20.8	257	37	2	3	3	97	5.75	151	2	3	2	3	2	4	17	4.1	73	102	0.59	10	128	143	0.8	228	2	20.6	77.7	89.2	119	82	3	3	64.6	5.4	61	420	2	21	29	13
114422	2	38	3	4	2	3	8.3	2	24.1	308	50	2	3	3	115	21.06	150	2	3	2	3	1	3	34	4.1	66	102	0.92	21	125	139	0.5	227	0	36.9	108.1	134.2	121	86	3	3	50.9	5.5	40	360	1	26	24	12
113189	1	52	1	4	1	1	5.9	0.8	13.6	270	20	2	3	3	110	15.64	150	2	3	2	3	1	1	52	4	74	102	1.53	69	71	142	0.3	216	1	32.4	107	108.6	132	91	0	3	136	6.4	36	420	0	39	29	18
114527	2	55	2	4	2	3	4.3	0.5	11.6	191	20	2	3	3	95	8.92	150	2	3	2	3	1	2	27	5	90	101	0.65	20	105	140	0.5	243	1	26.9	88.6	93.4	114	73	3	3	171	5.3	77	120	1	24	19	16
115202	2	80	1	6	2	3	3.8	0.7	18.4	261	12	2	3	3	108	11.96	150	2	3	2	3	2	4	18	3.9	68	100	0.71	21	94	140	0.4	234	1	25.9	93.2	100	160	87	3	3	149	6	41	660	2	22	25	14
110336	2	61	2	4	1	1	4.2	0.2	4.8	220	32	2	3	3	112	10.95	150	2	3	2	3	2	4	12	4.2	79	96	0.68	16	98	138	0.7	239	2	25.4	86	95.2	137	75	1	3	84.5	5.9	69	900	2	17	28	22
118220	2	39	3	6	2	3	6	1	16.7	279	52	2	3	3	90	6.01	150	2	3	2	3	2	4	9	3.6	52	103	0.86	13	64	138	0.3	221	2	26.9	78.6	102.6	96	68	3	3	37.9	5.7	65	30	2	14	24	12
109919	2	45	1	2	2	3	3.4	0.7	20.6	227	38	2	3	3	105	9.07	150	2	3	2	3	2	4	16	4	74	104	0.62	18	159	143	0.6	218	3	25.8	83.7	96.6	118	82	3	3	80.9	5.6	57	120	2	13	24	16
118396	2	57	1	6	2	3	4.9	0.6	12.2	230	31	2	3	3	105	7.95	150	2	3	2	3	2	4	31	4	131	103	0.52	32	99	143	0.4	240	3	26.4	89	96.5	115	62	3	3	67.6	6.1	41	120	2	30	29	9
118565	2	53	1	6	2	3	3.5	0.6	17.1	211	34	2	3	2	101	6.41	150	2	3	2	3	2	4	22	3.7	110	103	0.53	11	133	142	0.5	240	0	28	95.9	107.2	99	66	3	3	194	5.4	74	60	2	23	28	22
116435	2	51	3	1	2	3	5.5	0.6	10.9	294	40	2	3	3	109	14.87	149	2	3	2	3	2	4	16	4.2	140	104	0.65	29	72	145	0.5	220	2	28.9	90.5	101	121	77	3	3	119	5.5	58	300	2	24	27	13
112319	2	33	2	4	2	3	6.1	0.8	13.1	316	22	2	3	3	111	15.4	149	2	3	2	3	1	2	53	3.8	55	101	0.6	14	94	139	0.2	232	2	25.6	97.7	104	121	69	3	3	77.6	5	53	180	0	77	26	10
118676	1	52	2	4	2	3	4.9	1	20.4	372	32	2	3	3	125	17.73	149	2	3	2	3	1	3	31	3.8	65	98	0.91	38	164	139	0.5	244	3	31.7	105	112	144	94	3	3	501	5.8	42	180	0	21	26	17
112071	2	57	1	6	2	3	6.7	0.8	11.9	304	21	1	2	2	183	26.15	149	2	3	2	3	2	4	24	3.9	103	100	0.62	30	26	139	1.5	214	3	32.1	104.8	117.8	109	69	3	1	178	7.1	52	120	2	18	23	14
114298	2	70	2	1	1	1	5.7	0.7	12.3	223	66	2	3	3	105	5.92	149	2	3	2	3	1	3	11	4.1	94	102	0.75	12	101	142	0.4	271	2	25.4	87.6	105	124.78	75.276	2	3	44.6	5.7	98	480	1	16	26	11
109472	1	34	3	3	2	3	5.7	0.9	15.8	388	26	2	3	3	106	35.76	148	2	3	2	3	2	4	64	4.1	87	103	0.81	40	39	142	0.2	243	2	35.7	115.9	109.7	110	65	3	3	181	5.7	24	180	2	33	25	16
110161	2	52	3	2	2	3	3.4	0.3	8.8	150	63	2	3	3	86	11.98	148	2	3	2	3	2	4	9	3.4	84	102	0.81	8	45	140	0.3	211	0	35.2	107.8	121.8	136	82	3	3	26.5	5.2	49	600	2	16	27	12
116526	1	56	3	3	1	1	10.1	2.4	23.8	372	32	2	3	3	106	20.67	148	2	3	2	3	2	4	17	3.7	49	99	0.82	32	127	139	0.4	219	3	41.7	123.7	126.6	151	90	1	3	61.4	5.8	45	480	2	13	27	14
117933	1	34	3	3	1	1	5.3	0.3	5.7	243	11	2	3	3	114	15.81	148	2	3	2	3	2	4	25	4	85	103	0.99	14	65	139	0.3	207	0	38.9	130.1	119.1	143	96	0	3	190	5.6	48	300	2	30	26	17
109852	2	20	1	6	2	3	3	0.3	10	197	18	2	3	3	97	9.27	148	2	3	2	3	2	4	15	3.5	106	106	0.57	8	108	145	0.4	212	3	20.4	79.6	87.2	103	62	3	3	66.5	5.6	48	120	2	17	28	7
113566	2	52	3	2	1	1	4.4	0.6	13.6	251	32	2	3	3	102	9.13	148	2	3	2	3	2	4	12	4.1	62	99	0.55	11	105	139	0.4	224	2	23.5	80.7	94.5	124.78	75.276	1	3	24.9	6.1	46	360	2	15	28	8
111164	1	64	3	4	2	3	4.1	0.3	7.3	341	38	2	3	3	102	7.83	148	2	3	2	3	1	3	35	4.2	78	99	0.92	84	141	141	0.7	230	2	29.9	107.1	108.9	124.78	75.276	3	3	245	5.3	66	540	1	27	28	10
110399	1	36	3	3	2	3	5.7	1.1	19.3	200	41	2	3	3	90	4.83	148	2	3	2	3	1	2	49	4.5	85	99	0.93	42	88	138	0.3	242	2	18.1	76	88.4	136	78	3	3	350	5.1	48	240	1	42	26	13
115332	2	51	3	3	2	3	4.8	0.8	16.7	216	56	2	3	3	94	2.6	148	2	3	2	3	2	4	12	4	50	104	0.64	13	88	142	0.8	243	2	19.1	71.2	87	90	55	3	3	79.6	5.2	87	300	2	19	27	15
114311	1	58	2	3	1	1	5.5	0.9	16.4	201	74	1	2	1	403	3.08	148	2	3	2	3	1	3	16	3.5	78	96	2.45	27	55	137	0.3	231	2	19.7	77.3	85	129	71	1	1	166	13.1	43	720	1	18	26	27
110304	1	36	3	6	2	3	9.3	1	10.8	365	19	2	3	3	184	82.9	147	1	1	2	3	2	4	58	3.7	126	102	0.74	69	105	139	0.3	215	3	34.2	108.8	111.3	123	87	3	3	444	6.6	37	60	2	29	22	11
115217	2	72	3	2	1	1	5.6	1.2	21.4	287	32	2	3	3	102	19.74	147	2	3	2	3	1	3	20	4.2	55	101	0.85	33	66	141	0.3	260	0	32	103.1	111.7	115	57	2	3	511	5.4	62	240	0	20	25	22
113445	2	37	1	4	2	3	4.3	0.3	7	186	34	2	3	3	91	11.92	147	2	3	2	3	1	1	10	3.5	72	105	0.68	14	35	139	0.4	232	0	26.5	90.2	106	98	56	3	3	6.43	5.2	51	300	0	13	24	10
117068	1	24	2	3	2	3	3.2	0.4	12.5	142	129	2	3	3	99	13.03	147	2	3	2	3	2	4	47	4.5	86	101	0.82	57	119	143	0.4	221	1	29.7	103.2	107	123	71	3	3	144	5.7	57	420	2	28	28	15
113110	1	39	3	1	1	2	6.4	0.7	10.9	277	11	2	3	3	101	13.14	147	2	3	2	3	1	1	27	4.4	73	106	0.83	17	48	142	0.4	210	1	32.2	106.7	114.2	121	75	0	3	115	5.6	50	120	1	24	25	9
115800	2	45	3	1	2	3	6.2	1.3	21	347	19	2	3	3	98	8.1	147	2	3	2	3	1	1	15	3.7	88	103	0.56	23	94	140	0.3	207	2	40.5	129.8	131.1	138	87	3	3	29.5	5.6	50	360	0	12	25	10
116293	2	43	3	2	2	3	4.1	1.1	26.8	163	20	2	3	3	84	3.35	147	2	3	2	3	2	4	6	4.1	46	101	0.73	20	37	139	0.1	200	3	17.6	70.1	84	99	69	3	3	47.6	5.6	48	120	2	16	25	11
109978	2	30	3	3	1	2	5.8	1	17.2	187	26	2	3	3	96	4.83	147	2	3	2	3	2	4	12	4.4	71	99	0.78	15	71	137	0.4	225	1	21.7	77.5	93.2	138	84	0	3	50.1	5.1	71	240	2	18	24	18
115853	1	32	3	4	2	3	5.6	1.1	19.6	228	21	2	3	3	95	4.61	147	2	3	2	3	2	4	18	4.3	54	98	0.86	24	93	139	0.4	214	2	23.1	81.9	95.8	116	67	3	3	166	4.9	55	600	2	22	28	12
116929	2	51	2	2	1	1	5.1	0.9	17.6	255	38	2	3	2	94	1.46	147	2	3	2	3	1	1	9	4	73	101	0.92	11	44	140	0.2	215	1	22.6	87	94.5	121	74	0	3	46.2	5.6	52	300	1	17	24	10
116864	1	64	3	1	1	1	6.3	0.5	7.9	267	54	2	3	3	101	45.1	146	2	3	2	3	2	4	20	3.7	56	100	1.26	16	59	138	0.2	208	1	36	116.9	117.7	151	92	2	3	236	6.2	43	480	2	21	23	25
112581	2	49	1	1	2	3	8.9	1.1	12.4	300	39	1	1	2	131	58.53	146	1	1	2	3	1	2	11	3.3	75	105	0.84	17	123	142	0.3	225	0	48.8	138.5	141.6	86	64	3	1	331	6.7	61	180	1	15	23	10
113451	2	45	2	3	1	1	8	1.3	16.3	400	39	2	3	2	145	53.84	146	2	3	2	3	1	1	19	3.8	106	97	0.65	91	34	140	0.1	212	0	49.8	136.4	143	130	91	1	3	19.2	6.8	54	600	0	16	27	16
119588	1	58	2	3	2	3	4.8	0.6	12.5	304	32	2	3	2	106	21.21	146	2	3	2	3	2	4	19	4.2	61	101	0.75	39	128	138	0.3	253	2	30.5	110.3	102.5	135	82	3	3	124	5.7	60	240	2	16	22	26
116920	2	70	2	1	2	3	10.5	2.1	20	400	23	2	3	3	92	14.09	146	2	3	2	3	2	4	12	4	65	103	0.94	16	85	141	0.4	220	1	42.6	128.4	138.9	134	74	3	3	205	5.2	56	60	2	19	23	14
113384	2	40	3	6	2	3	3.7	0.4	10.8	240	35	2	3	3	112	20.2	146	2	3	2	3	2	4	11	3.8	80	99	0.65	31	64	138	0.3	209	1	38.1	116.8	120.5	113	72	3	3	44.3	6	53	120	2	12	25	9
110400	1	44	2	4	2	3	6.6	0.9	13.6	334	23	2	3	2	109	15.65	146	2	3	2	3	1	1	44	4.2	66	102	0.87	33	102	140	1.4	205	2	37.2	115	118.2	126	77	3	3	164	5.4	37	180	1	28	24	20
115401	1	32	3	4	2	3	8.3	1.8	21.7	223	41	2	3	3	89	8.18	146	2	3	2	3	2	4	30	4.3	67	102	0.95	53	112	139	0.4	209	1	30.6	95.4	104.1	132	83	3	3	241	5.9	48	120	2	24	26	15
112781	2	80	2	2	1	1	4.4	0.2	4.5	288	19	2	3	3	113	14.98	146	2	3	2	3	2	4	10	4	75	102	0.78	20	78	140	0.3	233	1	24.4	90.2	99.6	137	55	1	3	67.1	5.9	33	180	2	11	25	25
119212	1	35	3	2	2	3	5.1	0.8	15.7	223	19	2	3	3	109	13.71	146	2	3	2	3	1	2	14	4.1	64	99	1.1	15	80	140	0.2	236	1	25.8	96.8	104.4	105	71	3	3	89.3	5.7	60	360	1	16	30	11
117810	1	27	3	3	2	3	4.6	0.8	17.4	227	38	2	3	3	98	8.8	146	2	3	2	3	2	4	19	4.3	65	101	0.97	23	53	144	0.6	202	1	23.8	83	97.3	118	72	3	3	192	5.4	53	600	2	21	23	11
118949	2	64	2	4	1	1	5.4	0.8	14.8	283	31	2	3	3	102	7.05	146	2	3	2	3	2	4	17	4.2	66	103	0.9	66	130	140	0.6	237	2	33.1	110.4	110.4	136	89	1	3	121	5.7	75	540	2	20	24	17
115142	1	63	2	4	1	1	4.5	0.3	6.7	302	34	2	3	3	102	6.56	146	2	3	2	3	1	2	21	3.6	88	99	0.84	23	47	137	0.3	230	1	25.4	98.3	95.7	124.78	75.276	1	3	63.7	5.2	51	420	1	20	23	11
113621	2	58	1	3	2	3	3.8	0.7	18.4	271	50	2	3	2	102	5.91	146	2	3	2	3	2	4	15	4	126	104	0.55	61	75	142	0.4	225	0	24.1	90.7	102.5	112	77	3	3	63	5.4	69	240	2	25	25	10
113994	1	43	1	3	2	3	4.8	0.9	18.8	243	15	2	3	3	102	3.2	146	2	3	2	3	2	4	30	4.4	66	103	0.9	30	90	140	0.7	217	1	30	98.5	99	107	53	3	3	205	5.3	59	300	2	23	28	19
115428	1	52	2	4	2	3	7.4	0.9	12.2	276	24	2	3	3	117	35.23	145	2	3	2	3	2	4	25	4	78	103	1.03	37	64	140	0.3	213	1	26.1	98	103	142	89	3	3	176	6.2	56	120	2	29	25	11
115778	2	57	1	1	1	1	5.1	0.6	11.8	281	22	3	3	2	80	9.53	145	2	3	2	3	1	1	11	4	142	103	0.51	9	109	142	0.2	235	3	29.5	104.7	106.5	141	80	1	3	57.6	5.6	63	540	1	14	24	15
111360	1	53	3	6	2	3	3.6	0.7	19.4	271	40	2	3	3	98	19.06	145	2	3	2	3	2	4	37	4	73	103	1.26	22	85	140	0.4	212	1	34.8	112.7	115.3	125	76	3	3	312	5.8	51	300	2	30	26	8
110289	1	36	3	4	1	1	4.6	0.7	15.2	293	81	2	3	3	108	22.51	145	2	3	2	3	1	3	21	4.6	70	98	0.99	30	98	139	0.5	212	1	34.8	110	120.4	119	82	0	3	92.1	5.2	41	300	1	20	26	13
111668	1	52	3	4	1	1	12	3.1	25.8	397	15	2	3	3	116	24.83	145	2	3	2	3	2	4	64	4	56	90	0.93	38	96	132	0.8	218	2	44.9	136.4	127.5	93	62	0	3	822	5.1	42	780	2	40	27	18
116236	1	27	1	6	2	3	13.1	0.1	0.8	367	26	2	3	3	126	28.25	145	2	3	2	3	1	1	181	4.5	111	103	0.75	67	115	141	0.6	209	3	37.2	124.4	116.1	132	78	3	3	242	5.7	36	300	0	69	21	13
114843	2	54	2	2	2	3	4.2	1	23.8	307	45	2	3	3	92	10.05	145	2	3	2	3	2	4	13	3.7	82	103	0.66	17	76	137	0.5	210	3	36.6	107.5	118.5	108	73	3	3	162	6	49	240	2	18	24	10
115770	1	42	3	2	2	3	4.5	0.6	13.3	291	22	2	3	3	110	15.05	145	2	3	2	3	1	3	56	4.3	55	104	1.15	29	124	143	0.5	237	0	33.4	117.4	118.8	121	85	3	3	377	5.3	41	240	1	39	26	16
112869	2	24	3	6	2	3	3.9	0.4	10.3	290	41	2	3	3	106	13.56	145	2	3	2	3	2	4	17	4.1	60	103	0.64	18	42	143	0.2	217	1	32	102.3	111.1	111	73	3	3	47.1	5.4	51	240	2	15	23	11
116607	2	69	3	3	1	1	4	0.4	10	218	16	2	3	2	123	18.57	145	2	3	2	3	2	4	20	4	59	98	0.76	22	103	138	0.6	226	2	28.5	106	109.1	126	75	2	3	131	5.8	60	180	2	22	26	12
116090	2	32	3	6	2	3	4.3	0.7	16.3	264	23	2	3	3	109	13.84	145	2	3	2	3	2	4	10	4	63	97	0.67	20	134	138	0.5	227	1	28.1	93.8	106.8	124.78	75.276	3	3	8.55	5.5	72	300	2	14	25	9
118254	2	63	2	2	2	3	6.8	0.7	10.3	289	20	2	3	3	98	10.24	145	2	3	2	3	2	4	27	4.1	107	102	0.71	18	72	141	0.6	223	2	32	97.6	107	138	81	3	3	105	5.6	53	300	2	21	25	15
111405	1	44	1	2	2	3	8.5	2.4	28.2	285	33	2	3	3	108	12.17	145	2	3	2	3	1	3	17	3.8	69	105	0.69	18	70	144	0.4	216	0	35.8	112.8	110.3	126	81	3	3	11	5.8	48	360	0	16	27	18
119169	1	42	1	1	1	1	4	0.3	7.5	227	29	2	3	2	110	12.55	145	2	3	2	3	1	3	44	3.8	120	102	1.44	130	39	141	0.6	214	3	23.8	95.4	94.7	106	67	0	3	517	5.5	41	30	0	58	22	22
115929	2	44	3	4	2	3	4.1	0.8	19.5	204	75	2	3	3	110	12.01	145	2	3	2	3	2	4	11	3.9	61	101	0.76	8	101	138	0.7	218	2	28.1	101.2	111.8	103	77	3	3	25.4	5	60	360	2	12	23	15
111875	2	56	3	1	2	3	5.9	0.8	13.6	283	28	2	3	3	110	9.62	145	2	3	2	3	1	3	46	3.7	102	106	0.88	60	72	145	0.3	219	0	28	96.8	99.6	107	66	3	3	43.7	5.3	56	240	0	35	26	17
111358	1	48	3	2	2	3	3.4	0.2	5.9	251	32	2	3	3	101	6.82	145	2	3	2	3	1	3	33	4.5	53	100	0.84	25	72	142	0.4	209	2	23.3	84.2	87.2	123	79	3	3	364	5.7	59	360	0	25	28	20
116728	2	59	1	6	1	2	2.9	0.3	10.3	248	24	2	3	3	109	5.8	145	2	3	2	3	2	4	17	4	77	101	0.64	17	57	139	0.3	296	1	25.5	87	95.3	124.78	75.276	1	3	243	6.1	30	240	2	21	26	13
119267	2	80	3	1	3	3	3.3	0.3	9.1	290	27	3	3	2	114	4.9	145	2	3	2	3	1	3	7	3.8	80	99	1.08	10	65	141	0.5	213	2	24.3	93.6	95.7	126	55	3	3	125	6	46	480	1	14	27	21
119750	2	67	1	2	1	1	3	0.4	13.3	223	42	2	3	3	101	3.07	145	2	3	2	3	2	4	15	3.9	45	100	0.53	12	76	140	0.3	205	1	22.1	84.6	88.7	145	75	2	3	94.3	5.8	57	300	2	15	30	8
114546	2	45	1	6	2	3	3.6	0.5	13.9	181	14	2	3	3	108	27.34	144	2	3	2	3	2	4	14	3.9	89	103	0.71	19	90	140	0.2	207	1	38.6	114.6	127.1	140	94	3	3	196	5.5	47	120	2	12	23	16
113142	2	46	3	3	1	1	4.6	0.6	13	246	31	2	3	3	88	8.71	144	2	3	2	3	2	4	14	4.3	102	100	0.63	13	106	140	1.1	240	2	30.3	93.5	110.1	129	98	0	3	65.1	5.1	86	720	2	12	24	11
114393	1	23	3	2	2	3	4.5	0.3	6.7	244	32	2	3	3	101	11.48	144	2	3	2	3	1	3	25	4.4	87	100	1.37	25	113	140	0.5	213	0	27.9	96.5	107.9	113	76	3	3	82.1	5.1	44	600	1	18	28	13
119127	1	33	3	3	1	2	6.1	0.7	11.5	317	44	2	3	3	100	9.94	144	2	3	2	3	2	4	19	3.7	55	103	0.95	15	114	142	0.4	205	1	27.4	95.5	102.6	117	77	0	3	150	5.4	43	360	2	22	28	12
119009	2	64	3	1	1	1	4.6	0.4	8.7	323	23	2	3	1	120	14.99	144	2	3	2	3	2	4	20	3.9	77	103	0.65	55	112	145	0.5	227	1	27.4	98.9	100.7	108	70	1	3	205	5.8	51	30	2	19	26	16
112444	2	57	1	1	1	1	6.7	0.9	13.4	291	27	1	2	1	131	17.16	144	2	3	2	3	2	4	16	3.9	64	101	0.53	28	135	142	0.4	238	0	41.7	114.9	106.992	125	71	1	1	228	6.2	69	300	2	20	25	12
118935	1	60	2	3	1	2	4.2	0.3	7.1	264	22	2	3	2	109	11.03	144	2	3	2	3	1	1	16	3.8	76	101	0.94	30	167	138	0.6	230	0	33.6	117	119.9	138	81	1	3	74.1	5.8	68	360	0	18	22	12
111649	1	74	1	1	2	3	4.9	0.7	14.3	187	27	1	1	1	134	14.34	144	2	3	2	3	1	3	15	4	88	100	0.67	15	57	142	0.3	208	0	24.7	88.9	87.8	132	67	3	1	108	9.8	39	0	0	15	27	12
118361	2	80	1	1	1	1	5.8	1.4	24.1	232	18	2	3	3	126	10.9	144	2	3	2	3	1	3	12	3.7	98	105	0.72	24	77	143	0.4	221	3	24.9	92.1	96.3	163	87	2	3	323	6.4	52	180	1	18	23	17
117775	1	49	3	2	2	3	4.7	0.6	12.8	209	28	2	3	3	93	4.35	144	2	3	2	3	1	3	13	3.9	48	103	0.98	20	90	145	0.3	202	2	24.8	87.8	95.3	121	77	3	3	445	5.5	46	540	0	13	31	11
113723	1	38	1	3	2	3	3.5	0.3	8.6	296	25	2	3	3	106	6.06	144	2	3	2	3	2	4	18	4	81	103	0.92	26	105	142	1	221	0	28.1	102.7	107.2	122	72	3	3	175	5.7	45	240	2	17	26	16
119669	2	64	3	1	2	3	4.4	0.3	6.8	265	50	2	3	3	94	3.87	144	2	3	2	3	2	4	13	3.9	64	101	1	6	111	143	0.5	257	1	26	85.1	104.9	126	78	3	3	194	5.6	106	720	2	20	23	17
115283	1	55	3	2	2	3	4	0.2	5	315	22	1	2	1	270	7.73	144	2	3	2	3	2	4	17	4	59	97	0.58	51	187	135	0.8	235	2	22.3	87	84.9	115	76	3	1	592	9.9	52	30	2	11	21	21
109403	1	30	3	2	1	2	4.7	0.6	12.8	247	22	2	3	3	89	13.85	143	2	3	2	3	2	4	9	4.4	51	101	1.01	16	55	141	0.3	201	2	27.1	97.6	111	123	87	0	3	62.7	5.9	35	720	2	12	27	14
114053	1	26	3	3	2	3	5.5	1	18.2	280	91	2	3	3	93	15.91	143	2	3	2	3	2	4	37	4.2	77	100	0.93	64	40	138	0.3	205	2	26	100.342	106.992	113	73	3	3	5.68	5.2	56	600	2	44	26	14
113286	1	75	3	2	2	3	5.8	0.3	5.2	282	15	2	3	3	95	12.54	143	2	3	2	3	1	3	16	4.1	104	101	1.18	31	136	141	0.7	217	1	29.3	108.4	108.7	112	70	3	3	112	4.9	49	420	0	18	23	12
115827	1	41	1	5	2	3	6.4	0.8	12.5	308	24	2	3	2	133	26.41	143	2	3	2	3	1	1	50	4.1	93	101	0.65	25	111	142	0.6	213	1	32.5	105.2	105.5	122	81	3	3	232	6	43	180	0	24	26	10
116181	1	45	3	1	2	3	4.8	1.3	27.1	305	38	2	3	3	92	10.94	143	2	3	2	3	2	4	26	4.1	99	100	0.88	69	127	138	0.7	201	0	27.3	100.3	106.2	101	69	3	3	140	5.2	41	900	2	20	23	17
111990	2	61	3	4	1	1	3.6	0.3	8.3	235	39	2	3	3	118	20.43	143	2	3	2	3	2	4	115	3.7	203	101	1.23	386	113	142	0.7	228	0	39.1	118.1	133	126	82	1	3	247	5.8	42	360	2	78	26	25
119340	1	31	1	4	2	3	5.4	0.8	14.8	288	28	2	3	3	107	15.99	143	2	3	2	3	1	2	45	4.5	59	101	0.82	70	102	140	0.3	207	1	30.4	104.1	107.9	113	64	3	3	164	5.6	37	180	1	31	23	20
110295	2	77	1	6	1	1	4.8	1.1	22.9	238	66	2	3	3	103	14.2	143	2	3	2	3	2	4	32	3.9	68	103	0.84	21	81	141	0.4	214	1	24.8	90.7	96.3	167	72	1	3	139	5.5	55	240	2	22	26	19
115732	1	63	3	2	1	1	7.3	1.8	24.7	347	45	2	3	3	102	11.01	143	2	3	2	3	2	4	32	3.4	119	101	1.01	25	46	141	0.2	205	3	33.8	116.4	115.2	128	65	1	3	63.2	6	46	360	2	28	28	12
117606	2	33	3	2	2	3	4.6	0.9	19.6	197	43	2	3	3	98	9.78	143	2	3	2	3	1	1	9	3.9	83	105	0.79	20	60	142	0.7	198	3	33.9	92.3	106.3	96	59	3	3	46.3	5.5	43	360	0	13	24	12
110498	2	54	1	3	2	3	3.8	0.4	10.5	251	15	2	3	3	102	10.48	143	2	3	2	3	2	4	14	3.9	90	105	0.71	16	99	143	0.6	224	3	26.1	88.2	96.5	135	80	3	3	160	5.7	65	120	2	20	28	19
113531	2	25	1	6	2	3	4	0.3	7.5	248	14	2	3	3	103	10.2	143	2	3	2	3	2	4	19	4	121	102	0.57	19	100	139	0.2	215	0	28.5	89	98.1	107	64	3	3	32.2	5.7	49	30	2	16	23	14
116050	1	45	3	4	2	3	6.4	0.9	14.1	313	51	2	3	3	107	10.43	143	2	3	2	3	2	4	22	4.4	83	100	0.94	31	100	139	0.4	242	1	24.5	91.6	97.2	149	87	3	3	220	4.8	49	300	2	20	26	14
118857	2	67	3	2	1	1	2.8	0.7	25	189	107	2	3	3	94	6.67	143	2	3	2	3	2	4	22	4.4	82	105	1.3	25	106	145	0.5	235	1	30.2	99.1	112.4	100	59	1	3	42	5.6	79	240	2	30	24	15
118262	1	28	3	3	2	3	4.8	0.3	6.3	208	33	2	3	3	89	4.6	143	2	3	2	3	1	3	17	4.4	45	97	1.08	11	168	142	0.5	207	1	28	84.5	101.2	106	54	3	3	137	5.4	63	240	0	23	26	16
110402	1	50	1	4	2	3	6.4	1.3	20.3	325	23	2	3	3	106	6.88	143	2	3	2	3	1	3	14	3.6	65	105	1.17	20	84	143	0.3	207	2	34.7	103.6	109.3	129	72	3	3	431	4.6	50	720	1	19	25	21
118044	1	48	3	4	2	3	6.3	0.9	14.3	291	14	2	3	3	107	6.55	143	2	3	2	3	1	3	20	4.2	47	105	1.19	20	79	141	0.3	197	2	26.2	94.1	105	91	62	3	3	102	5.6	39	360	0	27	22	19
113154	1	30	3	5	1	2	4.5	0.4	8.9	217	29	2	3	3	118	7.84	143	2	3	2	3	1	1	19	3.8	59	103	1	17	68	142	0.3	214	2	24.6	94	97.8	116	73	0	3	104	5.2	40	240	1	17	26	19
113967	1	36	3	6	1	1	3.3	0.2	6.1	176	48	2	3	3	103	4.23	143	2	3	2	3	2	4	14	5	63	99	0.84	27	51	140	0.5	206	0	20.7	82.4	86.4	118	73	0	3	99.6	5	50	60	2	13	25	9
111032	2	47	3	2	1	1	15.1	5.7	37.7	400	0	2	3	3	100	28.51	142	2	3	2	3	2	4	30	4.1	80	98	0.56	20	105	138	0.6	207	2	44	130.3	143.6	136	93	0	3	124	5.2	47	300	2	29	26	9
118781	1	44	1	4	2	3	4.6	0.2	4.3	367	16	2	3	3	125	41.27	142	2	3	2	3	1	3	45	4	73	103	0.88	60	69	138	0.4	198	1	34.1	113.4	113.4	122	90	3	3	297	6.8	37	420	1	26	22	11
117102	2	31	3	3	2	3	4.3	0.4	9.3	129	87	2	3	3	97	20.59	142	2	3	2	3	2	4	15	4	48	103	1.05	29	79	142	0.2	214	1	21.6	79.6	93.5	111	72	3	3	280	5.2	53	480	2	19	24	22
119507	1	56	3	2	2	3	6	0.9	15	320	17	2	3	3	115	18.36	142	2	3	2	3	1	2	45	4.2	89	103	0.99	31	114	142	0.5	213	2	25	92.1	91.8	125	75	3	3	162	5.2	31	240	1	26	25	13
116062	1	40	1	3	2	3	2.7	0.5	18.5	265	106	2	3	3	99	12.27	142	2	3	2	3	2	4	53	4.4	109	104	1.09	58	164	143	0.8	200	0	25.8	98.8	104.2	125	85	3	3	115	4.7	34	120	2	30	26	13
119146	1	39	3	4	2	3	5.8	1	17.2	371	39	2	3	3	104	13.74	142	2	3	2	3	1	3	32	4.4	105	103	0.81	58	120	143	0.4	207	0	34.3	114.1	112.9	124	74	3	3	183	5.3	42	180	1	25	24	12
114431	2	55	3	2	1	1	5.3	1.3	24.5	328	28	2	3	3	102	13.04	142	2	3	2	3	2	4	13	3.8	91	101	0.52	20	63	140	0.5	216	3	27.8	93.7	97.2	129	83	1	3	49.4	5.7	49	240	2	15	27	10
115355	1	46	2	2	2	3	4.4	0.4	9.1	223	41	2	3	3	114	10.26	142	2	3	2	3	1	1	13	3.8	75	104	1.14	20	76	142	0.4	212	0	29.1	113.5	106.3	120	73	3	3	190	5.9	32	120	1	14	24	18
115764	2	34	3	6	1	1	4.3	0.4	9.3	263	53	2	3	3	97	6.46	142	2	3	2	3	2	4	10	2.9	58	103	0.7	12	83	141	0.3	217	3	30.8	108.5	120.7	126	99	0	3	50.5	5	61	120	2	14	26	11
114709	2	34	1	3	2	3	2.7	0.3	11.1	237	36	2	3	3	101	6.73	142	2	3	2	3	2	4	9	4	47	107	0.49	7	116	141	0.4	218	0	26.1	86	94	118	72	3	3	10.2	5.2	66	120	2	21.5	25.47	14.867
113263	1	22	2	5	2	3	4.1	0.6	14.6	230	48	2	3	3	91	3.94	142	2	3	2	3	1	1	13	4.3	71	101	0.81	16	111	138	0.4	217	1	24.5	86.2	91.8	110	59	3	3	128	5.1	53	300	0	17	25	14
111183	2	55	3	2	2	3	6.1	1.1	18	244	34	2	3	3	104	4.86	142	2	3	1	1	2	4	41	3.7	59	100	0.67	21	78	139	0.3	199	2	23.3	86.6	101	113	91	3	3	86.4	5.9	51	420	2	23	26	10
113442	1	22	3	2	2	3	9.4	1.1	11.7	306	68	2	3	3	107	25.66	141	2	3	2	3	2	4	39	4.2	129	100	0.87	36	80	140	0.5	212	2	41.2	124.6	125.4	119	80	3	3	259	5.5	54	600	2	26	29	10
109538	2	66	1	1	2	3	6.3	0.8	12.7	298	52	2	3	3	110	21.84	141	2	3	2	3	2	4	23	4.2	88	106	0.75	20	81	144	0.5	214	0	30.2	104.3	109.4	102	71	3	3	185	5.4	47	480	2	24	27	10
112949	2	47	3	3	1	1	4.1	0.4	9.8	320	32	2	3	3	118	22.17	141	2	3	2	3	1	2	13	3.5	79	105	0.58	29	77	143	0.6	207	2	40.6	123.8	128.9	141	92	1	3	14.5	6	48	240	1	14	25	7
110217	2	60	3	4	2	3	4.1	0.7	17.1	276	27	2	3	3	115	16.23	141	2	3	2	3	2	4	26	4.2	51	101	0.63	26	86	140	0.2	263	2	26.6	97	103	128	77	3	3	155	5.7	100	480	2	21	26	15
115100	1	60	2	2	2	3	4	0.5	12.5	229	46	2	3	3	103	11.23	141	2	3	2	3	2	4	13	3.8	58	102	1.09	20	21	141	0.2	196	1	32.5	105.2	107.6	181	103	3	3	6.17	6.6	42	300	2	16	28	20
115882	2	66	2	1	1	1	4.8	0.6	12.5	233	24	2	3	2	103	9.9	141	2	3	2	3	2	4	13	3.9	73	104	0.99	20	93	142	0.4	218	1	26.2	85.4	100.1	135	82	1	3	61.7	5.8	57	360	2	17	26	20
118638	2	70	2	2	2	3	4	0.7	17.5	219	20	2	3	3	115	11.96	141	2	3	2	3	2	4	18	4.2	51	100	0.72	25	87	141	0.6	220	2	19.8	74.6	82.6	133	72	3	3	188	5.9	60	180	2	17	34	18
118033	2	61	3	6	2	3	3.3	0.4	12.1	317	27	2	3	3	104	9.11	141	2	3	2	3	2	4	13	4.2	72	104	0.7	20	57	141	0.4	204	1	29	101.7	112	124.78	75.276	3	3	96.7	5.5	56	120	2	17	23	8
118411	1	67	3	1	2	3	3.4	0.5	14.7	286	29	2	3	3	108	7.29	141	2	3	2	3	1	3	21	4.2	104	100	1.23	21	80	142	1.2	200	2	30.1	101.7	105.1	116	69	3	3	226	5.7	40	240	0	18	26	15
117353	1	64	3	5	2	3	7.2	1.5	20.8	199	56	2	3	3	96	4.61	141	2	3	2	3	2	4	19	3.5	71	104	0.74	24	96	140	0.4	224	2	24.4	88.8	96.5	134	78	3	3	120	5.6	78	240	2	17	25	11
117190	2	32	3	1	2	3	3	0.3	10	228	41	2	3	3	101	5.05	141	2	3	2	3	2	4	11	4	53	101	0.58	18	135	140	0.6	205	1	19.3	68.7	88.7	92	58	3	3	118	5.1	54	540	2	15	25	11
119298	1	64	2	1	2	3	4.2	0.5	11.9	264	33	2	3	3	104	5.04	141	2	3	2	3	1	3	21	4.5	72	101	0.94	17	98	141	0.6	191	2	29.2	102	99.7	109	63	3	3	255	5.4	42	360	0	24	27	16
119465	2	67	3	1	2	3	4.1	0.6	14.6	202	11	2	3	3	89	3.11	141	2	3	2	3	1	3	10	4.4	66	95	0.82	19	120	134	1.4	261	2	20.9	75.5	94.3	145	91	3	3	227	5.3	108	480	1	20	26	7
117133	2	71	3	2	1	1	3.5	0.8	22.9	260	51	2	3	3	108	5.23	141	2	3	2	3	2	4	16	4	66	92	0.77	14	134	135	0.7	225	1	25.7	82	99.5	124.78	75.276	2	3	41.9	5.9	60	240	2	22	28	15
118406	1	42	3	4	2	3	4.5	0.3	6.7	191	43	2	3	3	109	4.42	141	2	3	2	3	2	4	11	4.3	45	101	1.06	10	107	140	0.4	241	2	27.7	94.7	102	115	74	3	3	116	5.6	87	420	2	16	27	20
115983	2	72	1	2	1	1	5.6	0.4	7.1	328	5	2	3	3	122	40.32	140	2	3	2	3	1	3	22	4.1	72	105	0.81	15	83	144	0.3	218	1	29.5	105.6	106.4	137	76	2	3	28.6	6.3	61	180	1	25	24	15
112874	1	57	2	3	1	1	4.1	0.9	22	346	30	2	3	2	126	42.44	140	2	3	2	3	1	2	25	3.8	74	104	0.96	23	90	142	0.4	222	2	34	122.1	114.8	159	98	1	3	90.8	6.2	75	240	1	15	22	13
119547	1	62	3	2	2	3	3.9	0.4	10.3	262	30	2	3	3	103	22.49	140	2	3	2	3	1	3	45	4.1	84	104	1.23	16	95	143	0.5	205	1	32.7	122.8	107	107	61	3	3	268	5.7	44	480	1	24	28	26
113672	2	54	1	2	2	3	4.8	0.6	12.5	291	18	2	3	3	114	19.98	140	2	3	2	3	2	4	20	4.1	94	103	0.56	24	93	143	0.3	214	3	37.7	103.8	118	124.78	75.276	3	3	103	6.2	41	120	2	21	26	14
116616	1	52	2	1	2	3	5.9	0.3	5.1	293	45	3	3	2	127	22.64	140	2	3	2	3	2	4	21	3.9	68	102	1.08	19	72	139	0.4	195	0	27.8	101	103.2	130	74	3	3	83.3	6.3	41	60	2	16	28	12
119291	2	80	3	2	2	3	6.6	0.6	9.1	271	16	2	3	3	104	11.52	140	2	3	2	3	2	4	15	3.8	83	107	0.95	28	71	144	0.5	226	2	33.7	106.2	109	158	77	3	3	176	5.4	66	360	2	18	24	26
114125	2	68	2	2	2	3	4.3	0.8	18.6	259	38	2	3	3	104	10.05	140	2	3	2	3	1	1	13	3.6	79	105	0.85	12	81	142	0.3	203	1	34.3	108.3	111.9	115	74	3	3	135	5.6	53	240	0	16	25	15
116745	1	46	3	2	2	3	4.9	1.1	22.4	303	36	2	3	3	100	8.52	140	2	3	2	3	1	1	27	3.9	108	103	1.05	29	74	140	0.2	200	1	30.6	108.8	107.3	107	73	3	3	123	5.5	46	120	0	16	25	13
111297	1	70	3	1	1	1	4.9	0.8	16.3	268	28	2	3	3	107	9.91	140	2	3	2	3	1	3	26	4.5	58	100	0.94	59	90	142	0.4	206	1	32.4	116.4	115.4	119	71	1	3	123	5.4	38	300	0	17	30	22
119335	2	77	1	2	2	3	3.4	0.7	20.6	195	67	2	3	3	95	6.76	140	2	3	1	3	2	4	14	3.7	123	104	1.03	47	120	141	0.5	238	1	22.2	82	98.1	124.78	75.276	3	3	178	5.4	81	240	2	19	24	32
117438	1	39	3	1	1	2	3.7	0.8	21.6	247	50	2	3	3	101	7.39	140	2	3	2	3	1	3	23	4.1	82	102	1	21	61	142	0.4	216	2	27.4	94.2	97.8	119	77	0	3	111	5.2	42	540	0	17	28	21
116694	2	57	3	5	2	3	3.9	0.6	15.4	284	43	2	3	2	105	6.77	140	2	3	2	3	1	3	19	3.8	98	101	0.66	20	91	141	0.6	226	2	27.7	96.2	102	154	88	3	3	449	5.3	65	240	0	18	26	11
111185	1	69	3	2	1	1	4.2	0.7	16.7	238	32	2	3	3	101	6.11	140	2	3	2	3	1	3	12	4.2	90	104	1.06	18	131	142	0.7	225	1	29.2	102.6	104.1	156	85	1	3	70.2	5.7	73	180	1	16	22	19
115465	1	31	2	2	2	3	4.6	0.4	8.7	311	29	2	3	3	97	5.45	140	2	3	2	3	2	4	29	4.1	78	104	0.93	39	146	143	0.9	202	3	27.8	91.1	102.3	131	81	3	3	82.3	5	42	300	2	26	26	18
116152	1	31	3	3	2	3	3.8	0.5	13.2	227	29	2	3	3	96	4.46	140	2	3	2	3	2	4	18	4.6	32	101	0.89	9	154	144	0.4	207	1	22.3	77.9	88	117	72	3	3	262	5.2	58	240	2	14	27	15
118724	2	62	3	5	1	1	4.1	0.4	9.8	240	14	2	3	3	100	4.97	140	2	3	2	3	1	3	16	4.5	57	101	0.8	14	93	142	1.5	266	2	25.2	87	105.1	124	67	1	3	214	5.2	122	180	1	20	29	15
113125	2	44	3	2	2	3	6.6	1.2	18.2	227	31	2	3	3	103	4.04	140	2	3	2	3	1	3	7	3.9	43	100	0.65	13	109	139	0.3	236	2	30.9	89.4	114.5	100	59	3	3	31.3	5.3	85	360	1	13	22	12
115860	1	57	3	5	2	3	4	0.8	20	217	62	2	3	3	91	1.75	140	2	3	2	3	1	3	20	4.6	76	99	0.91	16	229	141	1.5	220	2	23.2	88.8	96.3	129	81	3	3	271	5	73	480	1	25	25	12
113717	1	51	3	6	2	3	5	0.4	8	284	35	1	2	1	194	6.54	140	2	3	2	3	2	4	15	4.2	72	99	1.04	20	103	140	0.7	212	2	25.6	75	96.8	108	67	3	0	129	7.2	41	480	2	13	26	16
119680	1	41	3	1	1	1	4.9	0.7	14.3	355	44	2	3	3	99	28.88	139	2	3	2	3	2	4	27	4.4	90	101	1.18	34	78	139	0.4	204	2	34.1	108.4	113.7	135	93	0	3	257	5.7	40	240	2	16	24	15
117173	1	67	3	3	1	1	7.1	1.5	21.1	388	36	2	3	3	103	21.4	139	2	3	2	3	2	4	20	3.7	58	96	1.43	16	78	141	0.5	200	2	38.7	130.1	129	113	58	1	3	59	5.8	36	840	2	18	30	22
118211	2	50	2	6	2	3	5.1	0.9	17.6	273	14	2	3	3	94	12.12	139	2	3	2	3	1	3	11	3.7	45	102	0.53	21	89	140	0.3	214	1	32.5	101.3	116.4	107	73	3	3	55	5.6	56	300	1	14	23	9
115253	2	39	2	2	2	3	5.8	0.9	15.5	291	34	2	3	3	118	20.65	139	2	3	2	3	2	4	13	4	93	96	0.84	26	45	138	0.4	206	2	49.3	146.3	147.9	130	90	3	3	99.5	5.8	54	240	2	16	32	12
110973	2	72	2	2	1	1	5.8	0.6	10.3	240	39	2	3	3	97	11.28	139	2	3	2	3	2	4	21	4.1	86	102	0.81	15	128	142	0.4	217	3	27.6	92.3	105.5	124.78	75.276	2	3	23.9	5.7	60	480	2	20	28	18
117428	2	75	1	6	1	1	2.8	0.5	17.9	124	185	2	3	3	112	13.99	139	2	3	2	3	1	3	10	3.9	66	98	1.27	10	56	139	0.6	213	0	22.9	85.5	85.7	146	109	0	3	83.6	5.5	53	240	0	19	25	16
110640	2	59	2	1	2	3	5.6	0.4	7.1	344	15	2	3	3	105	11.57	139	2	3	2	3	1	3	14	3.8	65	104	0.88	34	51	142	0.2	222	0	32.2	118.5	120.6	139	78	3	3	64.5	5.9	58	720	1	15	25	8
118901	1	36	1	6	2	3	3.4	0.1	2.9	226	37	2	3	3	102	10.61	139	2	3	2	3	1	3	19	4.4	64	97	0.77	22	107	139	0.4	214	0	24	90.8	95.3	113	68	3	3	122	5.5	41	180	1	15	27	13
114015	1	62	2	2	1	1	4.5	1.2	26.7	293	40	2	3	3	94	8.15	139	2	3	2	3	1	1	13	4.5	34	106	1.31	14	70	143	0.4	204	1	29	105	106.8	132	85	1	3	70.6	5.6	51	300	0	15	24	18
109602	2	43	1	2	2	3	3.1	0.6	19.4	222	98	2	3	2	103	8.84	139	2	3	2	3	2	4	10	4	66	105	0.68	12	61	142	0.2	192	3	30.8	95.9	108.9	107	76	3	3	173	5.4	42	240	2	15	22	13
112886	1	52	3	6	2	3	4.6	0.5	10.9	227	47	2	3	3	105	9.16	139	2	3	2	3	2	4	24	4.1	103	104	0.82	15	50	141	0.6	195	2	28	104	101.8	112	62	3	3	19.1	5.8	41	720	2	20	25	8
118734	1	37	1	5	2	3	4.6	1	21.7	227	64	2	3	3	106	8.73	139	2	3	2	3	2	4	26	3.8	60	105	0.94	25	88	145	0.2	219	0	24.9	87.3	91	138	95	3	3	240	5.8	66	360	2	20	25	13
115710	1	53	2	2	2	3	3.4	0.6	17.6	328	52	2	3	3	112	8.76	139	2	3	2	3	1	3	17	3.8	85	100	0.77	19	101	140	0.6	210	2	29.6	102.9	103.5	134	78	3	3	45.9	6	41	720	1	17	29	12
115294	2	34	3	4	2	3	4.5	0.8	17.8	214	24	2	3	3	99	3.87	139	2	3	2	3	1	1	10	4.2	38	102	0.64	9	164	140	0.4	211	2	20	75.4	91.9	126	89	3	3	97.8	5.1	55	660	1	12	27	12
119007	1	47	3	5	2	3	5.4	0.6	11.1	258	34	2	3	3	95	3.23	139	2	3	2	3	2	4	18	4.3	86	104	1.05	17	83	141	0.6	193	2	23.4	83.9	95	128	73	3	3	368	5.8	41	720	2	16	27	15
115421	2	63	1	4	2	3	5.1	0.6	11.8	217	68	2	3	3	93	2.99	139	2	3	3	3	1	1	10	3.8	71	98	0.8	15	60	136	0.4	246	0	30.2	86.4	111	156	87	3	3	25.7	5.3	97	360	0	23	25	10
113435	2	21	3	4	2	3	5.5	0.6	10.9	400	5	2	3	2	87	23.55	138	2	3	2	3	2	4	22	3.4	61	101	0.67	16	48	139	0.3	229	2	38.2	115.7	132.5	105	65	3	3	45.4	5.4	73	420	2	19	24	12
112139	2	33	3	3	2	3	4.1	0.4	9.8	338	45	2	3	3	99	29.65	138	2	3	2	3	2	4	49	3.6	96	104	0.45	21	79	139	0.4	195	1	37.5	111.4	120.7	112	77	3	3	58.4	5.5	36	780	2	28	23	11
114579	1	71	1	2	2	3	5.6	0.8	14.3	331	22	2	3	3	125	40.66	138	2	3	2	3	1	3	19	4	85	103	0.84	29	87	142	0.3	195	0	31.8	110	110.2	127	76	3	3	156	5.9	42	300	0	22	22	12
116097	1	35	3	4	2	3	4.4	0.1	2.3	358	7	2	3	3	113	24.89	138	2	3	2	3	1	1	56	3.7	80	104	0.92	102	95	142	0.6	236	1	33.2	102.7	106.2	126	88	3	3	331	5.8	39	60	1	32	23	10
117270	2	49	2	6	2	3	3	0.2	6.7	282	33	2	3	3	96	13.74	138	2	3	2	3	2	4	23	4.1	45	101	0.71	20	84	140	0.4	197	2	20.1	75.4	97.2	124.78	75.276	3	3	246	5.8	40	240	2	24	25	17
111050	1	46	3	3	2	3	5.6	0.5	8.9	308	18	2	3	3	107	16.48	138	2	3	2	3	1	2	40	3.7	65	100	0.9	22	137	139	0.5	226	2	27.6	95.6	103.6	132	87	3	3	247	5.7	45	420	1	29	25	12
113998	2	53	3	4	2	3	4.6	0.6	13	343	45	2	3	3	97	10.39	138	2	3	2	3	1	3	24	4.1	68	104	0.68	26	83	143	0.3	214	2	27.6	98.3	102.8	105	74	3	3	107	5.5	51	480	0	20	25	17
116978	1	67	1	3	1	1	4.4	0.5	11.4	307	33	2	3	3	102	11.36	138	2	3	2	3	1	3	21	4.1	106	104	0.94	33	115	143	0.6	211	2	33.5	114.8	106.3	138	76	2	3	121	5.7	51	600	0	21	26	11
117792	2	60	3	3	1	1	3.6	0.4	11.1	310	21	3	3	2	112	13.82	138	2	3	2	3	2	4	39	4.4	67	102	0.77	82	94	142	0.3	206	2	23.1	86.3	87.3	142	81	1	3	523	5.8	42	240	2	23	24	13
112800	1	28	3	4	2	3	4.1	0.7	17.1	188	29	2	3	3	103	10.59	138	2	3	2	3	2	4	39	3.8	54	100	0.99	12	69	142	0.2	203	3	24.3	81	94.7	125	75	3	3	244	5.6	44	360	2	34	30	14
118873	1	69	3	6	2	3	3.2	0.5	15.6	200	71	2	3	3	101	8.18	138	2	3	2	3	2	4	23	4	74	100	0.85	25	100	138	0.4	206	2	22.5	96.3	95	133	74	3	3	73.2	6	48	240	2	26	26	14
117244	2	44	3	3	2	3	5.1	0.6	11.8	352	19	3	3	2	149	17.43	138	2	3	2	3	2	4	22	3.7	85	105	0.56	22	92	139	0.6	200	2	28.3	93.3	106.1	124.78	75.276	3	3	20.1	7.3	42	420	2	18	22	11
117888	1	24	3	2	2	3	7.4	0.9	12.2	166	34	2	3	3	80	3.22	138	2	3	2	3	2	4	16	4.4	42	100	1.19	9	63	141	0.5	201	2	25.2	89.9	112	103	62	3	3	119	5.1	61	720	2	35	23	19
111294	1	47	1	6	2	3	5.6	0.3	5.4	302	60	2	3	3	116	9.35	138	2	3	2	3	2	4	38	4.6	74	102	0.84	41	109	143	1.6	206	0	29.9	100.3	98.4	124.78	75.276	3	3	105	5.5	37	120	2	23	26	11
118650	1	39	3	5	2	3	6.1	0.7	11.5	344	40	2	3	3	120	10.04	138	2	3	2	3	1	2	29	4	56	104	1	29	55	143	0.2	226	0	34.2	111.8	117.1	129	83	3	3	69.9	5.6	45	300	0	22	26	15
118407	2	51	3	1	2	3	5.9	0.8	13.6	225	58	2	3	3	101	6.4	138	2	3	2	3	2	4	18	3.9	60	100	0.61	23	50	140	0.2	215	3	19.5	74.4	88.3	124.78	75.276	3	3	14.6	5.6	57	180	2	22	26	17
113246	2	77	3	2	2	3	5	0.5	10	199	26	2	3	3	105	6.68	138	2	3	2	3	2	4	8	3.7	65	100	1.03	38	64	138	0.5	217	1	26.2	94.2	106.2	125	68	3	3	63.3	5.5	59	120	2	19	27	12
117752	2	33	3	2	2	3	4.1	0.6	14.6	151	65	2	3	3	90	4.21	138	2	3	2	3	2	4	16	4.4	42	99	0.56	8	108	141	0.4	210	2	23.9	82.3	97.5	109	67	3	3	33.2	5.1	71	180	2	16	29	13
115290	1	60	3	4	1	1	4.8	0.4	8.3	218	27	2	3	3	95	4.13	138	2	3	2	3	1	3	16	4.8	73	101	0.76	22	123	142	0.6	228	2	23.8	92.2	98.8	164	102	1	3	133	5.2	68	180	1	21	27	8
110728	1	72	3	1	1	1	3.2	0.4	12.5	287	54	3	3	2	115	6.26	138	2	3	2	3	2	4	21	3.6	95	105	1.45	65	66	139	0.5	216	3	28.4	108	105	117	78	2	3	52.4	5.8	46	300	2	18	21	25
110803	2	80	2	1	2	3	4.1	0.4	9.8	249	23	3	3	2	110	5.65	138	2	3	2	3	2	4	18	4.2	86	104	0.51	15	90	145	0.6	217	1	24.5	89.6	98.3	124.78	75.276	3	3	223	5.6	66	240	2	22	29	17
117817	2	54	3	2	2	3	6	0.4	6.7	188	34	2	3	3	99	4.03	138	2	3	2	3	2	4	11	3.8	113	103	0.95	11	110	143	0.4	221	2	39.3	108.7	129.6	127	95	3	3	49.5	5.5	75	360	2	17	28	12
113569	1	46	3	5	2	3	5.4	0.5	9.3	323	30	2	3	3	101	4.09	138	2	3	2	3	1	3	34	4.4	52	101	1.17	60	122	139	0.2	284	2	26.2	98.9	99.6	126	79	3	3	267	5.2	54	480	0	27	24	17
117230	2	65	3	4	1	1	5.6	1	17.9	247	15	1	2	1	117	3.65	138	2	3	2	3	1	2	11	4.3	88	101	0.9	62	101	145	0.9	219	3	31.9	114.5	126.1	124.78	75.276	1	1	94.9	6.2	66	30	1	19	29	7
110159	1	45	3	5	2	3	4.6	0.8	17.4	273	40	2	3	3	97	1.97	138	2	3	2	3	1	1	14	4.1	61	100	0.87	10	91	140	0.4	206	1	22.8	85	95.1	113	63	3	3	79.8	5.1	59	180	0	21	25	6
112665	1	67	1	1	2	3	7.8	0.9	11.5	217	53	2	3	3	95	1.81	138	2	3	2	3	1	3	17	4.3	67	97	0.87	20	151	136	0.8	214	0	24.3	85.3	90.5	136	73	3	3	106	5.5	48	180	0	17	27	19
116407	2	49	1	6	1	1	5.4	1.3	24.1	269	52	2	3	3	105	35.07	137	2	3	2	3	2	4	12	3.7	100	96	0.78	23	37	139	0.2	202	3	39	119.1	138.4	106	67	0	3	284	6.1	47	300	2	18	27	15
117979	1	29	1	4	2	3	10	1.1	11	398	46	2	3	3	102	22.25	137	2	3	2	3	2	4	72	4.5	74	103	0.65	57	112	146	0.6	203	1	45	131.4	124.4	124.78	75.276	3	3	849	5	35	720	2	30	27	11
111503	1	46	3	4	2	3	6.2	0.7	11.3	392	25	2	3	3	104	23.32	137	2	3	2	3	1	3	99	4.5	73	99	0.73	72	83	139	0.6	208	2	29.9	104.1	104.5	139	90	3	3	935	5.6	52	240	0	62	25	13
114681	1	39	3	6	2	3	7.9	1.7	21.5	386	24	3	3	1	106	19.43	137	2	3	2	3	2	4	19	4.3	61	105	0.83	21	94	141	0.3	195	1	43.7	141.1	131.5	124.78	75.276	3	3	428	7.5	39	400	2	20	22	18
119769	2	70	3	2	1	1	6.3	0.8	12.7	320	14	2	3	3	109	14.21	137	2	3	2	3	1	1	28	4.3	155	101	0.79	23	103	142	0.4	188	1	29.5	99	114.5	149	80	1	3	112	6.3	39	360	1	21	26	17
114446	1	49	3	4	1	1	11.2	2.4	21.4	330	41	2	3	2	97	10.01	137	2	3	2	3	2	4	19	3.9	70	103	0.96	45	102	142	0.4	222	2	27.6	99.7	112.7	131	85	0	3	80.5	5.1	48	720	2	20	24	15
119630	2	55	3	6	1	1	3.3	0.4	12.1	347	38	2	3	3	103	11.7	137	2	3	2	3	2	4	12	3.6	96	102	0.62	27	91	139	0.3	223	0	26.1	101.6	102.7	124	78	1	3	88.6	5.6	54	180	2	16	24	7
117307	2	62	3	3	2	3	4.5	0.6	13.3	182	14	2	3	3	97	6.07	137	2	3	2	3	2	4	29	4.2	51	101	0.67	10	82	141	0.3	248	3	24.7	76.4	101.5	109	67	3	3	165	5.7	93	180	2	33	27	10
115766	1	29	3	5	2	3	4.1	0.4	9.8	275	42	2	3	3	99	5.59	137	2	3	2	3	1	3	28	4.1	77	101	0.94	28	54	141	0.2	214	2	23.8	87.2	95.2	120	79	3	3	164	5	54	120	1	24	26	10
110918	1	65	1	4	1	1	5.4	0.7	13	235	36	3	3	2	92	3.08	137	2	3	2	3	1	1	11	3.8	87	104	1.35	21	123	143	0.5	212	0	27.6	92.3	98.9	168	94	1	3	364	5.3	58	480	1	15	25	17
110532	2	57	2	6	1	1	14.6	3.3	22.6	378	37	1	2	1	185	8.05	137	2	3	2	3	2	4	20	4.2	85	99	0.66	16	139	144	0.6	215	1	37.3	121.8	128	139	73	1	1	205	7.5	56	240	2	18	27	16
113026	1	53	3	4	1	1	8.1	1.3	16	337	16	1	2	1	303	10.47	137	2	3	2	3	2	4	62	3.9	126	95	1.08	57	120	137	0.6	250	2	25.7	97.1	98.5	137	94	1	1	206	10.7	48	600	2	46	26	13
115308	1	41	3	2	2	3	7	1.2	17.1	339	19	2	3	3	101	21.84	136	2	3	2	3	2	4	24	4	73	101	0.73	19	126	140	0.5	213	2	32.5	110.7	104	110	70	3	3	539	4.6	39	240	2	17	25	13
117336	1	43	1	1	2	3	4	0.4	10	305	48	2	3	3	89	13.7	136	2	3	2	3	2	4	17	3.7	81	100	0.89	28	93	138	0.8	194	0	30.9	114.3	112.1	122	80	3	3	147	6	40	540	2	15	27	11
112681	1	71	1	2	1	1	4	0.4	10	199	36	2	3	3	99	18.22	136	2	3	2	3	1	2	44	3.6	140	106	1.07	467	164	144	0.3	214	3	20.8	87.4	91.2	180	90	0	3	375	5.9	52	240	0	34	24	18
114340	1	30	2	4	2	3	4.5	0.3	6.7	260	39	2	3	2	111	19.81	136	2	3	2	3	1	2	33	3.8	65	100	0.75	24	69	140	0.2	196	1	34.9	101.9	103.6	114	75	3	3	116	5.6	43	20	0	17	25	14
119745	2	45	3	1	1	1	9	0.8	8.9	295	22	2	3	2	97	13.76	136	2	3	2	3	2	4	14	3.7	61	106	1.02	15	98	143	0.6	203	3	54.5	138.7	159.1	133	106	0	3	84.3	5.3	45	480	2	18	25	8
119248	1	61	2	1	1	1	5.7	0.7	12.3	305	43	2	3	2	109	17.98	136	2	3	1	1	1	3	19	4.4	96	101	1	32	114	140	0.7	193	2	27.8	97.9	100.8	136	89	0	3	65.9	5.9	36	120	0	22	24	12
109541	2	35	3	2	1	1	5.6	0.4	7.1	207	52	2	3	2	105	15.14	136	2	3	2	3	2	4	13	3.7	73	101	0.61	17	33	139	0.2	197	1	32.7	114.9	111.2	140	93	0	3	34	6.1	42	300	2	13	30	7
113488	2	80	1	6	2	3	3.5	0.4	11.4	195	83	2	3	3	88	8.3	136	2	3	2	3	2	4	13	4.1	128	99	0.75	20	100	140	0.4	242	1	28.5	113.2	116	124.78	75.276	3	3	28.7	5.9	86	240	2	15	25	14
117497	1	55	3	4	1	1	6.5	1.9	29.2	364	34	2	3	3	118	17.79	136	2	3	2	3	2	4	41	3.7	74	103	1.01	112	111	141	0.3	217	1	30.7	108.1	97.4	117	67	1	3	253	5.4	47	900	2	30	25	9
110781	1	62	3	2	1	1	5.4	0.8	14.8	345	34	2	3	3	105	12.02	136	2	3	2	3	2	4	20	4.2	58	100	1.28	23	91	139	0.3	235	2	35.3	111.5	106.8	128	77	1	3	604	5.7	41	480	2	19	26	22
114731	2	80	3	4	2	3	4.9	1	20.4	242	21	1	2	2	151	13.58	136	2	3	2	3	1	3	18	4.1	69	97	0.72	33	82	139	0.4	218	1	23.2	83.3	91.2	118	58	3	2	237	6.2	60	180	1	19	26	18
115192	2	67	2	3	2	3	3.7	0.6	16.2	297	9	2	3	2	123	8.24	136	2	3	2	3	2	4	17	4	60	101	0.7	16	118	141	0.5	221	1	34.2	117.6	123.8	123	77	3	3	494	5.6	66	480	2	18	27	14
118265	1	36	3	1	2	3	3.6	0.4	11.1	126	47	2	3	3	99	3.32	136	2	3	2	3	1	3	8	4.4	66	99	0.86	24	41	134	0.5	208	1	26.5	91.4	97.8	109	61	3	3	9.73	5.5	66	383.833	0	15	24	11
118128	2	56	3	2	1	1	4.4	1.1	25	266	46	1	2	2	234	12.15	136	2	3	2	3	2	4	17	3.8	167	99	0.69	126	57	139	0.3	218	1	43.2	128.4	129.6	177	98	0	0	26.5	9.5	48	420	2	13	24	19
114261	2	64	3	1	1	1	5.5	0.8	14.5	308	72	1	2	1	188	5.94	136	2	3	2	3	1	3	9	2.9	98	106	2.92	13	64	140	0.2	202	1	31.3	113.8	107.3	148	69	2	1	323	6.8	35	180	1	10	23	43
109531	1	32	3	3	2	3	6.9	0.8	11.6	339	46	2	3	3	103	66.11	135	2	3	2	3	1	1	29	4	53	102	0.61	35	95	141	0.4	196	3	39.8	100.342	106.992	124.78	75.276	3	3	663	6.3	38	360	1	20	26	10
119429	2	26	2	2	2	3	3.4	0.4	11.8	281	54	2	3	3	86	31.9	135	2	3	2	3	2	4	20	3.9	125	102	0.81	40	32	137	0.2	181	1	38.3	115.3	127	107	72	3	3	10.9	5.6	38	360	2	22	23	9
119075	2	56	3	2	2	3	4.1	0.3	7.3	185	43	2	3	3	93	14.55	135	2	3	2	3	2	4	17	4.4	72	99	0.56	19	89	142	0.2	241	2	18.9	74.4	101.4	96	68	3	3	38.2	5.4	97	360	2	19	28	11
116899	1	40	3	1	1	1	5.1	0.7	13.7	309	48	3	3	2	98	16.1	135	2	3	2	3	2	4	25	4.2	116	103	1.27	59	75	144	0.3	198	0	38.4	124	119.8	135	96	0	3	159	5.7	48	480	2	16	23	20
112195	2	60	1	2	1	1	7.7	1.9	24.7	329	55	2	3	2	124	26.26	135	2	3	2	3	1	3	14	3.6	125	99	0.74	17	72	137	0.2	211	0	42.8	117.5	133.2	108	73	1	3	233	6	56	540	1	17	25	15
112883	1	51	2	2	2	3	4.8	0.8	16.7	353	42	2	3	3	112	20.67	135	2	3	2	3	1	3	32	3.8	75	98	1.09	25	123	139	0.7	194	0	32.3	119	101.9	131	93	3	3	296	5.9	38	360	0	19	26	17
116895	1	35	2	1	2	3	7.3	0.3	4.1	282	24	2	3	2	97	13.5	135	2	3	2	3	2	4	49	4	69	103	0.86	30	132	142	0.3	188	0	34.1	104.6	105.3	111	75	3	3	282	5.3	43	240	2	24	25	14
109464	1	30	2	1	2	3	5.4	0.5	9.3	232	41	2	3	3	99	13.75	135	2	3	2	3	2	4	20	4.7	69	101	0.77	40	134	142	0.5	205	1	31.8	101.7	105.8	106	69	3	3	414	5.4	46	360	2	18	26	17
112997	1	33	3	3	1	2	3.9	0.6	15.4	400	10	2	3	3	103	13.25	135	2	3	2	3	1	2	41	4.3	44	101	0.92	24	158	139	0.5	241	2	32.3	96.3	104.3	127	73	0	3	462	5.7	41	600	0	26	24	16
114520	2	43	2	1	2	3	4.9	0.3	6.1	261	34	2	3	3	103	11.81	135	2	3	2	3	2	4	7	3.9	63	102	0.74	16	32	140	0.2	196	1	44.3	130.2	133.8	139	88	3	3	10.8	6.1	47	180	2	14	24	11
111165	1	40	2	2	1	1	6.1	0.6	9.8	324	38	2	3	3	106	10.78	135	2	3	2	3	1	3	13	4.4	87	98	1.09	18	50	137	0.8	223	1	25.5	94.1	95.7	122	85	0	3	170	5.3	33	180	1	22	23	16
109975	2	39	3	2	2	3	2.6	0.4	15.4	209	66	2	3	2	106	10.75	135	2	3	2	3	2	4	11	4	55	103	0.94	12	64	142	0.3	193	2	27.4	89.3	102.8	112	76	3	3	53.8	6	44	600	2	12	26	15
118435	2	61	2	6	1	1	2.8	0.2	7.1	220	27	2	3	3	110	10.38	135	2	3	2	3	2	4	13	4	73	98	0.7	24	80	140	0.9	217	3	48	116.6	158.5	106	71	1	3	59.3	5.2	66	420	2	15	30	19
116510	2	55	3	3	2	3	5.2	1	19.2	227	48	2	3	3	105	8.27	135	2	3	2	3	2	4	11	4.1	60	102	0.73	13	123	140	0.6	226	2	40.2	109.8	128	112	72	3	3	267	5.3	66	600	2	14	22	17
115313	2	59	3	2	2	3	5.3	2.9	54.7	280	59	2	3	1	100	6.99	135	2	3	2	3	2	4	10	3.4	90	103	0.71	21	68	142	0.5	197	1	38.9	115	127.4	135	83	3	3	77.4	6.1	53	360	2	12	27	11
114978	2	22	3	5	2	3	2.4	0.2	8.3	165	65	2	3	3	95	5.84	135	2	3	2	3	2	4	10	3.8	69	101	0.73	5	114	136	0.4	197	2	27.8	92.5	109.8	97	58	3	3	48.3	5	48	600	2	15	23	10
114935	2	56	3	2	2	3	2.4	0.6	25	215	18	2	3	3	101	5.31	135	2	3	2	3	2	4	16	4	76	100	0.66	14	124	142	0.4	219	2	23.2	78.7	96.7	86	46	3	3	97.8	5.6	60	840	2	18	29	12
111255	1	78	2	1	2	3	3.4	0.5	14.7	161	36	2	3	3	111	4.45	135	2	3	2	3	2	4	7	3.4	74	98	0.81	12	44	139	0.3	205	1	20.2	86.3	91.5	145	69	3	3	351	6.1	56	240	2	13	27	12
112299	2	56	3	1	1	1	5	0.7	14	199	30	2	3	3	97	2.29	135	2	3	2	3	2	4	10	4	90	100	0.72	9	151	138	0.5	242	1	25.8	91.7	107.6	135	83	0	3	50	5.6	93	360	2	16	26	8
116993	1	23	3	6	2	3	6.2	0.7	11.3	282	15	2	3	2	109	67.61	134	2	3	2	3	1	3	69	4.1	100	102	0.92	60	110	139	0.8	207	2	36	100.342	106.992	124.78	75.276	3	3	138	5.2	44	360	1	31	24	15
115387	1	34	3	4	2	3	4.5	0.3	6.7	340	27	2	3	3	88	15.49	134	2	3	2	3	2	4	24	4.1	66	102	0.77	103	74	143	0.3	202	2	31.9	104.6	111.5	120	82	3	3	165	5.2	46	480	2	20	26	12
119386	2	37	3	2	2	3	8.2	2.2	26.8	251	64	2	3	3	83	12.22	134	2	3	2	3	2	4	13	3.8	64	100	0.69	25	95	138	0.3	210	1	42	124.6	121.9	116	77	3	3	76.2	5.5	66	660	2	12	23	14
112983	2	28	3	2	2	3	4.9	0.7	14.3	285	19	2	3	3	110	28.43	134	2	3	2	3	2	4	15	4.2	96	99	0.87	23	79	138	0.4	229	1	34.5	108.9	111	99	68	3	3	122	5.6	41	180	2	15	23	11
112050	2	61	3	3	2	3	5.4	0.3	5.6	353	20	2	3	3	98	17.32	134	2	3	2	3	2	4	19	3.8	130	103	0.62	24	46	145	0.3	210	2	35.4	120.2	124.7	111	79	3	3	109	5.9	52	300	2	12	26	14
116499	2	53	1	1	2	3	5.6	0.6	10.7	345	21	2	3	3	136	32.44	134	1	3	2	3	2	4	38	4.2	84	101	0.58	35	64	140	0.3	208	0	38.5	105.9	123.6	145	83	3	3	80.5	6.4	48	180	2	26	27	20
117946	2	38	3	6	2	3	4.4	0.6	13.6	295	56	2	3	3	95	12.36	134	2	3	2	3	2	4	15	4.2	74	99	0.56	15	31	138	0.2	192	1	32.4	107.2	107.8	124.78	75.276	3	3	6.33	5.4	48	180	2	17	25	11
118784	1	27	1	3	2	3	7.1	0.5	7	335	30	2	3	3	103	14.52	134	2	3	2	3	1	2	43	3.9	60	106	0.74	27	67	142	0.2	187	1	35.2	114.7	107.4	128	67	3	3	174	5.3	45	240	1	28	24	13
115634	1	32	3	2	2	3	3	0.2	6.7	195	22	2	3	3	96	9.66	134	1	2	2	3	1	3	31	4.5	60	96	0.76	19	144	139	0.6	199	2	23.5	86	95.3	117	77	3	3	236	5.1	53	480	1	32	29	15
113231	2	62	1	2	1	1	5.1	0.7	13.7	274	29	2	3	3	97	9.89	134	2	3	2	3	1	2	10	3.2	84	100	0.8	17	41	137	0.3	191	1	32.2	106	108.1	97	69	1	3	358	5.7	40	120	0	12	25	16
119617	2	66	3	1	2	3	3.5	0.3	8.6	235	26	2	3	2	95	7.98	134	2	3	2	3	2	4	16	4.1	82	103	1.08	30	95	141	0.6	197	2	24.2	94.9	105.5	148	80	3	3	62.2	5.4	48	540	2	15	24	20
115968	2	74	3	4	1	1	3.6	0.3	8.3	233	52	2	3	3	103	9.73	134	2	3	2	3	1	3	14	4.1	79	106	0.71	12	110	144	0.5	205	1	25.2	98	104.5	134	75	2	3	73.2	5.2	59	360	1	15	25	18
114917	1	75	2	1	1	1	2.7	0.6	22.2	249	38	2	3	3	104	8.84	134	2	3	2	3	2	4	14	4.4	55	101	1.08	16	131	145	2.3	205	1	28.5	109.7	99.1	124.78	75.276	1	3	165	5	57	180	2	16	30	17
118924	1	49	3	4	1	1	4.9	0.2	4.1	259	30	2	3	3	99	7.63	134	2	3	2	3	1	3	23	4.1	59	103	0.99	68	134	144	0.5	199	3	25.3	89.8	95.1	128	81	1	3	515	4.4	44	120	1	18	28	9
115342	1	36	1	1	2	3	4	0.7	17.5	247	19	2	3	3	101	7.13	134	2	3	2	3	2	4	20	4.2	110	103	0.79	57	74	140	0.4	183	1	27.4	94.7	98.7	117	78	3	3	41.8	5.4	37	120	2	17	25	14
119194	1	41	1	3	2	3	3.7	0.3	8.1	226	23	2	3	3	100	6.57	134	2	3	2	3	1	3	19	3.8	77	102	0.82	30	146	139	0.4	203	0	25.3	84.7	89	111	68	3	3	136	5.8	54	90	0	20	27	21
116295	2	78	2	1	1	1	4	0.5	12.5	209	51	2	3	3	102	6.66	134	2	3	2	3	2	4	9	4.1	86	100	0.91	11	77	144	0.4	221	3	21.1	76.9	92.1	184	124	2	3	131	5.6	81	300	2	20	30	11
116341	2	80	3	5	1	1	5.3	0.6	11.3	206	27	2	3	3	100	6.08	134	2	3	2	3	1	3	12	3.9	53	102	0.72	19	75	142	0.4	227	1	22.9	83.4	91	124.78	75.276	1	3	67.4	5.842	81	300	0	17	27	16
114161	1	62	3	3	2	3	5	1.1	22	318	40	2	3	3	106	7.01	134	2	3	2	3	1	3	12	3.8	86	105	1	11	50	141	0.3	208	1	37.5	126.2	123	124	82	3	3	107	5.8	51	180	0	12	24	12
114645	2	45	1	2	1	1	5.4	0.3	5.6	304	31	1	2	2	112	6.32	134	2	3	2	3	1	1	10	3	60	104	0.74	15	40	137	0.2	196	1	37.4	111	118.7	117	77	0	1	15.2	5.5	44	9999	1	10	20	18
115140	1	70	1	4	1	1	4.8	0.5	10.4	226	32	2	3	3	93	3.68	134	2	3	2	3	2	4	9	4	58	105	0.78	22	97	144	0.5	214	1	25.1	90.2	92.8	128	64	2	3	96.8	5.7	48	600	2	22	25	9
118459	1	80	2	2	1	1	5.4	0.8	14.8	213	30	2	3	2	126	7.21	134	2	3	2	3	1	3	12	4.3	105	102	1.23	58	196	141	1.2	201	3	28.4	113.8	105.5	175	83	1	3	63.6	6.7	43	9999	0	14	26	17
115127	1	49	1	1	2	3	3.9	0.2	5.1	153	69	2	3	3	107	4.96	134	2	3	2	3	1	1	16	3.9	114	102	1.01	12	87	143	0.6	190	0	26.5	102	101.6	118	66	3	3	97.2	5.8	36	360	0	17	29	10
115012	2	72	3	6	1	1	6.4	1.2	18.7	236	9	1	2	1	174	9.25	134	2	3	2	3	2	4	8	3.3	42	93	10.96	14	46	141	0.3	239	2	32	108.7	115.8	130	69	2	2	2030	7.1	44	360	2	6	27	57
114672	1	40	3	1	2	3	3.7	0.5	13.5	239	23	1	2	1	90	1.33	134	2	3	2	3	2	4	15	4.4	92	100	0.8	15	135	141	1.1	198	3	22.4	86.1	88.6	102	69	3	0	106	6.2	50	420	2	22	25	9
118408	1	26	3	4	1	2	8.9	1	11.2	379	30	2	3	2	101	65.91	133	1	3	2	3	1	2	72	4.1	74	102	0.51	72	99	143	0.8	205	1	40.6	131	121	126	77	0	3	163	6.6	37	360	0	36	25	6
117546	1	75	2	6	1	1	6.1	1.2	19.7	307	13	1	1	1	141	101.83	133	2	3	2	3	2	4	13	4	60	106	1.44	15	117	142	1.3	197	0	26.9	107	100.8	149	85	2	2	106	6.7	53	720	2	19	24	20
117322	2	80	3	1	1	1	6	0.6	10	191	16	2	3	3	96	26.68	133	2	3	2	3	1	3	16	3.8	70	108	0.75	21	101	149	0.5	224	1	25.6	97.1	108.3	131	59	2	3	95.4	5.6	69	180	1	16	28	18
119693	2	37	2	1	2	3	5.9	1	16.9	321	27	2	3	3	106	31.56	133	2	3	2	3	1	1	23	3.7	74	106	0.65	35	38	141	0.2	195	0	33.7	115.2	119.7	100	76	3	3	19.2	5.5	44	60	1	22	21	10
110208	2	57	3	2	2	3	5.6	0.5	8.9	316	21	2	3	3	94	15.59	133	2	3	2	3	1	2	23	4.1	108	105	0.77	18	109	143	0.3	216	1	37.9	124.2	126.3	142	98	3	3	106	5.6	51	720	1	19	25	9
116001	2	45	3	6	1	3	4.3	0.8	18.6	250	40	3	3	2	107	15.94	133	2	3	2	3	2	4	18	4	95	101	0.61	15	36	141	0.3	204	2	34.2	115.5	119.7	125	92	0	3	9.32	5.9	41	480	2	13	25	11
110286	1	43	1	2	1	2	7.2	1.2	16.7	298	34	2	3	3	125	20.52	133	2	3	2	3	1	3	35	4.1	88	101	0.81	48	101	141	0.5	191	1	31	106.6	107.1	124	81	1	3	105	6.3	38	120	1	20	25	13
116588	1	56	1	2	2	3	5.4	0.8	14.8	288	29	2	3	3	106	14.14	133	2	3	2	3	1	3	30	4.3	67	99	0.81	31	142	141	1.2	204	3	29.7	96.3	100.9	124.78	75.276	3	3	144	5.5	52	60	1	23	29	15
109918	1	66	2	4	1	1	4.1	0.3	7.3	320	22	2	3	2	112	16.09	133	2	3	2	3	2	4	32	4.7	65	98	1.44	31	141	142	1.1	224	3	32.3	104.5	102.4	146	84	1	3	373	6.4	46	300	2	22	30	21
115402	2	63	1	2	2	3	7.2	1	13.9	344	32	2	3	3	107	14.03	133	2	3	2	3	2	4	22	4.1	145	103	0.61	41	89	147	0.6	205	1	31.6	105.5	112.4	108	63	3	3	114	5.5	59	360	2	20	27	16
117164	2	58	1	1	2	3	6.5	0.8	12.3	289	18	2	3	3	103	11.82	133	2	3	2	3	2	4	15	4	113	103	0.59	17	84	145	0.5	201	3	32.7	97.3	105.7	124.78	75.276	3	3	101	5.7	54	180	2	18	29	13
119417	2	58	3	1	1	1	5.1	1.2	23.5	236	19	2	3	2	108	12.89	133	2	3	2	3	2	4	23	4	62	102	0.69	20	108	142	0.2	263	3	30.2	104.5	115.3	113	63	1	3	295	5.9	119	300	2	19	27	14
114103	2	74	3	5	1	1	4.7	0.5	10.6	280	58	2	3	2	108	9.82	133	2	3	2	3	2	4	11	3.7	54	101	0.74	30	108	142	0.3	235	2	31.3	106.7	105	124.78	75.276	2	3	218	5.2	91	480	2	16	27	12
117454	1	56	3	5	2	3	3.5	0.4	11.4	258	37	2	3	3	110	9.31	133	2	3	2	3	2	4	23	4.1	59	101	1.04	21	83	138	0.5	206	2	26	91.7	99.3	124	78	3	3	132	5.4	52	600	2	20	24	14
115472	2	46	3	6	2	3	5.9	0.6	10.2	271	25	1	2	1	108	8.17	133	2	3	2	3	2	4	15	3.3	61	103	0.77	10	68	140	0.3	202	3	30	88.7	103.6	127	90	3	1	37.4	6.3	46	720	2	18	27	16
116186	1	32	1	3	2	3	3.2	0.4	12.5	238	30	2	3	3	99	6.21	133	2	3	2	3	1	2	22	4.1	63	99	1.09	20	75	139	0.3	195	1	30.2	94.6	102.3	115	78	3	3	198	5.4	55	120	0	22	27	15
111047	2	74	1	6	1	1	3.7	0.3	8.1	202	38	1	2	1	170	14.84	133	2	3	2	3	2	4	14	4.1	74	96	0.64	11	114	139	0.6	234	3	23.8	86.3	91	143	68	2	1	44.5	6.7	79	60	2	15	28	15
119652	1	64	3	2	2	3	4	0.3	7.5	297	34	2	3	3	108	5.2	133	2	3	2	3	1	1	14	3.5	98	105	0.71	18	68	144	0.4	194	1	25.4	99.7	94.1	124.78	75.276	3	3	75.8	6.1	40	300	0	14	27	19
117529	1	36	3	2	2	3	3.3	0.5	15.2	200	30	2	3	3	97	3.78	133	2	3	2	3	2	4	11	4.2	62	100	0.96	8	119	140	0.5	213	0	23.5	83	95.5	133	82	3	3	262	5.5	52	240	2	13	26	13
115443	2	39	1	6	2	3	5.4	0.4	7.4	334	18	1	2	1	239	11.57	133	2	3	2	3	2	4	28	3.6	94	101	0.42	23	44	140	0.2	203	0	34.7	100.1	120.5	107	66	3	0	15.2	9.5	39	40	2	16	25	13
113386	2	24	2	2	2	3	5.9	0.9	15.3	312	42	2	3	3	117	81.35	132	2	3	2	3	2	4	8	3.4	80	101	0.54	14	44	137	0.2	203	0	47.4	114	141.7	86	60	3	3	31.1	5.7	55	600	2	13	24	11
118636	2	60	1	2	2	3	6.6	0.5	7.6	224	26	2	3	3	99	28.94	132	2	3	2	3	2	4	52	4.4	83	106	0.85	60	81	148	0.9	201	0	34.3	104	116.9	100	68	3	3	118	4.6	39	420	2	50	27	13
116900	1	55	2	3	2	3	7.6	0.9	11.8	377	29	2	3	3	114	35.04	132	2	3	2	3	2	4	42	3.9	74	104	1.01	50	68	140	0.4	184	0	35.4	115.9	114.4	130	89	3	3	145	6.3	40	300	2	30	23	11
113292	1	59	3	2	1	1	10.1	1.9	18.8	282	38	2	3	2	97	18.64	132	2	3	2	3	2	4	19	3.8	87	100	0.73	21	120	142	0.7	193	2	36.9	126.8	128.7	169	90	1	3	158	5.4	43	600	2	25	28	13
112594	2	56	2	4	2	3	7.6	0.5	6.6	257	23	2	3	3	103	13.29	132	2	3	2	3	2	4	40	4.4	121	103	0.7	82	97	141	0.5	212	2	38.1	112.9	123.8	114	86	3	3	32.2	5.7	62	240	2	31	26	10
119297	2	65	3	2	1	1	4.7	0.6	12.8	315	55	2	3	2	137	23.65	132	2	3	2	3	2	4	28	4.1	88	97	0.63	24	140	139	0.8	200	3	35.6	118	119.8	124.78	75.276	1	3	151	6.7	44	120	2	23	30	12
115051	1	56	3	2	2	3	3.5	0.6	17.1	348	37	2	3	3	99	10.95	132	2	3	2	3	2	4	26	3.8	126	102	1.05	116	136	142	0.9	200	3	32.8	116.4	113.6	124.78	75.276	3	3	246	5.4	38	300	2	25	21	26
110139	1	41	3	2	1	1	4.8	0.2	4.2	353	72	2	3	2	120	16.98	132	2	3	2	3	2	4	22	4.1	66	99	0.83	53	59	141	0.8	187	2	36.3	123.9	118.7	128	89	0	3	234	6.5	42	480	2	15	30	15
109432	2	44	3	1	2	3	3.9	0.7	17.9	202	41	2	3	3	103	11.29	132	2	3	2	3	2	4	37	4.4	79	102	0.87	22	40	139	0.2	202	2	19.8	73.3	91.8	105	64	3	3	35.8	5.4	64	120	2	24	26	10
119277	2	35	3	2	2	3	4.5	1	22.2	213	42	2	3	3	99	8.42	132	2	3	2	3	1	3	13	3.7	91	102	0.63	14	83	136	0.3	203	1	34.8	119.3	115.6	124.78	75.276	3	3	53.8	5.3	41	180	1	17	21	13
110043	1	37	3	2	2	3	5.4	1	18.5	287	29	2	3	3	89	5.4	132	2	3	2	3	2	4	17	3.9	90	104	1.29	12	87	142	0.4	180	2	28.9	99.2	108.8	108	70	3	3	113	5.9	41	120	2	20	23	13
111301	2	35	2	1	1	1	3	0.2	6.7	137	62	2	3	3	93	5.59	132	2	3	2	3	1	1	14	3.8	98	104	0.7	13	34	140	0.2	211	1	30.6	105	109.5	113	67	0	3	4.73	5.3	54	420	0	15	26	15
111514	2	64	3	3	2	3	4.7	0.7	14.9	254	56	2	3	3	92	5.1	132	2	3	2	3	2	4	16	4.2	82	102	0.71	23	86	141	0.5	211	2	29.4	98.3	113.9	115	72	3	3	79.6	5.5	73	480	2	20	27	10
111433	1	51	1	4	2	3	6.7	0.9	13.4	288	21	2	3	3	114	8.61	132	2	3	2	3	1	3	43	4.3	81	102	0.94	136	226	140	0.9	268	0	25.1	90.1	89.5	160	92	3	3	816	5.7	49	150	1	34	25	19
116487	1	48	3	5	2	3	4.4	1	22.7	309	35	2	3	3	114	5.15	132	2	3	2	3	1	1	18	4.2	60	104	0.88	47	128	142	0.7	229	2	32.6	101.8	116.3	113	76	3	3	225	5.5	87	480	1	32	26	8
112953	1	64	3	1	2	3	5.6	1.2	21.4	255	27	2	3	3	104	3.23	132	2	3	2	3	1	1	10	4.3	95	104	1.06	19	52	142	0.2	194	0	20.4	85.4	93.9	116	73	3	3	166	5.5	39	360	0	12	24	15
115409	1	37	3	6	1	1	4.9	0.9	18.4	295	70	2	3	3	98	32.86	131	2	3	2	3	2	4	60	4.5	81	101	0.84	31	138	144	0.6	187	2	36	119.3	112.7	150	93	0	3	448	5	35	540	2	28	27	17
112146	2	31	3	4	1	1	5.2	0.3	5.8	290	49	2	3	3	103	28.77	131	2	3	2	3	2	4	8	3.4	125	105	0.89	32	47	142	0.5	207	1	42.3	123.5	126.2	147	108	0	3	43.8	5.3	53	240	2	9	23	9
112798	1	44	3	4	1	1	6.1	0.5	8.2	348	26	2	3	3	128	42.75	131	2	3	2	3	2	4	52	4.2	63	107	1.17	43	86	146	0.6	208	2	34.5	108.6	114.7	128	80	0	3	385	5.7	38	420	2	31	27	14
111109	1	49	2	2	2	3	5.1	0.5	9.8	330	33	2	3	3	125	32.3	131	2	3	2	3	2	4	51	4	52	105	0.86	50	108	144	0.6	208	1	31.9	112.7	110.9	124.78	75.276	3	3	176	5.6	55	120	2	32	26	14
113810	1	40	2	6	2	3	6.3	0.4	6.3	359	13	2	3	3	102	18.27	131	2	3	2	3	1	1	30	4.3	77	100	0.85	148	158	138	0.4	220	0	29.9	102.6	105.6	141	96	3	3	229	4.8	39	900	1	22	23	15
111434	2	66	1	2	2	3	12	1	8.3	368	49	2	3	3	116	23.15	131	2	3	2	3	2	4	16	3.7	132	104	0.56	60	77	141	0.5	197	0	42	123	120.7	169	91	3	3	67.3	5.6	51	180	2	16	21	15
115680	2	28	3	4	1	2	3.9	0.3	7.7	304	21	2	3	3	112	18.7	131	2	3	2	3	2	4	17	3.5	76	107	0.82	17	36	140	0.4	204	2	38.9	119.5	129.8	117	81	0	3	44.1	5.4	58	420	2	18	18	9
111441	1	64	3	1	1	1	4.1	0.2	4.9	338	35	2	3	3	101	14.07	131	2	3	2	3	2	4	20	3.7	83	104	1.53	18	42	141	0.5	183	2	26.1	98.6	99.3	103	66	2	3	41.2	5.8	33	240	2	26	26	18
112600	2	62	2	2	2	3	4.1	1.1	26.8	323	62	3	3	2	95	9.53	131	2	3	2	3	1	3	16	3.8	68	104	0.42	19	67	142	0.3	200	0	35.7	125.6	123.7	110	73	3	3	318	5.4	50	240	1	18	24	18
117884	2	66	3	3	1	1	3.1	0.4	12.9	248	30	2	3	3	90	7.84	131	2	3	2	3	2	4	16	4	67	97	0.71	14	98	137	0.5	241	0	30	95.8	105.5	151	70	1	3	46.3	5.6	92	120	2	22	26	15
114244	1	24	3	4	2	3	4.5	0.6	13.3	296	43	2	3	2	95	8.61	131	2	3	2	3	2	4	17	4.1	79	103	0.84	25	57	143	0.3	190	1	32.1	106	109.8	112	60	3	3	113	5.3	48	480	2	20	30	14
114676	1	55	3	1	1	1	4.6	0.4	8.7	342	19	2	3	1	197	30.48	131	2	3	2	3	1	3	32	4.7	93	96	0.88	32	103	137	0.3	217	1	23.6	89.7	94.3	156	84	1	3	132	7.1	38	240	0	23	26	13
110971	1	68	3	4	1	1	4.1	0.9	22	306	51	2	3	3	104	7.55	131	2	3	2	3	1	3	17	4.1	109	99	1.05	37	117	138	1.1	221	3	35.1	121.4	113.1	124	73	0	3	338	5.3	41	180	1	17	28	18
114744	2	75	3	2	2	3	4.8	1	20.8	221	60	2	3	3	92	5.18	131	2	3	2	3	1	1	13	3.9	53	104	0.85	23	112	144	0.5	212	0	25.4	94.8	100.4	164	81	3	3	130	5.7	58	240	1	18	26	11
112335	2	58	3	1	2	3	7.2	0.7	9.7	232	19	2	3	3	106	7.21	131	2	3	2	3	2	4	11	4.3	80	101	0.62	23	63	139	0.3	215	3	25	85.7	96.4	131	70	3	3	66.2	5.7	75	40	2	11	27	16
116773	1	52	3	4	2	3	4.5	0.5	11.1	211	33	2	3	3	109	7.28	131	2	3	2	3	1	2	23	4.2	60	103	1	19	91	143	0.4	203	2	29.9	109.3	108.5	124.78	75.276	3	3	112	5.5	41	300	1	20	30	13
110054	1	44	1	5	2	3	3.8	0.2	5.3	250	31	2	3	3	113	7.08	131	2	3	2	3	2	4	30	3.9	95	102	0.77	46	137	142	0.4	222	3	29.4	97.5	97.3	120	82	3	3	173	5.5	47	300	2	20	25	17
110852	1	61	1	4	1	1	5.3	0.8	15.1	258	36	2	3	3	138	9.81	131	2	3	2	3	1	3	14	4	68	101	1.29	38	67	139	0.5	204	3	33.1	112.3	107.8	177	96	0	3	134	6.4	54	180	0	17	22	13
117845	1	61	2	4	2	3	6.4	0.7	10.9	214	63	2	3	3	101	3.97	131	2	3	2	3	1	3	21	4.3	57	101	0.95	20	138	141	1.3	214	1	28.3	108.7	100.2	108	68	3	3	118	5.4	63	360	1	20	26	17
109774	2	80	3	1	2	3	3.8	0.5	13.2	242	20	2	3	3	104	3.51	131	2	3	2	3	2	4	7	4.3	109	98	0.53	32	89	138	0.4	240	1	32.6	98.6	114.2	123	75	3	3	440	5.8	96	240	2	17	27	14
112988	1	51	2	1	2	3	6.5	0.6	9.2	258	50	3	3	2	451	3.49	131	2	3	2	3	1	1	15	3.8	145	99	0.57	65	63	135	0.2	204	1	24.7	96	90.1	132	81	3	3	296	13.2	41	180	1	13	22	9
117363	2	70	1	3	1	1	10.8	2.8	25.9	400	0	1	2	2	121	32.26	130	2	3	2	3	1	3	19	3.3	61	102	0.95	16	84	141	0.4	208	0	50.3	134.3	153.5	129	60	1	2	212	5.9	64	480	1	18	28	15
116164	2	33	2	2	2	3	3.3	0.4	12.1	202	58	2	3	3	107	23.89	130	2	3	2	3	2	4	16	3.7	113	99	0.73	15	43	138	0.2	200	1	32.5	106.2	115.1	114	75	3	3	33.6	5.3	50	360	2	15	23	16
114499	2	65	1	6	2	3	4.8	0.4	8.3	219	43	2	3	3	95	14.76	130	2	3	2	3	2	4	19	3.9	90	102	0.6	16	139	144	0.4	205	3	26.3	95	103.3	128	81	3	3	85.7	5.5	50	120	2	18	30	14
117409	2	34	3	2	2	3	4.2	0.4	9.5	269	37	2	3	3	109	21.06	130	2	3	2	3	2	4	19	4.1	85	104	0.65	20	59	140	0.3	193	1	29.6	101.7	104.7	113	72	3	3	37.4	5.7	47	120	2	17	24	10
109697	2	35	3	3	2	3	4.9	0.6	12.2	299	19	2	3	2	108	18.62	130	2	3	2	3	2	4	18	4.3	89	98	0.57	26	106	137	0.7	198	1	26.9	92.6	100.9	115	75	3	3	106	5.7	48	420	2	15	25	11
112406	1	37	2	2	2	3	10.4	2.7	26	320	34	2	3	3	99	13.55	130	2	3	2	3	2	4	54	4.3	30	102	1.16	21	145	139	0.9	177	1	48.3	150.5	141.7	131	88	3	3	121	4.7	34	300	2	45	25	15
119175	2	49	3	1	1	1	9	0.7	7.8	323	24	2	3	3	106	15.91	130	2	3	2	3	2	4	25	4.2	47	104	0.61	26	73	144	0.6	192	2	30.3	98.8	102.5	129	89	0	3	156	4.8	46	480	2	17	25	13
117849	2	51	3	1	2	3	5.3	0.8	15.1	271	37	2	3	3	98	12.51	130	2	3	2	3	2	4	14	3.8	69	105	0.72	13	49	141	0.3	206	2	26.8	98.1	103.3	101	70	3	3	18.5	5.5	48	60	2	16	24	10
110169	1	30	3	1	2	3	6	0.4	6.7	282	56	2	3	3	107	15.06	130	2	3	2	3	2	4	36	4.2	70	101	1.11	46	96	144	0.2	244	1	34.7	105.9	110.2	110	84	3	3	36.8	5.1	45	300	2	23	25	14
112156	2	43	3	2	2	3	4.1	0.3	7.3	241	15	2	3	3	101	12.53	130	2	3	2	3	2	4	16	3.5	73	100	0.53	24	57	138	0.2	201	3	25	86.2	95.8	122	76	3	3	68	5.1	38	480	2	18	26	7
115487	1	28	3	3	2	3	4	0.8	20	224	54	2	3	3	96	9.32	130	2	3	2	3	2	4	28	4.2	72	104	0.99	21	67	142	0.2	199	2	27.7	106.5	103.4	116	63	3	3	378	5.3	54	240	2	19	26	20
116325	1	62	2	1	1	1	10.3	2.8	27.2	325	28	2	3	3	106	11.06	130	2	3	2	3	1	3	16	4	81	97	1.24	22	59	139	0.5	207	1	43.3	128.8	129.4	132	83	1	3	626	5.4	66	360	0	16	30	24
115034	2	29	3	4	2	3	6.5	1.5	23.1	337	38	2	3	3	117	13.56	130	2	3	2	3	2	4	30	4.4	70	99	0.74	45	85	139	0.3	184	2	33	103.8	115.7	115	85	3	3	158	5.3	45	960	2	27	22	8
112116	1	45	3	6	1	1	4.1	0.3	7.3	227	31	2	3	3	109	11.4	130	2	3	2	3	2	4	15	4.4	47	102	1.13	14	97	143	0.3	199	2	25.2	82.2	93.1	124	72	0	3	93.7	5.6	57	360	2	18	28	18
111729	1	31	3	3	2	3	2.2	0.4	18.2	253	80	2	3	3	95	6.99	130	2	3	2	3	2	4	22	4.5	111	99	1.07	37	158	139	1.1	183	3	27.4	97.6	101.5	111	75	3	3	20.7	5.7	41	240	2	25	27	12
116806	2	49	3	6	1	1	3.7	0.5	13.5	269	45	2	3	3	106	6.29	130	2	3	2	3	2	4	21	4	120	102	0.67	17	50	142	0.2	193	2	34.8	102.5	121.2	110	71	0	3	74.1	5.8	48	240	2	21	28	14
116125	1	69	3	2	1	1	3.2	0.3	9.4	249	31	2	3	3	123	5.92	130	2	3	2	3	1	3	10	4	64	100	1.08	8	141	139	0.5	205	1	25.1	90.2	106.7	126	82	2	3	102	5.4	64	540	1	19	25	15
119653	1	29	2	3	2	3	5.3	0.8	15.1	220	24	2	3	3	99	3.33	130	2	3	2	3	1	3	17	4.7	72	100	0.85	15	118	142	0.3	214	2	22.5	78.1	92.7	115	61	3	3	142	5.6	57	240	1	21	27	15
116196	2	57	2	1	2	3	3.3	0.4	12.1	321	47	2	3	3	125	5.13	130	2	3	2	3	1	3	17	3.8	104	104	0.94	14	64	140	0.5	189	0	41	120.8	125.9	130	87	3	3	557	5.8	35	720	1	18	24	13
116871	2	56	3	3	1	1	4.6	0.7	15.2	171	40	2	3	3	93	1.66	130	2	3	2	3	1	1	16	4	52	107	0.91	31	87	144	0.4	214	0	18.6	74.9	86.2	150	103	1	3	93.1	5.5	76	9	1	23	24	16
115089	2	59	3	1	1	1	6.2	1.7	27.4	196	14	2	3	3	47	3.34	130	2	3	2	3	1	3	15	3.7	80	103	0.76	21	44	144	0.2	196	2	22.7	83.5	93.4	94	67	1	3	144	5.2	54	600	0	24	28	8
112047	1	63	3	3	2	3	8.4	1.8	21.4	344	26	2	3	2	115	31.09	129	2	3	2	3	1	3	26	3.7	64	106	1.02	33	81	141	0.3	191	2	37.1	117.2	116.5	139	79	3	3	196	6	44	480	1	18	22	18
114352	2	55	3	6	2	3	3.1	0.6	19.4	320	14	2	3	3	105	22.28	129	2	3	2	3	2	4	13	4.2	101	104	0.71	13	100	142	0.6	206	1	20.7	80.2	92.2	124.78	75.276	3	3	123	5.9	56	300	2	14	26	16
115569	1	48	1	3	2	3	6.6	0.6	9.1	302	48	1	2	1	158	37.63	129	2	3	2	3	1	3	45	3.9	112	96	0.8	83	75	136	0.3	196	1	31.3	103.5	98.2	127	83	3	1	31.6	8.8	31	180	0	37	24	15
115788	2	65	3	3	1	1	3.5	0.5	14.3	238	49	2	3	3	88	8.39	129	2	3	2	3	1	3	16	4.4	57	100	0.6	22	77	141	0.8	237	1	23.6	85	100	129	77	1	3	345	5.6	98	480	1	19	25	19
113276	2	55	3	2	2	3	3.6	0.4	11.1	192	29	2	3	3	92	9.32	129	2	3	2	3	2	4	17	3.8	97	102	0.67	49	103	140	0.7	208	1	28.9	104.3	109.2	112	67	3	3	70.2	4.9	64	300	2	23	27	12
118894	2	52	2	2	2	3	5	1.2	24	244	70	2	3	3	93	9.1	129	2	3	2	3	2	4	11	3.5	70	104	0.98	10	74	145	0.3	190	0	27.3	90.6	103.4	122	97	3	3	146	5.6	57	180	2	14	28	11
110997	1	40	3	3	2	3	4	0.3	7.5	335	65	2	3	3	100	10.49	129	2	3	2	3	2	4	25	4.2	80	103	0.86	17	88	142	0.5	191	2	36.1	125.6	118.3	137	101	3	3	199	5.4	36	240	2	16	26	13
117991	1	47	1	3	1	1	3.2	0.2	6.3	159	15	2	3	3	86	6.11	129	2	3	2	3	1	1	16	4.1	72	106	0.93	78	109	142	0.2	227	0	27.5	94.5	97.2	143	97	1	3	370	4.2	34	180	1	16	24	19
118648	1	47	1	2	2	3	6.7	0.9	13.4	311	43	2	3	3	124	15.88	129	2	3	2	3	2	4	67	4.6	93	101	0.84	43	72	141	0.6	205	0	29.6	95.5	103.5	115	73	3	3	526	5.7	35	180	2	36	21	16
110068	2	77	2	3	2	3	5.5	0.9	16.4	240	29	2	3	3	118	11.69	129	2	3	2	3	1	3	11	3.9	42	102	0.78	14	110	141	0.5	263	3	23.3	93.8	95.6	114	74	3	3	96.3	5.5	121	360	0	15	25	22
119787	1	60	2	5	2	3	4.5	0.7	15.6	234	38	2	3	2	120	10.03	129	2	3	2	3	1	3	19	4.3	63	97	1.09	49	175	136	0.6	197	3	28.2	93.5	96.6	135	70	3	3	169	6	52	120	1	22	27	14
113733	1	68	2	4	2	3	4.8	0.2	4.2	303	26	1	2	1	114	8.61	129	2	3	2	3	1	3	23	3.9	66	103	0.86	34	68	142	0.8	196	0	33.8	113.1	110	163	93	3	2	700	5.8	52	360	1	18	27	19
113727	2	41	3	3	2	3	3.6	0.3	8.3	178	70	2	3	3	95	5.24	129	2	3	2	3	2	4	9	3.2	76	102	0.95	10	46	140	0.4	207	2	21.4	80.7	93	98	73	3	3	8.92	4.7	56	1020	2	16	26	12
114650	1	62	3	5	1	1	4.9	0.4	8.2	306	18	3	3	2	133	8.53	129	2	3	2	3	2	4	29	4.4	80	103	1.1	42	71	141	0.6	236	3	24.3	91	101.7	140	86	1	3	367	6.2	41	120	2	23	27	17
115886	2	73	3	6	1	1	4	0.3	7.5	250	33	2	3	3	110	5.54	129	2	3	2	3	2	4	13	3.8	57	101	0.85	25	93	140	0.6	228	2	27.3	101.7	105	141	77	2	3	157	6	85	480	2	19	27	17
111045	1	38	3	5	2	3	4.1	0.2	4.9	226	25	2	3	3	105	4.19	129	2	3	2	3	2	4	13	4.3	87	102	0.72	11	76	142	0.3	201	2	28.6	95	106.6	105	65	3	3	228	4.9	57	360	2	19	27	24
109817	2	36	3	4	2	3	5.5	0.7	12.7	136	45	2	3	3	84	1.7	129	2	3	2	3	2	4	6	4	42	100	0.73	27	145	140	0.6	232	2	19.4	67.5	88.9	124.78	75.276	3	3	166	5.4	95	240	2	19	25	13
112359	1	62	3	3	1	1	7	1.3	18.6	331	24	3	3	2	125	40.81	128	2	3	2	3	1	2	25	4.1	94	102	1.2	29	66	140	0.3	193	1	31.1	115	113.6	145	96	1	3	641	5.4	43	240	1	18	24	20
113574	1	33	3	2	1	1	4.6	0.6	13	346	32	2	3	3	111	27.77	128	2	3	2	3	2	4	16	4.4	65	101	0.88	28	82	143	0.3	198	2	39.5	123.5	127.7	129	86	0	3	172	5.4	41	360	2	19	29	10
115961	1	52	3	3	2	3	7.9	0.9	11.4	265	31	2	3	3	99	17.08	128	2	3	2	3	2	4	24	4.3	79	101	0.93	21	43	138	0.4	190	2	36.4	119.3	123.4	116	76	3	3	203	5.8	32	600	2	20	25	15
110581	2	40	1	1	2	3	7.3	1.8	24.7	375	29	2	3	3	99	16.93	128	2	3	2	3	2	4	18	4	110	103	0.61	40	53	142	0.3	188	0	38.8	116.9	123.5	109	77	3	3	67	5.3	31	180	2	16	25	17
115843	2	76	3	3	1	1	4.9	0.3	6.1	269	29	2	3	2	104	16.77	128	2	3	2	3	1	3	14	3.9	96	101	0.96	15	82	141	0.4	208	1	24.7	89.4	103.5	172	84	2	3	117	5.8	41	240	1	16	26	17
111500	2	53	3	2	1	1	3.6	0.2	5.6	343	37	2	3	3	101	13.2	128	2	3	2	3	2	4	19	3.7	114	101	0.67	14	116	141	0.3	225	0	28	106.7	105.2	136	94	1	3	42.9	5.9	60	300	2	16	26	18
116813	1	21	2	3	2	3	4.6	0.3	6.5	233	36	2	3	3	95	10.8	128	2	3	2	3	2	4	32	4.4	79	102	1.01	18	131	141	0.5	198	0	26.5	94	104	116	62	3	3	142	4.9	53	180	2	22	25	8
113627	1	33	3	2	2	3	4.9	0.5	10.2	259	28	2	3	2	103	13.38	128	2	3	2	3	2	4	28	4.2	81	104	0.91	28	56	143	0.6	179	3	44.3	141.7	132	124	94	3	3	350	5.1	39	420	2	26	27	14
109981	2	68	1	1	2	3	5	0.3	6	282	39	2	3	3	105	12.62	128	2	3	2	3	2	4	35	4	97	98	1.16	62	229	140	0.3	243	0	25.8	87.5	97.1	122	73	3	3	2240	5.7	43	180	2	21	26	22
109300	2	54	3	1	2	3	5.1	0.8	15.7	287	34	2	3	3	103	11.47	128	2	3	2	3	2	4	32	4.2	84	106	0.58	74	82	143	0.3	198	2	29.6	84.8	106.7	155	95	3	3	242	5.4	63	60	2	24	26	15
113575	1	58	1	2	2	3	7.1	0.8	11.3	184	26	2	3	3	99	9.21	128	2	3	1	2	1	1	62	3.7	68	101	0.8	35	140	140	0.8	189	0	26.2	100.5	102.5	143	92	3	3	25.2	5.2	45	480	1	60	26	9
113285	2	57	3	1	1	1	7.4	0.7	9.5	341	20	2	3	3	186	30.18	128	2	3	2	3	1	3	35	3.8	110	103	0.51	44	69	142	0.2	194	0	33.3	108.8	110.7	121	71	1	3	80.7	8.1	33	240	1	29	25	11
110833	2	68	3	2	2	3	4.1	0.6	14.6	230	33	2	3	3	86	5.05	128	2	3	2	3	1	3	49	3.9	63	103	0.65	34	77	142	0.1	215	2	25.7	87.8	103.1	107	65	3	3	89.4	5.7	77	420	1	35	25	18
115110	1	42	2	2	2	3	11.6	1.6	13.8	255	18	2	3	3	102	7.79	128	2	3	2	3	1	3	25	3.9	72	99	1.12	26	91	138	0.3	195	3	26.3	90.7	100.8	124.78	75.276	3	3	37.7	5.8	47	300	0	19	27	12
113666	1	34	1	4	1	2	9	0.5	5.6	397	22	1	2	2	185	23.55	128	2	3	2	3	2	4	33	3.9	55	100	0.71	41	117	139	0.5	182	1	36.7	117.2	118.6	114	80	0	0	662	7.1	37	360	2	19	26	8
117922	1	31	1	1	2	3	10.2	1	9.8	268	22	2	3	3	97	6.38	128	2	3	2	3	2	4	29	4.5	91	103	0.9	37	66	137	0.3	204	0	27.7	89.5	91.7	124	81	3	3	71.6	5.6	47	600	2	29	23	21
109608	2	54	3	3	1	2	3.9	0.7	17.9	190	38	2	3	3	97	5.84	128	2	3	2	3	1	3	22	4.5	106	104	0.86	43	102	138	0.3	209	2	19.5	72.5	94	135	68	1	3	105	5.6	71	720	0	27	21	19
119211	1	80	1	1	2	3	3.4	0.1	2.9	206	29	2	3	3	96	5.08	128	2	3	2	3	2	4	13	4.1	56	103	1.12	20	83	141	0.6	200	0	24.2	89.7	95.5	121	72	3	3	63.2	6	53	300	2	15	28	21
113799	1	71	3	3	2	3	3.4	1	29.4	168	20	2	3	3	105	5.47	128	2	3	2	3	1	1	14	4.3	77	99	1.19	14	172	140	0.6	213	1	20.3	79.6	88.6	116	62	3	3	247	5.7	61	240	0	20	26	18
111461	2	80	3	1	2	3	2.8	0.7	25	238	49	1	2	1	128	6.28	128	2	3	2	3	2	4	9	4.1	103	100	0.75	7	117	141	0.5	212	3	24.2	98.5	107.6	124.78	75.276	3	2	162	5.8	74	300	2	17	28	25
117215	1	32	3	2	2	3	4.6	0.4	8.7	359	33	1	2	2	320	9.05	128	2	3	2	3	2	4	56	4.1	109	98	0.7	32	98	138	1.5	204	1	30.1	101.2	108.5	129	77	3	0	462	13.3	30	900	2	22	28	11
113652	1	26	3	3	2	3	5	0.4	8	328	31	2	3	3	115	40.36	127	2	3	2	3	2	4	66	4.7	89	100	0.83	26	109	141	0.3	207	1	24.3	88.7	97.6	123	70	3	3	110	5.8	46	240	2	34	26	8
110546	1	40	3	6	2	3	5	0.8	16	299	68	2	3	3	104	27.91	127	2	3	2	3	2	4	29	3.8	74	107	0.94	17	74	142	0.3	196	2	27.7	103.6	98.8	124.78	75.276	3	3	106	5.5	41	480	2	21	23	15
116202	1	31	3	3	2	3	5.7	0.3	5.3	293	37	2	3	3	113	31.77	127	2	3	2	3	1	2	24	4.1	85	102	1.06	18	89	139	0.4	202	0	39.6	132.2	126.5	109	65	3	3	34.5	5.4	56	120	1	22	26	12
119189	2	64	3	1	1	1	3.4	0.2	5.9	291	16	2	3	3	113	29.95	127	2	3	2	3	2	4	11	3.8	107	101	0.72	13	60	142	0.4	188	1	32	105.7	104.9	141	83	1	3	180	5.5	44	300	2	16	27	12
114926	2	61	3	3	1	1	11.4	2.8	24.6	268	38	2	3	3	83	11.6	127	2	3	2	3	2	4	33	4.3	77	99	0.8	54	130	138	0.8	220	1	33.7	115.6	124.7	105	81	1	3	289	5.1	73	180	2	28	23	18
112590	2	43	3	3	2	3	4.2	0.4	9.5	265	26	2	3	3	79	8.92	127	2	3	2	3	2	4	25	3.7	44	105	1.07	36	52	144	0.3	204	1	33.9	101.5	117.2	121	87	3	3	15.2	5.4	55	180	2	20	26	10
113487	2	52	2	2	1	1	8.1	1.1	13.6	332	30	2	3	3	106	22.8	127	2	3	2	3	2	4	18	3.7	73	106	1.08	13	67	146	0.4	190	2	46.6	132.2	139.8	112	79	0	3	155	6.4	48	360	2	15	25	14
111794	1	35	1	2	2	3	5.3	0.4	7.5	350	13	2	3	3	104	17.45	127	2	3	2	3	1	3	51	3.9	85	102	0.75	30	105	136	0.6	186	3	37.5	110.5	109	118	73	3	3	81.1	5.5	46	30	1	40	25	19
110419	2	35	3	3	2	3	4.5	0.6	13.3	221	54	2	3	3	94	12.15	127	2	3	2	3	2	4	11	3.9	42	105	0.77	17	69	141	0.3	181	0	31.7	96.8	111.1	103	60	3	3	32.7	5.5	45	120	2	13	24	16
117028	2	59	2	3	2	3	4.1	0.8	19.5	213	28	2	3	3	95	10.44	127	2	3	2	3	1	3	13	3.8	79	103	0.91	21	91	140	0.4	213	0	24.1	90.5	99.4	132	66	3	3	228	5.2	67	240	0	19	24	17
119061	1	54	1	2	2	3	4.5	0.5	11.1	241	55	2	3	3	110	12.43	127	2	3	2	3	1	1	18	4.2	49	99	0.78	27	86	140	1	201	1	26	96	93.4	124.78	75.276	3	3	42.1	5.4	38	20	0	17	27	12
111333	2	73	3	1	2	3	4.9	0.7	14.3	280	25	2	3	2	121	15.13	127	2	3	2	3	1	1	7	3.7	94	103	0.89	20	83	143	0.4	190	1	29.2	100.2	108	111	74	3	3	35.7	5.7	41	30	1	11	25	12
117953	2	41	3	2	2	3	10.1	2.5	24.8	296	46	2	3	3	102	9.96	127	2	3	2	3	2	4	30	3.8	90	102	0.72	114	88	142	0.6	209	2	44.4	122.2	136.9	118	87	3	3	66	5.6	66	120	2	22	28	15
110547	1	40	3	4	2	3	2.7	0.1	3.7	206	18	2	3	3	92	6.29	127	2	3	2	3	1	3	16	4.4	44	100	0.88	16	65	139	0.4	213	2	27.5	91.7	98.9	114	70	3	3	129	5.6	56	600	1	21	29	18
111770	2	60	2	5	1	1	7.3	2	27.4	283	41	2	3	3	106	9.13	127	2	3	2	3	2	4	14	4.1	62	99	0.88	27	129	137	0.7	219	0	33.6	98.8	108.6	114	76	1	3	267	5.4	86	240	2	22	26	12
109457	1	76	3	5	1	1	3.8	0.4	10.5	304	69	2	3	3	114	10.82	127	2	3	2	3	1	3	17	4.1	80	92	0.89	21	122	135	0.7	224	2	32.7	119.9	109.3	145	72	2	3	139	5.6	90	300	0	12	25	17
117238	1	53	3	5	1	1	7.3	0.8	11	274	51	1	2	2	97	7.02	127	2	3	2	3	1	1	21	4	80	102	1.12	40	107	144	0.2	210	1	34.1	112.7	116.5	151	105	0	1	523	5.9	69	240	1	34	28	22
118330	1	58	3	2	1	1	4.5	0.5	11.1	246	44	2	3	2	113	9.83	127	2	3	2	3	2	4	29	4.7	68	102	0.67	37	99	141	0.7	195	2	28	102.8	102.9	117	76	1	3	242	5.9	45	420	2	22	24	17
119149	1	48	2	1	2	3	3.9	0.6	15.4	288	40	2	3	3	102	6.72	127	2	3	2	3	2	4	13	4.3	67	101	1.02	14	70	140	0.5	196	1	24.9	87.6	99.9	109	69	3	3	44.8	5.3	60	150	2	15	25	14
110246	2	80	2	1	2	3	4.3	1	23.3	230	26	2	3	3	117	9.28	127	2	3	2	3	2	4	9	3.1	69	102	1.12	14	78	142	0.3	195	3	29.735	100.342	106.992	128	53	3	3	73.8	5.6	46	240	2	15	30	27
116602	1	21	2	6	2	3	5	0.4	8	245	41	2	3	3	107	6.96	127	2	3	2	3	2	4	22	4.2	83	103	0.95	26	123	144	0.4	200	1	29.1	89.4	105.7	124.78	75.276	3	3	97.2	5.4	63	300	2	22	27	11
118991	1	28	3	3	2	3	7.2	1.2	16.7	212	32	2	3	3	103	5.98	127	2	3	2	3	2	4	42	4.3	86	101	1.1	171	121	142	1.4	193	3	23.9	86.5	98.2	109	59	3	3	168	5.3	58	180	2	34	26	20
114858	1	45	2	2	2	3	8.3	2.1	25.3	223	38	2	3	3	107	6.32	127	2	3	2	3	2	4	25	4.1	66	103	1.02	24	84	144	0.5	215	1	22.7	79.2	85.7	123	67	3	3	163	4.9	76	240	2	26	26	19
109611	1	55	2	1	1	1	4.6	0.4	8.7	184	47	2	3	3	93	3.96	127	2	3	1	2	1	1	33	3.8	60	102	1.02	29	189	139	0.7	193	0	21.2	74.5	87	112	67	1	3	223	5.3	56	180	0	34	27	19
109721	1	50	1	1	2	3	11.1	1.3	11.7	346	53	1	2	2	366	35.34	127	2	3	2	3	1	2	40	3.8	152	99	0.76	35	62	133	0.2	204	3	34.9	118.6	111.4	180	101	3	1	302	10.6	36	480	1	20	22	13
114101	1	46	2	5	1	1	4.3	0.5	11.6	150	81	2	3	2	105	4.84	127	1	1	1	1	1	1	17	3.8	85	106	0.98	31	65	146	0.4	180	0	27.9	94.8	92.2	138	92	0	3	28.3	5.6	38	90	0	23	25	17
115554	2	58	2	4	1	1	8.7	2	23	379	62	2	3	3	118	5.38	127	2	3	2	3	1	1	21	4.7	98	93	0.6	31	129	139	0.3	265	1	21.8	89.3	91	128	65	0	3	283	5.5	122	420	0	24	30	14
118530	1	25	3	2	2	3	6.3	0.6	9.5	268	34	2	3	3	106	4.12	127	2	3	2	3	2	4	19	4.8	42	102	0.85	11	147	142	1	193	0	25.3	87.5	100.4	124.78	75.276	3	3	267	5.1	59	660	2	16	26	17
114979	1	80	1	4	2	3	5.3	1.4	26.4	298	19	1	1	1	128	6.12	127	2	3	2	3	1	1	10	3.4	115	104	0.98	12	80	141	0.4	189	3	26.4	101.9	98.8	131	73	3	2	109	8.6	37	720	0	15	23	23
114407	1	66	1	2	1	1	4.4	0.2	4.5	275	36	1	2	1	167	5.39	127	2	3	2	3	1	3	20	4.1	69	98	0.64	19	116	135	0.5	200	1	30.1	106.2	107.2	129	76	1	1	19.3	8.7	47	60	1	17	24	12
110406	2	31	3	2	2	3	5.8	0.7	12.1	248	17	2	3	3	97	28.7	126	2	3	2	3	2	4	10	3.3	89	107	0.7	19	35	140	0.3	193	1	51.9	121.4	150.8	93	61	3	3	22.7	5.8	55	720	2	13	23	9
109794	1	63	3	4	2	3	5.8	1.3	22.4	400	11	2	3	3	106	29.42	126	2	3	2	3	1	1	68	4.2	81	101	0.99	60	131	139	0.3	206	1	34.9	116.4	112.6	147	86	3	3	643	5.7	48	300	1	46	23	14
114039	1	62	1	2	1	1	7.7	0.7	9.1	338	25	3	3	2	91	17.85	126	2	3	2	3	1	1	18	4.2	76	101	1.22	18	95	141	0.3	197	1	34.6	109.4	107.3	124.78	75.276	1	3	296	5.7	51	600	1	21	25	12
113828	2	42	1	3	2	3	6.3	1.7	27	246	28	2	3	3	82	9.98	126	2	3	2	3	2	4	11	4.4	47	98	0.57	8	68	141	0.7	196	2	31.4	93.9	113.7	97	65	3	3	169	5.1	63	240	2	17	23	9
113699	2	61	2	6	1	1	4.2	0.6	14.3	260	22	2	3	3	99	17.23	126	2	3	2	3	2	4	11	4.2	88	106	0.67	8	59	144	0.5	190	0	32.4	97.1	109.6	146	77	1	3	86.9	5.4	52	180	2	14	26	10
116163	2	37	2	1	2	3	11.7	8.8	75.2	395	24	2	3	3	107	20.14	126	2	3	2	3	1	1	12	3.8	72	103	0.74	16	75	144	0.3	188	1	48.9	118.9	137.2	87	65	3	3	75.2	5.6	46	600	0	13	24	12
114950	1	78	1	1	2	3	5.8	2.2	37.9	342	32	2	3	3	122	24.16	126	2	3	2	3	1	3	16	3.7	50	100	1.36	22	99	141	0.6	184	1	30.5	114.3	112.2	125	84	3	3	232	7	35	120	0	19	30	10
114438	1	48	3	3	2	3	4.6	0.5	10.9	310	49	3	3	2	117	21.69	126	2	3	2	3	2	4	18	4.1	63	103	1.19	20	92	140	0.4	193	2	26.5	94.1	95.8	94	60	3	3	113	5.7	31	480	2	17	24	17
117887	1	34	2	2	2	3	5.4	0.9	16.7	239	31	2	3	3	102	15.66	126	2	3	2	3	2	4	26	4.2	90	100	1.01	33	121	138	0.4	210	3	28.7	92.6	99	124	84	3	3	136	5.5	54	240	2	18	25	16
111751	2	55	3	3	1	1	7.9	0.3	3.8	306	37	2	3	3	97	13.35	126	2	3	2	3	2	4	14	3.7	84	98	0.72	23	50	138	0.6	197	2	38.6	116.6	129.8	115	73	1	3	120	5.3	58	480	2	15	29	14
117917	2	68	3	6	2	3	4.1	1	24.4	308	57	1	1	2	204	51.22	126	2	3	2	3	2	4	13	3.5	101	101	0.6	17	81	141	0.5	213	1	30	111.7	106.7	124.78	75.276	3	1	39.5	9.6	73	30	2	14	27	7
112606	2	48	3	2	2	3	5.8	0.6	10.3	324	20	2	3	3	95	11.6	126	2	3	2	3	2	4	26	4.2	75	102	0.8	19	113	141	0.3	228	2	30	101.5	113.9	126	92	3	3	141	5.6	56	480	2	20	26	11
116703	2	42	3	2	2	3	3.3	0.3	9.1	262	60	2	3	3	122	21.25	126	2	3	2	3	2	4	7	3.6	47	102	0.72	22	39	140	0.1	207	0	33	108.1	112.6	126	81	3	3	10.2	5.8	54	660	2	10	23	10
118082	1	57	1	4	2	3	5.3	0.4	7.5	272	30	2	3	3	102	13.94	126	2	3	2	3	1	3	12	4.3	56	101	0.76	119	69	137	1.3	221	0	25.2	94.8	94.5	134	76	3	3	291	5.6	35	120	1	19	22	14
118416	2	80	3	1	2	3	7.2	1.3	18.1	258	30	2	3	3	108	15.6	126	2	3	2	3	2	4	10	4.1	107	100	1.14	14	127	140	0.6	218	2	27	96.4	106.5	120	66	3	3	261	5.4	75	360	2	19	19	22
118592	2	54	2	1	2	3	4.1	0.7	17.1	283	49	2	3	3	104	13.66	126	2	3	2	3	1	1	13	4.4	110	100	0.78	13	157	140	0.8	206	0	27	96.6	109.5	151	86	3	3	73.9	5.5	63	180	0	25	25	10
115526	1	80	3	5	2	3	3.8	0.3	7.9	278	41	2	3	2	109	13.11	126	2	3	2	3	1	3	16	4.2	75	98	1.33	28	78	139	0.5	205	2	31.7	118.9	116	120	64	3	3	300	6.1	48	600	1	20	26	24
110323	2	48	2	3	2	3	6.4	0.6	9.4	238	18	2	3	3	92	7.9	126	2	3	2	3	1	3	15	4.6	59	102	0.84	21	56	140	0.4	210	3	30.4	103.2	110.6	100	62	3	3	38.4	5.2	69	120	1	19	27	9
111075	1	51	2	1	1	1	4.9	0.5	10.2	236	29	2	3	3	106	11.47	126	2	3	2	3	2	4	27	4.4	49	101	0.94	28	128	138	0.3	180	0	29.1	105.4	102.2	124.78	75.276	0	3	166	6.3	48	180	2	31	27	15
111860	2	80	3	6	1	1	4.6	1.2	26.1	238	32	1	2	1	102	10.08	126	2	3	2	3	1	3	13	4.1	109	102	0.87	14	63	142	0.1	227	1	29.6	100.342	106.992	124.78	75.276	1	2	137	6.5	60	480	1	17	28	17
109814	2	29	1	6	2	3	3.6	0.7	19.4	209	32	2	3	3	83	5.13	126	2	3	2	3	2	4	9	4.3	66	101	0.66	16	80	138	0.5	204	0	22.9	84.4	97	124.78	75.276	3	3	45.6	4.7	79	120	2	14	25	15
112218	1	42	3	3	2	3	4.3	0.3	7	265	24	2	3	3	100	8.3	126	2	3	2	3	2	4	17	3.8	52	104	1.04	23	119	143	0.9	188	2	33.1	107.7	117.3	109	73	3	3	88.7	5.8	48	240	2	20	29	13
113548	2	80	1	1	1	1	4	0.2	5	325	35	2	3	3	103	8.74	126	2	3	2	3	2	4	13	4.2	79	103	0.97	11	74	142	0.5	217	0	21.9	90.9	92.2	124.78	75.276	2	3	204	5.9	51	240	2	24	25	21
109667	1	64	1	4	2	3	4.7	0.1	2.1	221	25	2	3	3	105	8.88	126	2	3	2	3	2	4	13	4.2	85	103	0.98	22	128	142	0.7	195	1	27.6	96.3	97.3	184	100	3	3	134	5.5	60	120	2	19	26	14
116104	2	53	3	4	2	3	3.4	1	29.4	230	31	2	3	3	108	9.21	126	2	3	2	3	2	4	11	4.1	65	103	0.73	19	70	142	0.4	236	2	23.9	88.9	96.8	111	86	3	3	100	5.4	88	600	2	16	25	20
111207	1	77	1	1	1	1	6.5	1.1	16.9	281	30	1	2	2	125	10.86	126	2	3	2	3	1	3	64	4.1	76	104	1.54	44	97	143	2.4	186	1	30	101.1	96.9	129	67	1	2	213	5.7	30	360	1	39	23	17
117625	2	31	3	2	2	3	3.3	0.7	21.2	236	14	2	3	3	94	4.6	126	2	3	2	3	1	1	14	4.3	70	100	0.65	8	107	139	0.5	194	1	21.8	80.6	95.9	94	59	3	3	59.3	5.2	57	420	0	17	27	9
109941	2	57	1	6	2	3	4.7	0.8	17	238	55	2	3	3	160	13.9	126	2	3	2	3	2	4	29	3.7	90	98	0.59	38	81	139	0.3	197	1	31	100.342	106.992	124.78	75.276	3	3	111	7.4	52	120	2	26	26	17
119092	2	67	3	1	2	3	7.3	2	27.4	307	79	2	3	3	107	5.57	126	2	3	2	3	2	4	16	4.4	67	100	0.94	24	113	141	0.4	234	3	22.4	85.2	103.6	142	92	3	3	221	5.4	93	480	2	23	26	17
119358	1	51	3	6	1	1	8.3	1.5	18.1	368	31	1	2	2	153	11.27	126	2	3	2	3	2	4	36	4	73	99	0.93	58	98	138	0.5	185	0	27.5	100.342	106.992	102	66	0	0	42.4	8.1	39	840	2	22	28	9
118767	2	62	2	4	2	3	2.6	0.2	7.7	311	17	1	2	1	125	4.82	126	2	3	2	3	2	4	11	3.7	70	101	0.67	13	55	141	0.3	217	2	21	76.2	88.3	115	61	3	1	120	6.8	77	420	2	14	25	14
114616	1	63	3	6	1	1	6.3	0.7	11.1	392	34	2	3	3	107	15.72	125	2	3	2	3	1	1	27	4.3	72	99	0.92	26	88	137	0.4	194	2	29	109.4	107.9	116	68	0	3	368	5.1	48	720	0	22	26	14
115601	2	22	2	4	2	3	4.1	0.7	17.1	243	37	2	3	3	84	6.98	125	2	3	2	3	2	4	9	3.9	64	103	0.88	25	62	141	0.2	182	1	28	86.6	108	119	56	3	3	37.6	5.4	39	600	2	17	23	10
116816	1	76	3	2	2	3	4.1	0.9	22	224	77	2	3	3	111	15.23	125	2	3	2	3	2	4	16	3.9	69	101	1.03	14	67	134	0.4	170	3	24.8	91	97.2	119	66	3	3	198	6.2	33	360	2	19	24	16
113822	2	51	3	6	2	3	4	0.6	15	290	23	2	3	3	97	9.11	125	2	3	2	3	2	4	22	4.9	73	101	0.66	26	117	140	0.5	209	1	24.1	86.8	96.1	105	58	3	3	243	5.4	72	180	2	21	27	16
111095	2	65	3	1	1	1	4.3	0.5	11.6	265	25	2	3	3	98	8.47	125	3	3	3	3	2	4	17	4.2	140	100	0.77	19	58	139	0.4	188	1	26.5	99.3	104.8	146	85	1	3	82.1	5.8	48	240	2	22	28	11
114188	1	45	1	5	2	3	8.1	1	12.3	310	54	2	3	3	115	12.52	125	2	3	2	3	2	4	32	4.2	74	99	0.83	64	200	141	0.6	242	1	24.3	91.2	91.4	154	92	3	3	192	5.4	94	180	2	24	23	14
117265	1	75	2	2	2	3	3.6	0.2	5.6	225	47	2	3	2	96	7.66	125	2	3	2	3	2	4	15	4	43	99	1.16	27	175	143	0.8	210	2	23.4	88.2	96.9	137	67	3	3	51.2	5.7	71	120	2	19	27	21
113300	2	47	2	1	1	1	4.4	0.3	6.8	259	32	1	2	1	117	12.43	125	2	3	2	3	2	4	15	4.1	84	99	0.76	19	75	141	0.6	203	1	37.6	112.8	127.5	114	67	1	1	100	5.8	57	600	2	15	26	24
116707	2	65	2	5	1	2	3.4	0.8	23.5	289	37	2	3	3	99	7.54	125	2	3	2	3	1	1	16	3.2	90	102	0.68	29	67	144	0.3	191	3	32.2	118.6	115	124.78	75.276	2	3	130	5.5	48	180	1	17	22	16
119076	2	67	2	1	1	2	7.3	1.4	19.2	258	23	2	3	3	104	7.87	125	2	3	2	3	2	4	7	3.8	149	101	0.87	23	56	143	0.3	198	0	51.9	128.8	153	111	68	2	3	127	5.6	60	30	2	13	26	20
119629	1	73	3	3	2	3	3.7	0.5	13.5	377	36	3	3	2	132	12.14	125	2	3	2	3	1	3	40	4.1	52	101	0.95	18	111	139	0.7	194	2	31.2	118	116.9	136	77	3	3	65.4	6.5	60	720	0	32	23	23
112760	1	24	2	2	2	3	4.5	0.3	6.7	307	84	2	3	3	92	4.63	125	2	3	2	3	1	2	15	4.3	66	101	0.83	16	91	139	0.5	173	1	25.7	84	97.3	111	63	3	3	63	5.6	39	120	0	19	24	13
117114	2	35	3	2	1	2	3.6	0.3	8.3	210	53	2	3	3	99	5.4	125	2	3	2	3	1	1	33	4.4	99	98	0.69	32	113	138	0.4	213	3	25.9	80.5	99	103	67	0	3	171	5.2	62	120	0	21	24	13
117510	2	51	2	2	2	3	6.3	1.1	17.5	243	46	2	3	3	87	3.57	125	2	3	2	3	1	3	10	4.5	64	99	0.57	11	44	137	0.5	200	1	19.3	78	85.8	140	86	3	3	7.17	5.5	69	240	1	15	28	9
111196	1	80	2	6	3	3	4.6	0.7	15.2	184	62	2	3	3	117	7.88	125	2	3	2	3	1	3	32	4.5	74	96	2	15	84	141	0.5	208	1	24.6	95.4	90.1	139	72	3	3	58.6	6.2	63	240	0	25	30	21
119483	1	38	1	3	2	3	4.5	0.4	8.9	227	42	2	3	3	129	9.24	125	2	3	2	3	2	4	84	4.4	80	101	0.76	148	108	143	0.5	204	0	23.7	88.4	90.4	143	100	3	3	205	5.7	48	180	2	45	26	12
110178	2	57	3	4	1	2	5.6	1	17.9	318	43	2	3	3	107	6.03	125	2	3	2	3	2	4	29	3.7	74	103	0.82	24	97	142	0.3	200	2	25.4	89.5	97	126	80	1	3	73.7	5.4	41	120	2	18	28	17
111765	1	30	3	3	2	3	5.3	0.9	17	302	48	2	3	2	103	37.48	124	2	3	2	3	2	4	25	4.1	76	102	0.95	23	85	143	0.2	186	1	43.5	136.7	131.8	111	79	3	3	124	6.1	36	720	2	27	26	10
117734	1	67	3	4	2	3	5.5	0.6	10.9	387	57	2	3	3	120	46.76	124	2	3	2	3	2	4	25	4	76	102	1.14	27	95	142	0.3	191	3	34	127.7	112.6	129	87	3	3	486	5.6	52	360	2	21	21	18
117453	2	46	3	3	2	3	3.7	0.5	13.5	238	20	2	3	3	96	24.37	124	2	3	2	3	1	1	11	3.3	67	103	0.75	32	92	144	0.3	206	2	28	97.1	101.8	107	73	3	3	158	5.3	65	720	1	13	25	9
113763	2	25	3	2	2	3	5.2	1.4	26.9	264	52	2	3	2	92	15.64	124	2	3	2	3	2	4	17	3.8	84	104	0.59	13	63	140	0.1	198	2	38.7	123.4	130.7	106	72	3	3	74.8	5.1	48	720	2	17	22	8
115915	1	37	3	6	2	3	5.7	0.6	10.5	261	86	2	3	3	95	16.95	124	2	3	2	3	1	1	14	4.1	84	100	1.22	25	52	142	0.3	205	3	23.6	92	97.1	124.78	75.276	3	3	181	4.6	37	120	1	15	25	9
110859	1	65	3	1	2	3	6.6	1	15.2	235	40	2	3	3	96	15.33	124	2	3	2	3	1	3	12	4.1	70	104	1.08	13	86	141	0.5	180	0	39.4	126.4	137.5	146	71	3	3	557	5.6	41	480	0	21	27	13
117463	1	26	3	2	2	3	4.5	0.2	4.4	160	35	2	3	3	95	14.57	124	2	3	2	3	2	4	17	4.1	82	102	0.89	30	146	141	0.4	187	1	37.9	118.8	126.4	121	81	3	3	107	5.6	40	360	2	16	26	10
119041	1	37	1	3	2	3	6.6	0.7	10.6	352	99	2	3	3	92	11.96	124	2	3	2	3	1	2	41	3.8	62	103	0.84	34	103	142	0.3	198	3	37.2	112.4	108	136	84	3	3	116	5.5	40	240	1	24	25	15
110328	1	63	3	2	2	3	5.4	0.7	13	166	100	2	3	3	97	13.88	124	2	3	2	3	1	3	10	4	65	104	1.19	22	124	140	0.8	182	3	27.8	98.5	99.5	114	72	3	3	178	5.5	45	120	0	18	26	15
119743	1	28	1	2	1	2	5.7	1.2	21.1	244	35	2	3	3	110	18.57	124	2	3	2	3	1	1	23	4	59	105	1.13	15	84	142	0.5	170	3	32.1	108.1	105.8	116	74	0	3	127	5.4	37	300	1	14	24	9
113684	1	71	2	3	1	1	5.4	1	18.5	396	24	2	3	3	150	28.81	124	2	3	2	3	1	3	27	4	64	95	1.08	39	88	136	0.4	203	1	37.7	126.2	125.2	121	69	0	3	380	7.4	54	120	1	21	26	16
119664	1	61	3	2	1	1	3.5	0.5	14.3	248	56	3	3	1	124	19.41	124	2	3	2	3	1	3	20	3.9	64	100	0.81	24	161	139	0.6	189	1	38.5	118.5	119.4	147	97	0	3	350	6.3	51	120	1	20	25	11
116820	2	40	3	3	1	1	5.9	1	16.9	245	58	2	3	3	119	16.73	124	2	3	2	3	2	4	13	4	79	99	0.79	19	77	141	0.5	191	1	28.5	85.4	101.4	112	86	0	3	65.3	5.5	46	240	2	12	20	11
117832	2	41	1	2	1	1	4.8	0.3	6.3	250	30	2	3	3	102	10.94	124	2	3	2	3	2	4	18	4	80	102	0.53	13	52	141	0.6	201	2	33	105	118.4	124.78	75.276	0	3	10.3	5.5	49	540	2	14	23	9
118055	2	53	3	1	2	3	7.1	1.7	23.9	394	40	2	3	2	101	10.51	124	2	3	2	3	2	4	13	3.8	202	101	0.69	23	81	140	0.6	217	0	49.8	126.2	155.3	118	75	3	3	71.3	5.7	78	300	2	14	27	11
109297	2	30	3	3	2	3	4	1.1	27.5	173	37	2	3	3	92	7.61	124	2	3	2	3	2	4	17	4.3	56	102	0.6	64	95	141	0.3	213	3	23.2	73.2	92.5	105	72	3	3	36.9	5.1	82	600	2	14	23	12
118284	2	43	3	3	2	3	3.1	0.4	12.9	230	44	2	3	3	123	15.58	124	2	3	2	3	1	3	10	4.1	78	102	0.74	18	57	142	0.3	207	0	29.3	92.8	110.1	101	67	3	3	56.8	5.6	35	180	0	13	25	8
118258	2	29	3	4	1	2	3.8	0.5	13.2	245	24	2	3	2	99	8.59	124	2	3	2	3	1	2	21	4.4	60	106	0.64	24	110	141	0.3	209	1	34.4	104.6	113.4	134	87	0	3	29	5.5	66	120	1	18	23	11
115736	2	62	1	6	1	1	4	0.5	12.5	400	0	2	3	1	118	13.1	124	2	3	2	3	1	1	24	4.1	103	105	0.53	75	55	146	0.2	193	0	31.4	109.2	111.4	135	78	2	3	47.6	6.2	48	180	1	30	27	21
117130	2	51	2	5	1	1	5.4	0.2	3.7	274	27	2	3	3	90	5.41	124	2	3	2	3	2	4	53	4.2	112	100	0.73	219	92	142	0.3	218	2	23.8	87	95	141	97	1	3	255	5.2	72	120	2	54	25	13
111071	1	22	3	2	2	3	7.3	1	13.7	262	133	2	3	3	101	7.48	124	2	3	2	3	2	4	44	4.2	86	101	1.16	45	162	142	1	194	3	35.9	111.3	119.6	113	63	3	3	322	5.1	50	120	2	22	29	14
116796	2	31	3	6	2	3	2.8	0.4	14.3	228	79	2	3	3	92	5.42	124	2	3	2	3	1	3	11	4.2	30	100	0.94	8	81	137	0.5	205	2	20.2	69.7	93.7	124.78	75.276	3	3	64.9	5.2	76	120	0	14	29	18
116398	2	28	2	1	2	3	4	0.9	22.5	204	46	2	3	3	87	4.31	124	2	3	2	3	1	3	11	4.4	87	101	0.66	12	110	140	0.5	199	0	22.6	81.8	94.7	100	62	3	3	25.3	5.1	50	360	1	16	27	11
111206	1	61	3	5	1	1	4.4	0.8	18.2	266	35	2	3	3	92	4.15	124	2	3	2	3	2	4	12	4	78	102	1.21	27	123	142	0.8	198	2	25.5	90.5	99.1	133	80	0	3	114	5.5	58	540	2	13	25	22
112938	2	64	3	2	2	3	7.3	1.4	19.2	194	47	2	3	3	94	3.98	124	1	2	2	3	1	3	12	4.2	82	102	0.57	12	114	140	0.5	196	2	29.9	106.8	120.3	99	64	3	3	118	5.4	57	240	0	11	28	10
112355	1	21	3	3	2	3	7.6	0.7	9.2	188	40	2	3	3	95	3.56	124	2	3	2	3	1	1	28	4.3	102	97	0.85	77	75	138	0.3	193	2	20.8	80	98	106	58	3	3	164	5.4	54	360	1	21	29	14
111455	1	62	1	2	2	3	3.6	0.6	16.7	273	44	1	2	2	115	5.11	124	2	3	2	3	2	4	35	4	69	103	0.84	17	127	144	0.5	192	1	25.2	95.9	96.4	152	89	3	1	53.9	5.6	57	240	2	30	28	21
110409	2	52	3	3	1	1	4.5	0.6	13.3	301	23	2	3	3	92	2.2	124	2	3	2	3	1	1	13	4.5	63	93	0.78	25	157	132	0.5	217	0	27.7	92.8	107	141	90	0	3	129	5.3	71	600	0	19	27	10
113701	1	27	1	1	2	3	3.8	0.3	7.9	142	59	2	3	3	93	1.73	124	2	3	2	3	1	1	54	4.2	71	98	0.74	21	131	141	0.7	204	0	24.7	81.8	91.9	103	51	3	3	66.6	5.1	63	120	0	40	27	11
113182	2	28	2	3	2	3	5.6	0.4	7.1	297	30	2	3	3	90	24.12	123	2	3	2	3	2	4	12	3.9	85	97	0.64	16	29	137	0.2	200	2	30.3	97.5	105.3	112	84	3	3	72.5	5	48	480	2	17	26	13
111575	2	37	3	2	2	3	3	0.3	10	261	27	2	3	3	87	14.582	123	2	3	2	3	2	4	23	3.6	96	103	0.8	16	56	137	0.3	182	2	28.7	102.4	106.8	101	65	3	3	36.4	5.1	36	120	2	14	20	18
111991	2	44	3	2	1	1	14.8	9.2	62.2	375	44	2	3	3	121	34.3	123	2	3	2	3	1	3	35	3.6	57	101	0.75	26	108	137	0.4	197	2	47	144.3	141.6	111	83	0	3	72.5	6.6	41	480	1	29	23	15
112535	1	53	3	3	1	1	5.3	0.5	9.4	318	17	2	3	3	119	29.49	123	2	3	2	3	2	4	25	3.8	77	100	1.2	38	123	141	0.5	198	1	30.6	103.3	105.5	124.78	75.276	1	3	116	5.6	56	240	2	22	28	13
117916	1	75	2	1	2	3	5.8	0.8	13.8	319	14	1	2	2	103	20	123	2	3	2	3	1	3	12	4.1	82	103	1.24	12	86	142	0.7	196	1	29	108.4	106.4	124	72	3	2	306	6.1	63	480	1	13	25	30
118061	2	69	1	2	2	3	8.2	1.3	15.9	313	22	2	3	3	111	23.18	123	2	3	2	3	2	4	15	3.4	159	105	0.58	34	36	141	0.3	184	1	49.8	147.4	145	139	77	3	3	14.7	5.8	42	15	2	28	23	16
114724	2	65	2	1	1	1	5.1	0.5	9.8	392	76	1	2	1	150	41.45	123	2	3	2	3	2	4	21	4	101	100	0.94	50	110	140	0.5	194	0	30.8	114.5	113.4	110	77	1	1	321	8.1	56	360	2	19	25	9
119019	1	50	1	1	2	3	5.4	1.2	22.2	354	50	2	3	2	101	17.22	123	2	3	2	3	1	3	27	4.1	89	98	1.06	28	106	141	0.4	235	1	27	96.6	101	119	83	3	3	69.2	5.6	39	240	0	22	29	16
113061	2	33	3	6	2	3	3.8	0.7	18.4	210	13	2	3	2	94	13.39	123	2	3	2	3	2	4	12	3.3	48	104	0.7	12	54	141	0.2	188	3	27.4	100.7	105.2	90	58	3	3	102	5.9	50	480	2	15	22	9
112820	1	59	3	1	2	3	6.4	0.9	14.1	266	25	2	3	3	115	14.34	123	2	3	2	3	2	4	37	4.4	90	105	0.97	56	159	144	0.5	203	2	31.1	105	106.9	129	72	3	3	63	5.4	56	720	2	34	23	24
113639	1	67	1	2	1	1	3.8	0.7	18.4	323	70	2	3	3	115	13.57	123	2	3	2	3	2	4	32	4.2	66	99	0.86	98	91	141	0.4	195	0	29.8	103.3	98.1	151	81	2	3	56.6	6.1	51	120	2	22	27	12
114220	1	22	1	5	2	3	4.6	0.5	10.9	196	68	2	3	3	88	6.4	123	2	3	2	3	1	1	16	3.9	81	103	1.06	21	149	140	0.4	192	0	22.2	71.6	91	122	71	3	3	394	5.6	52	120	0	16	24	14
117990	2	34	2	6	2	3	4.4	0.2	4.5	161	43	2	3	3	96	7.52	123	2	3	2	3	2	4	19	3.7	61	103	0.7	19	22	136	0.2	195	3	25.5	82.3	101.7	109	73	3	3	3.96	5.3	51	180	2	20	25	10
113587	1	60	3	2	1	1	7.6	1	13.2	220	68	2	3	3	97	7.57	123	2	3	1	1	1	1	14	4.3	119	100	1.18	52	124	139	0.6	212	1	25.8	94.7	99.3	130	81	1	3	106	5.9	71	300	0	10	21	16
116464	1	48	1	1	1	1	5.2	0.8	15.4	310	24	2	3	3	115	10.4	123	2	3	2	3	2	4	81	4.4	88	97	0.83	72	72	136	0.6	184	0	24.7	89.1	90.4	136	87	0	3	208	5.8	38	240	2	49	24	16
111189	2	36	1	4	2	3	4.5	0.2	4.4	227	35	2	3	3	84	3.9	123	2	3	2	3	2	4	15	3.5	60	101	0.88	49	31	140	0.1	182	0	28.9	85.8	119.3	99	64	3	3	17.6	5.2	36	120	2	18	29	18
112027	1	20	3	6	2	3	4.7	0.5	10.6	246	89	2	3	3	89	4.75	123	2	3	2	3	2	4	22	4.5	144	100	1.05	20	107	140	0.7	188	0	24.2	77.5	100.3	115	58	3	3	102	5.8	59	600	2	24	28	11
115257	2	39	3	4	1	1	4.5	0.3	6.7	260	46	2	3	2	107	7.78	123	2	3	2	3	1	2	10	4.5	84	105	0.77	15	109	145	0.4	214	2	23.3	95.8	104.9	135	98	0	3	76.8	5.1	66	600	1	15	24	10
113708	2	30	3	4	1	1	3.1	0.2	6.5	197	81	2	3	3	92	4.77	123	2	3	2	3	2	4	11	4.2	36	100	0.7	21	126	136	0.4	198	2	19.1	74.3	96.7	110	76	0	3	57.5	5.2	59	840	2	12	24	9
109488	1	40	3	3	2	3	2.6	0.7	26.9	216	42	2	3	3	106	6.59	123	2	3	2	3	2	4	19	3	39	103	1.15	15	130	140	0.5	189	1	26.6	98.6	102.4	115	66	3	3	52.3	6	56	300	2	21	27	13
110366	1	61	1	4	2	3	3.4	0.1	2.9	223	45	2	3	2	102	5.33	123	2	3	2	3	1	3	20	3.8	79	103	0.9	32	149	140	0.7	197	3	19.9	81.3	92	121	74	3	3	271	4.6	56	420	1	18	24	13
118693	1	51	3	1	2	3	4.4	0.6	13.6	205	31	2	3	3	107	5.79	123	2	3	2	3	2	4	20	3.8	73	102	0.95	15	67	141	0.2	194	1	24	82	95	113	68	3	3	132	5.6	48	60	2	25	28	13
118841	1	59	1	2	1	1	3.8	0.3	7.9	281	20	1	2	1	132	5.14	123	2	3	2	3	1	3	25	4.4	107	100	0.84	52	125	143	0.7	193	0	22.2	86.6	88.8	121	65	1	1	137	6.4	44	600	0	21	25	14
119779	1	67	1	2	1	1	6	0.4	6.7	287	35	1	2	1	77	13.39	122	2	3	2	3	2	4	16	3.9	59	101	1.07	22	78	140	0.2	195	1	28.5	103.6	96.4	177	89	1	1	15.6	7.1	54	120	2	21	24	21
112164	2	40	3	6	2	3	4.6	0.5	10.9	261	35	2	3	3	91	16.86	122	2	3	2	3	2	4	15	3.5	67	99	0.84	14	61	135	0.3	203	0	39	121.9	128.1	111	79	3	3	8.87	5.8	55	480	2	18	21	13
110226	2	26	3	3	2	3	4.6	1	21.7	257	24	2	3	3	110	20.41	122	2	3	2	3	1	3	14	4.1	69	103	0.81	16	30	138	0.2	182	1	29.4	94.2	116.2	104	74	3	3	11	5.7	48	480	1	14	23	12
111194	2	63	2	2	2	3	6.2	0.8	12.9	346	33	2	3	3	107	16.55	122	2	3	2	3	1	3	18	4	114	104	0.82	18	70	144	0.4	198	2	28.8	94.7	103.7	117	76	3	3	141	5.5	43	240	0	21	27	15
114087	1	44	3	3	1	2	5.2	0.8	15.4	302	61	2	3	3	99	13.2	122	2	3	2	3	2	4	31	3.7	58	105	0.72	32	150	141	0.3	197	3	32.1	107.6	110.3	105	65	0	3	107	5.6	54	600	2	19	25	15
117732	2	53	3	1	1	1	6.7	1.3	19.4	209	74	2	3	3	107	15.7	122	2	3	2	3	2	4	9	3.7	94	105	0.69	11	66	146	0.3	191	1	37.4	136.4	133.8	178	115	1	3	104	5.8	60	180	2	14	24	16
114883	2	64	1	1	1	1	3.5	0.4	11.4	280	64	3	3	2	106	15.22	122	2	3	2	3	2	4	20	4.1	82	101	0.7	23	98	142	0.4	193	3	27.9	96.8	97.1	167	86	2	3	66.9	6.4	52	120	2	17	26	15
113915	2	36	1	3	2	3	4.2	0.3	7.1	327	42	2	3	3	147	28.12	122	2	3	2	3	2	4	6	3.5	115	102	0.87	17	31	141	0.2	180	0	42.9	127.1	129.8	114	90	3	3	35.3	6.8	41	180	2	10	24	9
117657	2	55	3	1	2	3	3.8	0.4	10.5	267	27	2	3	3	98	10.87	122	2	3	2	3	1	3	25	4.1	99	100	0.7	19	48	141	0.2	207	2	22.1	88.5	93	98	66	3	3	37.4	5.4	72	480	0	22	28	13
112329	2	32	2	2	2	3	5.3	0.9	17	148	78	2	3	3	95	8.97	122	2	3	2	3	2	4	8	3.9	66	96	0.87	10	124	138	0.5	216	1	23	80.6	98.8	124.78	75.276	3	3	42	5.4	85	540	2	13	30	11
118234	1	52	1	2	2	3	5.7	0.4	7	315	28	2	3	3	133	17.03	122	2	3	2	3	2	4	42	4.3	98	101	0.76	41	134	141	1.2	194	0	31	99.1	104.8	124.78	75.276	3	3	265	5.4	40	240	2	34	26	11
112970	1	53	2	3	2	3	4	0.1	2.5	221	15	2	3	3	91	5.58	122	2	3	2	3	1	1	27	4.6	81	96	1	40	166	133	0.9	205	0	18.6	76.1	87.7	118	77	3	3	254	5	69	480	1	30	23	11
113577	2	42	3	3	1	1	7.7	1.6	20.8	294	60	2	3	2	95	6.04	122	2	3	2	3	2	4	11	3.5	60	101	0.75	17	85	141	0.4	186	1	38.5	118.2	138.7	126	77	1	3	33.2	5.7	52	120	2	14	28	12
117993	2	32	2	2	2	3	3.6	0.6	16.7	231	24	2	3	3	95	5.04	122	2	3	2	3	1	1	9	3.9	54	106	0.56	11	59	143	0.4	168	0	30.4	92.1	110.9	90	61	3	3	72.1	5.5	38	60	0	12	24	9
115934	2	75	3	5	1	1	4.8	0.4	8.3	258	34	2	3	3	102	5.76	122	2	3	2	3	2	4	22	4.1	63	103	0.75	16	113	143	0.5	235	2	23.1	82.4	92.2	173	59	2	3	280	5.9	99	120	2	24	24	20
109945	1	32	3	3	2	3	4.6	0.5	10.9	252	44	2	3	3	93	4.24	122	2	3	2	3	2	4	25	4.5	62	101	1.07	19	209	142	1.3	225	2	24.3	84.2	96.7	130	87	3	3	149	5.3	78	120	2	28	28	14
117847	1	46	3	5	2	3	6.1	1.1	18	293	82	3	3	2	107	6.17	122	2	3	2	3	2	4	16	4	74	100	0.69	15	106	139	0.5	194	1	31.6	108.8	104	137	87	3	3	77.6	5.3	63	45	2	25	24	12
113362	1	74	2	4	2	3	3.3	0.3	9.1	204	38	2	3	3	112	5.45	122	2	3	2	3	1	3	14	4.1	105	103	0.68	44	93	144	0.3	197	1	20.3	87.1	95	127	73	3	3	59	5.5	57	540	1	17	27	19
111520	2	58	1	1	2	3	4.3	0.8	18.6	240	24	2	3	2	104	4.45	122	2	3	2	3	1	3	20	4.3	79	102	0.61	11	176	142	1.3	201	3	29.735	100.342	106.992	124.78	75.276	3	3	147	5.8	66	360	1	23	22	18
111640	1	51	1	1	1	1	10.1	1.8	17.8	348	12	2	3	3	120	78.66	121	1	1	2	3	1	1	46	3.8	96	106	0.8	30	34	139	0.3	169	3	32.6	111.8	104.8	134	84	1	3	11.3	7.2	28	60	0	43	22	12
118804	1	21	3	2	2	3	5.1	0.4	7.8	211	29	2	3	3	95	22.7	121	2	3	2	3	2	4	40	4.2	71	100	0.78	15	69	138	0.4	182	0	34.1	103.6	113	121	78	3	3	302	5.1	48	480	2	23	23	12
110102	2	45	2	3	2	3	7	1.3	18.6	322	33	2	3	2	134	50.05	121	2	3	2	3	1	2	55	3.6	77	104	0.54	20	45	138	0.2	193	1	35.6	109.2	114.8	116	79	3	3	16.4	6	34	180	1	36	24	12
116241	2	28	1	2	1	1	5.3	0.3	5.7	318	53	2	3	3	96	23.02	121	2	3	2	3	1	1	47	3.6	85	106	0.8	27	56	143	0.3	178	0	42.4	125.5	121.6	105	76	0	3	64.3	5	38	300	1	36	25	11
116070	2	70	2	3	1	1	3.1	0.5	16.1	254	49	2	3	3	106	26.97	121	2	3	2	3	2	4	8	4	60	104	0.86	11	53	141	0.4	179	1	34.5	109	118.1	160	83	1	3	19.2	5.9	44	360	2	13	23	12
112620	2	56	2	6	1	1	7.7	0.7	9.1	395	24	2	3	3	102	22.08	121	2	3	2	3	2	4	28	3.9	81	102	0.64	22	89	144	0.5	206	3	44.6	127.3	134.2	138	72	1	3	58.5	5.8	54	120	2	25	30	16
111220	1	24	2	3	2	3	3.6	0.7	19.4	303	87	2	3	3	98	18.78	121	2	3	2	3	2	4	23	4.1	91	104	0.87	40	114	142	0.5	174	0	32.4	110.9	112.6	114	85	3	3	157	4.9	40	720	2	19	23	11
112929	2	48	2	2	1	1	9.3	1.6	17.2	342	50	3	3	1	104	20.36	121	2	3	2	3	1	3	18	3.7	64	101	0.72	16	87	141	0.5	191	0	47.8	137.1	142.6	143	91	1	3	198	6.4	50	180	1	13	27	12
113951	2	36	3	2	2	3	5.2	0.6	11.5	209	52	2	3	2	106	19.29	121	2	3	2	3	2	4	11	3.7	64	100	0.83	14	99	138	0.4	190	1	43.7	112.7	135.3	111	76	3	3	30.1	4.8	55	480	2	13	25	11
111456	1	35	1	4	2	3	4.8	1.1	22.9	309	35	2	3	3	106	18.86	121	2	3	2	3	1	1	28	3.9	51	101	0.79	22	46	137	0.1	177	0	30.4	107	105	147	89	3	3	50.3	5.4	38	60	0	20	24	23
114893	1	53	1	2	2	3	4.3	0.3	7	337	68	2	3	3	91	11.02	121	2	3	2	3	1	1	18	3.9	89	106	1.07	27	79	142	0.4	180	3	25.4	96.4	99.2	126	84	3	3	81.5	5.9	40	180	1	17	24	11
115875	2	67	3	4	2	3	7.6	1.7	22.4	335	21	2	3	3	132	25.31	121	2	3	2	3	1	3	11	3.9	70	105	0.72	15	94	142	0.3	187	2	46.9	130.7	140	123	80	3	3	144	6.7	45	360	1	15	23	16
116734	2	56	1	1	1	1	3.8	0.4	10.5	239	32	2	3	3	109	16.75	121	2	3	2	3	2	4	23	4.1	106	103	0.73	13	88	140	0.4	194	1	33.3	99.9	110.6	112	68	1	3	39.6	5.8	69	120	2	18	25	15
114293	1	54	1	3	1	1	6.3	0.9	14.3	279	16	2	3	3	117	17.62	121	2	3	2	3	2	4	21	3.9	83	100	0.62	28	145	140	0.7	185	1	32.6	107.1	102	116	75	0	3	109	5.5	47	60	2	17	26	16
116121	2	34	2	2	2	3	4.4	0.2	4.5	203	31	2	3	3	87	6.69	121	2	3	2	3	1	3	10	3.7	63	102	0.65	16	31	141	0.2	205	0	30.3	97.9	112.6	131	86	3	3	7.92	5.9	71	600	1	15	26	12
119551	1	49	2	5	2	3	6.1	1	16.4	272	51	2	3	3	105	11.34	121	2	3	2	3	1	2	15	3.9	91	105	0.6	13	123	142	0.4	183	0	29.7	104.6	105.6	119	75	3	3	201	5.3	50	210	1	16	24	13
117441	1	80	3	2	1	1	7.1	0.9	12.7	280	17	2	3	3	106	11.21	121	2	3	2	3	1	3	19	4.4	83	105	1.52	48	98	143	0.4	191	1	28.6	107.7	105.2	135	64	2	3	154	5.7	47	480	0	24	24	25
112687	2	52	2	4	1	1	7.5	2.9	38.7	316	38	2	3	3	109	11.98	121	2	3	2	3	2	4	14	3.5	102	106	0.94	25	59	142	0.2	235	0	52.8	158.1	156.5	147	88	0	3	323	4.9	102	120	2	14	24	16
117398	2	61	1	2	2	3	13.5	2.8	20.7	196	87	2	3	3	109	11.71	121	2	3	2	3	1	3	21	3.9	108	99	0.54	14	80	137	0.5	206	1	58.8	100.342	106.992	140	75	3	3	45.4	5.8	72	360	0	18	23	16
113448	2	51	3	3	2	3	3.6	0.9	25	172	16	2	3	2	94	6.94	121	2	3	2	3	1	3	9	3.6	49	107	0.92	10	18	141	0.3	206	1	25.6	88.6	99.4	111	66	3	3	6.4	5.8	71	360	1	16	22	13
119761	1	36	3	3	1	1	4.5	0.8	17.8	256	20	2	3	3	106	9.12	121	2	3	2	3	1	2	21	4.8	81	101	0.82	13	66	142	0.4	173	2	28.7	101.3	100.6	147	108	0	3	190	5.7	41	780	0	19	27	18
113761	1	25	1	2	2	3	4.5	0.5	11.1	197	28	2	3	3	104	7.75	121	2	3	2	3	1	1	22	4.5	41	104	0.95	20	66	141	0.2	196	1	25.5	90.1	101.9	120	73	3	3	47.1	5.5	63	180	0	16	24	16
114037	2	76	3	1	1	2	3	0.3	10	291	27	2	3	3	97	6.25	121	2	3	2	3	1	1	10	4	81	95	0.66	17	77	133	0.3	212	3	25.5	100.342	106.992	124.78	75.276	2	3	98.1	5.1	79	1	1	14	26	19
113253	1	44	3	4	2	3	4.1	0.3	7.3	249	29	2	3	3	98	6.12	121	2	3	2	3	1	2	50	4.6	63	103	1.13	63	78	140	0.4	189	2	27.7	97.7	99.3	117	76	3	3	745	4.6	50	240	1	37	25	18
117198	1	36	3	6	2	3	3.7	0.9	24.3	286	4	2	3	3	110	7.84	121	2	3	2	3	2	4	32	4.2	49	103	1.06	24	125	140	1.4	183	2	27.8	97.2	103.2	109	74	3	3	439	5	47	480	2	25	33	21
116449	2	65	2	2	1	1	4	0.3	7.5	206	14	2	3	3	102	6.47	121	2	3	2	3	2	4	8	4	113	104	0.65	14	32	144	0.2	206	3	29.7	96.5	103.7	187	107	1	3	22.4	6.6	69	180	2	13	26	21
111408	1	36	3	4	2	3	4.2	1	23.8	250	21	2	3	3	101	6.15	121	2	3	2	3	1	1	22	5	62	97	1.06	41	107	140	1	188	2	28.8	99	105	112	72	3	3	283	5.5	56	360	0	24	30	16
119272	1	69	3	5	2	3	6.3	0.5	7.9	234	18	2	3	2	117	7.59	121	2	3	2	3	1	3	28	3.8	47	99	1.21	25	86	137	0.6	202	2	27.4	97.8	106.4	125	77	3	3	88.4	5.1	72	180	1	27	27	13
111700	2	46	3	4	2	3	4.1	0.3	7.3	192	33	2	3	3	89	3.46	121	2	3	2	3	2	4	11	4	49	103	0.68	57	19	139	0.3	201	2	19.7	74	89.4	119	70	3	3	4.31	5.5	71	480	2	13	24	13
111839	2	61	2	6	1	1	4.6	0.6	13	216	28	2	3	3	109	5.95	121	2	3	2	3	2	4	25	3.9	87	103	1.01	22	118	142	0.5	195	3	23.5	87	91.9	158	82	1	3	138	5.9	34	120	2	31	26	17
110173	1	27	1	2	2	3	5.4	0.6	11.1	192	21	2	3	3	94	3.26	121	2	3	2	3	1	1	22	4.5	95	106	0.86	21	68	141	0.7	183	1	23.7	90.2	102.3	117	83	3	3	172	5.3	41	300	1	20	22	19
109482	2	48	3	3	2	3	4.6	0.7	15.2	338	51	2	3	3	102	4.01	121	2	3	2	3	2	4	17	3.4	47	104	0.78	7	94	140	0.2	205	2	27.8	93.6	117	106	68	3	3	33.7	5.8	66	480	2	21	24	9
112897	2	70	1	6	2	3	3.7	0.3	8.1	216	47	2	3	2	129	5.77	121	2	3	2	3	2	4	10	4.3	50	98	0.63	16	92	140	0.4	193	0	24.2	94.4	101	173	68	3	3	224	6	56	480	2	16	28	6
114467	1	52	1	1	1	1	4.9	0.8	16.3	281	22	2	3	3	116	2.58	121	2	3	2	3	1	3	20	4.1	56	102	0.83	35	125	142	0.5	199	0	25.1	88.5	96.4	117	80	1	3	227	6.2	66	240	0	24	27	17
113486	2	27	3	3	2	3	5.6	0.7	12.5	331	30	2	3	3	117	81.53	120	2	3	2	3	1	2	29	4.3	99	99	0.52	50	87	139	0.4	189	1	31	98	98.8	144	96	3	3	97.6	5.9	37	600	1	46	25	10
114919	2	58	1	1	2	3	5.8	0.5	8.6	386	18	2	3	3	124	71.25	120	2	3	2	3	2	4	20	3.6	58	110	0.77	23	65	144	0.2	171	1	38.2	120.7	131.8	160	89	3	3	81.1	6	35	40	2	19	23	16
110626	2	33	2	2	2	3	6	1.4	23.3	301	31	2	3	3	128	69.33	120	2	3	2	3	2	4	28	4	50	102	0.47	26	100	140	0.4	184	1	35.7	105.6	112.7	111	72	3	3	151	5.7	23	90	2	14	25	8
113889	1	60	2	1	2	3	5.9	0.3	5.1	365	29	2	3	2	120	31.02	120	2	3	1	2	1	1	47	3.9	81	100	0.72	50	113	140	0.3	181	0	34.3	121.1	105.4	131	71	3	3	40.1	5.7	43	480	1	42	29	16
118655	2	58	1	2	2	3	5.4	1.2	22.2	288	35	2	3	3	114	26.84	120	2	3	2	3	1	3	23	3.7	80	101	0.57	26	71	137	0.3	178	0	41.3	117.9	135.6	124.78	75.276	3	3	42.5	5.8	37	300	1	31	28	16
114491	1	63	2	1	2	3	6.9	0.6	8.7	153	17	2	3	3	108	22.44	120	2	3	2	3	2	4	15	3.7	103	104	1.18	14	57	143	0.4	171	0	28.6	107.5	101.7	148	75	3	3	288	5.9	37	120	2	16	24	15
110240	1	37	2	3	2	3	5.3	0.5	9.4	343	52	1	2	1	108	21.78	120	2	3	2	3	2	4	60	4.2	70	97	0.73	64	102	137	0.7	191	1	35.4	111.6	106.8	128	82	3	0	221	6.1	42	360	2	30	29	12
117748	1	54	3	3	1	1	4.9	1.3	26.5	334	33	2	3	2	100	15.81	120	2	3	2	3	1	1	24	4.2	90	99	0.83	76	90	140	0.5	232	2	30	110.2	108	111	68	1	3	121	5.4	54	180	0	20	27	16
109317	2	28	3	4	2	3	5.2	0.3	5.8	166	14	2	3	3	88	9.67	120	2	3	2	3	1	3	9	4	49	102	0.77	11	73	141	0.3	206	3	30.1	100.3	121.3	110	76	3	3	30.3	5	71	420	1	11	25	9
113844	2	41	3	2	2	3	5.8	0.6	10.3	282	35	2	3	3	118	20.48	120	2	3	2	3	2	4	17	3.7	64	105	0.58	30	80	140	0.3	184	0	36.9	100.2	125.2	112	79	3	3	44.8	5.3	42	120	2	18	21	24
118971	1	58	3	4	1	2	5.3	1.1	20.8	237	20	2	3	3	105	15.47	120	2	3	2	3	1	3	30	4	79	98	0.92	22	94	137	0.3	205	2	31.3	112.5	108.6	140	89	0	3	71.5	5.4	72	480	1	26	27	19
119694	2	20	3	3	2	3	3.3	0.3	9.1	202	41	2	3	3	82	6.8	120	2	3	2	3	2	4	10	4	85	103	0.62	7	74	138	0.3	184	2	19.5	74.5	92.2	112	76	3	3	11.9	5.1	50	120	2	15	22	8
117405	1	26	3	5	1	1	6	0.5	8.3	253	41	2	3	3	103	11.6	120	2	3	2	3	2	4	21	4.2	95	104	0.86	17	54	143	0.5	186	2	30.6	95.6	103.4	109	70	0	3	293	5	60	540	2	19	22	18
116595	2	26	1	1	2	3	4.2	0.6	14.3	208	55	2	3	3	94	8.74	120	2	3	2	3	2	4	47	3.8	124	103	0.54	40	109	142	0.5	199	0	18.7	72.6	85.8	110	73	3	3	241	5.3	55	480	2	33	22	15
115289	2	33	3	4	2	3	3.7	0.3	8.1	191	25	2	3	3	88	6.36	120	2	3	2	3	1	3	16	4.3	60	105	0.56	11	113	140	0.5	194	2	23.1	83.8	96.2	108	79	3	3	110	4.9	64	60	1	23	24	9
116862	2	49	3	2	1	1	15.1	14.1	93.4	349	24	3	3	2	102	9.65	120	2	3	1	1	1	1	13	3.5	94	104	0.94	23	99	143	0.3	189	3	41.1	121.4	133.8	135	106	0	3	231	5.7	61	180	1	11	25	16
109740	1	46	2	4	2	3	6	1.4	23.3	301	31	2	3	3	117	13.13	120	2	3	2	3	2	4	57	4.4	91	98	1.02	192	123	138	1.1	222	0	28	104	106.5	145	89	3	3	571	4.7	39	300	2	33	24	14
114851	1	23	3	4	2	3	5.3	0.9	17	184	88	2	3	3	91	6.79	120	2	3	2	3	1	3	18	4.2	52	103	0.86	21	123	139	0.6	200	1	25	81.6	96.3	149	96	3	3	179	4.8	68	45	0	21	27	11
117091	1	51	2	2	2	3	3.4	0.2	5.9	240	41	2	3	3	91	6.36	120	2	3	1	1	1	3	9	4	90	102	1.39	22	86	141	1	170	0	26	93.3	96.9	124.78	75.276	3	3	282	5.6	34	120	0	14	23	14
113648	1	61	3	1	1	1	4.4	0.6	13.6	302	35	1	2	1	153	20.25	120	2	3	2	3	2	4	16	3.8	92	103	1.71	21	57	139	0.4	181	2	27.5	101.6	96.4	155	82	1	1	34.8	7.8	41	300	2	13	26	19
116997	1	80	4	6	1	1	5.1	0.3	5.9	231	31	2	3	3	89	5.57	120	2	3	2	3	2	4	12	4.4	54	101	1.42	17	92	140	0.5	186	3	27.3	96.4	96	127	59	2	3	74	5.5	60	360	2	19	22	10
118297	1	64	1	3	1	1	6.4	0.6	9.4	266	59	2	3	3	107	9.39	120	2	3	2	3	2	4	16	4.7	68	102	0.82	14	162	143	0.8	194	0	24.4	87.2	90.7	125	71	1	3	258	5.3	48	180	2	24	26	20
114916	2	56	3	2	2	3	5.5	0.8	14.5	210	44	2	3	3	104	7.59	120	2	3	2	3	1	2	14	3.9	89	106	0.85	24	63	144	0.3	187	3	26.4	96.5	105.6	166	96	3	3	165	5.6	56	120	1	17	25	18
114118	1	62	2	5	2	3	5.8	0.7	12.1	354	15	2	3	3	110	8.24	120	2	3	2	3	1	3	16	4	56	105	1.03	19	94	144	0.6	187	1	36.1	123.3	109.2	148	82	3	3	201	4.8	45	480	1	18	26	10
114610	1	38	1	4	2	3	5.4	0.7	13	244	43	2	3	3	100	6.35	120	2	3	2	3	1	2	22	4.5	88	103	0.85	15	136	143	0.5	177	0	25.6	97.3	99.3	101	57	3	3	183	5.5	33	360	0	27	25	23
112089	2	54	2	3	2	3	5.4	0.4	7.4	306	32	2	3	3	103	6.17	120	2	3	2	3	2	4	14	4	94	100	0.66	13	77	142	0.7	198	1	27.2	97.5	102.1	103	67	3	3	15	5.8	71	600	2	17	27	12
114997	1	41	2	3	2	3	4.4	0.3	6.8	205	20	2	3	3	110	4.97	120	2	3	2	3	2	4	23	3.9	92	100	1.01	17	95	141	0.5	200	1	25.6	79.7	97.2	116	73	3	3	74.5	5.6	65	180	2	22	27	12
113462	1	38	1	4	2	3	4.9	0.5	10.2	274	62	2	3	3	113	5.11	120	2	3	2	3	2	4	16	4.4	58	101	0.73	19	67	142	0.4	189	0	28.8	92.8	96.1	112	75	3	3	152	5.3	65	40	2	20	26	13
109687	2	37	3	6	2	3	4.9	1	20.4	208	24	2	3	3	91	2.39	120	2	3	2	3	2	4	11	4.3	69	103	0.93	10	105	144	0.8	211	1	21.3	80.6	98.7	89	61	3	3	104	5.3	80	180	2	15	24	8
114637	2	59	1	6	1	1	8.7	0.8	9.2	310	42	1	2	1	274	12.44	120	2	3	2	3	2	4	19	3.4	96	98	0.46	22	75	140	0.4	190	0	37.4	114	127.4	123	77	1	1	33.3	12.2	41	60	2	15	27	17
119102	2	66	1	1	1	1	3.2	0.4	12.5	202	69	1	2	1	114	2.87	120	1	2	2	3	2	4	19	4.1	55	99	0.56	15	101	140	0.8	219	2	32.5	93.3	103.6	140	86	2	2	96.2	6.6	91	300	2	22	27	16
110800	1	22	2	3	2	3	5.5	0.5	9.1	191	24	2	3	3	98	1.89	120	2	3	2	3	1	3	15	4.7	72	103	0.99	11	82	142	0.9	184	1	25.3	90.2	93.5	116	62	3	3	114	4.8	54	300	0	18	25	15
111752	1	54	3	6	1	1	9.3	1.1	11.8	306	69	2	3	3	102	38.03	119	2	3	2	3	2	4	13	3.6	76	104	1.04	20	54	140	0.3	195	2	44.3	136.7	128.1	115	72	1	3	80.7	5.5	43	600	2	16	23	19
118931	2	80	3	6	1	1	4.5	2.4	53.3	235	44	2	3	3	133	58.6	119	2	3	2	3	1	3	9	3.3	122	103	1.03	8	14	143	0.3	188	1	24.9	100.342	106.992	123	45	2	3	13.7	5.3	51	720	0	14	24	24
113992	1	35	3	2	2	3	9	0.8	8.9	339	18	2	3	3	125	46.54	119	2	3	2	3	2	4	33	3.9	71	101	0.83	24	101	141	0.6	180	2	43.8	134.4	123.2	137	86	3	3	241	5.5	33	180	2	21	26	13
118381	2	55	3	2	1	1	6.7	1	14.9	269	31	2	3	3	95	23.28	119	2	3	2	3	2	4	18	3.9	95	103	0.58	14	91	140	0.6	182	2	31	100.7	106.3	124.78	75.276	1	3	306	5.7	50	180	2	18	24	11
112783	1	55	1	3	1	1	5.9	0.5	8.5	303	8	2	3	3	100	24.12	119	2	3	2	3	2	4	50	3.9	63	100	0.89	24	87	140	0.6	175	2	31	100	107.7	135	80	1	3	637	5.6	29	300	2	28	27	14
114877	1	33	2	2	2	3	3.9	0.3	7.7	353	40	2	3	3	110	25.75	119	2	3	2	3	1	2	64	4.1	105	103	0.71	46	91	141	0.5	179	3	32.6	100.5	109.4	110	59	3	3	158	5.6	40	180	1	36	27	10
117305	2	68	3	1	1	1	5.7	1	17.5	363	48	3	3	2	100	16.76	119	2	3	2	3	1	3	12	3.8	80	105	1.27	25	78	142	0.5	185	1	36.9	103.5	124.4	117	81	1	3	94.2	5.8	36	240	1	18	22	18
118586	2	37	1	1	2	3	3.8	0.3	7.9	290	78	2	3	1	88	10.32	119	2	3	2	3	2	4	15	3.4	47	105	0.71	12	27	142	0.1	177	0	43.2	112.8	130.4	90	59	3	3	10.3	5.4	50	60	2	14	27	13
117282	2	41	2	1	2	3	11.8	1.9	16.1	334	29	2	3	3	124	21.43	119	2	3	2	3	1	1	15	3.6	95	98	0.68	14	33	136	0.2	178	1	46.5	143.5	143	103	68	3	3	26.1	6.1	42	1020	1	17	25	10
111287	1	50	3	2	2	3	4.8	0.3	6.3	308	40	1	2	1	230	57.39	119	2	3	2	3	1	2	30	4.2	100	103	0.83	23	146	138	0.6	206	1	30.8	105.3	107.6	153	87	3	1	168	7.3	41	240	1	14	23	26
118548	1	37	3	1	2	3	3.6	0.2	5.6	211	62	2	3	3	89	8.45	119	2	3	2	3	1	2	14	4.1	106	104	1.12	16	96	145	0.4	172	0	23.3	85.6	98.1	108	76	3	3	253	5.2	44	120	1	14	26	10
114835	2	56	3	2	1	1	5.3	0.7	13.2	250	19	2	3	3	88	7.57	119	2	3	2	3	2	4	14	3.8	68	107	0.77	11	126	143	0.3	209	1	27.5	96	107.1	125	69	0	3	43.2	5.6	77	240	2	14	22	17
115307	2	29	3	3	2	3	4.7	0.6	12.8	254	32	2	3	3	100	10.28	119	2	3	2	3	2	4	14	4.1	59	105	0.84	13	112	140	0.4	168	2	31.3	103.5	113.1	111	81	3	3	80.7	5.3	36	360	2	19	22	12
116713	2	47	3	2	2	3	4.5	0.4	8.9	289	38	2	3	3	95	7.92	119	2	3	2	3	2	4	9	3.9	49	102	0.52	12	34	139	0.1	189	0	27.5	93.7	100.4	100	57	3	3	37.8	5.5	55	30	2	12	23	14
117517	1	23	3	6	2	3	3.3	0.3	9.1	342	63	2	3	3	102	9.08	119	2	3	2	3	2	4	23	4.1	68	106	1.14	10	67	146	0.2	189	1	28	96.8	97.5	108	63	3	3	245	5.4	41	600	2	21	27	12
118040	2	36	1	1	2	3	7	1.1	15.7	190	32	2	3	3	112	9.84	119	2	3	2	3	1	3	12	4.1	61	100	0.78	18	54	140	0.4	165	0	29.5	96.6	99.7	121	80	3	3	163	5.2	34	360	0	15	26	10
119746	1	58	2	1	2	3	5.1	0.3	5.9	294	18	2	3	3	115	10.31	119	2	3	2	3	2	4	27	4.2	81	105	0.99	22	93	144	0.5	198	3	29.1	106.2	97.1	114	69	3	3	103	6	58	240	2	22	26	17
116699	1	51	3	3	2	3	4.3	0.8	18.6	235	28	2	3	3	105	8.27	119	2	3	2	3	1	1	32	4.1	92	101	0.84	52	112	142	0.4	190	0	25.6	91.1	95.4	138	79	3	3	271	5.7	64	120	1	26	28	13
113785	2	50	1	2	1	1	4.9	0.4	8.2	299	75	2	3	3	133	13.72	119	2	3	2	3	2	4	22	4.3	74	103	0.56	26	90	142	0.4	189	1	29.4	100.3	100.5	130	87	0	3	59.8	6.7	44	180	2	21	23	12
110941	2	59	3	5	1	1	4.8	1.4	29.2	298	30	2	3	3	91	5.15	119	2	3	2	3	1	1	22	4	53	97	0.81	30	110	137	0.4	203	2	29.6	110.2	108.5	131	82	1	3	85	5.5	54	600	0	22	24	15
117540	1	69	3	3	1	1	6.1	0.8	13.1	279	44	2	3	3	105	7.68	119	2	3	2	3	1	3	10	4.2	93	103	1.37	12	89	142	0.6	171	2	28.2	104.4	113.3	124	69	2	3	67.4	5.1	41	420	1	15	26	22
113565	2	46	1	6	2	3	5.7	1.3	22.8	246	59	2	3	3	97	5.78	119	2	3	2	3	1	1	15	4.2	47	100	0.51	11	110	137	0.4	194	1	25.2	76.5	93.3	95	65	3	3	696	5.7	65	60	1	16	23	13
110981	2	39	3	2	2	3	4.3	0.3	7	267	76	2	3	3	110	7.4	119	2	3	2	3	1	1	13	4	56	102	0.69	11	72	141	0.4	170	0	35.7	121.5	127.3	114	76	3	3	103	5.2	44	300	0	14	21	7
113582	1	55	1	5	1	1	4.4	0.4	9.1	217	29	2	3	3	87	3.67	119	2	3	2	3	1	1	15	3.9	68	100	1.29	30	94	138	0.3	205	3	24.6	89.9	95.3	147	90	1	3	80	5.4	55	240	1	21	25	19
114099	2	33	3	2	2	3	4.9	0.6	12.2	172	18	2	3	3	96	4.31	119	2	3	2	3	2	4	20	4.2	31	104	0.67	12	105	144	0.6	178	0	22.4	100.342	106.992	127	88	3	3	42.4	5.1	50	300	2	23	26	11
118256	1	47	3	2	2	3	2.7	0.4	14.8	204	37	2	3	2	101	4.53	119	2	3	2	3	2	4	13	4.6	91	101	0.78	16	102	143	1	194	2	20.9	82.5	93.9	100	62	3	3	148	5.4	63	240	2	15	28	12
113884	1	47	3	6	2	3	4.1	0.4	9.8	216	43	2	3	3	94	3.27	119	2	3	2	3	2	4	21	4	42	103	0.79	14	169	139	1.3	203	2	27.1	100.342	106.992	124.78	75.276	3	3	116	5.7	64	360	2	24	26	14
119624	1	48	3	4	2	3	6	1.3	21.7	289	55	2	3	2	126	37.43	118	2	3	2	3	2	4	33	3.8	99	106	1.25	23	54	145	0.4	182	1	37.9	117.7	114.9	145	97	3	3	137	6.1	37	240	2	31	28	16
114274	2	54	3	2	2	3	4.9	0.8	16.3	322	23	2	3	3	106	21.74	118	2	3	2	3	2	4	25	4.1	88	102	0.91	18	99	143	0.4	185	2	30.8	95.5	110.4	99	68	3	3	48	5.7	44	240	2	24	27	12
117064	2	61	2	6	1	1	6.1	1	16.4	256	84	2	3	3	94	15.29	118	2	3	2	3	2	4	9	3.8	89	103	0.76	14	57	140	0.2	182	0	45.8	125	140.6	116	80	2	3	92.6	6	52	300	2	14	27	12
110658	2	61	3	6	1	1	5.4	0.9	16.7	257	24	2	3	3	77	5.92	118	2	3	2	3	1	3	17	4.2	135	102	0.77	10	59	141	0.4	199	3	29.1	92.2	110.7	124.78	75.276	0	3	33.6	5.5	58	600	1	15	24	13
117499	2	38	2	6	2	3	2.6	0.2	7.7	210	26	2	3	3	87	9.28	118	2	3	2	3	2	4	13	3.9	57	101	0.57	17	102	140	0.3	198	3	27.1	93.2	102.5	124.78	75.276	3	3	37	5.5	73	20	2	14	23	11
109377	1	41	2	2	2	3	4.4	0.8	18.2	288	65	2	3	3	100	13.76	118	2	3	2	3	1	1	32	4.3	89	106	0.82	70	122	143	0.7	171	1	29.4	103.5	104.8	126	81	3	3	542	5.4	28	240	1	22	22	15
113834	1	42	3	2	2	3	3.4	0.3	8.8	246	39	2	3	3	103	13.55	118	2	3	2	3	2	4	16	4	60	100	0.96	23	101	141	0.9	198	3	24.6	91.2	96.8	103	74	3	3	237	4.8	46	540	2	15	28	8
116384	2	61	3	2	2	3	5	0.6	12	326	43	2	3	3	114	16.87	118	2	3	2	3	2	4	10	4	81	103	0.73	22	69	144	0.3	186	3	29.9	91.5	106.5	124.78	75.276	3	3	203	5.9	46	30	2	7	26	13
111878	1	37	1	6	2	3	4.6	0.8	17.4	209	26	2	3	3	88	8.2	118	1	1	2	3	2	4	16	4.3	125	100	0.82	19	130	139	1	175	2	25.6	89.9	95.7	117	74	3	3	154	5	41	180	2	16	27	15
112251	2	27	1	2	1	2	6.4	0.7	10.9	293	28	2	3	3	105	13.25	118	2	3	2	3	2	4	15	4.2	80	101	0.52	15	54	140	0.3	181	0	40.9	115.2	125.3	102	79	0	3	16	5.4	48	300	2	14	23	13
116721	2	35	3	2	2	3	3.3	0.2	6.1	241	32	2	3	3	94	9.7	118	2	3	2	3	1	3	30	4	67	98	0.7	24	66	140	0.2	192	1	26.9	92.3	98.7	107	68	3	3	13.5	5.3	58	240	1	34	27	8
113060	1	35	1	4	2	3	6.8	0.4	5.9	299	21	2	3	3	107	12.38	118	2	3	2	3	2	4	135	4	66	102	0.55	35	142	140	0.6	205	1	29.1	95.6	99.8	124.78	75.276	3	3	294	5.5	39	240	2	121	24	9
110872	2	51	1	6	2	3	4.2	2.6	61.9	330	18	2	3	2	115	13.04	118	2	3	2	3	2	4	32	4.4	69	101	0.59	42	83	141	0.7	191	1	23.7	85.7	95.1	123	81	3	3	208	5.1	51	120	2	26	25	17
110915	2	80	3	6	1	1	4.2	0.8	19	229	7	2	3	3	100	8.43	118	2	3	2	3	2	4	6	3.6	77	99	1.4	17	39	136	0.3	208	1	24.7	81.4	101.4	124.78	75.276	2	3	167	5.8	85	180	2	14	26	24
112639	2	79	1	1	1	1	6.2	0.7	11.3	305	83	3	3	2	126	12.93	118	2	3	2	3	1	3	16	4.2	57	100	0.96	12	81	142	0.8	180	0	28.5	102	100	174	82	2	3	70.8	5.8	41	240	0	15	28	22
110064	1	65	1	1	2	3	6.5	0.2	3.1	262	48	1	2	1	200	23.78	118	2	3	2	3	1	3	50	4.1	69	101	0.9	47	99	141	0.7	205	2	23.6	91.7	90.1	154	90	3	1	143	7.2	40	300	0	50	25	18
114825	1	47	3	6	2	3	4.9	0.3	6.1	196	36	2	3	2	104	6.47	118	2	3	2	3	2	4	20	3.8	51	100	1.2	19	88	138	0.4	199	2	26.1	90.5	97.1	116	79	3	3	72.5	5.5	73	600	2	27	24	17
114756	1	38	3	2	1	1	5.9	0.6	10.2	183	27	2	3	3	80	2.47	118	2	3	2	3	2	4	5	4.7	55	98	1.09	8	73	138	0.5	179	0	27	93.9	102.9	167	111	0	3	211	4.9	54	240	2	11	27	8
110429	2	80	2	2	2	3	3.6	0.8	22.2	223	61	2	3	3	97	4.72	118	2	3	2	3	2	4	10	3.5	48	105	0.81	6	35	142	0.3	187	3	33.3	114.5	119	156	71	3	3	22	5.4	63	480	2	16	27	11
118031	2	59	2	2	2	3	4.1	0.6	14.6	254	32	2	3	3	114	6.85	118	2	3	2	3	1	3	18	3.6	101	98	0.64	36	40	140	0.3	171	1	17.5	75.5	85	139	87	3	3	261	5.5	45	420	0	22	29	6
116072	1	30	3	5	2	3	3.9	0.5	12.8	199	14	2	3	3	105	5.06	118	2	3	2	3	2	4	10	4.6	75	105	0.89	11	77	145	0.6	204	1	22	80.3	102.6	126	78	3	3	182	5.3	75	480	2	14	28	14
110784	2	32	3	2	2	3	5	0.7	14	180	17	2	3	3	87	2.18	118	2	3	2	3	2	4	12	3.9	72	102	0.78	16	117	136	0.4	196	0	25.3	78	102.8	115	72	3	3	35.2	5.4	71	300	2	13	19	13
118418	1	56	2	4	2	3	4.7	0.3	6.4	266	19	2	3	3	99	3.19	118	2	3	2	3	1	1	12	4.2	83	99	0.76	14	60	141	0.2	190	0	22.6	86.7	92.7	123	67	3	3	83.7	6.4	41	120	0	19	26	9
116784	1	54	1	1	2	3	5.3	0.4	7.5	258	19	1	2	1	144	6.07	118	2	3	2	3	2	4	23	3.9	94	105	0.69	20	96	144	0.6	185	3	29.5	94.6	100.3	145	77	3	1	454	7.6	42	180	2	17	26	13
110715	1	55	3	2	2	3	4.2	0.2	4.8	224	28	2	3	3	93	1.87	118	2	3	2	3	2	4	27	3.9	40	102	0.9	21	142	143	0.7	183	1	22.5	78	93.2	116	75	3	3	140	5.9	53	120	2	23	30	14
111522	2	50	1	3	1	1	5.1	0.5	9.8	367	6	2	3	2	106	52.25	117	2	3	2	3	1	3	24	4	90	103	0.51	21	66	141	0.3	213	1	36.2	103.4	119.7	134	83	1	3	182	5.3	38	360	1	25	25	16
118245	2	21	2	4	2	3	4.3	0.3	7	375	39	2	3	3	121	53.95	117	2	3	2	3	2	4	29	3.8	78	101	0.57	27	86	141	0.2	196	0	38.2	108	125.2	106	76	3	3	36.3	5.7	29	240	2	16	24	16
116210	2	52	3	2	2	3	5.4	0.6	11.1	275	56	2	3	3	99	28.85	117	2	3	2	3	1	3	24	3.8	70	105	0.57	14	45	143	0.3	174	2	39.4	111.7	143	121	73	3	3	66.9	5.9	40	480	1	19	22	11
115240	2	41	3	6	2	3	3.5	0.2	5.7	347	23	2	3	3	93	22.07	117	2	3	2	3	2	4	12	3.5	56	100	0.7	17	24	141	0.3	161	2	40.7	116.5	131.2	124.78	75.276	3	3	8.12	5.8	37	180	2	13	27	9
111107	2	31	3	3	2	3	2.8	1.1	39.3	199	24	2	3	3	101	26.46	117	2	3	2	3	1	1	9	3.9	56	107	0.76	17	42	143	0.4	187	3	36.8	112.3	121.5	130	85	3	3	25.4	5	64	480	1	12	24	16
119780	2	42	3	2	2	3	6.1	0.8	13.1	224	44	2	3	3	110	30.56	117	2	3	2	3	2	4	10	3.5	82	104	0.66	27	47	139	0.3	201	1	48.9	128.5	147.5	123	88	3	3	13.5	5.7	43	540	2	19	21	14
116410	2	20	2	6	2	3	5.5	0.4	7.3	280	24	2	3	3	109	29.19	117	2	3	2	3	2	4	19	4.1	82	101	0.75	24	83	144	0.5	172	3	32.6	87.9	108.8	99	67	3	3	65.8	5.4	44	300	2	19	23	12
113406	2	26	3	3	2	3	6.8	1.3	19.1	376	21	2	3	3	102	22.52	117	2	3	2	3	2	4	32	3.9	105	99	0.64	23	101	140	0.7	192	2	65.3	169.5	172	107	81	3	3	128	5.4	56	600	2	24	28	11
118759	2	34	3	2	1	1	10	2.4	24	349	34	2	3	3	114	25.05	117	2	3	2	3	1	1	16	4.1	78	103	0.93	21	79	142	0.7	167	0	48.4	124	139.9	124.78	75.276	0	3	19	5.7	25	180	0	15	24	16
114982	1	69	3	5	2	3	4.6	0.4	8.7	350	33	2	3	2	109	22.23	117	2	3	2	3	1	1	31	3.5	81	102	1.33	65	76	137	0.6	177	2	32.8	110.9	104.5	117	83	3	3	190	6	43	240	1	27	21	22
111895	1	66	2	2	2	3	6.1	0.6	9.8	356	14	2	3	3	106	19.51	117	2	3	2	3	2	4	20	3.9	79	106	0.78	15	78	141	0.3	172	2	32.8	115.3	106.6	154	83	3	3	80.9	5.6	48	300	2	17	24	13
109545	2	36	2	6	1	1	4.5	0.5	11.1	355	31	2	3	3	112	21.74	117	2	3	2	3	2	4	31	3.6	102	97	0.56	28	42	134	0.3	210	3	31.8	93	108.2	128	90	0	3	15.3	5.8	55	120	2	22	25	8
109367	1	80	2	1	1	1	6.8	0.9	13.2	218	36	2	3	3	96	12.51	117	2	3	2	3	1	3	15	4.1	96	101	1.09	18	114	141	0.6	177	3	28.3	104.4	102.5	124	70	2	3	295	5.7	37	300	0	20	25	15
112340	2	45	1	6	2	3	7.2	1.3	18.1	353	54	2	3	2	127	22.07	117	2	3	2	3	2	4	17	4	73	103	0.69	26	168	139	0.6	192	0	30.5	96.4	109.9	124.78	75.276	3	3	29.5	6.1	56	60	2	15	23	15
109394	2	29	3	1	2	3	4.5	0.5	11.1	282	17	2	3	3	97	10.37	117	2	3	2	3	2	4	10	3.6	81	101	0.71	33	110	138	0.2	181	0	31.7	102	106	117	71	3	3	32.3	6	47	420	2	17	23	15
119433	1	71	2	6	1	1	5.6	0.6	10.7	261	66	2	3	3	107	12.18	117	2	3	2	3	2	4	12	4.1	77	106	0.78	20	140	143	0.5	170	3	27.4	104.3	107	109	69	2	3	326	5.8	42	120	2	17	25	14
113936	1	80	3	4	1	1	4	0.8	20	321	51	2	3	3	114	12.63	117	2	3	2	3	1	3	15	4.2	66	101	1	14	81	143	0.6	194	2	31.7	126.3	108.6	129	69	1	3	140	5.8	39	300	0	16	28	19
117573	1	45	3	4	2	3	4.4	0.4	9.1	332	29	2	3	3	111	10.99	117	2	3	2	3	2	4	47	4.4	71	98	1.14	96	100	137	0.5	247	2	31.4	105.3	112.7	124	79	3	3	274	5.5	34	300	2	42	25	27
119590	2	44	1	3	2	3	3.5	0.2	5.7	265	31	2	3	3	115	11.03	117	2	3	2	3	2	4	40	3.9	76	99	0.61	57	77	141	0.3	200	0	26.4	89.5	94.1	108	73	3	3	23.4	5.4	66	30	2	22	26	13
115280	1	25	3	2	2	3	3	0.8	26.7	186	82	3	3	2	102	8.1	117	2	3	2	3	2	4	14	4.6	81	100	0.82	17	58	141	0.3	181	2	22.6	85.9	99.2	112	73	3	3	116	5.4	57	720	2	14	26	17
109868	2	55	2	2	1	1	6.7	1.9	28.4	357	40	2	3	3	113	10.34	117	2	3	2	3	1	3	19	3.6	79	101	0.62	19	104	143	0.3	212	1	45.7	125.2	136.4	145	83	1	3	108	6.2	65	240	1	22	26	14
117794	2	80	1	5	1	1	4.9	0.4	8.2	312	24	1	2	2	109	9.44	117	2	3	2	3	1	3	15	4	81	98	0.76	8	90	138	0.3	203	1	33.9	100.2	120.1	124.78	75.276	2	0	30.5	5.6	53	480	0	19	27	17
115965	2	68	3	2	1	1	4	0.9	22.5	237	46	1	2	1	112	9.56	117	2	3	2	3	2	4	18	4.4	63	100	1.06	18	59	141	0.3	204	1	32.6	112.8	120.4	124.78	75.276	1	1	90.6	6.4	71	180	2	22	28	19
109327	2	58	3	4	2	3	3.5	0.2	5.7	273	22	2	3	3	98	6.1	117	2	3	2	3	2	4	48	4.3	103	100	0.82	42	103	144	1.1	205	2	23.7	92.7	97	115	73	3	3	80.4	5.6	58	480	2	27	27	15
115374	2	42	2	1	2	3	3.6	0.3	8.3	177	27	2	3	3	100	5.94	117	2	3	2	3	1	1	8	4	55	103	0.66	12	91	143	0.3	185	0	20.4	78.5	95.4	99	62	3	3	29	5.3	49	180	0	12	26	8
114021	1	63	1	3	2	3	7.8	1.3	16.7	268	51	2	3	3	100	5.93	117	2	3	2	3	1	1	16	4.1	67	103	0.82	25	151	144	0.6	182	0	26.9	97.4	98.6	159	83	3	3	297	5.7	41	240	0	18	29	11
110153	1	70	3	1	2	3	3.4	0.5	14.7	100	0	2	3	3	88	3.86	117	2	3	2	3	2	4	13	4.1	41	100	1.11	16	111	139	0.5	186	2	23.4	88	86.9	118	73	3	3	295	5.6	55	120	2	20	27	20
119768	1	54	1	1	2	3	4.3	0.6	14	282	34	2	3	3	100	5.32	117	2	3	2	3	1	3	13	4.1	67	108	0.97	17	86	146	0.2	190	3	27.9	104.1	104.5	142	78	3	3	84.8	5	63	360	0	24	26	19
117915	2	48	2	1	2	3	3.7	0.5	13.5	223	10	2	3	3	90	3.72	117	2	3	2	3	1	3	12	4.3	51	101	0.77	9	128	141	0.6	206	1	24.4	79.5	92.2	117	85	3	3	234	5.3	85	240	1	19	27	15
119660	1	53	3	1	1	1	3.4	0.4	11.8	264	27	2	3	3	134	9.33	117	2	3	2	3	2	4	32	4.1	70	102	1.17	30	111	142	0.5	183	0	25.1	97.2	96.2	119	73	1	3	120	5.1	47	180	2	23	25	16
116572	1	63	1	6	2	3	3.6	0.8	22.2	223	27	2	3	3	92	3.38	117	2	3	2	3	1	3	13	3.9	52	104	1.09	15	45	143	0.3	191	0	18.6	78.9	83.4	134	59	3	3	80.1	6.1	64	360	0	20	28	18
115376	1	63	2	1	2	3	5.4	0.3	5.6	221	43	2	3	3	106	4.87	117	2	3	2	3	1	3	11	4.2	104	100	1.34	15	41	144	0.3	176	1	23.4	84.3	97.6	103	65	3	3	15	6.1	47	480	1	21.5	29	24
118756	2	29	3	3	2	3	3.4	0.5	14.7	227	64	2	3	3	85	2.26	117	2	3	2	3	2	4	24	4.5	50	101	0.84	9	97	140	0.5	212	1	25.3	86.9	104.3	99	71	3	3	158	5.3	90	540	2	22	25	22
112386	1	63	3	2	2	3	4	1	25	272	48	2	3	3	141	7.29	117	2	3	2	3	1	1	14	4.1	87	103	0.97	20	78	141	0.5	189	2	26.8	98.7	101.2	113	70	3	3	226	5.6	42	720	0	16	26	28
111705	2	54	2	1	1	1	4.8	0.7	14.6	156	88	2	3	3	66	4.65	116	2	3	2	3	2	4	7	3.5	98	104	0.66	7	41	141	0.2	193	1	20.2	81.4	91.6	142	72	1	3	96.5	5	63	120	2	11	21	13
111444	2	68	3	1	1	1	7	2.4	34.3	353	36	2	3	2	111	29.02	116	2	3	2	3	2	4	15	3.4	117	102	0.83	27	62	142	0.3	193	3	49.6	143	153	118	55	2	3	123	5.9	39	360	2	15	27	21
118905	1	48	3	4	2	3	4.9	0.4	8.2	286	26	2	3	2	107	24.7	116	1	2	2	3	1	1	38	3.9	85	105	0.97	35	78	140	0.7	183	0	31	101.6	107.9	119	78	3	3	201	5.8	51	240	1	35	25	19
111395	1	34	2	2	1	1	14.6	0.8	5.5	267	41	2	3	3	86	12.25	116	2	3	2	3	2	4	38	4	113	101	0.78	31	79	141	1.2	172	0	60.6	152.2	158.3	139	84	0	3	409	5	41	480	2	26	26	12
111397	2	29	1	6	1	1	4.7	0.8	17	292	29	2	3	3	122	27.92	116	2	3	2	3	2	4	19	3.5	97	105	0.62	20	76	139	0.3	183	0	39.2	116	117.6	130	92	0	3	8.9	5.8	47	240	2	19	22	11
117485	2	20	3	3	2	3	2.8	0.3	10.7	228	36	2	3	3	90	12.77	116	2	3	2	3	2	4	36	4.3	59	105	0.59	23	69	143	0.3	176	2	33.1	106	116.8	124.78	75.276	3	3	37.3	5.2	45	60	2	28	21	14
110027	2	22	2	2	2	3	4.2	0.5	11.9	165	47	2	3	3	89	11.43	116	2	3	2	3	1	1	13	3.8	55	103	0.95	14	41	139	0.1	187	1	24.8	81.9	94.2	111	64	3	3	19.4	5.1	48	360	0	15	22	11
116027	1	59	3	4	2	3	7.4	1.2	16.2	278	37	2	3	3	101	16.02	116	2	3	2	3	1	2	27	4.2	140	106	0.82	27	97	143	0.5	176	1	27.8	110.1	101.7	132	76	3	3	344	5.7	32	240	0	20	27	15
115187	1	63	2	1	2	3	6.5	0.3	4.6	308	35	2	3	3	82	7.69	116	2	3	2	3	1	3	23	3.9	304	100	8.74	51	100	142	0.5	181	3	26.3	112.5	98.2	128	69	3	3	1170	5.2	38	30	1	25	24	39
116898	2	61	3	2	1	1	5.5	0.7	12.7	301	38	2	3	3	100	14.91	116	2	3	2	3	1	3	21	4.1	99	105	0.67	19	44	146	0.2	189	2	31.8	109.3	107.6	137	89	1	3	34.8	5.5	65	120	0	18	30	12
110038	2	58	1	3	2	3	5.1	1.1	21.6	273	14	2	3	3	95	11.9	116	2	3	2	3	2	4	8	3.8	107	105	0.71	20	66	145	0.3	206	2	25.7	91.4	99.1	122	85	3	3	260	5.6	60	180	2	17	25	23
110721	2	80	1	6	1	1	4.3	0.6	14	212	59	2	3	2	110	15.11	116	2	3	2	3	2	4	11	3.8	76	97	0.68	11	79	142	0.5	221	1	23.2	100.342	106.992	124.78	75.276	2	3	39.8	5.8	65	300	2	21	30	13
110610	2	29	1	2	2	3	5.9	1.4	23.7	192	39	2	3	3	102	11.12	116	2	3	2	3	2	4	12	3.6	80	102	0.5	12	47	139	0.5	196	1	42	113.9	128.2	102	67	3	3	22.9	5.6	56	60	2	11	23	12
112910	2	53	2	2	1	1	4.6	0.5	10.9	233	14	1	2	2	124	16.3	116	2	3	2	3	2	4	20	4.1	90	102	0.74	31	60	142	0.4	201	0	29.6	92.7	105.5	108	68	1	0	28.1	6	59	300	2	17	25	14
118266	1	68	2	3	2	3	4	0.4	10	122	51	2	3	3	104	10.64	116	2	3	2	3	1	3	17	4	95	105	0.73	22	47	143	0.9	184	0	25.9	100.1	98	95	59	3	3	240	5.5	42	240	0	17	27	19
114912	1	27	3	4	2	3	5.6	0.6	10.7	281	9	2	3	3	98	7.39	116	2	3	2	3	2	4	8	4.2	54	102	0.97	22	51	143	0.3	175	2	28.8	95.3	104.2	109	63	3	3	84.5	5.2	43	540	2	21	25	14
113331	1	43	3	2	1	1	4.8	0.4	8.3	196	57	2	3	3	97	6.92	116	2	3	2	3	1	1	23	4	71	102	0.77	15	175	141	1.4	195	0	26.9	90.1	108.7	136	93	1	3	280	5.6	65	120	0	18	26	10
110341	1	49	1	3	2	3	3.4	0.3	8.8	274	25	2	3	3	99	5.6	116	1	3	3	3	1	1	18	3.8	59	105	1.13	11	37	141	0.2	193	0	24.5	85.2	97.1	104	52	3	3	129	5.4	38	120	0	29	25	17
118331	1	74	3	1	1	1	3.6	0.6	16.7	233	20	2	3	3	101	5.84	116	2	3	2	3	1	3	17	3.9	52	96	1.01	26	31	137	0.2	205	1	25.2	96.5	106.992	123	65	1	3	14.8	5.6	77	180	0	17	28	13
115458	2	63	3	1	1	1	4.5	0.6	13.3	325	25	1	2	1	156	14.21	116	2	3	2	3	2	4	33	4.4	89	100	0.74	22	96	142	0.4	203	0	24.5	90.5	96.4	124	72	1	1	32.7	6.8	53	180	2	31	28	17
118342	2	40	3	2	2	3	4	0.4	10	123	31	2	3	3	96	4.89	116	2	3	2	3	2	4	10	4.2	67	100	0.54	19	163	138	1	181	3	24.4	88.5	99.4	96	61	3	3	127	4.8	57	540	2	16	27	15
109782	2	63	2	2	2	3	3.1	0.2	6.5	223	32	2	3	3	112	6.48	116	2	3	2	3	1	1	11	3.7	121	103	0.76	9	74	140	0.3	177	2	26.3	95.2	98.8	108	57	3	3	44.9	5.8	50	360	1	13	26	9
118358	1	51	3	3	2	3	5.5	0.8	14.5	187	20	2	3	3	98	3.67	116	2	3	2	3	2	4	36	3.9	61	102	1.03	20	167	144	0.5	167	2	25.2	88.8	94.8	103	70	3	3	526	5.1	31	360	2	28	28	15
113091	2	47	1	6	2	3	4.2	0.3	7.1	178	49	2	3	3	86	2.41	116	2	3	2	3	2	4	12	4.1	63	103	0.66	9	136	142	0.5	204	0	24.9	100.342	106.992	111	65	3	3	34.6	5	77	30	2	20	23	17
109567	1	49	3	1	2	3	4.3	0.5	11.6	211	32	2	3	3	103	3.85	116	2	3	2	3	1	3	13	4	48	101	1.14	14	122	140	0.5	182	2	29.5	93	104	114	64	3	3	438	5.2	55	120	0	14	29	14
110494	1	49	2	4	1	1	5	0.3	6	203	25	2	3	3	86	1.68	116	2	3	2	3	1	1	11	3.6	65	106	0.89	25	51	144	0.2	181	1	27.6	101.2	94.7	165	98	0	3	209	5.5	53	120	1	17	26	15
117633	2	53	2	2	1	1	14.2	3	21.1	329	55	2	3	3	94	18.12	115	2	3	2	3	2	4	15	3.6	99	108	0.64	20	97	142	0.5	191	1	49.1	134.2	150.3	141	90	1	3	47.8	5.4	51	300	2	15	23	11
118118	2	46	3	2	2	3	4.4	0.2	4.5	158	46	2	3	3	83	11.54	115	2	3	2	3	2	4	8	3.7	71	102	0.9	7	115	139	0.5	188	0	32.1	105	108.6	110	80	3	3	72.4	4.9	57	420	2	13	26	15
111736	2	54	3	1	1	1	5.7	1.2	21.1	334	12	2	3	2	101	21.02	115	2	3	2	3	2	4	33	4.2	90	100	0.58	30	96	142	0.3	179	2	29.4	88.2	100.1	117	86	1	3	228	6.2	51	300	2	31	27	14
111493	2	74	2	1	2	3	6.4	0.7	10.9	342	40	2	3	3	101	19.29	115	2	3	2	3	2	4	13	3.7	93	102	0.68	16	94	142	0.6	193	1	38.5	113.2	136.8	149	82	3	3	133	5.5	54	1080	2	18	28	22
117903	2	46	3	1	2	3	7.9	1.6	20.3	356	24	2	3	2	106	20.81	115	2	3	2	3	2	4	24	3.8	108	101	0.68	31	27	139	0.2	201	2	35	117.4	126.4	124.78	75.276	3	3	11.9	5.4	40	600	2	22	25	10
117866	1	51	1	6	2	3	5.4	0.9	16.7	369	27	2	3	2	111	21.95	115	2	3	2	3	2	4	51	4	68	103	1.07	23	79	144	0.5	168	1	30.1	104.9	102.6	133	77	3	3	137	6.3	42	240	2	70	29	17
110636	2	56	2	6	2	3	4.2	1	23.8	237	33	2	3	2	101	17.06	115	2	3	1	1	1	1	9	3.7	117	105	0.56	11	46	145	0.4	173	1	43.9	122	133.8	124.78	75.276	3	3	58.8	6	35	9999	0	11	25	14
117297	2	52	2	2	2	3	5.1	0.5	9.8	400	26	2	3	2	125	20.1	115	2	3	2	3	1	3	15	3.8	89	102	0.61	23	37	140	0.2	191	2	44.8	130.7	140.6	135	83	3	3	19.6	5.9	52	300	0	12	26	13
116357	2	55	2	2	2	3	3.3	0	0	282	42	2	3	3	108	14.33	115	2	3	2	3	2	4	15	4.3	95	105	0.65	14	77	146	0.4	187	1	26.6	92	106.2	124.78	75.276	3	3	71.3	5.3	55	300	2	14	26	12
116533	2	50	3	2	2	3	4.5	0.8	17.8	178	22	2	3	3	89	8.08	115	2	3	2	3	2	4	7	3.5	96	105	0.83	6	29	141	0.2	203	1	27.7	93.8	95.4	116	78	3	3	4.07	5.5	73	720	2	14	21	13
113852	2	78	2	4	1	1	14.8	3.3	22.3	277	145	2	3	3	104	12.37	115	2	3	2	3	1	3	25	4	105	100	0.78	127	91	139	0.6	186	1	27.9	92.4	104.9	152	73	1	3	121	5.4	45	300	1	42	18	12
118072	2	56	3	1	1	1	4.9	0.4	8.2	249	28	2	3	3	99	10.75	115	2	3	2	3	2	4	11	3.9	79	105	0.7	22	28	144	0.2	194	2	32.5	102.1	107.1	156	90	1	3	86	5.6	64	120	2	15	23	12
116894	1	66	3	3	2	3	4.9	0.6	12.2	278	34	2	3	3	106	12.54	115	2	3	2	3	1	3	7	3.5	98	103	1.2	11	111	145	0.4	170	1	36	111.6	111.4	156	89	3	3	84.9	5.6	44	300	0	15	22	17
115624	1	56	1	3	2	3	4.3	0.3	7	262	29	2	3	3	109	12.58	115	2	3	2	3	2	4	23	3.8	70	99	1	34	128	138	0.7	179	3	30.8	100.342	106.992	124.78	75.276	3	3	175	6.5	51	300	2	20	25	14
117974	2	39	3	3	2	3	3.3	0.3	9.1	295	27	2	3	3	92	7.55	115	2	3	2	3	2	4	25	4	45	103	0.57	24	48	141	0.4	195	2	23.9	83.2	98.2	104	67	3	3	13	5.1	57	420	2	23	23	7
115168	1	46	3	3	1	1	10.5	0	0	400	0	2	3	3	112	11.84	115	2	3	2	3	2	4	31	4.1	70	96	1.06	43	84	135	0.8	180	1	39.1	126.6	128	118	70	0	3	150	5.5	56	480	2	30	24	18
119636	2	64	3	2	1	1	4.5	0.3	6.7	190	33	2	3	2	100	8.8	115	2	3	2	3	2	4	21	4.4	97	102	0.91	29	97	146	0.3	204	1	32.5	93.4	115.5	121	72	2	3	139	5.8	74	240	2	18	27	15
112770	1	72	2	1	2	3	5.4	0.3	5.6	291	21	2	3	3	95	7.27	115	2	3	2	3	1	1	17	4	91	99	0.88	16	117	139	0.4	175	1	28.5	116.2	104.3	146	65	3	3	171	6.1	46	120	0	22	27	17
115190	1	62	2	5	2	3	7.8	1.1	14.1	262	21	2	3	3	106	9.64	115	2	3	2	3	1	2	25	4.4	53	101	0.94	77	95	141	0.8	168	0	31.6	112.8	113.7	152	91	3	3	262	4.9	34	420	0	24	26	10
113463	2	51	1	2	2	3	4.1	0.2	4.9	299	19	2	3	2	111	10.3	115	2	3	2	3	2	4	19	3.9	89	100	0.56	20	106	141	0.7	176	3	27.7	92.6	98.8	118	66	3	3	122	6.2	44	240	2	16	28	13
109365	2	49	3	5	2	3	4.9	0.3	6.1	267	43	2	3	3	100	7.59	115	2	3	2	3	1	1	10	3.7	53	100	0.94	10	52	140	0.5	190	0	32	113.2	114	120	85	3	3	34.9	5.3	64	120	0	13	29	18
116913	2	63	1	1	1	1	3.4	0.9	26.5	335	45	2	3	3	96	6.15	115	2	3	2	3	2	4	13	3.7	67	100	0.62	15	132	143	0.3	203	3	26.3	98	97.5	133	85	1	3	85.6	6.1	52	30	2	17	29	14
110875	1	63	2	2	1	1	4.7	0.7	14.9	371	69	2	3	3	119	10.26	115	2	3	2	3	2	4	18	3.9	81	105	0.91	28	105	142	0.5	176	2	25.2	97.1	97.3	127	75	1	3	171	6.2	48	300	2	16	27	19
119210	2	48	3	2	2	3	5.2	0.3	5.8	208	25	2	3	3	98	6.05	115	1	3	2	3	2	4	24	4.4	45	101	0.82	22	69	140	0.3	210	2	20.9	75.9	94.2	98	58	3	3	116	5.3	86	240	2	22	27	19
115988	2	57	3	2	2	3	3.8	0.4	10.5	260	37	2	3	3	105	7.17	115	2	3	2	3	2	4	32	3.8	51	100	0.78	56	131	137	0.5	179	2	28.7	96.4	112	123	73	3	3	15.5	5.3	46	210	2	24	24	12
113364	2	38	1	6	2	3	2.7	0.3	11.1	314	19	2	3	2	109	7.31	115	2	3	2	3	2	4	10	3.7	75	105	0.49	13	48	142	0.2	178	0	26.4	93.5	102.4	105	62	3	3	41	5.8	45	60	2	11	24	13
115323	2	43	3	4	2	3	4.6	0.4	8.7	133	43	2	3	3	91	3.56	115	2	3	2	3	2	4	13	4.4	42	103	0.8	21	120	141	0.4	184	2	19.9	73	97.5	99	63	3	3	75.2	4.8	63	480	2	18	25	11
115065	2	46	1	1	2	3	4.9	0.8	16.3	203	38	2	3	3	111	4.18	115	2	3	2	3	2	4	20	3.8	48	101	0.58	51	104	143	0.3	202	0	20.7	74.5	86.3	124.78	75.276	3	3	58.4	5.2	67	240	2	19	28	11
119696	2	45	1	2	2	3	4.6	0.3	6.5	285	65	2	3	3	91	19.84	114	2	3	2	3	2	4	17	3.8	70	105	0.45	12	44	139	0.2	171	3	35	99.1	117.3	103	61	3	3	9.52	5.5	44	120	2	12	24	12
111502	2	64	3	3	1	1	8	1.3	16.3	267	19	2	3	3	94	21.4	114	2	3	2	3	1	3	55	3.8	62	99	1.01	15	92	140	0.7	181	1	44.4	120.1	144	172	68	0	3	605	5.2	49	360	1	42	25	25
116943	2	54	2	1	2	3	11.9	2.4	20.2	368	41	2	3	3	104	27.69	114	2	3	2	3	2	4	26	3.6	110	107	0.51	32	104	143	0.3	188	0	29.735	100.342	106.992	124.78	75.276	3	3	318	5.5	54	180	2	41	24	12
111802	2	20	3	2	2	3	4.5	0.6	13.3	221	30	2	3	3	92	18.74	114	2	3	2	3	2	4	9	3.8	61	104	0.79	18	88	143	0.4	179	1	24.7	87.5	105.8	105	53	3	3	40.8	5.2	56	540	2	12	29	10
116382	1	36	3	6	2	3	5.5	1.5	27.3	319	23	2	3	2	117	26.64	114	2	3	2	3	2	4	26	4	87	103	1.08	26	52	141	0.3	204	2	28.7	98.6	101.8	118	72	3	3	9.75	6.2	25	420	2	18	26	17
112931	2	42	3	2	2	3	5.1	0.5	9.8	218	46	3	3	2	87	7.9	114	2	3	2	3	2	4	11	3.9	31	104	0.79	12	60	142	0.5	176	1	26.8	85.6	104.6	116	70	3	3	61.6	5.4	52	480	2	25	28	9
116819	1	51	3	2	1	1	7.2	0.6	8.3	269	12	2	3	2	105	12.35	114	2	3	2	3	2	4	32	4.3	80	99	1.01	62	72	140	0.3	174	2	32.2	112.8	112.2	131	93	1	3	77.3	5.4	47	383.833	2	21	24	18
109867	1	55	1	4	1	2	6.5	0.2	3.1	273	29	1	1	1	89	6.05	114	2	3	2	3	1	1	10	3.8	71	107	0.85	79	18	144	0.3	181	0	26.9	100.9	95	110	57	1	1	13.2	5.2	42	600	0	18	28	15
114148	2	78	3	2	1	1	8.1	1	12.3	272	14	2	3	3	108	10.11	114	2	3	2	3	1	3	20	4	93	100	0.7	16	81	142	0.4	181	1	35.5	113.7	114.6	151	86	0	3	17.9	6.2	52	240	1	26	30	17
112041	1	30	1	4	2	3	3.8	0.4	10.5	274	61	2	3	3	99	7.63	114	2	3	2	3	1	1	18	4.1	94	102	1.06	26	89	141	0.5	168	3	38.9	123.9	126.1	118	77	3	3	114	5.3	33	240	1	19	25	12
118883	2	29	1	6	3	3	3.9	0.9	23.1	229	27	2	3	3	98	7.13	114	2	3	2	3	2	4	13	4.2	79	100	0.63	11	74	141	0.3	192	0	24	82.7	97	130	91	3	3	18	5.5	52	240	2	15	23	10
118205	2	44	1	4	2	3	3.8	0.7	18.4	244	47	2	3	3	92	5.9	114	2	3	2	3	2	4	7	3.7	63	102	0.81	8	82	140	0.2	189	0	29.735	95.7	110.7	106	72	3	3	81.9	5.1	58	10	2	12	26	8
118156	2	48	3	6	2	3	3.9	0.5	12.8	322	62	2	3	3	115	10.55	114	2	3	2	3	1	3	20	4.3	82	104	0.82	13	84	137	0.2	186	1	34.6	109	122.2	106	72	3	3	193	5.6	56	240	0	17	21	15
112797	2	48	3	3	2	3	2.6	0.5	19.2	276	52	2	3	3	105	7.8	114	2	3	2	3	2	4	13	4.5	49	100	0.89	14	105	140	0.4	175	1	26.9	89.9	101.8	123	83	3	3	97.2	5.6	51	360	2	14	24	11
110627	1	31	3	2	2	3	4.8	1.1	22.9	181	38	2	3	3	103	6.95	114	2	3	2	3	1	2	14	4.5	76	101	0.83	35	150	141	0.5	163	0	28.1	91.6	105.7	105	61	3	3	111	5.8	39	240	1	18	28	13
113983	2	66	3	6	2	3	7	1.4	20	305	47	2	3	3	119	8.04	114	2	3	2	3	2	4	13	3.8	72	104	0.77	13	132	144	0.4	210	2	27.3	100.6	103.7	118	65	3	3	75.1	5.7	78	120	2	14	26	15
111719	1	23	3	6	2	3	4.1	0.4	9.8	172	50	2	3	3	99	4.61	114	2	3	2	3	2	4	15	4.7	64	101	0.88	22	65	145	0.4	194	0	20	78.5	94.8	113	70	3	3	60.4	5.4	75	120	2	14	30	14
109854	1	67	3	3	1	2	5	0.9	18	142	36	2	3	3	103	4.94	114	2	3	2	3	2	4	15	3.9	66	101	0.68	12	70	140	0.4	190	3	19	71.7	89.6	123	80	2	3	118	5.5	60	180	2	18	25	19
119353	2	52	1	6	2	3	6	1	16.7	305	16	1	2	1	146	9.63	114	2	3	2	3	2	4	26	4.5	63	104	0.44	21	106	143	0.5	195	2	24.6	90.7	97	116	68	3	1	186	7.7	52	480	2	27	25	9
109747	2	74	2	1	2	3	7.9	0.8	10.1	256	15	2	3	3	92	3.13	114	1	2	2	3	1	3	18	3.9	58	103	0.79	20	98	142	0.3	200	1	30.7	105.7	118.4	121	66	3	3	85.7	5.6	68	360	1	29	27	10
116432	1	80	1	6	2	3	3.6	0.6	16.7	113	30	2	3	3	96	3.53	114	2	3	2	3	2	4	14	3.7	54	101	0.89	13	60	140	0.4	191	2	19.7	73.3	83.9	161	55	3	3	281	5.4	60	540	2	21	28	19
112543	1	55	3	1	1	2	3.4	0.3	8.8	319	28	2	3	3	136	5.82	114	2	3	2	3	1	3	18	4.7	104	102	1.1	33	105	141	0.5	191	1	30.3	107.6	103.8	149	102	1	3	324	5.5	58	480	0	17	26	17
111804	2	60	2	4	1	1	4.7	0.4	8.5	264	21	2	3	3	303	7.78	114	2	3	2	3	1	3	22	4	175	97	0.57	30	77	137	0.9	188	0	45.4	123.2	149	147	94	1	3	138	11.1	41	300	0	12	27	15
119117	1	66	1	1	2	3	5.7	0.2	3.5	193	16	2	3	3	85	0.71	114	2	3	2	3	2	4	14	3.8	50	104	1.31	36	137	143	0.7	209	1	23.2	78.4	86.7	113	60	3	3	224	4.7	85	60	2	18	29	8
115258	2	23	3	2	2	3	4.4	0.6	13.6	287	78	2	3	2	94	71.33	113	2	3	2	3	2	4	8	3.6	63	105	0.79	9	21	143	0.2	182	1	33.1	95.4	130.5	94	67	3	3	14.6	5.5	48	300	2	13	26	8
110418	2	62	1	3	1	1	7	0.6	8.6	267	24	1	1	1	291	248.86	113	2	3	1	2	2	4	28	2.6	96	99	0.92	128	81	141	0.2	172	0	37.1	122.4	130.1	125	69	1	1	397	11.4	46	240	2	29	29	19
109549	1	22	3	2	2	3	6.3	0.8	12.7	235	39	2	3	3	93	20.24	113	2	3	2	3	2	4	31	4.5	82	102	1.1	24	97	148	0.8	171	2	35.7	114	116	123	82	3	3	215	4.6	44	960	2	23	30	12
112648	1	33	1	1	2	3	5.5	0.6	10.9	252	36	2	3	3	100	16.44	113	2	3	2	3	2	4	27	4	99	104	1.01	31	53	145	0.4	174	0	35.8	112.2	108.4	127	74	3	3	78.7	5.2	38	200	2	24	25	13
111645	2	49	1	1	1	1	4.6	0.9	19.6	314	30	2	3	3	124	20.98	113	2	3	2	3	1	1	14	3.8	63	99	0.59	28	81	135	0.2	174	0	38	119.7	125	119	80	0	3	94.2	5.9	43	180	0	14	24	16
113366	2	26	2	2	2	3	4.9	0.4	8.2	210	44	2	3	3	106	13.5	113	2	3	2	3	1	3	7	3.5	67	105	0.71	8	48	142	0.2	184	0	36.8	114.7	120.5	124.78	75.276	3	3	15.8	5.5	35	300	1	12	23	15
115317	1	39	3	1	2	3	4.1	0.8	19.5	231	32	2	3	3	103	12.26	113	2	3	2	3	1	3	29	4.5	87	101	0.76	37	99	143	0.3	191	1	26.9	95.7	99.9	123	69	3	3	223	5.3	52	360	0	21	25	12
112677	1	23	3	3	1	1	5.5	0.6	10.9	345	34	2	3	3	113	15.16	113	2	3	2	3	2	4	39	4	81	103	1.06	23	59	142	0.8	173	3	38.8	117.6	123.6	156	94	0	3	114	5.2	44	180	2	33	24	12
113903	2	65	3	5	2	3	3.3	0.2	6.1	283	29	2	3	3	79	4.35	113	2	3	2	3	1	3	15	4.2	55	99	0.73	14	103	138	0.3	219	2	23.3	80.4	98.7	121	71	3	3	311	5.2	86	180	1	21	25	13
117692	1	69	1	1	1	1	10.5	1.8	17.1	260	22	2	3	3	118	11.74	113	2	3	1	2	1	3	42	3.8	48	101	2.45	168	87	140	0.6	178	0	29.7	114.6	114.5	135	88	1	3	382	6.1	54	300	0	39	25	32
117023	2	71	3	6	1	1	8.3	1.2	14.5	338	41	1	1	1	155	19.56	113	2	3	2	3	2	4	10	4.2	69	93	1.19	26	104	136	0.5	201	3	25.6	95	98.5	124.78	75.276	1	1	128	7.6	61	240	2	17	28	31
112512	2	55	3	3	2	3	5.1	0.3	5.9	237	29	2	3	3	101	7.07	113	2	3	2	3	2	4	18	4	90	105	0.67	30	71	144	0.3	239	2	28.3	95	111.6	107	60	3	3	125	5	118	480	2	16	24	18
118946	1	24	2	4	2	3	4	1	25	219	27	2	3	3	92	5.2	113	2	3	2	3	2	4	14	4.6	88	102	0.82	21	85	142	0.6	172	2	26.1	90.8	98.9	115	79	3	3	82.4	5	55	480	2	17	24	10
114695	2	38	1	6	2	3	4.8	0.9	18.8	214	55	1	2	1	124	10.72	113	2	3	2	3	2	4	14	4	56	100	0.48	16	112	141	0.4	215	3	27.1	86	103	124.78	75.276	3	0	20.9	5.4	90	120	2	15	26	8
118039	2	66	3	5	1	1	2.9	0.2	6.9	336	40	2	3	3	105	6.62	113	2	3	2	3	1	3	20	4.1	86	101	0.74	12	53	143	0.5	205	1	23.8	87	100.2	109	67	1	3	152	5.5	63	300	1	28	27	16
109612	1	75	2	4	1	1	5.4	0.5	9.3	284	22	1	2	1	205	10.49	113	2	3	2	3	2	4	10	3.8	76	99	1.37	26	112	138	0.8	168	3	29.8	109.6	101.1	147	85	1	2	620	8.3	34	240	2	14	27	11
113064	1	68	3	1	1	2	5.3	0.6	11.3	308	50	1	1	2	132	3.93	113	2	3	2	3	2	4	27	3.6	79	102	1.18	15	52	144	0.5	180	1	25	89.5	95	160	72	0	0	57.6	7	55	600	2	31	29	18
116716	1	38	1	1	2	3	6.3	0.5	7.9	384	23	2	3	3	258	10.67	113	2	3	2	3	1	1	25	4.3	132	97	0.65	20	96	138	0.5	263	0	28.3	95.2	94	124	79	3	3	470	10.7	26	180	1	21	25	15
119603	1	25	2	3	2	3	6.1	1.1	18	201	44	2	3	3	91	1.24	113	2	3	2	3	2	4	12	4.2	54	99	1.11	21	80	140	0.4	182	1	24.4	77.8	95.5	108	54	3	3	85.1	5.5	59	90	2	23	28	7
116247	2	27	3	3	2	3	5.4	0.6	11.1	327	29	2	3	3	96	18.2	112	2	3	2	3	1	3	40	3.7	69	105	0.82	35	45	141	0.3	164	2	40.6	129.3	129.2	111	78	3	3	13	5.3	39	780	1	16	21	9
118267	2	47	1	3	2	3	5.6	0.6	10.7	400	16	2	3	2	115	25.38	112	2	3	2	3	2	4	16	3.7	93	103	0.61	22	53	141	0.2	201	0	31.7	109.4	107.6	145	86	3	3	16.6	5.5	41	300	2	16	21	14
119312	2	52	3	2	1	2	13.4	5.9	44	400	0	2	3	2	115	25.2	112	2	3	2	3	1	3	11	3.9	59	102	0.61	19	84	144	0.4	180	1	51.3	149.3	144.6	156	103	1	3	57	5.4	61	240	1	14	28	14
116264	2	39	3	2	2	3	5.9	0.8	13.6	230	36	2	3	3	100	17.02	112	2	3	2	3	2	4	14	3.5	63	101	0.77	16	95	142	0.2	200	2	43.4	119	133.8	109	80	3	3	129	5.4	60	660	2	15	25	10
114889	2	39	3	2	2	3	5.6	0.5	8.9	330	20	2	3	2	121	25.19	112	2	3	2	3	2	4	56	4.2	72	100	0.62	24	62	140	0.2	177	1	33.3	101.2	113.4	131	96	3	3	70.1	6.3	34	420	2	43	26	7
114699	1	74	3	2	2	3	6	0.6	10	299	20	2	3	3	117	22.06	112	2	3	2	3	2	4	24	4.1	47	104	1.04	23	90	144	0.5	181	3	21.9	91.9	92	124	66	3	3	159	6.1	50	120	2	26	27	14
115466	2	61	2	6	1	1	6.2	1.4	22.6	276	30	3	3	1	94	12.51	112	2	3	2	3	2	4	14	3.9	87	103	0.8	23	84	142	0.6	190	1	29	94.7	98.8	121	71	1	3	99.1	6.2	56	540	2	16	32	10
110378	2	44	3	6	2	3	5	0.7	14	325	34	2	3	3	103	15.72	112	2	3	2	3	2	4	12	3.6	83	101	0.55	11	28	139	0.3	180	2	49.1	135.2	144.3	117	89	3	3	11.6	5.3	47	360	2	13	24	7
118395	2	56	3	1	2	3	7.5	1.1	14.7	241	24	2	3	3	100	14.51	112	2	3	2	3	2	4	11	4.1	89	97	1.77	33	52	135	0.6	172	0	30	103.2	106	109	79	3	3	121	5.2	34	420	2	20	21	25
110944	1	73	2	2	2	3	5.7	1.2	21.1	292	18	2	3	3	109	17.93	112	2	3	2	3	1	3	30	3.7	46	103	1.08	25	93	143	0.8	172	1	34	122.5	107.9	133	56	3	3	609	6.2	41	540	1	27	27	21
111190	2	51	2	1	1	1	3.8	0.6	15.8	195	60	2	3	3	95	12.44	112	2	3	2	3	1	1	11	3.7	63	109	0.49	13	56	149	0.1	185	1	18.7	73.4	82.6	180	116	0	3	15.4	6.7	59	120	0	17	26	12
110052	1	42	1	3	2	3	4.3	0.5	11.6	187	61	2	3	3	105	12.77	112	2	3	2	3	2	4	20	4.3	62	105	0.68	39	96	144	0.3	172	3	30.9	111.7	104	119	73	3	3	549	5.6	42	120	2	18	24	24
112161	2	45	1	6	2	3	5.4	0.6	11.1	178	19	2	3	3	100	11.24	112	2	3	2	3	2	4	14	3.7	107	103	0.8	18	112	137	0.5	178	0	29.5	98.9	105.7	122	76	3	3	37	5.4	58	300	2	18	18	16
113590	1	65	3	6	2	3	6.8	0.6	8.8	118	54	2	3	3	91	7.96	112	2	3	2	3	1	1	6	3	68	99	1.02	28	35	136	0.3	188	0	17.5	74.5	84.7	113	74	3	3	12.8	6.1	58	420	1	24	25	17
118238	1	24	3	3	2	3	4	0.4	10	237	11	2	3	3	102	10.7	112	2	3	2	3	1	2	9	4.1	92	101	0.84	26	122	139	0.6	175	1	29.5	90.9	101.3	104	65	3	3	302	5.3	43	300	0	21	26	11
111675	2	35	3	1	2	3	5.3	0.7	13.2	240	51	2	3	3	100	9.52	112	2	3	2	3	2	4	7	3.7	83	103	0.81	14	83	139	0.3	185	1	36.3	106.8	129.6	124.78	75.276	3	3	36	5.7	63	180	2	15	26	7
116110	2	39	3	3	2	3	4.1	0.4	9.8	201	30	2	3	3	94	7.17	112	2	3	2	3	2	4	16	4.6	46	102	0.89	14	113	140	0.4	222	2	25.4	80.3	110	108	80	3	3	26.2	4.9	101	300	2	20	25	10
109731	2	21	2	6	2	3	4.5	0.3	6.7	221	28	2	3	3	97	6.8	112	2	3	2	3	2	4	10	4	67	101	0.72	11	34	144	0.6	178	0	24.3	82	101.7	105	62	3	3	7.69	5.7	54	20	2	13	29	6
117242	1	58	2	1	2	3	4.8	0.6	12.5	197	48	2	3	3	89	4.06	112	2	3	2	3	1	1	10	3.9	68	104	0.98	20	72	138	0.4	179	3	28.3	98.1	105.6	122	79	3	3	333	5.7	51	360	0	14	23	19
111609	1	43	3	3	1	1	5	0.7	14	281	28	1	2	1	164	14.95	112	2	3	2	3	1	1	19	3.8	74	103	0.97	27	90	137	0.3	163	3	35.6	117.3	120.6	136	92	1	0	252	7.8	40	210	1	15	18	12
109991	1	50	2	4	2	3	4.8	0.8	16.7	261	42	2	3	3	109	5.74	112	2	3	2	3	2	4	33	4	39	102	0.96	21	112	141	1.4	178	1	29.1	97.4	101.4	119	78	3	3	262	5.4	49	120	2	25	30	14
118000	2	43	2	1	2	3	5	1.1	22	193	77	2	3	3	106	4.24	112	2	3	2	3	1	1	7	4	52	101	0.87	12	76	141	0.4	175	0	19.5	68.7	80	98	64	3	3	40	5.4	50	720	0	14	26	7
112228	2	27	3	4	2	3	2.8	0.5	17.9	108	60	2	3	3	91	2.14	112	2	3	2	3	2	4	17	3.9	47	102	0.65	9	59	140	0.3	211	2	20	73.9	92.1	94	61	3	3	11.8	5	97	480	2	20	26	10
115074	1	54	3	2	2	3	3.1	0.3	9.7	235	50	2	3	3	96	2.41	112	2	3	2	3	2	4	30	4.3	64	101	0.85	14	140	140	0.6	165	2	21.6	86.2	96.1	137	74	3	3	38.4	5.1	41	600	2	29	28	8
111604	2	62	2	1	1	1	8.4	5.7	67.9	267	30	1	2	1	169	6.82	112	2	3	2	3	1	2	13	3.7	118	99	0.64	36	87	144	0.3	183	1	36.1	126.2	125.6	107	75	1	1	196	7.7	50	45	1	12	28	15
115876	2	68	3	2	1	1	4.7	0.5	10.6	369	27	1	1	1	141	73.91	111.287	2	3	2	3	1	2	16	3.8	97	101	0.61	27	110	143	0.6	116	0	42.7	123.7	138.4	137	92	0	0	184	7.2	53.486	360	1	14	28	15
116310	1	42	1	2	2	3	6.3	0.7	11.1	317	51	2	3	3	107	25.13	111.287	2	3	2	3	2	4	48	4.1	87	105	0.73	75	93	143	0.3	163	3	29.8	103.3	106.2	118	70	3	3	295	4.9	53.486	120	2	32	23	11
117073	1	40	2	5	1	1	6	0.5	8.3	294	19	2	3	3	120	15.8	111.287	2	3	2	3	2	4	73	4.1	110	103	1.17	256	183	144	0.4	248	0	34.5	114.9	115.8	147	101	0	3	681	5.3	28	300	2	43	27	12
111329	1	57	3	6	1	1	8.5	0.7	8.2	348	39	2	3	2	144	12.43	111.287	2	3	2	3	1	1	28	4	31	98	1.08	56	81	139	0.4	220	2	31.6	105.2	95	126	78	1	3	1090	7	23	600	1	21.5	26	28
119393	1	54	1	1	2	3	4.2	0.2	4.8	251	11	1	1	1	240	18.36	111.287	2	3	2	3	1	1	19	3.7	54	102	0.75	33	55	138	0.1	342	0	28.7	101	94.2	115	73	3	1	116	7.3	27	120	0	21.5	25	11
114638	1	43	1	1	1	1	8.2	1.4	17.1	346	73	1	1	1	315	24.07	111.287	2	3	2	3	1	1	28	3.7	129	98	0.87	130	115	138	0.4	224	1	43.7	137.9	141	122	78	0	1	359	12	30	420	0	25	20	12
110292	1	79	3	4	1	1	10.9	1	9.2	345	43	1	2	1	187	8.17	111.287	2	3	2	3	1	3	60	4.3	86	99	1.11	113	54	137	0.2	183	1	27.8	99.9	97.4	124.78	75.276	1	1	112	7.7	28	180	0	47	22	18
109843	1	35	3	3	2	3	6.3	0.2	3.2	310	11	1	2	2	318	14.47	111.287	2	3	2	3	1	3	35	4.3	87	95	0.54	44	117	141	1	251	1	34.1	104.9	103.9	123	85	3	0	897	9.8	29	180	1	19	27	13
114651	2	31	3	2	2	3	6.1	1	16.4	199	158	2	3	3	110	40.89	111	2	3	2	3	1	2	17	3.5	66	101	0.76	22	145	136	0.3	185	2	46.7	143.6	140.1	130	91	3	3	51.5	5.4	41	360	1	18	21	10
117124	2	23	3	2	2	3	4	0.3	7.5	238	44	2	3	3	93	21.7	111	2	3	2	3	2	4	27	3.6	68	108	0.69	21	53	142	0.3	178	2	30.7	99.7	108.6	122	79	3	3	46.1	5.5	57	120	2	30	23	9
112415	2	47	3	3	1	1	8.4	1	11.9	309	33	1	2	2	109	30.97	111	2	3	2	3	1	3	26	3.9	107	101	0.84	45	62	142	0.2	177	2	37.4	121.9	127.5	98	57	1	1	154	5.5	38	300	0	21	25	13
109335	2	55	2	2	1	1	4.8	1.7	35.4	268	41	2	3	3	98	18.49	111	2	3	2	3	1	1	32	3.6	112	101	0.84	224	154	140	0.8	187	0	39.6	122	129.5	102	70	1	3	353	6.3	52	240	1	32	26	10
110107	2	72	3	1	1	1	3.5	0.5	14.3	264	30	2	3	3	95	13.39	111	2	3	2	3	1	1	13	3.6	88	107	0.78	19	85	141	0.5	170	3	30.9	109.9	111.8	140	83	1	3	106	5.3	48	360	0	13	23	12
112102	1	38	3	2	2	3	4.9	0.7	14.3	220	41	2	3	3	105	14.98	111	2	3	2	3	2	4	20	4.5	59	101	0.87	22	129	142	0.5	175	1	28.8	97.9	110.9	120	71	3	3	633	5.7	56	120	2	17	27	16
116031	1	29	3	2	2	3	2.9	0.1	3.4	211	53	2	3	3	95	9.73	111	2	3	2	3	2	4	38	5.2	96	100	1	49	172	139	0.6	185	1	28.4	96	105.6	118	68	3	3	734	5.6	54	540	2	29	24	19
115923	2	31	3	6	2	3	4.3	0.2	4.7	266	67	2	3	2	106	12.07	111	2	3	2	3	2	4	13	3.5	64	104	0.49	20	43	141	0.2	177	1	29.5	96	103.4	107	84	3	3	50.6	5.7	41	600	2	12	24	9
119394	2	37	3	2	2	3	6.1	0.9	14.8	229	47	2	3	3	96	8.54	111	2	3	2	3	2	4	13	3.8	42	103	0.85	12	67	140	0.5	184	2	38.7	95.6	132.4	115	76	3	3	62.9	5.4	59	180	2	15	24	15
113152	2	65	3	2	1	1	4.4	1.1	25	296	37	2	3	3	109	11.86	111	2	3	2	3	2	4	22	4.2	38	100	0.78	14	116	145	0.4	199	2	23.5	86.5	101.7	111	63	1	3	61.1	5.9	65	600	2	24	31	20
109378	1	36	3	4	1	2	5	0.2	4	237	9	2	3	3	97	8.26	111	2	3	2	3	2	4	42	4.4	74	102	0.88	19	84	142	0.3	180	2	29.9	102.4	105.1	131	85	0	3	364	5.3	42	600	2	24	24	10
113692	2	23	3	3	1	2	6.6	0.6	9.1	185	26	2	3	3	97	7.93	111	2	3	2	3	2	4	10	3.9	58	100	0.73	9	40	140	0.3	196	0	24.5	88.4	99.4	112	70	0	3	98.7	5.3	76	300	2	18	25	10
117053	1	22	1	6	2	3	4.7	1.5	31.9	238	47	2	3	3	99	8.2	111	2	3	2	3	1	1	5	4.5	65	99	1.02	17	48	139	0.5	168	0	21.1	84.5	91	121	61	3	3	120	5.6	41	420	0	12	22	12
112845	1	41	2	2	2	3	5.3	0.3	5.7	242	47	2	3	3	110	10.3	111	2	3	2	3	1	3	18	4.3	129	102	0.9	23	113	138	0.7	165	1	26.1	93	100.3	107	70	3	3	156	5.5	46	540	0	18	23	11
118274	1	43	3	1	1	1	5.2	0.3	5.8	315	8	2	3	2	116	10.4	111	2	3	2	3	1	3	34	4.1	71	103	0.8	105	119	142	0.4	158	0	29.1	99.1	95.6	124.78	75.276	0	3	323	6	35	240	0	26	27	12
114453	2	39	3	4	2	3	4.9	0.6	12.2	199	16	2	3	3	106	8.27	111	2	3	2	3	2	4	8	3.6	74	107	0.79	10	26	143	0.4	171	0	28.5	97	106.5	150	102	3	3	6.35	5.7	41	360	2	13	25	9
115521	2	70	3	2	1	1	3.7	0.7	18.9	327	12	2	3	3	113	9.46	111	2	3	2	3	2	4	11	4	80	98	1.06	17	71	140	0.4	190	1	27.9	95.5	111.6	116	61	2	3	241	5.9	55	360	2	13	27	27
112067	1	63	1	1	2	3	4.9	0.5	10.2	211	60	2	3	3	107	8.29	111	2	3	2	3	2	4	24	4.2	121	99	0.93	12	50	138	0.3	184	3	25.6	100.6	96.3	142	75	3	3	126	5.8	57	180	2	27	26	13
112171	2	66	1	6	1	1	3.1	0.6	19.4	244	75	3	3	2	122	9.72	111	2	3	2	3	2	4	19	3.9	66	104	0.58	22	96	144	0.5	210	1	23.7	88.2	90.1	146	82	1	3	109	6.2	88	120	2	21	27	16
118775	2	56	3	1	2	3	4.5	0.3	6.7	347	48	2	3	3	94	5.08	111	2	3	2	3	1	3	15	4.1	93	102	0.58	13	55	140	0.2	174	2	28	95.3	107.9	98	58	3	3	31.9	5.8	57	540	0	18	24	15
112433	1	57	3	5	2	3	6.2	0.8	12.9	269	41	2	3	3	101	5.69	111	2	3	2	3	1	1	22	4	134	102	0.96	35	126	141	0.2	217	2	23.4	89.2	97.1	124	77	3	3	187	5.6	90	240	1	26	25	12
111646	2	30	3	6	2	3	3.7	0.2	5.4	195	92	2	3	3	95	4.77	111	2	3	2	3	2	4	9	4.6	41	99	0.63	12	243	136	0.3	178	3	16.5	70.5	81.6	101	65	3	3	50.6	5.3	62	240	2	14	23	7
117753	2	53	3	2	2	3	3.5	0.7	20	255	16	2	3	3	104	5.9	111	2	3	2	3	2	4	11	4	60	103	0.58	13	55	140	0.3	195	2	21.5	76.4	90.5	93	57	3	3	53	5.6	72	210	2	16	27	10
111143	1	80	1	5	2	3	4	0.2	5	247	88	2	3	3	96	2.89	111	2	3	2	3	1	3	12	3.6	78	94	0.76	15	72	133	0.7	184	0	26	99	96	124.78	75.276	3	3	27.2	4.9	63	600	1	19	24	11
112289	1	29	3	4	2	3	6.1	0.8	13.1	100	0	2	3	3	104	2.86	111	2	3	2	3	1	2	12	4.3	70	99	1.03	18	103	140	2	191	1	26.5	93.4	102.7	108	74	3	3	193	4.6	47	240	0	19	29	12
112494	2	56	1	3	1	1	6	0.6	10	203	23	2	3	3	95	2.12	111	2	3	2	3	1	1	10	4.1	93	98	0.81	14	41	137	0.3	182	3	26.8	91.6	96.2	129	82	1	3	130	5.6	61	720	0	18	24	11
115444	2	30	3	6	2	3	8	1.8	22.5	357	42	2	3	3	96	38.05	110	2	3	2	3	2	4	10	3.8	120	101	0.8	28	44	139	0.4	171	1	48.9	146	146.8	116	84	3	3	106	5.5	48	360	2	15	25	11
111367	2	69	1	6	1	1	5.4	1.9	35.2	308	14	1	1	2	161	106.05	110	2	3	2	3	2	4	10	2.8	63	109	1.59	14	38	144	0.3	193	1	29.735	100.342	106.992	124.78	75.276	1	1	76.1	9.1	72	120	2	10	25	38
114510	2	32	2	2	2	3	5.6	0.8	14.3	310	59	3	3	2	92	27.15	110	2	3	2	3	1	1	22	3.8	70	103	0.63	17	64	141	0.2	173	3	42.5	116.1	122.4	107	75	3	3	35.7	5.6	48	150	0	15	24	11
117039	1	25	3	2	2	3	7.2	1.8	25	314	75	2	3	3	95	26.52	110	2	3	2	3	2	4	29	4.5	92	100	0.83	44	114	141	0.5	186	3	41.2	119	128.3	123	71	3	3	173	4.9	60	120	2	19	28	17
110796	2	50	3	6	2	3	6.3	1.1	17.5	305	20	2	3	2	103	23.58	110	2	3	2	3	2	4	28	3.9	76	101	0.54	32	98	137	0.4	183	1	33.1	100.6	110.2	115	74	3	3	50.1	5.9	36	120	2	23	24	18
110889	2	71	1	1	1	1	5.6	1.3	23.2	289	22	1	1	2	127	35.32	110	2	3	2	3	2	4	13	4.1	98	100	0.5	16	97	143	0.4	165	0	29.8	110.7	95	112	50	2	1	309	10	38	270	2	13	24	14
111633	2	42	1	3	2	3	4.2	0.9	21.4	347	16	2	3	3	111	23.51	110	2	3	2	3	1	1	10	3.9	75	105	0.87	14	18	144	0.5	168	0	34.6	116.4	112.4	124.78	75.276	3	3	5.96	5.6	29	300	0	12	25	5
111876	1	54	2	2	2	3	4.7	0.3	6.4	353	37	2	3	1	105	20.27	110	2	3	2	3	1	3	38	4.1	58	100	1.07	27	112	140	0.4	173	0	42.8	132.4	127.4	116	81	3	3	318	5.7	45	300	0	28	26	21
109530	2	49	2	5	2	3	8.3	2.4	28.9	327	39	2	3	3	112	21.52	110	2	3	2	3	2	4	18	3.4	112	103	0.68	14	34	142	0.3	179	1	32.8	120	115.9	107	68	3	3	7.62	5.8	47	120	2	19	24	9
119158	2	44	3	6	2	3	4.2	0.3	7.1	332	30	2	3	3	103	17.46	110	2	3	2	3	2	4	21	3.7	87	100	0.5	34	33	139	0.3	191	1	33.6	112.5	113.1	121	81	3	3	12	6.2	44	120	2	20	23	7
114696	1	36	2	3	2	3	3	1.1	36.7	311	101	2	3	3	104	17.65	110	2	3	2	3	2	4	36	4.3	62	105	0.92	21	92	142	0.7	162	1	36.5	122.5	114.6	133	89	3	3	164	5.2	42	383.833	2	31	21	16
114861	2	65	1	6	2	3	3.9	0.5	12.8	302	14	2	3	3	98	14.26	110	2	3	2	3	2	4	36	4.4	79	100	0.65	20	102	141	0.4	202	1	27.7	105	101.1	124.78	75.276	3	3	501	5.7	69	600	2	38	24	11
109728	2	34	1	1	2	3	8	1	12.5	376	50	2	3	3	99	13.47	110	2	3	2	3	2	4	17	3.8	62	103	0.92	30	85	142	0.4	171	0	59.1	154.9	168.5	113	85	3	3	54	5.1	44	120	2	18	26	11
114687	2	54	3	1	1	1	5.2	1	19.2	249	45	1	2	2	108	16.75	110	2	3	2	3	1	2	8	3.4	75	99	0.57	25	59	137	0.4	186	3	27.8	103.6	107	133	90	1	1	50.8	6.3	42	300	0	11	27	7
119126	1	80	2	1	2	3	4.2	0.2	4.8	304	38	2	3	2	114	17.82	110	2	3	2	3	2	4	11	4.1	73	105	0.77	13	51	144	0.3	179	0	22.9	100.342	106.992	154	86	3	3	95.3	5.7	58	180	2	17	27	14
114462	2	74	3	1	2	3	4.5	0.6	13.3	305	46	2	3	3	125	19.92	110	2	3	2	3	2	4	12	3.7	77	104	0.69	19	98	142	0.4	175	0	45.7	118.2	139.2	116	70	3	3	92.2	6	42	360	2	14	25	13
119065	2	55	2	4	2	3	4	0.9	22.5	268	51	2	3	3	96	9.77	110	2	3	2	3	2	4	13	4	104	100	0.74	26	85	143	0.7	170	0	29.4	94.5	104	131	90	3	3	202	5	49	120	2	14	28	9
117778	2	44	3	6	2	3	4.4	0.8	18.2	184	55	2	3	3	87	6.84	110	2	3	2	3	1	3	9	4.3	57	105	0.54	12	88	143	0.3	175	2	30	105.6	116.2	109	69	3	3	60.5	5.3	56	585	0	21	26	11
117033	1	28	3	1	2	3	4.5	0.7	15.6	280	56	2	3	3	112	13.67	110	2	3	2	3	2	4	25	4.2	93	101	0.89	31	78	141	0.5	184	0	31	97.3	101.3	124	64	3	3	205	5.8	44	300	2	23	25	18
112849	2	32	3	2	2	3	2.7	0.4	14.8	194	26	2	3	3	95	8.91	110	2	3	2	3	2	4	21	4.5	50	101	0.65	23	76	139	0.2	182	0	24.5	89.5	103.3	110	62	3	3	154	5.6	60	180	2	19	25	13
112699	1	80	3	6	2	3	4.3	0.4	9.3	214	26	2	3	3	112	13.31	110	2	3	2	3	2	4	22	4	75	102	0.89	10	98	139	0.5	170	0	29.4	111.5	105.5	136	75	3	3	326	5.8	42	240	2	26	30	27
113347	2	47	3	6	2	3	3.5	0.3	8.6	293	12	2	3	3	101	10.2	110	2	3	2	3	2	4	15	3.6	57	102	0.6	9	66	138	0.2	194	1	29.6	94.5	102.5	104	69	3	3	45.3	5.8	66	240	2	16	23	15
113183	1	80	3	5	2	3	6.1	1.5	24.6	186	40	2	3	3	87	5.53	110	2	3	2	3	2	4	13	4.1	51	100	1.01	11	97	144	0.5	211	2	20.9	85.1	95.5	158	75	3	3	195	5.8	75	360	2	16	26	16
113363	2	64	2	1	1	1	6.6	0.8	12.1	304	14	1	2	1	111	9.92	110	2	3	2	3	1	2	14	3.8	69	103	1.03	28	64	142	0.2	186	0	30.9	109.1	110.1	126	68	0	1	59	6.1	62	1200	0	14	25	16
117627	1	23	3	3	2	3	4.5	0.4	8.9	163	25	2	3	3	96	6.23	110	2	3	2	3	2	4	10	4.4	82	100	0.83	14	103	140	0.5	169	3	20	77.8	90	103	59	3	3	186	5.3	49	240	2	15	25	14
114523	2	38	1	6	2	3	4.6	0.7	15.2	142	26	2	3	3	88	4.24	110	2	3	2	3	2	4	10	4	80	104	0.53	7	31	141	0.3	166	1	21.9	100.342	106.992	124.78	75.276	3	3	17.3	5.5	47	720	2	16	23	6
116511	2	58	3	1	2	3	6.3	0.5	7.9	189	17	2	3	3	93	4.98	110	2	3	2	3	1	1	10	4.2	126	103	0.86	15	72	143	0.3	182	3	22.2	75.7	89.4	135	86	3	3	56.7	5.4	64	540	1	17	26	28
114703	1	63	1	2	1	1	4.8	1.2	25	276	35	2	3	2	123	9.88	110	2	3	2	3	1	3	18	4.2	92	101	0.83	31	120	139	0.7	165	0	28.5	102.2	106.7	132	72	1	3	105	5.6	38	15	0	19	21	18
112055	2	39	3	2	2	3	3.7	0.7	18.9	303	11	2	3	3	97	5.25	110	2	3	2	3	2	4	10	4.3	58	101	0.77	14	91	141	0.4	192	1	24.1	86	99.1	104	63	3	3	56.6	4.9	69	180	2	13	28	10
117450	1	56	2	5	1	1	5.4	0.3	5.6	257	38	2	3	3	107	6.55	110	2	3	2	3	1	3	34	3.7	102	101	1.03	49	128	141	0.4	197	3	24.6	93.5	97.5	152	103	1	3	133	5.6	67	240	0	27	27	13
116455	2	56	3	2	2	3	3.6	0.3	8.3	233	47	2	3	3	93	3.75	110	2	3	2	3	2	4	13	4.3	44	103	0.65	20	99	143	0.4	189	2	21	72.9	89.8	99	71	3	3	217	5.7	56	360	2	30	25	13
110151	2	63	3	6	1	1	4.4	0.5	11.4	293	24	1	2	1	178	14.31	110	2	3	2	3	2	4	24	4	71	100	0.71	20	83	136	0.7	180	2	32.8	110	124	107	70	2	1	156	8.2	46	600	2	19	26	20
114608	1	49	1	3	1	1	4.5	0.8	17.8	400	0	1	2	1	310	16.52	110	2	3	2	3	1	1	22	4.2	133	94	0.93	84	104	135	0.4	236	2	35.2	112.7	110	128	95	1	1	388	11	27	180	0	14	28	13
115489	1	52	2	2	2	3	5.2	0.6	11.5	264	27	1	1	2	96	256.35	109	2	3	2	3	1	1	36	4.2	97	99	0.82	90	70	141	0.2	170	3	27.6	100.1	94.1	154	83	3	1	130	6.8	42	300	0	28	27	13
115856	2	61	3	2	1	1	4.4	0.9	20.5	225	28	1	1	1	207	95.24	109	2	3	2	3	2	4	14	3.8	94	97	1.5	13	56	139	0.3	194	0	34.1	108.6	114	128	72	0	0	106	9.3	68	180	2	17	28	36
110359	2	65	2	2	1	1	7.4	1.3	17.6	314	33	1	2	1	130	28.84	109	2	3	2	3	2	4	26	3.9	84	106	0.86	41	53	142	0.4	196	1	36.1	120.6	123	148	75	0	1	99.6	5.8	41	240	2	31	23	19
118279	2	65	3	2	2	3	5.3	0.4	7.5	258	26	2	3	2	110	13.87	109	2	3	2	3	1	1	50	4	114	108	0.74	51	84	146	0.5	178	2	26.4	92.4	102.4	95	61	3	3	195	6.2	49	360	1	34	26	16
115218	1	69	3	3	1	1	5.6	1	17.9	199	41	2	3	3	98	8.67	109	2	3	2	3	1	2	12	4.4	118	97	1.23	13	180	138	1.2	170	2	23	86.4	95.6	131	73	1	3	285	4.7	46	480	0	24	26	21
118815	1	50	3	3	2	3	4.3	0.4	9.3	347	40	1	2	1	294	54.24	109	2	3	2	3	2	4	22	3.9	105	107	1	66	86	144	0.4	185	1	31.7	105	103.2	129	74	3	1	25.6	9.1	37	180	2	23	22	20
116508	2	37	3	2	2	3	3.3	0.4	12.1	113	23	2	3	3	92	6.4	109	2	3	2	3	2	4	9	3.8	34	101	0.54	8	93	141	0.4	191	2	19.6	75.3	92.6	120	81	3	3	97.8	5	79	540	2	11	28	11
115895	1	70	3	1	2	3	5	1.3	26	270	45	2	3	2	102	7.63	109	2	3	2	3	2	4	14	4.2	58	104	1.4	16	109	142	0.7	172	0	29.8	113.9	104.3	140	84	3	3	392	5.5	42	120	2	16	26	17
111922	1	30	3	3	2	3	3.7	0.3	8.1	203	37	2	3	3	99	6.43	109	1	1	2	3	2	4	23	4.4	63	101	1.01	17	120	142	0.7	175	2	23.4	84	95.4	109	71	3	3	316	5	48	600	2	19	30	14
118746	2	21	3	2	2	3	3.4	0.8	23.5	318	33	2	3	3	88	4.37	109	2	3	2	3	2	4	15	4.1	63	104	0.82	16	135	141	0.9	198	0	29.5	99.4	109.6	111	70	3	3	115	4.4	72	480	2	14	22	7
111658	2	50	3	3	2	3	2.5	0.2	8	243	39	2	3	3	98	5.53	109	2	3	2	3	2	4	12	3.7	76	104	0.93	16	40	138	0.2	178	2	25.2	82	99.7	103	61	3	3	118	5	44	600	2	18	23	16
109324	2	49	3	2	1	1	8	1.5	18.8	254	51	2	3	3	86	2.12	109	2	3	2	3	2	4	8	4	57	103	0.71	11	85	140	0.3	182	1	24	86	94.8	112	70	1	3	122	5.842	60	360	2	15	21	11
115138	1	48	2	2	1	1	6.1	0.5	8.2	239	37	1	1	1	213	10.61	109	2	3	2	3	1	3	21	2.5	157	113	2.93	73	71	141	0.2	184	3	42.9	129.1	131.2	180	94	0	0	153	7.1	53	9999	1	29	20	31
117016	1	21	3	2	2	3	3.8	14.8	389.5	362	24	2	3	3	97	25.11	108	2	3	2	3	2	4	27	4	74	100	1.01	22	83	142	0.4	163	1	36.9	119.4	119	124.78	75.276	3	3	127	5.3	41	360	2	19	26	13
118811	1	20	1	4	2	3	4.7	0.3	6.4	253	28	2	3	3	78	10.26	108	2	3	2	3	1	2	14	4.6	76	100	1.04	19	92	140	0.2	191	3	22.7	73.9	94.6	115	65	3	3	10.8	5.4	73	120	1	20	26	14
113900	1	58	2	2	2	3	3.8	0.5	13.2	295	24	2	3	3	79	9.81	108	2	3	2	3	1	3	17	3.4	88	102	0.93	19	59	142	0.4	215	3	30.2	104.3	104.5	126	78	3	3	99.5	5.7	93	120	1	14	27	18
113946	2	22	3	2	1	2	6.4	0.6	9.4	359	21	2	3	2	117	30.04	108	2	3	2	3	2	4	54	4.3	60	100	0.59	26	57	141	0.2	205	1	29.1	94	101.5	118	83	0	3	108	5.9	32	600	2	37	28	11
110935	1	61	1	3	1	1	5	0.4	8	400	20	2	3	2	111	24.64	108	2	3	2	3	1	3	36	3.9	86	106	0.8	31	120	146	0.3	173	3	37.5	118.3	112.8	129	72	1	3	334	6	44	60	1	22	25	20
118484	1	54	1	6	2	3	5.2	0.6	11.5	320	14	2	3	3	106	20.93	108	2	3	2	3	2	4	17	4.1	89	100	0.91	19	92	146	0.7	188	0	34.9	108.7	109.5	131	84	3	3	124	5.7	72	240	2	19	22	8
111917	1	41	1	4	1	2	10.4	1.7	16.3	400	1	1	2	1	124	27.33	108	2	3	2	3	2	4	47	4	81	101	0.74	43	79	139	0.6	169	0	36.2	119.9	116	140	80	2	0	556	6.1	42	15	2	28	26	10
112375	1	50	3	4	2	3	4	0.9	22.5	283	66	2	3	3	107	18.97	108	2	3	2	3	2	4	21	3.7	58	101	0.84	20	137	137	0.4	168	2	28.8	100	99.6	138	93	3	3	97.8	5.8	33	11	2	17	26	12
118805	1	56	3	2	1	1	4.8	0.8	16.7	366	46	2	3	2	118	19.84	108	2	3	2	3	1	3	37	4.3	30	98	0.94	31	102	140	0.9	192	2	42.1	135.6	131.5	122	64	1	3	245	5.3	39	600	0	25	26	21
113653	2	80	2	6	2	3	4.3	0.4	9.3	184	43	2	3	3	84	7.33	108	2	3	2	3	1	2	8	3.7	95	100	1.11	14	51	141	0.3	184	3	25.1	81.2	97.6	124.78	75.276	3	3	114	6.1	63	360	0	17	30	18
118299	1	54	3	3	2	3	4.6	0.3	6.5	257	24	2	3	3	100	11.58	108	2	3	2	3	2	4	21	3.9	78	102	1.05	39	79	140	0.4	162	2	28.9	110	106.992	129	92	3	3	293	5	39	420	2	18	26	15
111744	2	41	3	6	2	3	5.6	0.6	10.7	201	24	2	3	3	94	9.49	108	2	3	2	3	2	4	6	3.9	55	101	0.69	8	20	137	0.2	172	0	26.1	86.4	102.7	123	75	3	3	1.99	5.2	54	600	2	15	21	8
109713	2	50	1	6	1	1	4.2	0.5	11.9	272	26	2	3	3	109	14.01	108	2	3	2	3	2	4	20	4.1	111	97	0.77	13	85	137	0.6	199	2	30.7	103.7	112.9	163	105	1	3	56.2	5.3	31	480	2	16	27	9
112362	2	40	2	3	1	1	12.3	2.4	19.5	400	0	2	3	3	146	23.23	108	2	3	2	3	1	1	19	3.5	93	103	1.05	33	86	140	0.2	206	0	42.8	125	132.4	151	107	0	3	110	5.3	38	360	0	15	23	17
117754	2	48	3	4	1	2	5.9	0.4	6.8	255	53	2	3	3	103	11	108	2	3	2	3	2	4	8	3.9	60	104	0.66	8	15	139	0.5	201	1	25.1	90.2	99.6	123	83	0	3	5.84	5.6	83	300	2	14	23	13
118718	1	24	3	4	2	3	4.6	0.4	8.7	323	24	2	3	3	107	12.06	108	2	3	2	3	2	4	39	4	83	103	0.8	34	84	142	0.4	179	1	38.3	114.7	124.2	121	92	3	3	232	5	46	180	2	28	24	13
111778	2	32	2	2	1	1	3.8	0.5	13.2	231	20	2	3	3	102	9.92	108	2	3	2	3	2	4	10	4.3	50	104	0.75	16	56	143	0.3	166	1	28.5	83.8	104.6	126	101	0	3	64.7	5.3	36	360	2	17	25	10
113440	2	58	3	4	2	3	4.7	0.9	19.1	218	38	2	3	3	113	12.61	108	2	3	2	3	2	4	16	4	101	105	0.83	13	194	138	0.4	190	2	32.9	117.7	117.9	108	70	3	3	18	5.7	57	360	2	17	21	13
118611	2	59	3	4	2	3	7.1	1.2	16.9	223	99	2	3	3	99	8.56	108	2	3	2	3	1	3	26	4.2	66	104	0.78	24	98	143	0.6	190	2	29.4	102.5	116.5	103	76	3	3	218	5.5	61	780	1	22	29	19
118458	2	65	2	2	1	1	3.6	0.8	22.2	292	35	2	3	3	103	9.34	108	2	3	2	3	2	4	15	4.1	52	104	1.12	10	67	143	0.2	218	0	25.1	92.2	102.2	115	76	1	3	29.4	5.1	94	120	2	18	24	11
116625	2	80	2	6	2	3	3.2	0.1	3.1	214	21	2	3	3	88	5.63	108	2	3	2	3	2	4	10	3.9	133	99	0.8	10	93	141	0.4	203	1	27.8	97.6	103.8	161	77	3	3	20.1	5.6	84	120	2	19	27	14
116650	2	58	3	1	2	3	10.7	1.3	12.1	315	32	2	3	3	165	22.16	108	2	3	2	3	2	4	57	4.1	84	105	0.46	27	123	141	0.3	185	0	23.1	83.4	93.2	112	72	3	3	284	6.4	41	360	2	43	22	15
114660	2	26	2	6	2	3	5.2	0.6	11.5	180	51	2	3	3	83	4.34	108	2	3	2	3	2	4	11	3.5	63	104	0.62	5	40	142	0.1	174	0	24.6	80.3	97.8	124.78	75.276	3	3	8.3	5.5	60	150	2	18	25	14
111168	2	44	3	1	2	3	4.7	0.6	12.8	170	31	2	3	3	101	7.12	108	2	3	2	3	2	4	8	4	61	101	0.95	17	108	141	0.7	199	2	19.1	66.5	89.5	138	89	3	3	107	4.9	77	180	2	12	26	8
117235	2	53	2	6	2	3	4.9	1	20.4	269	23	2	3	3	108	7.84	108	2	3	2	3	2	4	24	3.7	65	103	0.64	84	98	139	0.4	200	2	28.3	85.5	97.3	135	82	3	3	77.3	5.6	75	300	2	17	23	14
119166	1	42	2	2	1	1	5.4	0.4	7.4	270	25	2	3	3	106	6.6	108	2	3	2	3	1	3	179	4	80	100	1.01	34	204	141	0.9	157	3	28.2	100.342	106.992	151	94	1	3	200	5.5	37	60	0	111	30	15
114157	2	41	3	6	2	3	3.1	0.4	12.9	223	41	2	3	3	101	5.49	108	2	3	2	3	2	4	34	4.1	65	103	0.73	44	237	141	0.4	194	1	21.9	76.7	93.4	124.78	75.276	3	3	27.3	5.3	81	180	2	29	26	12
118120	2	80	1	6	2	3	4	0.6	15	198	14	2	3	3	93	3.86	108	2	3	2	3	1	3	8	3.7	103	99	0.73	11	122	136	0.4	202	3	21.8	93.4	93.5	163	71	3	3	63.3	5.9	81	600	1	16	29	18
111068	1	29	3	4	2	3	5.1	0.4	7.8	177	39	2	3	3	96	4.12	108	2	3	2	3	2	4	15	4.7	52	101	1.09	13	64	142	0.6	174	2	23.2	80.8	99.4	132	74	3	3	113	4.6	53	360	2	20	28	12
112617	1	35	3	5	2	3	6.5	0.9	13.8	172	10	2	3	3	83	2.48	108	2	3	2	3	1	1	17	4.2	44	102	1.09	34	94	142	0.6	181	0	26	89.4	107.5	117	69	3	3	132	5.5	51	60	1	24	27	12
117306	2	42	3	4	2	3	4.3	0.4	9.3	215	43	2	3	3	90	3.21	108	2	3	2	3	2	4	10	3.9	42	106	0.71	9	148	142	0.4	195	2	21.3	75.6	97.8	106	67	3	3	36.9	5.1	80	300	2	14	24	11
118115	1	62	1	3	1	2	5.3	0.6	11.3	316	25	1	2	1	203	16.39	108	2	3	2	3	1	3	18	4.3	62	99	0.85	31	90	142	0.7	182	0	27.3	105	101.9	112	76	1	1	369	10.5	39	180	1	14	27	12
110975	2	58	3	2	1	1	7.3	1.8	24.7	336	31	2	3	1	233	19.31	108	2	3	2	3	2	4	24	3.8	106	98	0.83	29	96	138	0.3	214	1	28	100.4	104.9	153	90	1	3	95.6	8.7	52	240	2	15	22	20
110211	2	43	3	6	2	3	7.4	1.3	17.6	117	16	2	3	3	93	3.04	108	2	3	2	3	2	4	19	4.2	45	103	0.76	16	132	141	0.8	187	1	21.2	80.4	104.3	124.78	75.276	3	3	51.2	5.4	69	120	2	18	26	13
110381	2	40	2	3	2	3	5.6	0.4	7.1	336	16	2	3	3	88	17.14	107	2	3	2	3	1	1	11	3.6	89	100	0.84	16	49	141	0.2	178	0	42.8	133.4	134	111	84	3	3	84.4	5.2	53	240	1	12	29	13
110015	2	52	1	3	2	3	3.3	0.4	12.1	178	48	2	3	3	100	23.16	107	2	3	2	3	2	4	31	3.8	97	103	0.8	24	71	138	0.2	173	1	31.3	89	105	105	67	3	3	72.7	5.3	45	120	2	23	20	14
118503	2	33	3	1	2	3	4.4	1	22.7	245	33	2	3	3	98	17.08	107	2	3	2	3	2	4	13	4.2	64	101	0.6	17	74	139	0.3	162	3	28.4	104	117.2	100	71	3	3	54.4	5.5	47	300	2	16	27	12
114105	2	69	1	1	1	1	7.4	1.7	23	260	44	1	2	1	113	23.55	107	2	3	2	3	1	3	10	3.4	101	98	0.92	38	43	140	0.3	181	3	40.4	120.6	129.1	106	71	1	2	116	6.5	48	300	1	12	29	15
111664	1	60	1	5	1	1	4	0.6	15	328	22	2	3	3	107	19.21	107	2	3	2	3	2	4	17	4	62	100	0.79	34	100	139	0.5	190	3	34.8	113.9	117.2	117	74	1	3	541	5.9	69	180	2	26	24	14
117494	2	71	3	6	1	2	3.8	0.4	10.5	271	19	2	3	3	107	16.22	107	2	3	2	3	2	4	13	3.8	66	104	0.87	28	110	142	0.2	189	2	29.9	92.7	100.6	126	76	0	3	303	6	52	360	2	17	26	16
115350	2	23	3	3	2	3	5.3	0.5	9.4	234	19	2	3	3	91	10.14	107	2	3	2	3	2	4	16	3.9	86	101	0.7	19	123	140	0.4	184	2	34.2	103.7	118.9	97	69	3	3	64.2	5.3	64	360	2	13	22	9
117375	1	49	3	4	1	1	6.4	0.7	10.9	319	54	2	3	3	104	12.23	107	2	3	2	3	1	3	28	3.9	31	99	1.13	24	107	140	0.4	171	2	32.7	119.2	109.9	124.78	75.276	1	3	460	5.4	42	720	1	17	27	13
109903	1	53	3	2	1	1	7.8	1.3	16.7	353	42	2	3	3	98	10.39	107	2	3	2	3	2	4	41	4.1	74	106	1.11	41	96	142	0.6	174	2	43.2	123.5	121.9	152	77	1	3	383	5.9	48	60	2	31	23	18
115007	2	72	3	4	1	1	8	0.9	11.3	300	19	2	3	2	116	15.25	107	2	3	2	3	1	1	13	3.7	110	105	0.59	28	89	144	0.3	197	2	33.5	106.2	108.3	129	66	1	3	74.3	5.8	60	600	1	17	24	9
115846	2	57	3	2	2	3	6.1	0.3	4.9	237	24	2	3	3	102	10.75	107	2	3	2	3	2	4	23	4	71	102	0.74	12	80	141	0.6	190	2	32.1	100	107.9	123	67	3	3	91.5	5.5	49	120	2	25	28	12
110614	1	44	3	1	2	3	5.4	0.5	9.3	321	25	2	3	3	102	10.34	107	2	3	2	3	1	3	57	4.3	43	103	0.87	22	110	141	0.3	153	1	27.8	98.1	102.3	120	79	3	3	443	5	34	600	0	25	25	13
118792	1	67	3	6	1	1	7.2	0.7	9.7	339	37	2	3	2	125	15.61	107	2	3	2	3	2	4	19	3.9	92	102	1.13	15	143	141	0.7	165	3	28.5	107.6	99.5	124.78	75.276	2	3	130	5.7	41	180	2	24	26	11
116302	1	29	3	2	2	3	4.7	0.7	14.9	246	38	2	3	3	99	9.02	107	2	3	2	3	2	4	14	4.1	67	103	0.99	19	73	145	1.1	160	0	23.9	92.2	99.8	116	61	3	3	117	4.9	41	60	2	18	27	12
111011	2	47	1	2	2	3	3.9	0.5	12.8	277	16	1	2	1	114	12.35	107	2	3	2	3	2	4	20	4.1	86	102	0.71	42	59	142	0.4	187	1	29.9	96.4	105.4	107	62	3	1	12.9	6.3	66	240	2	21	24	10
117735	2	31	3	1	2	3	3.9	0.4	10.3	203	34	2	3	3	86	4.9	107	2	3	2	3	2	4	11	4.9	60	101	0.7	16	135	140	1.1	169	1	23.7	88.2	104.2	99	64	3	3	50.8	5	51	180	2	10	21	15
114793	2	61	3	6	2	3	3.7	0.4	10.8	230	30	2	3	3	110	9.93	107	2	3	2	3	2	4	15	4.3	93	97	0.61	14	103	142	0.8	188	2	19	67.9	90.3	128	75	3	3	84.8	5.6	72	120	2	22	31	9
115042	1	45	3	1	2	3	4.6	0.7	15.2	238	33	3	3	2	101	7.97	107	2	3	2	3	2	4	18	3.9	70	101	1.16	21	103	144	0.5	165	1	40	134.7	121.9	99	58	3	3	289	5.8	45	720	2	21	29	11
114620	2	51	3	1	2	3	3.6	0.3	8.3	225	34	2	3	3	103	8.01	107	2	3	2	3	2	4	17	3.9	57	103	0.87	10	140	142	0.4	168	2	31.5	98.6	118.4	126	88	3	3	49.8	5.5	43	360	2	21	23	10
118776	1	55	1	5	2	3	4.6	0.6	13	323	25	2	3	3	113	9.78	107	2	3	2	3	1	2	34	3.9	104	98	0.71	127	199	138	0.7	226	1	29	100.1	100.2	163	100	3	3	145	5	48	300	0	30	22	11
112098	2	62	1	2	2	3	5	0.8	16	288	33	2	3	3	115	9.6	107	2	3	2	3	2	4	18	4.1	81	103	0.56	23	89	145	0.3	221	1	24.5	85.4	93.6	127	74	3	3	496	6.1	44	480	2	21	27	13
113311	1	70	1	1	2	3	4	0.8	20	275	25	2	3	3	104	7.21	107	2	3	2	3	1	1	15	4.3	72	104	0.91	21	147	141	0.6	170	0	27.9	108.2	101.9	121	76	3	3	184	5.4	39	480	0	17	23	15
117161	2	67	3	1	2	3	5.3	0.4	7.5	235	35	2	3	3	100	6.46	107	2	3	2	3	2	4	12	3.8	87	99	0.66	10	125	141	0.3	193	1	24.3	92.1	109.3	102	58	3	3	47.1	5.2	62	180	2	17	27	16
117996	1	47	3	4	2	3	5	0.6	12	241	44	2	3	2	108	6.8	107	2	3	2	3	2	4	22	4	80	103	1.03	17	142	142	0.6	169	0	31.6	108.8	108.2	116	70	3	3	232	5.6	46	360	2	24	25	19
117071	2	48	3	2	2	3	4.1	0.3	7.3	290	29	2	3	3	96	3.93	107	2	3	2	3	2	4	9	4.3	40	100	0.64	8	137	137	0.7	171	2	22.7	80	94.4	112	64	3	3	25.4	5.1	50	300	2	14	20	13
116283	1	52	3	4	2	3	4.1	0.3	7.3	260	37	2	3	3	101	4.16	107	2	3	2	3	1	3	17	4.1	82	102	1	22	107	142	0.6	177	2	25.2	94.5	99.9	113	77	3	3	525	4.9	59	300	0	17	27	13
114339	1	33	2	1	1	1	4.6	0.4	8.7	186	72	2	3	3	86	2.3	107	2	3	2	3	1	1	25	4.1	79	99	1.22	13	151	140	0.7	179	0	20	69.5	85.6	130	93	0	3	154	5.4	69	120	1	35	28	16
110489	1	80	1	6	1	1	4.3	0.7	16.3	210	33	2	3	3	101	3.51	107	2	3	2	3	1	2	10	3.7	126	103	1.72	19	67	141	0.4	181	1	20.4	100.342	106.992	124.78	75.276	2	3	770	5.9	57	600	0	12	26	17
116451	2	36	1	1	2	3	3.6	0.3	8.3	208	164	1	1	2	189	7.25	107	2	3	2	3	1	3	16	3.6	110	99	0.43	17	117	137	0.2	190	3	25.8	90.5	100.6	109	64	3	0	43.5	8.4	64	300	1	19	23	14
115272	1	58	3	1	2	3	5.1	0.8	15.7	223	154	2	3	3	88	24.5	106	2	3	2	3	2	4	25	3.9	77	103	0.96	38	80	139	0.3	199	1	41.1	141.7	125.7	116	77	3	3	116	5.2	58	240	2	20	23	20
116847	1	27	1	2	2	3	5.8	0.4	6.9	298	57	2	3	3	98	23.24	106	2	3	2	3	1	1	58	4.4	101	98	0.79	65	67	140	0.2	157	1	33.1	110.3	113.6	132	82	3	3	193	5.9	34	120	0	34	27	12
114168	1	25	2	6	2	3	5.4	0.6	11.1	301	21	2	3	2	104	27.09	106	2	3	2	3	2	4	100	4.2	82	100	1.29	72	102	140	0.3	191	1	27.7	105.4	103.4	116	87	3	3	273	5.8	26	360	2	54	26	24
109290	2	68	3	1	1	1	5.1	0.4	7.8	359	28	1	2	1	106	20.25	106	2	3	2	3	2	4	19	4.9	74	101	0.69	30	105	143	0.9	161	2	28.1	92	106.2	126	62	1	2	212	8.4	40	180	2	18	26	18
112553	2	37	3	2	2	3	3.8	0.7	18.4	266	46	2	3	3	88	11.63	106	2	3	2	3	2	4	16	4.3	96	101	0.88	68	65	142	0.4	178	1	30.1	96.9	117.5	119	82	3	3	316	5.4	60	300	2	17	23	10
116537	1	23	3	2	2	3	6.6	0.7	10.6	227	42	2	3	3	103	16.31	106	2	3	2	3	2	4	18	4.6	117	104	0.85	17	68	145	0.2	162	1	28.7	92.5	100.3	126	78	3	3	129	5.3	37	240	2	17	25	12
117045	2	57	3	6	1	1	14.5	3.8	26.2	400	0	2	3	3	104	15.06	106	2	3	2	3	2	4	62	3.7	65	102	0.71	66	128	141	1.4	173	1	32.1	127.7	118.6	145	93	0	3	184	5.6	43	360	2	50	27	14
112937	1	50	2	4	2	3	3.4	0.5	14.7	304	45	2	3	3	98	11.98	106	2	3	2	3	1	3	17	4.2	81	98	0.93	16	91	138	0.3	179	2	26.5	96.4	102.3	112	66	3	3	200	5.3	41	480	0	23	26	22
118758	1	80	2	2	1	1	4.1	1.1	26.8	342	39	2	3	3	108	14.92	106	2	3	2	3	2	4	20	4.1	68	103	1.03	26	97	144	0.5	193	1	31.8	110.5	103.8	113	60	2	3	171	5.6	46	300	2	18	27	21
116120	2	71	1	1	2	3	7.5	0.8	10.7	234	27	2	3	3	104	13.32	106	2	3	2	3	2	4	28	3.9	81	108	0.62	17	79	145	0.4	177	1	27	93.4	100.2	138	58	3	3	48.4	5.9	33	120	2	28	24	10
119692	2	80	3	1	1	1	3	0.3	10	352	53	2	3	3	104	12.92	106	2	3	2	3	2	4	7	3.8	49	102	1.02	10	77	143	0.3	187	2	26.6	103.7	109.8	124.78	75.276	2	3	80.6	5.6	48	780	2	14	29	31
112697	1	21	2	3	1	1	3.1	0.1	3.2	241	38	2	3	3	102	10.57	106	2	3	2	3	2	4	30	4.2	67	103	1.13	17	95	139	0.5	154	1	28.3	104.6	112.4	132	78	0	3	88	5.1	37	300	2	28	23	17
118735	2	80	3	3	1	1	4.6	0.6	13	234	12	2	3	3	108	12.14	106	2	3	2	3	1	3	15	4	48	102	0.86	17	92	140	0.3	200	2	27.3	98.4	106	148	61	0	3	187	5.8	64	300	1	20	26	18
113615	2	54	3	3	2	3	5.5	0.7	12.7	270	45	2	3	3	89	6.96	106	2	3	2	3	2	4	14	4	66	102	0.81	17	79	140	0.4	193	3	27.2	88.2	110.8	134	95	3	3	39	5	78	120	2	15	26	14
119245	1	45	1	5	2	3	5	0.2	4	287	22	2	3	3	114	13.54	106	2	3	2	3	1	3	30	4.3	64	101	0.92	30	102	143	0.3	172	2	28.8	107.2	115.5	164	101	3	3	211	5.2	57	420	0	23	27	21
117631	2	72	3	1	2	3	6.9	0.8	11.6	291	35	2	3	3	94	7.48	106	2	3	2	3	2	4	17	3.9	73	105	0.63	22	89	145	0.3	204	1	26.1	97	107.3	152	73	3	3	447	5.7	71	600	2	24	30	11
118871	1	63	3	2	1	1	7.8	1.3	16.7	259	52	2	3	3	105	9.19	106	2	3	2	3	2	4	14	4.1	37	99	1.33	14	95	139	0.4	164	2	29	107	105.4	112	69	1	3	414	6	42	720	2	18	33	21
115908	1	65	2	2	2	3	7.6	1.1	14.5	231	52	2	3	3	127	13.82	106	2	3	2	3	1	2	11	3.8	70	101	0.94	12	82	138	0.7	186	1	20.6	77.7	84.4	112	66	3	3	408	5.8	76	30	1	17	24	14
117641	2	23	2	3	1	2	3.3	0.2	6.1	183	22	2	3	2	92	5.38	106	2	3	2	3	2	4	21	4.3	75	99	0.63	16	119	137	0.7	184	1	19.8	74.5	92.7	113	70	0	3	62	4.7	63	30	2	24	26	8
119034	2	33	3	3	2	3	2.7	0.3	11.1	287	27	2	3	3	96	5.78	106	2	3	2	3	1	3	19	4.5	60	101	0.64	15	85	140	1.3	189	2	23.5	86.6	96	106	65	3	3	57.8	5.1	70	600	1	17	29	14
109615	2	65	3	4	1	1	3.9	0.9	23.1	220	58	2	3	2	102	6.71	106	2	3	2	3	2	4	19	4.2	67	101	0.98	10	121	141	0.6	172	2	28	97.2	103.6	128	86	0	3	83.2	5.8	54	300	2	25	26	12
109478	2	27	3	3	2	3	4.8	1.1	22.9	155	92	2	3	3	113	7.6	106	2	3	2	3	2	4	10	3.7	55	105	0.66	5	52	143	0.2	193	2	26.1	90.4	105.1	122	78	3	3	32.3	5.5	74	180	2	16	26	10
116190	1	23	3	4	2	3	3.7	0.3	8.1	304	38	2	3	3	109	6.51	106	2	3	2	3	1	3	7	4.6	74	101	0.99	16	63	139	0.3	177	2	26.5	87.8	103.3	106	62	3	3	152	5.2	41	720	0	16	23	19
116569	1	63	3	3	1	1	5.1	1.3	25.5	262	43	2	3	3	101	4.69	106	2	3	2	3	1	3	22	3.9	79	105	1.23	34	90	145	0.4	184	2	28.5	106.2	106.8	120	82	0	3	114	6.2	65	120	1	25	25	17
111471	1	24	2	2	2	3	8.1	0.8	9.9	252	57	2	3	3	104	5	106	2	3	2	3	1	1	8	4.2	67	103	0.9	11	131	143	0.2	178	0	20.3	73.5	84.1	103	58	3	3	140	5.5	55	180	1	19	28	13
116528	2	42	3	2	2	3	4.7	0.3	6.4	190	24	2	3	3	98	3.86	106	2	3	2	3	2	4	22	3.9	77	102	0.91	17	51	140	0.2	205	2	21	75	92.6	90	54	3	3	17	5.4	88	120	2	24	27	22
115438	1	40	3	5	1	2	4.3	0.1	2.3	234	20	2	3	3	96	3.39	106	2	3	2	3	2	4	15	4.3	56	100	0.86	25	99	138	0.4	164	2	26.7	97.7	101	112	80	0	3	397	5.1	46	360	2	15	28	10
118515	1	76	1	6	1	1	6	0.7	11.7	363	33	1	2	1	192	13.04	106	2	3	2	3	2	4	18	4.3	56	97	1.08	16	90	139	0.4	171	0	25.5	98.6	94	151	82	2	1	400	6.8	53	120	2	13	28	17
112805	2	78	1	6	1	1	3.7	0.8	21.6	151	70	1	1	2	163	6.61	106	2	3	2	3	2	4	20	3.1	97	102	1.11	34	26	140	0.1	211	0	17	100.342	106.992	124.78	75.276	2	2	22.3	6.6	82	600	2	16	24	32
115752	1	67	1	1	2	3	5.9	0.9	15.3	145	39	2	3	3	132	119.11	105	2	3	2	3	2	4	22	4.4	84	98	0.82	19	86	140	1.4	175	0	25	95.6	91.2	138	83	3	3	133	5.5	52	30	2	20	28	17
119109	2	33	3	6	2	3	5.5	1.2	21.8	273	33	3	3	2	87	15.61	105	2	3	2	3	2	4	12	4	77	104	0.63	14	26	139	0.1	164	0	26.3	87.6	99.3	94	63	3	3	5.16	5.7	50	300	2	16	23	11
116447	1	75	2	1	1	1	6.1	0.6	9.8	271	21	2	3	3	95	13.99	105	2	3	2	3	2	4	20	4.1	84	104	1.07	13	143	142	2.2	161	2	30.4	108.2	104.3	135	68	1	3	351	5.1	40	300	2	19	26	20
111233	1	32	3	2	1	1	6.6	0.6	9.1	287	27	2	3	3	99	14.66	105	2	3	2	3	2	4	23	4.1	69	101	0.94	20	63	139	0.4	175	3	32.6	108.5	113.6	112	79	0	3	33.4	5.6	42	540	2	21	28	14
112902	2	35	3	3	2	3	5.4	1.3	24.1	330	30	2	3	3	95	12.19	105	2	3	2	3	1	3	13	3.6	85	102	0.85	17	51	139	0.4	183	2	35.9	117	116	107	75	3	3	64	5	63	600	0	16	26	15
119504	1	44	3	3	2	3	4.4	0.5	11.4	260	21	2	3	3	97	12.73	105	2	3	2	3	1	3	36	4.4	80	103	1.14	39	84	144	0.3	167	2	30.6	106.1	114.3	126	74	3	3	184	5.8	49	300	0	24	26	14
110379	2	20	3	3	2	3	3.7	0.3	8.1	156	37	2	3	3	89	9.67	105	2	3	2	3	2	4	13	4.1	42	101	0.78	10	167	141	0.4	183	1	23.4	82.2	100.8	108	65	3	3	39.4	5	64	600	2	16	25	10
117807	2	67	3	3	2	3	10.3	1.4	13.6	266	19	2	3	3	94	11.31	105	2	3	2	3	1	3	14	3.9	78	104	0.92	14	80	143	0.4	184	1	36.6	121.8	127.3	142	70	3	3	151	5.9	50	300	0	15	25	18
116381	1	59	3	4	2	3	7.4	0.5	6.8	312	14	2	3	3	104	14.72	105	2	3	2	3	2	4	46	4.2	54	104	0.89	24	133	143	0.9	176	1	26.2	95.9	100.9	131	77	3	3	349	5.7	39	360	2	31	26	26
114808	2	39	3	3	2	3	2.4	0.5	20.8	230	24	2	3	3	97	10.29	105	2	3	2	3	1	3	16	3.8	60	102	0.73	11	101	136	0.4	176	2	32.6	104.6	119.5	124.78	75.276	3	3	47.2	5.1	60	360	1	19	20	13
113151	1	41	2	2	2	3	5.6	1	17.9	355	25	2	3	2	102	10.93	105	2	3	2	3	2	4	20	4.2	98	104	0.69	24	88	141	0.9	161	1	33.7	116.5	110.8	125	92	3	3	200	5.4	35	180	2	23	25	14
115538	2	48	1	1	2	3	5.4	0.4	7.4	307	36	2	3	3	104	10.97	105	2	3	1	1	2	4	17	3.6	79	101	0.54	39	26	136	0.4	182	3	34.1	108.5	109.8	108	59	3	3	5.12	6	57	660	2	14	24	19
115674	1	65	2	3	1	1	7.1	1.3	18.3	393	30	1	2	1	192	30.5	105	2	3	2	3	1	3	20	3.6	76	98	1.88	27	97	137	0.4	187	1	43.6	137	128.2	155	82	0	1	332	8.4	45	300	0	12	25	33
114811	2	80	3	2	2	3	5.7	0.4	7	221	47	2	3	3	102	8.63	105	2	3	2	3	1	3	12	4.1	121	102	0.92	50	112	141	0.7	191	0	25.3	98.3	98.6	137	73	3	3	72	5.7	69	300	0	16	26	14
117580	1	65	1	6	2	3	4.5	0.5	11.1	281	66	2	3	3	92	6.22	105	2	3	2	3	2	4	12	3.8	47	106	1.01	16	122	143	0.9	167	1	30.3	106.8	103.3	125	88	3	3	162	5.5	53	180	2	13	23	15
112409	1	52	1	6	2	3	6.1	0.7	11.5	326	103	2	3	3	105	7.89	105	2	3	3	3	2	4	16	3.8	67	98	0.75	19	80	132	0.4	167	1	29.735	97	101.8	145	91	3	3	72.7	5.9	45	420	2	17	24	11
110682	1	54	3	3	1	1	7.1	1.3	18.3	247	34	2	3	3	88	4.63	105	2	3	2	3	2	4	17	3.9	64	105	1.3	13	77	144	0.5	184	0	25.8	96.6	101.2	170	106	1	3	219	5.9	72	180	2	28	26	17
109392	1	79	1	6	1	1	4.8	1	20.8	263	42	2	3	3	88	4.59	105	2	3	2	3	1	3	10	4	89	110	1.61	20	89	146	0.5	183	3	24.8	91.1	86.1	150	63	2	3	67.2	5.3	63	180	0	17	23	26
116994	1	77	3	2	2	3	3.8	0.4	10.5	212	31	2	3	3	100	6.64	105	2	3	2	3	1	3	12	3.9	84	101	1	14	79	142	0.4	174	3	25.7	95.4	98.6	126	69	3	3	144	5.5	45	240	0	18	27	18
117587	2	28	3	6	2	3	5.7	0.6	10.5	264	55	2	3	3	101	6.81	105	1	2	2	3	2	4	12	3.7	66	101	0.76	14	49	138	0.6	169	3	25.1	84.3	96.7	124.78	75.276	3	3	20.1	5.3	58	300	2	20	19	8
117263	1	56	2	3	2	3	6.9	0.4	5.8	349	47	2	3	3	112	8.43	105	2	3	2	3	1	3	29	3.6	72	105	1.04	17	59	144	0.7	177	2	32.7	109.5	110.8	139	79	3	3	141	6.2	62	360	1	19	26	16
114963	1	74	1	5	2	3	4.5	0.3	6.7	318	32	2	3	3	99	5.44	105	2	3	2	3	1	3	3	3.6	95	103	1.32	10	109	145	0.4	168	0	24.2	84.9	92.4	162	85	3	3	525	5.3	45	840	1	14	28	17
119427	2	67	1	1	1	1	3.7	1	27	333	29	1	1	1	242	22.52	105	2	3	2	3	1	3	14	3.6	57	98	0.59	29	46	139	0.6	166	1	40.6	120.6	120.9	139	75	2	1	162	8.5	37	9999	1	9	26	13
117678	1	76	2	1	1	1	8.1	0.9	11.1	276	21	1	2	1	207	15.39	105	2	3	2	3	1	3	24	4.3	71	99	0.65	82	130	141	1.7	171	0	28.1	100.7	100.4	145	80	1	1	62	7.8	39	240	1	26	27	12
112571	1	47	3	2	2	3	3.6	0.5	13.9	168	23	2	3	3	110	4.97	105	2	3	2	3	2	4	10	3.6	94	104	0.87	15	97	142	0.4	172	1	19.2	76	86.6	125	75	3	3	28.1	6	57	60	2	18	29	16
118184	1	38	2	3	1	2	5.3	0.4	7.5	237	65	2	3	3	100	3.07	105	2	3	2	3	2	4	30	4.3	82	99	0.99	103	125	139	0.7	196	0	21.1	77.6	87.8	171	109	0	3	227	5.4	78	780	2	38	26	10
117929	1	58	1	1	2	3	3.3	0.8	24.2	213	49	2	3	3	99	2.78	105	2	3	2	3	1	3	25	4	66	103	0.9	18	102	144	0.6	184	0	25.5	96.3	100.2	102	52	3	3	115	5.5	69	180	0	29	27	15
109382	2	70	2	2	1	1	12	2.6	21.7	294	67	1	2	2	129	30.99	104	2	3	2	3	2	4	20	3.8	128	104	0.51	25	157	143	1	163	1	35.8	114.1	115.5	130	67	1	2	72.3	6.5	49	120	2	20	26	9
111519	2	32	1	4	2	3	3	0.5	16.7	271	19	2	3	3	95	14.85	104	2	3	2	3	2	4	13	4	120	103	0.67	15	79	140	0.4	160	0	30.6	94	107.8	114	83	3	3	75	5.7	32	180	2	16	23	11
117040	2	35	3	6	2	3	5.2	0.3	5.8	348	60	2	3	3	131	24.94	104	2	3	2	3	2	4	23	4.5	38	105	0.71	20	84	142	0.6	169	2	37.1	108.4	120.9	106	68	3	3	57.4	6	40	60	2	16	23	10
110705	1	40	3	4	2	3	4.5	0.2	4.4	260	51	2	3	3	94	11	104	2	3	2	3	1	3	15	4.3	81	105	1.03	19	62	141	0.8	161	2	23.5	94.3	99.7	116	76	3	3	152	5.4	46	600	1	15	28	10
113874	1	43	1	3	2	3	4.6	0.6	13	294	15	2	3	3	102	12.93	104	3	3	3	3	2	4	36	4	77	106	0.76	28	68	141	0.3	178	3	32	114.8	109.8	105	71	3	3	94.6	5.4	60	420	2	24	22	9
110890	2	41	1	2	2	3	3.4	0.4	11.8	241	64	2	3	3	94	9.86	104	2	3	2	3	2	4	11	3.7	63	104	0.83	10	125	141	1.3	167	1	26.4	88.5	101.6	105	73	3	3	73.6	4.7	37	180	2	15	24	8
114483	2	69	3	3	1	1	5.7	0.7	12.3	226	43	2	3	3	117	15.41	104	1	2	2	3	2	4	23	3.6	127	102	0.56	34	81	144	0.3	174	2	35.8	113	122.9	132	77	1	3	142	5.4	44	360	2	17	28	17
115279	1	73	3	5	1	1	13.1	0.8	6.1	291	8	2	3	3	81	5.08	104	2	3	2	3	1	3	56	4.3	65	104	1.97	146	90	143	0.6	206	2	29.2	121.3	106.8	120	79	1	3	1150	5.1	91	600	1	62	21	62
115831	2	28	2	2	2	3	4.1	1.1	26.8	306	25	2	3	3	98	9.5	104	2	3	2	3	1	1	9	4.3	58	104	0.94	13	87	142	0.4	147	0	29	90.5	105.9	105	73	3	3	65.8	5.4	33	600	1	13	22	11
114521	2	54	3	6	2	3	5.1	0.3	5.9	240	27	3	3	2	101	7.23	104	2	3	2	3	2	4	15	4.1	77	99	0.55	23	90	139	0.3	200	1	24.3	87.3	93.8	124.78	75.276	3	3	76.6	5.8	82	120	2	20	21	11
110318	1	61	3	3	2	3	5.4	0.5	9.3	283	49	2	3	3	101	7.1	104	2	3	2	3	1	3	28	4.2	73	105	0.78	29	106	143	0.4	167	2	27.2	96.7	102.6	120	73	3	3	449	5.9	54	120	1	24	25	10
114294	2	28	2	2	2	3	4	0.5	12.5	189	42	2	3	2	146	13.85	104	2	3	2	3	2	4	11	4.1	87	102	0.83	15	42	141	0.5	158	1	36.5	106.5	119.9	104	71	3	3	19.2	6.3	42	60	2	14	25	14
109791	1	28	3	3	2	3	4.4	0.7	15.9	241	50	2	3	3	95	5.33	104	2	3	2	3	2	4	13	3.9	40	101	1.03	25	91	139	0.2	176	1	33.5	101.1	113.7	118	66	3	3	131	5.7	61	180	2	17	28	14
115485	2	54	3	2	1	1	5.8	1.2	20.7	246	48	2	3	3	110	7.33	104	2	3	2	3	1	2	21	3.6	124	105	1.28	78	69	145	0.5	182	0	26.3	94	101.1	138	67	0	3	94.1	5.842	73	180	1	20	26	20
112135	2	65	3	2	2	3	3.2	0.2	6.3	274	27	2	3	3	91	4.16	104	2	3	2	3	2	4	18	3.9	96	103	0.6	14	92	139	0.6	180	3	22.1	86.7	96.5	114	73	3	3	158	4.9	45	540	2	19	26	16
109376	1	23	3	2	2	3	3.7	0.3	8.1	154	41	2	3	3	99	2.22	104	2	3	2	3	2	4	19	4.4	82	99	0.9	18	45	142	0.6	157	2	29.735	100.342	106.992	111	63	3	3	96.6	5.4	50	120	2	23	29	14
118579	1	72	1	5	2	3	5.4	0.6	11.1	121	33	2	3	3	85	0.71	104	2	3	2	3	2	4	18	3.8	80	103	0.96	164	124	139	0.3	208	1	18.9	82.6	87.9	165	67	3	3	690	5.5	85	60	2	21	22	13
117623	1	60	1	3	2	3	5.2	0.6	11.5	297	35	1	2	1	279	6.77	104	2	3	2	3	1	3	25	4.1	131	98	0.65	27	161	139	0.6	182	3	26.7	97.7	96	127	77	3	1	105	11.8	40	60	1	19	27	10
109513	2	48	3	2	2	3	10.4	1.5	14.4	350	55	1	1	1	113	512.5	103	2	3	2	3	2	4	14	3.9	80	103	0.6	13	47	142	0.6	156	2	46	140	141.6	108	83	3	1	17.1	7.2	40	420	2	14	26	16
117418	1	45	2	1	1	1	6.8	0.5	7.4	365	28	2	3	3	121	99.78	103	2	3	2	3	1	3	40	3.9	105	102	1.14	47	127	142	0.6	156	0	31.3	112	105.2	116	98	1	3	226	5.3	35	300	1	26	28	5
116680	2	46	1	2	2	3	4.6	0.5	10.9	321	34	2	3	3	127	34.01	103	2	3	2	3	2	4	19	4	104	103	0.55	200	117	141	0.3	219	0	30.2	93.6	104	127	91	3	3	38	5.4	31	30	2	15	25	8
109571	2	28	3	2	2	3	3.1	0.3	9.7	251	61	2	3	3	100	18.55	103	2	3	2	3	1	1	29	3.8	113	104	0.64	96	33	139	0.2	172	0	35.6	122.5	121.4	104	73	3	3	26.8	5.5	58	180	1	22	26	9
110606	2	33	2	2	1	1	5.4	1.1	20.4	235	23	2	3	2	98	16.75	103	2	3	2	3	2	4	8	3.5	87	102	0.85	8	36	144	0.2	177	2	39	101.2	129	96	62	0	3	7.84	5.6	48	600	2	11	25	11
114514	1	29	1	6	2	3	3.9	1	25.6	245	38	2	3	3	97	15.83	103	2	3	2	3	2	4	17	4	71	105	1.11	32	67	141	0.3	164	1	34	114.2	115	97	66	3	3	106	5.6	39	120	2	19	21	14
112608	2	44	3	4	2	3	4.2	0.3	7.1	266	46	2	3	3	113	23	103	2	3	2	3	1	1	14	3.5	58	106	0.59	25	41	141	0.4	152	1	42.2	130.3	134.4	92	70	3	3	32.4	5.9	36	360	1	13	22	12
116812	2	27	3	3	2	3	2.7	0.7	25.9	209	37	2	3	3	87	8.83	103	2	3	2	3	2	4	18	4.5	65	102	0.88	13	44	139	0.3	174	2	25.2	84	92.7	110	73	3	3	26.8	4.7	56	600	2	21	26	14
111944	2	32	3	3	2	3	7.9	1.1	13.9	317	25	2	3	3	97	10.27	103	2	3	2	3	2	4	15	4.1	71	103	0.91	19	68	137	0.4	161	1	46.5	136.6	137.3	107	81	3	3	48.8	5.6	48	360	2	15	26	11
111896	1	65	3	1	2	3	6.6	1	15.2	360	30	1	2	1	162	29.35	103	2	3	2	3	2	4	42	4.2	97	96	0.96	27	100	135	0.4	169	2	27.3	97	96	118	76	3	2	286	7.9	44	300	2	30	26	16
119500	1	45	3	3	2	3	5.9	1	16.9	236	30	2	3	3	93	8.52	103	2	3	2	3	2	4	33	4.3	46	98	1.36	17	104	137	0.8	163	3	29.8	94.6	102.4	121	70	3	3	361	4.5	51	360	2	43	27	15
115687	1	28	2	4	2	3	5.9	0.9	15.3	203	11	2	3	3	94	8.79	103	2	3	2	3	2	4	17	4.2	47	102	1.12	23	88	139	0.5	171	1	28	86	101.2	124	82	3	3	112	5.5	57	120	2	17	25	11
111510	1	39	3	2	2	3	5.4	0.3	5.6	273	32	2	3	3	95	7.73	103	2	3	2	3	1	1	18	4.6	62	99	0.95	29	127	138	0.4	168	2	25.6	91.7	101.5	108	68	3	3	64	4.6	57	180	1	19	24	12
110712	2	59	3	6	2	3	4.5	1.1	24.4	191	29	2	3	3	106	9.84	103	2	3	2	3	2	4	21	3.9	130	105	0.48	30	141	145	0.5	183	1	25.9	85.7	96.5	119	73	3	3	286	5.5	71	240	2	18	26	16
111007	1	26	2	2	2	3	4.1	0.5	12.2	227	22	2	3	3	88	4.69	103	2	3	2	3	1	3	24	4.5	98	99	0.88	16	71	140	0.4	152	3	22	85.7	94	123	75	3	3	90.2	5	36	480	1	17	25	10
109292	1	58	2	4	1	1	5.1	0.5	9.8	288	37	1	2	1	181	21.4	103	2	3	2	3	2	4	21	3.9	49	102	0.95	34	116	140	0.4	172	1	30.5	108.3	106.4	143	96	1	1	483	6.4	52	600	2	18	24	11
111561	2	28	3	3	2	3	6	1.3	21.7	312	60	2	3	3	106	7.39	103	2	3	2	3	2	4	10	4.2	44	104	0.61	13	98	140	0.2	178	0	32.8	104	112.5	104	66	3	3	213	5.2	49	240	2	11	28	11
112706	2	37	3	2	2	3	3.6	0.7	19.4	138	37	2	3	3	94	5.02	103	2	3	2	3	2	4	12	4.4	51	100	0.56	6	72	137	0.4	164	1	21.8	81.4	93.5	104	60	3	3	5.93	5.5	48	180	2	15	25	22
113820	2	35	2	2	2	3	4.7	0.5	10.6	295	58	2	3	3	99	5.46	103	2	3	2	3	1	2	14	3.7	60	107	0.78	21	70	141	0.2	154	0	39.1	117.4	126	109	77	3	3	127	5.2	41	360	0	16	22	15
119139	2	73	2	6	2	3	4.7	1.1	23.4	256	15	2	3	3	126	5.02	103	2	3	2	3	2	4	15	4.1	52	101	0.8	9	70	139	0.3	175	1	25.2	98.4	99.9	103	61	3	3	156	5.7	61	120	2	24	24	20
113840	1	62	3	2	2	3	6.8	0.9	13.2	311	33	3	3	2	163	6.46	103	1	2	2	3	1	3	29	3.9	58	103	0.64	105	143	142	0.5	170	2	23.6	88.1	88.9	128	77	3	3	167	7.2	49	120	1	25	28	8
116386	1	20	2	2	2	3	5.1	0.4	7.8	266	13	2	3	3	94	40.48	102	2	3	2	3	1	3	23	4.3	103	105	0.93	20	94	142	0.6	155	1	32.7	106	109	107	68	3	3	90.2	5.1	34	360	0	18	22	18
116757	1	50	1	2	2	3	15.2	2.8	18.4	353	37	1	2	2	119	64.55	102	2	3	2	3	2	4	58	4	98	104	0.81	31	128	144	0.5	160	1	38.2	117.9	114.4	139	78	3	1	234	6.8	37	180	2	37	25	18
109322	2	45	1	6	1	1	4.5	0.7	15.6	248	33	2	3	2	89	18.84	102	1	2	2	3	2	4	13	3.7	45	103	0.69	21	100	141	1.1	168	1	29.3	94.6	102.3	124.78	75.276	1	3	20.1	5.4	58	150	2	14	24	14
117290	2	45	3	2	2	3	5.6	0.8	14.3	299	64	2	3	3	136	50.91	102	2	3	2	3	2	4	16	3.7	82	102	0.89	16	33	138	0.2	163	1	40.6	134	130.8	125	82	3	3	144	6.4	44	300	2	12	24	13
116274	1	45	1	2	1	1	6	1.3	21.7	306	26	2	3	3	118	37.96	102	2	3	2	3	2	4	58	4.3	100	99	0.79	39	106	142	0.5	179	1	35.1	107.2	108	136	86	1	3	153	6	36	30	2	36	24	13
115762	1	59	3	1	1	1	5.7	2	35.1	331	47	1	1	1	230	114.5	102	2	3	2	3	2	4	29	4.1	133	98	0.89	72	46	141	0.4	176	1	37.4	119.4	119.2	124.78	75.276	0	0	81.4	7.5	41	600	2	20	28	20
114163	2	64	3	4	2	3	4.7	0.9	19.1	307	53	2	3	3	83	11.37	102	2	3	2	3	2	4	18	3.8	214	103	0.58	112	39	140	0.3	192	2	27	100.3	113.5	114	81	3	3	9.58	5.6	72	960	2	26	24	15
118938	2	24	3	2	2	3	5.3	0.9	17	257	45	2	3	3	103	21.05	102	2	3	2	3	2	4	18	4.1	60	100	0.8	18	47	137	0.2	163	0	30.6	93.6	118.3	128	83	3	3	12.6	5.5	48	180	2	21	21	15
115676	2	75	3	6	1	1	5.4	0.9	16.7	331	25	2	3	3	109	22.09	102	2	3	2	3	2	4	25	4	144	105	0.89	69	113	144	0.3	204	3	30.1	106.7	111.4	132	79	2	3	120	5.1	70	480	2	22	27	16
111850	2	42	3	2	2	3	4.4	0.6	13.6	220	34	2	3	3	98	14.42	102	2	3	2	3	1	3	10	3.8	98	100	0.75	21	107	140	0.3	156	1	36.3	110.6	131.1	98	70	3	3	43.3	5.2	40	300	0	14	24	11
110474	2	56	3	2	2	3	5.5	0.3	5.5	310	47	2	3	3	95	12.69	102	2	3	2	3	2	4	21	3.6	124	104	0.75	29	79	144	0.3	175	1	33.8	113.6	122.7	123	85	3	3	128	5.3	54	600	2	18	27	12
118126	1	38	3	2	2	3	7.3	0.3	4.1	324	47	2	3	3	107	17.27	102	2	3	2	3	1	3	24	4.2	70	102	0.91	20	131	144	0.4	161	0	32.2	112.1	115.5	125	73	3	3	155	5.4	34	360	1	20	25	10
115913	1	25	1	4	2	3	5.2	0.4	7.7	218	30	2	3	3	98	13.13	102	2	3	2	3	1	1	23	4.4	61	103	0.83	20	71	143	0.3	173	0	27.9	94.7	98.5	102	70	3	3	33	5.2	36	60	0	15	24	12
111046	2	50	2	2	2	3	4.2	0.4	9.5	292	45	2	3	2	121	21.48	102	2	3	2	3	1	1	12	3.5	66	100	0.55	22	40	136	0.1	159	0	43.3	128.3	136.3	124.78	75.276	3	3	149	6	45	240	0	11	23	12
112215	1	63	1	6	1	1	5.9	1	16.9	358	30	2	3	3	111	17.75	102	2	3	2	3	1	3	14	4	134	103	0.75	24	38	144	0.5	170	0	25.6	102.3	91.6	166	102	0	3	36.5	6.2	57	720	0	18	26	16
116459	1	69	1	2	2	3	5.2	1	19.2	255	34	2	3	3	98	10.04	102	2	3	2	3	1	3	15	4.2	72	107	1.07	12	89	147	0.6	162	1	27.2	98.8	101.8	122	68	3	3	148	5.4	45	600	0	20	26	15
112864	2	28	3	6	2	3	6.1	0.5	8.2	226	17	2	3	3	113	12.59	102	2	3	2	3	1	2	9	4.2	57	104	0.71	12	54	144	0.4	163	1	24.1	94.3	106.7	107	75	3	3	15.4	5.1	47	240	1	12	26	17
113341	2	53	3	6	2	3	5	0.3	6	237	40	3	3	2	90	6.47	102	2	3	2	3	2	4	11	3.7	80	101	0.64	15	56	141	0.3	167	2	28.2	102.8	109.7	121	78	3	3	108	5.9	54	240	2	15	25	9
116071	2	29	3	4	2	3	3.5	0.4	11.4	216	43	2	3	3	93	7.09	102	2	3	2	3	2	4	14	4.2	53	102	0.68	19	133	144	0.3	189	2	19.2	76.7	96.2	111	73	3	3	74.3	4.8	62	720	2	16	27	9
113087	2	55	3	4	2	3	7	0.7	10	272	17	2	3	3	101	8.4	102	2	3	2	3	1	3	14	4.1	89	101	0.83	20	89	143	0.2	202	1	35.4	111.1	127.5	124.78	75.276	3	3	100	5.3	55	300	0	18	27	11
119372	1	63	3	3	1	1	6	0.9	15	283	55	2	3	3	104	8.95	102	2	3	2	3	2	4	10	4.4	66	102	1.01	13	80	144	0.6	183	2	26.3	96.4	102.1	162	101	1	3	163	5.8	55	600	2	14	31	7
111326	2	50	3	5	2	3	4.3	0.3	7	297	32	2	3	3	75	2.5	102	2	3	2	3	1	1	35	4	83	103	0.78	189	114	145	0.2	251	0	25.4	87.2	98.5	123	85	3	3	246	5.3	88	360	0	52	24	15
115883	1	36	3	5	1	2	2.8	0.5	17.9	289	47	2	3	3	95	6.48	102	2	3	2	3	1	1	32	4.3	70	100	0.8	25	106	141	0.4	174	1	24.3	91.5	110	123	81	0	3	159	5.2	63	720	0	20	26	15
113891	2	40	3	2	2	3	3.9	0.4	10.3	284	41	2	3	3	104	8.2	102	2	3	2	3	2	4	13	4	58	103	0.74	12	69	140	0.4	176	2	26.9	89	108.7	95	59	3	3	96.9	4.7	65	540	2	18	25	15
109606	2	32	2	6	1	1	3.7	1	27	201	29	2	3	3	99	7.09	102	2	3	2	3	2	4	20	4.1	79	102	0.81	69	123	141	0.3	193	0	22.2	75.6	102.4	125	79	0	3	154	5.5	89	300	2	20	24	12
116605	2	59	2	1	1	1	4.1	0.5	12.2	349	36	1	1	1	158	17.71	102	2	3	2	3	1	3	14	4	94	99	0.76	54	83	140	0.4	175	0	40.4	129	130.1	140	86	0	0	38	8.7	50	240	1	13	26	12
116562	1	69	1	2	1	1	6.9	0.4	5.8	346	23	1	2	1	162	17.32	102	2	3	2	3	1	3	82	4.5	64	95	0.67	52	152	138	1.2	161	3	28.8	108.7	103.4	125	70	1	1	364	7	41	180	0	47	26	14
118942	2	30	3	2	2	3	5.4	0.8	14.8	190	75	2	3	3	95	5.31	102	2	3	2	3	2	4	10	4.3	48	100	0.81	12	89	140	0.5	200	3	20.9	73.7	91.3	99	57	3	3	86.1	5	84	480	2	15	26	18
110958	1	51	2	4	1	1	3.6	0.6	16.7	202	26	2	3	3	97	5.55	102	2	3	2	3	1	1	8	3.7	77	102	0.7	13	133	137	0.5	164	1	18.1	72.5	84.6	118	76	1	3	173	5.9	50	180	1	13	21	11
109379	2	66	2	2	1	1	5.1	0.8	15.7	230	33	3	3	2	106	7	102	2	3	2	3	1	3	8	3.9	68	97	0.82	13	32	141	0.4	178	1	33.4	105.5	116.5	124.78	75.276	1	3	56.7	5.5	68	180	1	12	27	18
114631	2	37	3	2	2	3	4.3	0.5	11.6	268	55	2	3	3	104	6.51	102	2	3	2	3	2	4	10	4.1	91	102	0.72	13	79	138	0.4	178	1	26.7	95.5	103.7	111	63	3	3	19.3	5.3	57	480	2	14	22	11
110543	2	27	3	2	2	3	3.3	0.4	12.1	200	37	2	3	3	99	4.52	102	2	3	2	3	2	4	16	4.4	107	99	0.64	20	86	140	0.7	179	2	20.6	70.6	86.6	102	74	3	3	25	5.2	66	240	2	20	25	11
111728	1	80	3	1	1	1	7.7	1.2	15.6	305	55	2	3	3	93	3.7	102	2	3	2	3	1	3	10	4	105	103	1.41	28	53	139	0.6	152	0	30.2	111.7	118.1	168	69	2	3	124	5.2	34	720	0	15	25	20
114247	1	75	2	5	1	1	4.1	0.3	7.3	310	23	2	3	3	106	4.84	102	2	3	2	3	1	3	7	4.5	106	99	1.21	14	33	144	0.4	154	1	26.4	98.9	100.5	125	63	0	3	23	5.5	35	240	0	17	27	24
110608	1	60	3	2	1	1	7.7	1.1	14.3	268	28	1	2	2	326	18.26	102	2	3	2	3	2	4	32	4	118	98	1.02	92	115	136	0.4	177	1	42	135	123.5	194	100	1	1	116	12.8	45	120	2	23	24	21
113546	1	73	1	2	2	3	3.8	0.3	7.9	117	46	2	3	3	102	2.32	102	2	3	2	3	1	1	19	4.2	83	101	0.92	51	74	145	0.5	180	2	17.1	73	84	124.78	75.276	3	3	604	5.5	69	300	0	25	32	19
110813	1	66	3	1	1	1	4.8	0.4	8.3	297	70	2	3	3	107	36.01	101	2	3	2	3	1	3	11	3.5	103	104	1.06	27	46	144	0.4	168	1	34.7	116	113	120	71	1	3	57.5	6.3	52	180	1	16	28	14
115423	1	22	3	3	2	3	5.6	0.7	12.5	278	58	2	3	3	88	16.29	101	2	3	2	3	2	4	19	4.3	76	101	1.06	21	69	142	0.2	172	2	22.9	76	91.8	113	66	3	3	77.2	5.6	53	240	2	14	25	14
118276	2	31	3	6	2	3	6.2	1.7	27.4	230	39	2	3	3	97	19.83	101	1	2	2	3	2	4	20	4	71	105	0.66	22	148	141	0.7	165	1	31.8	106	117.5	94	65	3	3	46.2	5.4	40	480	2	19	24	8
117907	2	21	1	2	2	3	4	0.5	12.5	225	22	2	3	3	112	22.08	101	2	3	2	3	2	4	19	4.1	86	107	0.77	20	32	140	0.2	167	0	29	95.5	99.7	103	67	3	3	74.6	5.4	54	30	2	15	21	17
115450	2	26	3	1	2	3	4.3	0.7	16.3	289	33	2	3	3	90	11.31	101	2	3	2	3	1	3	5	4.1	56	105	0.56	15	87	144	0.4	154	1	33.3	94.2	100.1	94	60	3	3	57.1	5.3	47	240	0	15	24	11
117637	2	36	2	2	2	3	9.6	1.7	17.7	350	55	2	3	3	108	17.3	101	2	3	2	3	2	4	19	3.6	94	104	1.26	27	27	143	0.2	163	1	39.8	127.2	139.9	104	79	3	3	140	5.8	53	600	2	19	24	19
114557	2	33	2	5	2	3	3.4	0.2	5.9	262	41	2	3	3	99	13.79	101	2	3	2	3	1	3	12	3.9	75	106	0.72	21	57	143	0.2	152	3	28.3	95.4	113.5	124.78	75.276	3	3	168	5.5	42	120	0	12	25	10
111887	2	29	3	2	2	3	2.4	0.1	4.2	190	24	2	3	3	84	7.65	101	2	3	2	3	1	3	15	4	112	105	0.77	24	62	141	0.3	174	2	19.3	69.1	87.3	115	87	3	3	151	5.6	59	120	1	20	22	10
118210	1	53	3	2	1	1	4.7	0.3	6.4	239	22	2	3	2	104	14.12	101	2	3	2	3	1	3	15	4.1	67	99	0.98	23	79	138	0.5	164	0	28.6	99.1	100.6	120	74	1	3	267	5.6	39	600	1	17	28	12
118452	2	63	1	1	1	1	5.5	1.3	23.6	276	22	1	1	2	153	30.44	101	2	3	2	3	1	1	14	4.1	86	104	1.07	25	68	144	0.2	175	0	26.3	91	97.9	162	60	0	0	417	7.4	51	360	1	17	26	17
109931	2	40	3	3	2	3	4.6	0.5	10.9	237	61	2	3	3	107	13.49	101	2	3	2	3	2	4	9	3.6	122	101	0.86	4	29	139	0.2	163	0	30.6	101.8	117.9	106	64	3	3	13.3	5.7	42	600	2	10	25	6
111777	1	23	3	3	2	3	3.6	0.4	11.1	132	38	2	3	3	96	9.46	101	2	3	2	3	2	4	13	4.1	44	104	1.02	10	65	143	0.3	182	1	26.2	89.2	92.8	124.78	75.276	3	3	124	5.5	68	360	2	16	25	19
119326	2	48	3	6	2	3	2.9	0.5	17.2	257	23	2	3	3	101	10.42	101	2	3	2	3	2	4	9	3.7	60	106	0.68	14	63	141	0.2	177	3	27.8	89.4	99.4	121	78	3	3	18.3	5.2	35	600	2	15	23	9
109439	2	59	3	2	2	3	5.1	1.5	29.4	250	46	2	3	3	113	13.44	101	2	3	2	3	2	4	19	4.1	117	103	0.7	95	77	142	0.9	186	1	32.6	94.6	111.7	181	84	3	3	59.6	5.7	76	240	2	21	25	10
114423	2	63	3	1	2	3	5.9	1.1	18.6	332	17	1	2	1	153	23.5	101	2	3	2	3	2	4	28	3.9	44	101	0.73	18	95	141	0.5	170	2	21.5	81	97.7	138	76	3	1	37.5	6.9	45	240	2	27	26	14
116127	1	73	3	3	1	1	6.6	0.7	10.6	244	39	3	3	2	110	11.3	101	2	3	2	3	2	4	28	4.3	36	104	1.23	18	62	140	0.5	166	2	32.7	107	108.1	97	53	2	3	267	6.4	50	360	2	36	24	21
118803	1	34	3	6	2	3	5	0.7	14	269	45	2	3	3	103	9.6	101	2	3	2	3	1	3	11	4	60	102	1.11	16	59	140	0.2	163	0	29.1	100.6	109.2	111	73	3	3	88.5	4.7	51	240	0	11	26	12
115390	2	45	3	3	2	3	4.5	0.2	4.4	273	32	2	3	3	90	5.46	101	2	3	2	3	2	4	21	4.8	62	100	0.69	18	58	139	0.7	207	2	23.5	90.1	95.7	103	68	3	3	64.4	5.2	91	180	2	21	25	8
117166	1	55	2	5	1	1	14.1	0.8	5.7	225	81	2	3	3	98	6.42	101	2	3	2	3	1	1	108	4.4	80	98	0.71	95	89	138	1	178	1	22.5	83.9	94.8	129	77	1	3	243	5.5	69	240	1	97	27	13
111979	2	20	3	3	2	3	3.5	0.4	11.4	154	79	2	3	3	97	6.15	101	2	3	2	3	2	4	7	4.1	66	104	0.85	15	66	139	0.2	189	0	17.8	67.3	86.5	103	59	3	3	88.2	5.5	84	180	2	16	23	10
111300	2	63	3	2	1	1	5.1	0.9	17.6	251	43	2	3	2	205	21.5	101	2	3	2	3	1	3	11	3.8	73	105	0.56	11	87	146	0.2	179	0	45.1	100.342	106.992	137	69	1	3	79.3	5.6	65	480	0	16	27	13
111632	1	50	3	2	2	3	5.8	1.1	19	350	46	1	2	1	96	4.41	101	2	3	2	3	2	4	17	3.9	55	106	0.88	12	53	144	0.3	159	3	31.9	111.6	114.6	98	62	3	1	90.4	5.4	49	300	2	20	29	14
114092	1	39	3	4	1	1	4	0.3	7.5	225	60	2	3	3	90	3.59	101	2	3	2	3	1	1	22	4.4	61	97	1.16	34	167	141	0.7	190	0	30.9	102.5	107	122	88	0	3	176	5.4	48	720	0	20	30	14
118681	1	65	1	3	2	3	4.6	0.4	8.7	310	31	1	2	1	105	5.01	101	2	3	2	3	2	4	15	4.2	60	99	0.86	20	84	140	0.4	162	1	28.8	104.4	99.2	106	62	3	1	49.9	6.1	38	20	2	14	25	20
112005	1	77	3	1	1	1	8.2	1.9	23.2	400	0	1	2	1	189	14.23	101	2	3	2	3	1	3	23	4.3	76	98	1.17	27	88	140	0.3	181	0	36.4	129.9	115.9	107	67	1	2	267	7.9	34	600	1	17	29	16
118343	1	37	3	3	1	1	13.3	8.2	61.7	336	24	2	3	2	93	2.91	101	2	3	2	3	2	4	12	4.3	89	102	0.71	12	44	144	0.8	149	1	34.8	132.5	125.5	133	73	0	3	566	5.5	42	360	2	13	26	12
110414	1	28	2	5	1	2	4.1	0.7	17.1	237	65	2	3	3	115	4.93	101	2	3	2	3	1	1	35	4.2	86	104	1.06	18	58	141	0.1	171	1	22.5	85.7	99	130	80	0	3	160	5.7	61	120	1	28	23	17
110059	1	38	3	4	2	3	4.4	0.9	20.5	223	21	2	3	2	101	3.49	101	2	3	2	3	2	4	25	4.3	55	100	1.15	20	87	138	0.5	201	2	25.5	95.8	103.8	130	84	3	3	85	5.5	78	180	2	27	26	22
114929	1	43	3	5	2	3	5.8	1.5	25.9	221	38	2	3	3	101	3.47	101	2	3	2	3	2	4	17	3.8	74	101	0.85	24	56	140	0.2	161	2	23.5	83.2	88.1	124.78	75.276	3	3	81.7	5.3	54	150	2	18	27	15
113865	2	52	3	4	2	3	4.1	0.7	17.1	352	14	2	3	3	63	9.37	101	2	3	2	3	2	4	12	3.6	46	102	0.86	7	23	138	0.3	154	2	34	110.5	120.4	124.78	75.276	3	3	3.84	6	39	240	2	14	26	7
119451	1	68	1	6	2	3	5.4	0.5	9.3	303	30	2	3	3	111	25.9	100	2	3	2	3	2	4	22	3.8	72	106	0.91	32	137	145	0.4	169	1	31.7	110	102.7	118	70	3	3	54	5.7	40	360	2	14	26	19
118239	1	58	1	1	2	3	4.6	0.8	17.4	336	30	2	3	3	115	27.24	100	2	3	2	3	1	3	25	4.2	92	101	0.92	25	82	138	0.2	187	1	26.9	97.3	96.5	124.78	75.276	3	3	159	5.3	32	240	0	19	22	13
114986	2	42	3	3	1	1	8.7	1.1	12.6	344	36	1	2	1	169	50.67	100	2	3	2	3	2	4	31	3.6	53	98	0.89	21	51	139	0.2	171	2	57.3	159.5	159.6	114	75	0	0	70.8	7.1	35	780	2	30	26	22
118550	1	24	3	3	2	3	4.5	0.4	8.9	293	33	2	3	3	94	14.66	100	2	3	2	3	1	3	16	4.4	52	101	1.29	22	82	141	0.4	157	0	36.2	114.2	117	116	80	3	3	190	5.3	38	300	0	14	27	12
111801	2	35	3	6	2	3	4.9	1.4	28.6	287	70	2	3	3	75	5.6	100	2	3	2	3	2	4	11	3.9	57	103	0.69	14	144	141	0.7	169	3	30	100.342	106.992	124.78	75.276	3	3	103	5.3	58	540	2	14	26	15
110775	1	71	2	5	2	3	14	0.9	6.4	368	41	1	2	1	114	17.64	100	2	3	2	3	1	3	38	4.4	118	98	0.84	326	145	137	0.7	203	0	33.4	113.8	114.1	130	76	3	2	292	5.9	78	180	0	32	27	13
110572	2	39	2	6	2	3	4.4	0.4	9.1	292	62	2	3	3	103	12.27	100	2	3	2	3	2	4	19	3.9	68	104	0.61	28	55	141	0.8	163	0	37.6	109.8	124.7	124.78	75.276	3	3	50.5	5.2	55	720	2	22	22	11
116390	2	80	1	1	1	1	4.1	0.6	14.6	265	49	2	3	3	100	10.68	100	2	3	2	3	1	3	13	3.7	40	102	1.39	15	100	142	0.8	182	0	33.7	100.342	106.992	172	119	1	3	62.2	5.7	67	240	1	21	26	35
113926	1	77	3	6	2	3	6.1	0.5	8.2	400	0	2	3	3	112	13.19	100	2	3	2	3	2	4	25	4	98	101	0.9	29	100	142	0.7	172	0	32.4	127	122.4	115	58	3	3	532	5.6	50	960	2	17	25	27
114452	2	52	1	6	2	3	3.5	0.4	11.4	205	45	2	3	3	113	13.34	100	2	3	2	3	2	4	11	4.2	46	104	0.58	12	104	142	0.5	181	2	24.9	100.342	106.992	124.78	75.276	3	3	230	5.8	48	60	2	18	25	19
117746	1	66	3	2	1	1	6.1	0.8	13.1	307	38	1	2	1	125	14.78	100	2	3	2	3	1	3	21	4.1	169	99	0.91	40	86	142	0.7	160	2	22.4	88.6	91.7	115	77	2	2	464	5.6	36	180	1	22	27	14
117574	1	46	3	3	2	3	7.2	0.5	6.9	247	40	2	3	3	98	7.71	100	2	3	2	3	2	4	21	4.4	62	105	1.13	18	134	143	0.6	164	2	24.3	91.8	102.8	110	68	3	3	115	5.2	43	540	2	32	27	13
114030	2	28	3	2	2	3	4.4	0.4	9.1	134	58	2	3	3	92	6.34	100	2	3	2	3	1	1	10	3.9	61	104	0.81	18	62	140	0.2	177	1	25.9	78.1	104.5	118	73	3	3	21	5.2	71	240	0	16	25	15
112034	2	21	3	2	2	3	5.9	1.4	23.7	178	31	2	3	3	97	6.67	100	2	3	2	3	1	3	26	4.2	84	97	0.93	43	65	139	0.5	167	1	19	100.342	106.992	99	63	3	3	60.3	5.3	60	2	0	21.5	25.47	14.867
112772	1	23	1	1	2	3	6.1	1.1	18	251	20	2	3	2	101	7.25	100	2	3	2	3	2	4	19	4.4	47	101	1.02	13	65	143	0.3	164	0	33	117.5	115.7	112	63	3	3	173	4.9	56	120	2	19	28	12
112992	1	80	3	1	1	1	3.8	0.2	5.3	253	96	2	3	3	130	12.27	100	2	3	2	3	2	4	22	4	70	100	1.09	17	114	142	0.8	150	1	29.5	103.6	104.9	103	48	2	3	49.4	5.9	41	360	2	20	29	20
113661	2	24	3	3	2	3	3.1	0.4	12.9	193	37	2	3	3	97	6.06	100	2	3	2	3	2	4	10	3.7	53	102	0.83	11	114	140	0.3	187	2	19.8	73	98.3	100	72	3	3	30.7	5	75	360	2	17	26	12
116565	2	75	2	3	2	3	4.4	1.2	27.3	196	25	2	3	3	101	6.58	100	2	3	2	3	2	4	21	3.4	63	105	1	18	81	143	0.5	184	2	30.2	111	112.4	112	70	3	3	200	5.8	63	240	2	23	26	14
111732	2	46	3	4	1	1	5.5	1	18.2	265	28	2	3	2	108	7.58	100	2	3	2	3	2	4	16	4.2	70	102	0.63	18	49	137	0.3	188	1	31.2	98.5	114.8	126	79	1	3	32.1	5.3	76	300	2	17	23	11
112467	1	80	2	6	2	3	5.8	1.4	24.1	100	0	1	1	1	135	11.84	100	2	3	2	3	1	3	20	3.9	75	101	1.37	13	134	143	0.4	163	1	25.9	103.1	106	103	57	3	1	209	8.5	39	360	1	23	26	35
112090	2	74	3	6	1	1	5.1	0.3	5.9	233	71	1	2	1	104	6.55	100	2	3	2	3	1	1	16	3.6	88	102	0.79	18	95	141	0.7	191	2	24.2	82	98.5	135	72	2	2	74.3	6.5	79	300	1	22	27	17
112271	2	70	1	1	2	3	5.4	0.9	16.7	167	56	2	3	3	109	6.84	100	2	3	2	3	2	4	13	4	128	101	0.86	13	61	142	0.5	173	3	25.5	96	103.5	151	86	3	3	82.4	6.4	55	60	2	22	26	18
115407	2	73	1	6	1	1	3.7	0.4	10.8	282	23	1	2	1	153	12.56	100	2	3	2	3	2	4	10	4.1	98	104	0.62	9	35	145	0.2	179	1	28.5	94	97	125	77	2	2	82.2	7	50	180	2	17	28	14
119681	1	72	1	2	1	1	5.1	0.3	5.9	332	21	1	2	1	139	10.55	100	2	3	2	3	2	4	15	4.1	59	100	0.99	17	99	142	0.7	176	0	30.4	103.3	98	124.78	75.276	2	2	104	5.7	65	120	2	18	30	20
118108	1	63	3	2	2	3	7.5	0.5	6.7	165	32	2	3	3	110	6.14	100	2	3	2	3	1	2	70	3.9	88	106	0.9	175	281	143	0.7	185	3	19.3	70.2	82.9	124	76	3	3	752	5.7	70	360	0	54	26	15
114538	2	46	3	4	2	3	6.1	0.8	13.1	213	58	2	3	3	110	5.95	100	2	3	2	3	2	4	11	4.2	55	102	0.83	13	72	142	0.4	184	2	27.4	94.4	106.8	124.78	75.276	3	3	36.5	5.3	73	540	2	15	27	13
112109	1	38	2	3	2	3	6.5	0.7	10.8	249	90	2	3	3	95	4.01	100	2	3	2	3	1	1	15	3.6	47	103	0.95	24	100	143	0.3	175	1	19.6	71.9	87.7	141	91	3	3	89	5.7	66	120	1	21	20	9
119480	2	34	1	6	2	3	4.4	0.4	9.1	167	61	2	3	3	91	3.48	100	2	3	2	3	2	4	13	3.9	67	100	0.45	17	152	138	0.6	169	0	24	81	92	108	69	3	3	26.8	4.7	54	20	2	15	24	12
115888	2	75	3	3	1	1	4.5	0.7	15.6	209	49	2	3	3	103	4.6	100	2	3	2	3	2	4	20	4.1	52	99	0.79	12	128	137	0.8	187	1	32.9	109.6	117.2	103	68	2	3	39.8	5.3	78	360	2	21	26	12
111402	2	54	2	6	2	3	3.9	0.7	17.9	205	16	2	3	3	89	2.82	100	2	3	2	3	2	4	16	4.5	50	104	0.68	13	112	143	1	193	0	21.8	79.6	92.6	102	58	3	3	123	5.5	79	180	2	23	27	15
112391	2	80	3	2	1	1	4.7	0.2	4.3	237	26	2	3	3	117	5.76	100	2	3	2	3	1	3	21	3.6	90	101	0.66	23	104	142	0.7	203	1	22.7	87.8	103.3	140	73	1	3	118	5.2	93	300	1	26	28	13
109560	1	34	3	3	2	3	5.7	0.3	5.3	202	19	2	3	3	104	3.87	100	2	3	2	3	2	4	22	3.6	59	105	1.36	12	52	142	0.3	182	3	27	78.5	95	116	67	3	3	228	5.3	67	480	2	26	28	16
115604	1	68	2	2	2	3	7.7	1.6	20.8	373	49	1	2	2	128	5.84	100	2	3	2	3	2	4	12	3.9	78	103	0.62	17	149	143	0.5	165	0	35	122.5	122.7	111	54	3	1	137	7	54	120	2	16	23	11
116786	1	55	3	6	2	3	6.2	1.8	29	283	27	1	2	1	164	9.03	100	2	3	2	3	2	4	24	4.2	71	101	1.23	25	66	138	0.6	150	3	27.9	99.2	100.8	127	81	3	1	207	5.5	35	180	2	18	25	16
109677	2	76	1	6	1	1	2.4	0.6	25	236	34	1	1	1	149	7.6	100	2	3	2	3	2	4	11	3.7	105	106	1.78	20	110	140	0.3	175	2	36.6	114.8	120.2	126	71	1	1	323	5.9	52	240	2	19	21	36
117870	1	29	3	4	1	2	5.2	1.2	23.1	206	27	2	3	3	108	2.59	100	2	3	2	3	1	1	12	4.8	74	99	1.05	17	51	138	0.4	187	2	23.7	82.7	93.1	140	82	0	3	214	5.3	76	120	1	17	26	11
116029	1	26	3	2	2	3	4	0.7	17.5	367	55	2	3	2	101	22.12	99	2	3	2	3	1	3	50	4.1	54	103	0.67	35	157	141	1.5	162	1	35.5	117.9	120.2	121	69	3	3	383	5.1	41	360	1	30	27	13
116966	1	51	3	3	1	1	6.7	0.5	7.5	288	55	2	3	2	119	27.52	99	2	3	2	3	1	3	23	4.5	96	102	0.88	37	148	138	0.7	170	2	30.7	102.7	105.8	124	70	1	3	356	6	46	720	1	21	22	18
115386	2	40	2	1	2	3	4.1	0.1	2.4	391	20	2	3	3	93	14.28	99	2	3	2	3	2	4	43	3.6	66	103	0.7	28	96	138	0.5	175	0	42.1	107	134.4	111	76	3	3	120	4.9	59	360	2	31	25	15
119094	2	51	3	4	1	1	6	0.3	5	257	20	2	3	3	103	18.39	99	2	3	2	3	2	4	17	3.6	77	102	0.88	19	82	141	0.3	191	2	36.3	106.8	119.3	134	106	1	3	149	5.4	75	300	2	19	25	17
111784	1	75	3	4	1	1	6.2	1.5	24.2	313	12	2	3	3	103	15.18	99	2	3	2	3	1	3	28	4.3	85	96	0.77	57	85	137	0.4	187	2	24.1	90.4	96	140	67	1	3	101	6	48	720	0	21.5	24	10
115943	2	74	3	5	1	1	5.3	0.6	11.3	229	38	2	3	3	95	9.56	99	2	3	2	3	2	4	25	4	72	105	0.83	33	65	143	0.4	192	2	29.4	104.7	105.5	124.78	75.276	2	3	28.2	5.3	69	480	2	30	24	12
113977	1	60	3	6	2	3	4.3	0.6	14	258	23	2	3	3	103	10.78	99	2	3	2	3	2	4	16	4.1	58	101	0.8	27	87	144	0.5	182	2	29.4	101.8	109.3	110	70	3	3	213	5.7	66	720	2	17	28	16
110425	2	31	3	6	2	3	4.1	0.2	4.9	362	22	2	3	3	119	15.09	99	2	3	2	3	2	4	14	3.8	91	100	0.45	18	33	138	0.3	181	2	27.4	93.9	105.3	123	81	3	3	8.95	6.8	35	300	2	14	24	8
110006	2	80	2	1	1	1	3.9	0.4	10.3	255	40	2	3	3	118	12.92	99	2	3	2	3	1	3	14	3.8	42	103	0.97	13	16	142	0.4	202	1	25.6	92	104.3	117	43	2	3	18.3	4.6	79	300	1	20	29	17
118936	1	67	3	2	1	1	5.2	1.7	32.7	400	0	2	3	3	122	12.56	99	2	3	2	3	2	4	28	4.2	77	100	0.98	33	141	140	0.4	172	2	42.1	125.4	121.8	183	105	2	3	250	5.9	39	180	2	20	31	15
118643	2	50	3	1	1	1	6.4	1.6	25	210	30	2	3	2	100	7.58	99	2	3	2	3	2	4	11	3.7	70	103	0.74	10	15	139	0.2	195	2	30.7	85.8	102.8	149	87	0	3	3.55	5.6	82	360	2	20	25	10
113289	2	66	1	1	1	1	7.4	1.6	21.6	259	15	1	2	2	133	14.24	99	2	3	2	3	1	1	12	4.2	87	105	0.7	14	137	144	0.6	175	3	27.8	101.7	108.4	124.78	75.276	2	2	419	6.4	54	480	1	13	25	12
112799	1	74	1	1	2	3	3.2	0.4	12.5	200	27	2	3	3	113	8.23	99	2	3	2	3	1	3	11	4.2	64	102	0.73	19	35	141	1.2	178	1	19.3	100.342	106.992	124.78	75.276	3	3	226	5.3	71	300	1	16	28	14
114324	2	70	1	2	2	3	7.5	1.3	17.3	177	57	2	3	3	97	5.48	99	2	3	2	3	2	4	22	3.9	72	102	0.7	13	162	139	0.9	183	0	26.8	86.8	99.2	118	68	3	3	107	5.6	68	60	2	22	25	11
113696	1	39	3	2	2	3	5.6	0.5	8.9	210	19	2	3	3	96	4.92	99	2	3	2	3	2	4	20	4.5	20	97	0.91	9	135	137	0.8	158	1	21.8	78.2	91.8	107	62	3	3	48.3	5.2	47	540	2	20	29	17
118834	1	41	3	4	1	1	5.9	0.8	13.6	259	45	2	3	2	106	5.68	99	2	3	2	3	1	3	22	4.3	63	102	0.86	31	129	144	0.6	157	2	27.8	102.3	106.8	118	78	0	3	164	5.2	42	720	0	24	29	12
110391	2	33	1	2	2	3	6	0.8	13.3	172	45	2	3	2	87	2.43	99	2	3	2	3	2	4	10	4.1	48	106	0.61	12	89	143	0.8	170	0	26.2	82.7	96.1	101	67	3	3	44.4	5.1	60	240	2	12	25	12
119078	2	77	3	1	2	3	6.3	0.4	6.3	289	37	1	2	1	177	11.1	99	2	3	2	3	2	4	18	4.4	89	95	0.57	64	31	139	0.3	186	1	23.3	92.1	92.1	124.78	75.276	3	2	190	7.2	52	360	2	13	27	8
116373	1	71	3	1	2	3	3.4	0.2	5.9	252	63	1	1	3	127	3	99	2	3	2	3	1	3	12	3.7	67	104	0.95	10	86	143	0.4	154	1	21.7	87	88.8	124.78	75.276	3	1	61.3	7.6	40	300	1	14	28	17
115947	2	72	3	6	1	1	6	1.1	18.3	277	39	1	1	2	125	70.4	98	2	3	2	3	1	3	15	3.7	94	99	0.98	31	51	139	0.2	164	0	37.9	115.4	119	137	65	1	1	64	9.1	37	240	1	14	24	22
117442	1	68	1	1	1	1	4.7	1.2	25.5	351	59	2	3	3	92	20.8	98	2	3	2	3	1	1	16	3.6	77	104	1.51	43	73	140	0.3	155	1	29.2	108.5	107.7	144	70	2	3	150	6.2	36	180	1	16	24	26
116089	1	20	3	1	2	3	5.6	1	17.9	286	41	2	3	3	98	21.33	98	2	3	2	3	2	4	22	4.5	66	102	0.88	19	159	145	0.5	155	2	27.6	101.7	106.2	121	81	3	3	50.5	4.9	40	360	2	14	27	12
109271	1	49	1	1	2	3	5.5	0.6	10.9	303	30	2	3	3	103	16.96	98	2	3	2	3	1	1	8	3.8	88	101	0.78	12	63	141	0.5	148	3	29.7	120.4	108.2	102	65	3	3	196	5.6	33	60	1	14	30	8
112786	1	66	3	1	2	3	3.2	1.7	53.1	277	55	2	3	2	98	14.21	98	2	3	2	3	2	4	13	4.4	77	100	0.74	10	143	141	1.1	163	2	30.2	108.7	108.5	92	57	3	3	103	5.4	56	300	2	15	27	18
110538	2	63	3	1	1	1	8.7	2.1	24.1	373	43	1	2	1	173	41.8	98	2	3	2	3	2	4	19	3.6	84	98	0.59	33	62	140	0.3	168	3	56.1	100.342	106.992	131	86	1	1	178	7.4	55	480	2	22	24	11
109815	2	52	3	2	1	1	4.2	1.1	26.2	335	52	2	3	3	102	14.1	98	2	3	2	3	2	4	13	3.9	57	100	0.89	16	85	142	0.2	168	2	38.2	118.7	120.3	148	98	0	3	177	5.9	58	480	2	17	27	13
113934	1	41	1	2	2	3	5.1	0.4	7.8	295	34	2	3	3	104	11.6	98	2	3	2	3	1	1	29	4.2	69	106	0.9	20	59	145	0.2	151	1	27.5	95.6	99.4	126	80	3	3	218	5.7	29	300	0	23	26	14
114622	1	72	3	2	1	1	5.3	0.5	9.4	277	34	2	3	3	118	12.24	98	2	3	2	3	1	3	29	4	63	105	1.25	15	77	143	0.5	160	2	30.1	106.4	106	132	72	0	3	137	5.4	52	300	0	22	26	15
112213	2	39	3	2	1	1	4.1	0.5	12.2	270	45	2	3	3	97	7.52	98	2	3	2	3	1	3	22	3.8	36	105	0.77	17	109	141	0.3	171	0	44.6	114.6	146.3	107	75	0	3	39	5.5	48	240	0	14	24	14
115643	1	41	3	4	1	2	5.8	0.8	13.8	226	29	2	3	3	100	7.95	98	2	3	2	3	1	3	15	4	66	105	1.11	30	120	143	0.6	185	2	28.6	96.7	99.3	158	107	0	3	350	5.4	33	300	1	29	26	21
117581	2	22	3	3	2	3	3.8	0.6	15.8	154	49	2	3	3	84	4.44	98	2	3	2	3	2	4	10	4.2	52	100	0.74	10	89	140	0.9	173	1	20	73.6	94.4	111	68	3	3	42.8	5.4	72	240	2	21	27	11
117437	1	55	3	4	2	3	4.3	0.3	7	222	110	2	3	3	94	6.05	98	2	3	2	3	2	4	47	4.4	108	104	0.89	204	121	144	1.7	170	2	25.3	95.9	101.6	136	94	3	3	87.4	5.5	62	480	2	36	26	10
110942	2	68	3	2	1	1	7.1	0.4	5.6	239	59	2	3	3	106	8.31	98	2	3	1	1	1	1	10	3.9	59	100	0.92	17	99	141	0.8	159	2	25.3	95	102	118	75	2	3	87.3	5.8	45	480	1	19	31	16
117014	2	47	1	1	2	3	5.6	0.6	10.7	212	15	2	3	3	91	5.11	98	2	3	2	3	1	1	31	3.6	103	104	0.7	76	56	143	0.3	165	0	29.1	97.2	115.2	119	81	3	3	18.6	5.4	58	300	0	18	29	9
118725	2	37	3	4	1	1	4.3	0.6	14	252	28	2	3	3	100	5.67	98	2	3	2	3	1	3	11	4.2	60	105	0.7	18	140	141	0.4	180	3	30.3	96.4	108.2	123	90	0	3	166	4.9	65	60	0	15	25	13
113827	1	80	1	1	1	1	3.4	0.1	2.9	165	34	2	3	3	105	6.22	98	2	3	2	3	1	3	12	3.8	74	107	1.27	12	118	145	0.7	193	1	21.4	83.7	89.5	174	80	2	3	54.9	5.8	82	180	1	22	26	20
116437	1	71	2	1	1	1	8.8	0.6	6.8	333	24	1	2	1	202	20.42	98	2	3	2	3	1	3	70	4.6	67	98	0.93	42	94	136	1.1	177	1	42.4	138.7	134	129	85	1	1	467	8.6	32	840	0	73	22	20
115603	2	60	3	2	1	1	4.5	0.9	20	203	16	2	3	3	93	4.35	98	2	3	2	3	2	4	11	4	130	106	0.58	41	63	145	0.3	181	3	29.8	99.1	115.6	114	64	1	3	145	5.5	74	480	2	11	27	13
110434	1	53	1	6	1	1	8.9	1	11.2	400	0	1	2	1	164	13.44	98	2	3	2	3	1	3	32	4	67	99	0.79	28	93	139	0.4	172	1	42.3	136	127.3	169	93	1	1	258	7.8	39	960	0	21	28	14
115629	1	60	2	6	2	3	4.3	0.6	14	299	39	2	3	3	101	4.93	98	2	3	2	3	2	4	15	4.3	57	102	0.96	17	174	143	0.8	163	1	25.2	102.4	99.1	107	65	3	3	234	5.8	48	180	2	22	20	17
109828	1	34	3	1	2	3	6.8	1.2	17.6	223	45	2	3	3	97	3.47	98	2	3	2	3	1	3	14	4.5	41	100	1.21	12	92	142	0.7	174	2	22.4	79	98	124.78	75.276	3	3	323	5.2	51	240	0	18	29	15
119292	2	56	2	1	2	3	4.3	0.3	7	194	44	2	3	3	97	2.12	98	2	3	2	3	2	4	17	3.7	77	106	0.63	12	67	146	0.5	169	1	20.9	84.3	91.8	113	69	3	3	107	5.5	56	15	2	25	25	15
114712	2	39	3	2	2	3	13.4	3.3	24.6	370	27	2	3	3	360	18.17	98	2	3	2	3	1	3	28	3.9	139	97	0.44	44	96	138	0.5	158	1	65.1	163.8	170.4	127	90	3	3	248	11.8	35	1080	0	47	23	12
109735	1	33	1	6	2	3	4.9	0.8	16.3	181	24	2	3	3	95	1.49	98	2	3	2	3	1	1	28	4.3	78	102	0.73	141	181	139	0.6	184	1	22.1	79.6	86.5	129	85	3	3	726	4.9	54	180	1	35	24	13
111198	2	56	3	2	2	3	5.9	1.3	22	265	49	2	3	3	96	97.5	97	2	3	2	3	1	1	11	3.5	82	104	0.56	18	58	143	0.2	169	3	49.1	136.4	145.7	101	64	3	3	148	5.7	47	300	0	14	21	13
115220	1	21	3	2	2	3	3.3	0.3	9.1	248	41	2	3	3	102	28.77	97	2	3	2	3	2	4	25	4.1	72	101	0.91	24	129	142	0.4	164	1	29.6	104.8	115.6	109	87	3	3	230	5.5	37	300	2	21	27	12
112913	2	64	3	2	1	1	12	1.9	15.8	308	27	2	3	2	120	37.63	97	2	3	2	3	2	4	49	4.3	100	104	0.81	89	101	147	0.5	166	2	29.7	89.5	98.8	148	80	1	3	192	6.3	43	240	2	27	28	18
116764	2	69	3	1	1	1	6.2	1.1	17.7	278	18	2	3	2	95	19.83	97	2	3	2	3	1	3	21	4.1	77	101	1.07	17	53	143	0.3	221	1	34.9	105.2	120.5	128	66	0	3	140	6.1	114	240	0	28	27	19
113527	1	40	1	3	2	3	4	0.3	7.5	206	63	2	3	3	173	57.52	97	2	3	2	3	1	3	67	3.8	98	98	0.56	25	122	136	0.4	148	1	34.3	109.6	108.2	146	92	3	3	572	7.4	42	360	0	36	27	12
111039	2	44	3	2	2	3	3.2	0.2	6.3	274	62	3	3	2	101	14.582	97	2	3	2	3	2	4	11	3.9	71	104	0.52	10	34	141	0.1	170	1	22.3	85.5	92.1	124.78	75.276	3	3	24.7	5.7	64	180	2	15	22	12
118136	1	41	2	2	1	1	5.8	0.4	6.9	291	10	2	3	3	109	16.57	97	2	3	2	3	1	1	31	4.2	44	98	0.89	37	49	141	0.4	169	3	37.6	115.6	107.4	130	78	0	3	191	5.9	59	300	0	30	28	21
117370	1	52	3	4	2	3	4.3	0.6	14	233	42	2	3	3	84	5.65	97	2	3	2	3	1	3	10	3.4	58	100	0.91	18	55	139	0.3	175	1	23.4	89.2	96	125	82	3	3	42.5	5.9	61	120	1	10	28	13
111494	1	58	2	1	1	1	8	1.7	21.3	328	22	1	1	2	311	54.12	97	2	3	1	2	1	3	60	4	72	95	1.2	44	95	136	0.9	155	0	41	140.2	134.1	91	70	1	1	74.6	10.7	30	720	0	41	24	21
111454	2	23	3	3	2	3	4.5	0.7	15.6	159	25	2	3	3	87	5.12	97	2	3	2	3	2	4	15	4.2	38	104	0.72	9	108	140	0.6	163	2	23.6	86.6	102.2	97	61	3	3	12.4	5.1	55	240	2	31	22	16
119108	1	74	3	4	1	1	4.4	0.3	6.8	229	19	3	3	2	129	13.79	97	2	3	2	3	2	4	7	4	81	98	1.3	13	66	141	0.5	163	1	30.5	105.8	101.3	165	102	0	3	1280	7.5	42	420	2	15	28	20
112921	2	80	2	1	1	1	6.2	1.6	25.8	189	102	2	3	3	96	6.14	97	2	3	2	3	1	3	12	3.6	75	103	1.89	16	65	140	0.2	169	3	22.3	78.8	95.2	124.78	75.276	1	3	111	6.1	51	360	1	18	25	60
119270	1	62	2	4	2	3	6.9	1.9	27.5	282	20	2	3	2	109	8.06	97	2	3	2	3	1	3	23	3.6	61	98	1.03	28	20	138	0.5	154	1	27.1	100.342	106.992	124.78	75.276	3	3	146	6	38	720	1	16	23	23
116791	2	62	3	1	1	1	5.1	0.4	7.8	331	53	1	2	1	129	10.94	97	2	3	2	3	2	4	19	3.8	69	102	0.71	30	75	143	0.4	160	2	34.5	101.9	122	127	66	0	0	34.2	6.3	52	480	2	19	29	11
113404	1	60	1	1	1	1	4.3	0.3	7	258	13	2	3	3	143	13.23	97	2	3	1	1	1	3	9	4.3	88	100	1.62	24	85	136	0.4	145	0	29.1	106.9	102.3	112	68	1	3	213	6.2	33	180	0	13	22	19
111635	1	64	3	4	1	1	5.6	0.9	16.1	211	34	2	3	3	100	6.06	97	2	3	2	3	2	4	36	4.6	76	104	0.83	118	128	141	0.7	185	1	27.4	100	99	104	63	1	3	374	5.8	81	180	2	29	24	18
115210	1	66	3	2	2	3	4.3	0.4	9.3	294	73	2	3	3	105	6.49	97	2	3	2	3	1	3	29	4.2	85	103	0.66	18	67	141	0.6	166	1	30.9	116	113.5	146	77	3	3	165	5.3	46	420	0	41	24	15
110910	1	46	3	1	1	1	4.8	0.8	16.7	257	34	2	3	3	93	4.47	97	2	3	2	3	2	4	16	4.3	59	102	1.11	19	77	143	0.9	168	2	25.9	96.6	108.2	142	88	0	3	78.9	5.2	53	360	2	24	30	15
117818	1	59	3	3	2	3	4.6	1.1	23.9	189	10	2	3	3	111	6.02	97	2	3	2	3	1	3	13	3.3	89	98	0.78	60	85	138	0.6	155	0	27.4	108.5	99.5	100	60	3	3	110	5.3	44	840	1	12	28	8
112079	2	70	3	1	1	1	6.6	1.4	21.2	328	25	1	2	1	151	10.92	97	2	3	2	3	2	4	38	4	100	103	0.99	45	122	145	0.5	182	2	24.8	85.8	95.8	124.78	75.276	2	2	38.1	7	60	120	2	31	29	22
109568	2	32	3	2	1	1	4.9	0.8	16.3	343	37	2	3	3	106	28.31	96	2	3	2	3	2	4	16	3.9	46	103	0.69	25	371	140	0.2	161	0	43.6	116	133.7	131	87	0	3	264	5.1	51	480	2	14	24	12
110655	1	39	3	1	1	1	4.8	0.4	8.3	334	33	2	3	3	107	27.91	96	2	3	2	3	2	4	20	3.8	45	101	0.85	32	99	141	0.4	180	1	41.3	136.5	125.4	109	69	0	3	159	5.8	38	720	2	15	26	16
118014	1	71	3	1	1	1	4.8	0.3	6.3	293	14	1	1	2	114	30.77	96	2	3	2	3	1	3	21	4	68	106	0.92	11	115	145	0.5	159	1	26.6	94.3	96.3	123	58	2	2	135	5.5	41	180	0	18	24	21
110571	2	59	3	2	1	1	8.8	1	11.4	257	12	2	3	2	110	25.75	96	2	3	2	3	2	4	14	3.7	121	101	0.86	38	61	140	0.4	176	1	24.7	90.5	100.4	126	67	1	3	59	6.6	50	180	2	16	28	17
118512	1	52	1	1	2	3	6.2	0.5	8.1	392	37	2	3	3	109	19.74	96	2	3	2	3	2	4	55	3.9	89	105	0.55	33	79	143	0.3	152	0	36.7	119.7	117.7	124	70	3	3	245	6.8	35	180	2	29	24	10
110522	1	64	3	1	1	1	7.5	1.6	21.3	263	27	3	3	2	111	18.38	96	2	3	1	1	1	3	16	4.4	104	98	0.84	38	98	138	0.4	154	1	33.8	111.8	105.1	179	75	1	3	73.7	6.1	45	180	1	19	23	16
111879	1	70	2	1	1	1	2.5	0.2	8	299	68	2	3	2	141	27.94	96	1	2	2	3	2	4	19	3.8	67	103	2.66	24	81	141	0.3	176	1	31.3	110.2	105	129	80	2	3	224	6.1	40	300	2	13	21	53
116269	2	34	3	3	2	3	3.3	0.6	18.2	218	18	2	3	3	110	15.86	96	2	3	2	3	1	3	16	4.1	92	102	0.57	10	101	143	0.6	160	2	38.1	120.7	130	118	93	3	3	118	4.9	55	420	0	16	27	10
113468	1	22	2	3	2	3	5.7	1.2	21.1	293	50	2	3	3	103	12.69	96	1	2	2	3	2	4	21	3.4	43	104	0.9	9	110	142	0.3	163	0	37.1	120	122	109	55	3	3	42.9	5.4	42	180	2	20	25	18
115880	1	22	2	3	2	3	5	0.4	8	233	36	2	3	3	98	11.1	96	2	3	2	3	1	2	23	4.3	85	102	0.86	18	75	141	0.4	186	1	24.2	85.9	95.7	116	60	3	3	55.6	5.5	76	120	0	33	26	12
113895	2	69	2	2	2	3	2.7	0.6	22.2	254	64	2	3	2	107	13.69	96	2	3	2	3	2	4	14	3.8	111	103	0.66	15	103	141	0.9	180	2	38.1	108.1	121.1	124.78	75.276	3	3	27.6	5.4	68	480	2	22	25	18
112926	1	67	3	1	2	3	6.1	1.2	19.7	237	47	2	3	2	94	9.35	96	2	3	2	3	1	3	17	4.2	66	101	1.05	22	135	142	0.5	170	2	31.5	109.7	103	139	69	3	3	98.2	5.5	52	720	0	21	24	17
111262	2	71	3	1	1	1	7.3	0.7	9.6	325	38	1	2	1	193	38.53	96	2	3	2	3	2	4	20	3.9	58	106	0.63	17	80	143	0.3	167	0	46.1	100.342	106.992	143	84	2	2	228	6.5	40	480	2	18	24	17
113917	1	31	3	2	2	3	4.4	0.5	11.4	175	51	2	3	3	90	7.39	96	2	3	2	3	2	4	41	4.4	58	103	0.85	37	95	142	0.7	157	1	28.4	97.9	105.6	104	65	3	3	317	5.4	45	240	2	30	25	16
114480	2	52	2	4	2	3	4.6	0.9	19.6	270	21	2	3	3	102	10.66	96	2	3	2	3	2	4	10	4.1	79	105	0.61	9	21	144	0.4	166	1	26.2	89.5	101.7	124.78	75.276	3	3	5.95	5.7	62	120	2	15	26	8
117261	2	80	3	1	1	1	10.4	1	9.6	279	60	2	3	3	89	6.69	96	2	3	2	3	1	1	17	4.4	99	98	1.23	34	112	138	0.7	203	1	19.9	76.8	96.8	115	52	2	3	144	5.5	90	240	1	26	26	18
111060	2	23	3	4	2	3	5.3	1.4	26.4	243	24	2	3	2	96	8.19	96	2	3	2	3	2	4	7	4	73	106	0.68	17	44	139	0.4	155	0	35	106.1	116.7	104	60	3	3	23.4	5.2	53	300	2	9	23	13
116917	2	79	2	1	1	1	4.7	0.3	6.4	187	35	2	3	3	107	10.44	96	2	3	2	3	1	3	16	3.3	105	104	0.7	13	69	140	0.5	163	1	34.4	123.8	122.9	102	55	2	3	124	5.3	48	240	1	20	24	20
115490	1	56	2	3	1	1	4.4	0.8	18.2	326	53	2	3	3	110	10.37	96	2	3	2	3	1	3	18	4.2	72	101	0.94	17	66	141	0.3	164	0	31.7	108	105.1	135	75	1	3	56.9	5.7	39	240	0	21	28	14
109307	1	47	1	2	2	3	4.5	0.9	20	261	47	2	3	3	103	8.23	96	2	3	2	3	1	3	14	4	72	104	0.71	32	189	142	0.4	159	1	24.6	87	93.4	115	71	3	3	1050	5.3	40	120	1	22	26	15
114818	1	45	3	6	2	3	3.3	0.3	9.1	241	53	2	3	3	120	11.08	96	2	3	2	3	2	4	22	4.4	209	101	0.75	19	55	139	0.3	181	0	24.1	93.2	99.2	124.78	75.276	3	3	90.9	5.7	40	300	2	17	25	13
113479	2	60	3	2	2	3	8.1	1.4	17.3	193	44	2	3	3	101	7.04	96	2	3	2	3	2	4	19	4.1	123	100	0.84	16	80	138	0.2	178	1	23.8	89.7	96	105	61	3	3	42.7	5.8	78	240	2	28	28	17
113740	2	63	3	6	1	1	8.8	0.3	3.4	360	10	2	3	3	128	11.01	96	2	3	2	3	2	4	27	3.9	98	105	0.93	90	93	143	0.8	164	0	32.7	108.2	111	124.78	75.276	2	3	463	5.1	57	9999	2	25	25	9
113980	2	43	1	2	1	1	5.6	0.3	5.4	302	23	1	2	1	169	16.52	96	2	3	2	3	2	4	40	3.7	107	101	0.42	54	15	137	0.7	184	0	25.3	83.7	100.3	107	60	0	0	2.91	7.9	60	180	2	20	21	11
112347	1	56	3	2	2	3	5.3	0.8	15.1	271	40	2	3	3	112	7.13	96	2	3	2	3	2	4	16	4.4	89	99	1.09	18	82	139	0.7	175	1	24.6	93.3	100.2	124.78	75.276	3	3	130	5.7	48	180	2	19	29	20
119067	2	47	3	2	2	3	3.4	0.5	14.7	159	101	2	3	3	93	3.83	96	2	3	2	3	2	4	25	4.4	90	102	0.86	10	130	139	1.1	167	2	23.6	80.2	98	104	57	3	3	21.9	5	62	420	2	39	26	11
117440	1	61	2	4	2	3	3.5	0.1	2.9	253	30	2	3	3	101	4.75	96	2	3	2	3	1	3	27	4.1	86	105	0.91	51	94	144	0.4	176	0	22.6	89.5	98.4	149	82	3	3	272	5.4	63	180	0	27	26	14
111343	2	67	3	6	1	1	4.3	0.3	7	288	21	1	2	1	116	6.07	96	2	3	2	3	2	4	9	3.4	45	101	0.78	8	89	139	1	200	1	34.3	108.2	115.2	152	74	1	2	114	6.1	78	300	2	11	23	9
115085	1	63	3	4	1	2	6.8	1.6	23.5	369	10	1	2	1	183	13.01	96	2	3	2	3	1	3	24	4	99	103	0.99	32	76	145	0.7	161	1	25.8	100	98	134	71	2	2	122	6.9	44	9999	0	20	29	13
110520	1	25	1	2	2	3	4.8	1.4	29.2	216	27	2	3	3	108	4.37	96	2	3	2	3	1	3	13	4.5	79	102	0.76	14	103	140	0.3	164	2	23.8	80.4	94.9	120	71	3	3	197	5.8	62	300	0	20	25	10
110578	1	66	3	4	1	1	5.1	1.4	27.5	278	33	1	1	2	215	6.1	96	2	3	2	3	1	1	9	3.5	87	103	2.62	43	50	140	0.3	169	3	31.7	108.9	112.7	138	65	1	0	123	10.8	50	360	0	13	26	27
112235	2	40	3	2	2	3	7.8	1.9	24.4	284	54	2	3	3	110	45.89	95	2	3	2	3	2	4	10	3.4	91	102	0.76	27	30	138	0.3	161	1	47.1	131.1	141.5	98	65	3	3	24.9	5.9	49	240	2	9	22	8
109426	2	61	3	2	1	1	4.4	0.7	15.9	323	57	2	3	2	101	26.34	95	2	3	2	3	2	4	20	4.1	60	103	0.63	16	113	146	0.4	165	2	27.9	97	101.2	128	84	1	3	44.6	5.9	52	480	2	19	29	12
114970	2	34	3	2	2	3	5.4	1	18.5	240	43	2	3	3	110	29.61	95	2	3	2	3	2	4	17	3.9	71	101	0.77	25	41	140	0.3	166	2	44.7	100.342	106.992	110	77	3	3	39.5	4.9	64	480	2	18	21	10
115440	2	80	2	6	2	3	5.7	0.9	15.8	264	23	2	3	3	82	11.07	95	2	3	2	3	2	4	19	3.8	114	104	1.14	197	85	140	0.3	178	1	29.2	102.5	108.1	96	51	3	3	417	5	55	300	2	37	24	28
112630	1	33	3	2	2	3	5.7	0.8	14	282	35	2	3	3	99	12.54	95	2	3	2	3	2	4	35	4.4	92	99	0.84	43	137	138	0.6	193	1	30.4	103.1	109.5	132	87	3	3	214	5.5	35	300	2	21	26	12
109805	2	43	2	2	2	3	6.7	1.7	25.4	351	19	2	3	3	105	14.59	95	2	3	2	3	2	4	7	3.2	82	105	0.72	15	19	141	0.2	167	1	51.3	137.6	141.1	115	71	3	3	4.76	5.6	59	540	2	11	24	7
116045	1	30	3	4	2	3	5.3	0.8	15.1	190	101	2	3	3	85	7.27	95	2	3	2	3	1	2	16	4.4	85	105	0.9	18	93	144	0.4	181	1	26.4	93.2	106.1	109	66	3	3	223	5	73	360	1	19	25	13
110552	2	34	1	2	2	3	4.8	0.2	4.2	266	28	2	3	3	104	13.28	95	2	3	2	3	1	3	11	3.5	91	102	0.51	11	23	140	0.2	168	1	33.5	100	119.4	110	73	3	3	5.69	5.8	46	720	0	15	26	15
109860	2	25	3	2	2	3	3.2	0.2	6.3	181	41	2	3	3	95	10.08	95	2	3	2	3	2	4	17	4.4	63	104	0.63	30	67	140	0.2	139	2	24	76.4	97.4	102	66	3	3	59.1	5.3	37	780	2	16	24	7
117738	2	25	3	5	2	3	4.1	0.5	12.2	166	45	2	3	3	89	6.06	95	2	3	2	3	1	3	20	4.1	58	100	0.97	12	84	138	0.4	195	1	24.8	88.5	100.8	106	74	3	3	33.7	5.2	100	420	1	19	24	15
111043	1	77	1	4	2	3	3.6	0.3	8.3	245	22	2	3	3	101	8.17	95	2	3	2	3	2	4	42	4.1	78	102	0.85	119	174	142	0.8	183	3	21.8	88.5	89.8	136	76	3	3	622	5.3	51	120	2	27	26	11
119183	2	25	3	4	2	3	3.9	0.7	17.9	189	41	2	3	3	90	5.72	95	2	3	2	3	2	4	14	4	52	102	0.74	21	104	139	0.4	161	2	24.5	76.1	94.2	108	71	3	3	62.1	4.7	58	540	2	14	26	8
112345	1	58	2	5	2	3	4.6	1	21.7	278	19	2	3	3	88	5.12	95	2	3	2	3	1	1	14	3.7	109	104	0.95	17	100	143	0.2	167	0	21.5	89.7	96.6	141	88	3	3	80	5.6	56	300	0	18	28	12
119788	1	80	1	6	2	3	5.6	1	17.9	272	17	2	3	3	119	10.58	95	2	3	2	3	1	3	8	3.9	79	102	1.05	33	110	141	0.7	162	0	25.8	103.7	100.7	124.78	75.276	3	3	108	5.6	50	360	0	14	26	12
117467	1	58	3	5	2	3	7.5	0.7	9.3	201	40	2	3	3	114	9.13	95	2	3	1	2	1	1	115	3.8	133	102	0.7	187	90	139	0.3	191	1	26	96.5	99.1	134	86	3	3	320	5.5	78	300	0	104	25	15
115331	2	50	1	2	1	1	4	0.3	7.5	273	9	2	3	2	100	6.34	95	2	3	2	3	1	3	35	4.2	65	97	0.8	55	109	134	0.5	172	2	31.4	102.5	104.7	120	81	0	3	99.9	5.5	51	480	0	19	25	16
115829	1	23	1	4	2	3	3.9	0.9	23.1	214	17	2	3	3	101	4.96	95	2	3	2	3	1	2	21	4.2	81	102	0.97	20	169	140	0.3	160	0	24.3	90.8	97.6	135	79	3	3	69.7	5.4	49	240	1	22	25	20
114576	2	35	3	2	2	3	5.1	0.7	13.7	205	26	2	3	3	90	3.38	95	2	3	2	3	1	3	12	4.6	65	104	0.84	10	166	143	2	160	2	27.4	96.2	112.2	124.78	75.276	3	3	87.9	5.2	58	60	0	14	27	12
111199	2	47	2	2	2	3	3.9	0.5	12.8	246	48	2	3	3	95	3.42	95	2	3	2	3	2	4	16	4.1	60	106	0.8	9	128	144	0.5	178	0	22.8	81	102.1	98	61	3	3	21.4	5.3	70	180	2	21	25	13
119293	1	68	2	1	1	1	3.8	0.5	13.2	208	113	3	3	2	114	4.02	95	2	3	2	3	1	1	6	3.8	299	99	1.02	17	137	140	1	147	0	24.4	98.1	96.9	148	72	2	3	511	6.2	38	180	0	13	29	7
112744	1	45	3	5	2	3	4.3	0.6	14	374	56	2	3	3	110	3.55	95	2	3	2	3	2	4	16	4.6	71	101	1.29	17	70	140	0.5	164	1	24.1	93.5	96.5	123	74	3	3	95.6	5.3	53	780	2	19	27	18
118748	1	31	2	2	2	3	5.2	1	19.2	181	37	2	3	3	102	2.47	95	2	3	2	3	1	3	10	4.9	81	102	0.83	12	68	142	0.6	167	0	15.5	67.2	80.1	117	75	3	3	96.5	5.3	65	180	1	18	23	9
118409	2	37	3	1	2	3	6.5	1.4	21.5	291	40	2	3	3	79	10.25	94	2	3	2	3	2	4	12	3.8	37	102	0.77	7	67	136	0.3	165	2	39.4	109	129.8	102	73	3	3	16.4	4.8	66	180	2	15	23	9
110120	2	34	3	6	1	1	4.1	0.3	7.3	271	23	2	3	3	117	27.42	94	2	3	2	3	1	3	58	3.7	71	102	0.8	26	67	139	0.4	168	0	37.8	117.2	127.5	124.78	75.276	0	3	93.2	6	41	300	0	35	23	15
118640	1	56	1	3	1	1	6.4	1.1	17.2	314	31	2	3	3	119	27.34	94	2	3	2	3	1	3	28	4.3	109	105	1.05	27	77	142	0.3	180	1	27.6	102.7	99.5	164	101	1	3	830	5.1	35	240	0	20	22	13
119170	1	65	3	4	2	3	4.9	1.9	38.8	340	31	2	3	3	102	17.9	94	2	3	2	3	1	2	15	4	72	101	1.03	18	61	142	0.4	148	1	44.1	143.6	139	146	79	3	3	188	6	32	720	1	20	26	11
119031	1	76	3	1	1	1	5.5	0.8	14.5	300	59	2	3	2	129	26.4	94	2	3	2	3	2	4	24	4	65	103	1.04	18	131	142	0.6	175	2	32.9	104.8	101	163	83	2	3	223	5.8	40	180	2	22	25	17
114512	2	30	2	3	1	1	4.4	1	22.7	335	92	1	2	2	86	9.13	94	2	3	2	3	1	1	10	3.6	72	104	0.53	31	40	141	0.2	154	0	36.2	114.3	115.8	118	82	0	0	126	5.5	42	60	0	15	22	9
111548	1	79	1	1	2	3	5	1.7	34	333	37	3	3	2	125	22.11	94	2	3	2	3	1	3	15	3.5	84	101	1.24	90	122	143	0.8	166	3	33.5	119.7	113.8	124.78	75.276	3	3	264	6.9	38	720	0	16	29	15
116869	2	70	3	3	1	1	3.8	0.7	18.4	319	23	2	3	3	96	11.6	94	2	3	2	3	1	3	19	3.9	83	97	0.73	27	77	138	0.3	164	1	29.1	106.6	106.6	133	72	1	3	84.4	5.8	54	180	1	16	25	9
111504	2	32	3	3	2	3	5	0.6	12	230	19	2	3	3	81	5.93	94	2	3	2	3	2	4	16	4.4	63	103	0.79	13	85	142	0.5	142	1	31.7	103	108	117	78	3	3	45.8	4.5	39	120	2	13	22	17
119512	1	71	3	6	1	1	4.4	0.7	15.9	287	26	2	3	2	120	15.48	94	2	3	2	3	2	4	14	4.3	70	104	0.94	12	72	142	0.3	153	2	24.4	91.1	100.3	141	73	1	3	63.7	5.8	51	240	2	20	25	9
117672	2	55	2	4	2	3	6.1	0.4	6.6	233	15	2	3	3	104	10.8	94	3	3	3	3	2	4	15	3.9	89	100	0.65	49	78	138	0.4	158	3	38.9	100.342	126.6	125	90	3	3	229	5.9	47	240	2	14	24	11
115030	2	68	3	1	2	3	5.4	0.4	7.4	316	26	2	3	3	91	7.15	94	2	3	1	3	1	3	12	3.5	67	105	0.57	27	87	140	0.3	170	0	31.2	107.2	110.7	120	73	3	3	99.3	5.5	60	60	0	15	24	19
118172	2	43	1	1	2	3	4.1	0.5	12.2	213	17	2	3	3	94	7.31	94	2	3	2	3	1	2	10	3.6	67	102	1	14	71	142	0.3	154	0	22.9	79.1	95	111	72	3	3	34.6	5.4	39	360	0	18	26	12
115346	2	39	3	3	1	1	5.6	1.3	23.2	234	16	2	3	3	104	9.13	94	2	3	2	3	2	4	15	3.7	51	103	0.71	33	16	141	0.4	150	0	30.7	101.6	110.2	103	68	0	3	9.38	5.4	31	300	2	14	25	7
109565	1	80	3	1	1	1	5.4	1	18.5	265	25	1	2	1	140	15.26	94	2	3	2	3	1	3	10	3.6	57	102	1.43	14	64	144	0.3	151	0	33.2	123.8	111.7	161	66	0	2	46.6	6.6	35	300	0	13	30	27
114505	2	41	2	3	2	3	4.6	0.6	13	273	25	2	3	3	105	7.95	94	2	3	2	3	2	4	11	4.2	43	102	0.78	14	89	138	0.6	158	1	24.6	85.9	97.2	110	65	3	3	121	4.9	56	60	2	15	24	12
111659	1	32	2	3	2	3	5.5	1	18.2	182	35	2	3	3	95	5.81	94	2	3	2	3	1	1	16	4.2	99	98	0.97	11	59	140	0.3	164	3	19.7	71.3	88.2	119	65	3	3	56.1	5.9	57	240	1	14	29	10
119262	1	51	3	1	1	1	8.6	2.3	26.7	296	51	1	2	1	137	12.7	94	2	3	2	3	1	1	23	3.8	98	108	0.95	11	70	141	0.2	181	0	41.9	124.6	135.2	100	60	1	1	57.1	6.3	61	90	0	23	19	29
118337	2	33	3	4	2	3	3.5	0.8	22.9	193	45	2	3	3	93	4.85	94	2	3	2	3	1	1	13	4.2	59	103	0.73	20	106	143	1	165	1	16.2	64.5	79.2	124.78	75.276	3	3	60.8	5.2	59	150	1	15	25	6
113633	1	29	3	3	2	3	3.4	0.3	8.8	244	19	2	3	3	105	5.76	94	2	3	2	3	1	3	34	4.3	98	101	0.77	20	93	138	0.7	161	2	24.4	89.7	100.4	102	63	3	3	198	5.4	44	480	1	23	27	10
118374	1	28	3	4	2	3	3	0.3	10	208	34	2	3	3	88	3.36	94	2	3	2	3	2	4	28	4.2	65	103	1.06	38	92	140	0.6	158	1	28.7	98.3	106	111	66	3	3	199	4.9	51	840	2	25	26	12
115097	2	64	3	6	1	1	4.5	0.7	15.6	213	24	2	3	2	98	4.65	94	2	3	2	3	2	4	12	4.4	47	101	1.05	18	48	143	0.9	174	3	24.7	77.2	103.9	151	85	1	3	55.3	5.8	71	10	2	27	32	15
114430	2	36	3	5	2	3	3	0.4	13.3	239	37	2	3	3	93	3.64	94	2	3	2	3	2	4	8	4.2	36	103	0.85	21	126	139	0.5	176	2	24.3	87.3	106.5	112	69	3	3	288	4.9	55	540	2	11	22	11
118770	1	68	3	1	1	1	8.9	1	11.2	308	52	1	2	1	252	18.05	94	2	3	2	3	2	4	22	3.7	91	99	1.58	93	55	138	0.3	174	3	29.735	114.6	112.2	148	77	2	1	65.3	9.7	32	180	2	17	21	22
117690	2	39	3	4	2	3	6	0.4	6.7	263	86	2	3	2	94	2.94	94	2	3	2	3	1	3	10	3.9	93	100	0.76	18	49	139	0.3	172	0	21.4	77.1	94.5	118	72	3	3	24.8	5.2	56	300	0	19	27	10
115767	2	47	2	5	2	3	5.4	0.5	9.3	203	35	2	3	3	96	2.55	94	2	3	2	3	1	1	19	3.8	96	99	0.71	25	76	139	0.3	176	0	20.7	79.5	91.8	144	92	3	3	55	5.2	55	300	1	30	27	9
109725	2	62	1	1	2	3	3.4	0.3	8.8	131	29	1	2	1	129	4.58	94	2	3	2	3	2	4	15	4	110	101	0.51	14	124	143	0.5	168	3	27.8	98.4	106.992	124.78	75.276	3	1	80	7	53	15	2	18	24	15
110770	1	67	1	4	1	1	4.9	0.9	18.4	201	34	3	3	2	103	2.28	94	2	3	2	3	1	3	7	3.8	62	105	1.11	14	76	143	0.3	189	1	24.1	85.2	98	119	75	1	3	61.4	5.7	84	180	1	20	26	20
113370	1	67	3	5	1	1	4.3	0.3	7	255	60	2	3	3	110	2.62	94	2	3	2	3	1	3	41	4.7	47	101	0.77	21	92	143	0.7	200	2	24.6	97.8	94.6	148	78	1	3	222	5.4	96	240	0	50	28	14
113973	2	62	3	1	1	1	5.5	0.8	14.5	337	33	2	3	3	108	54.72	93	2	3	2	3	2	4	28	3.8	130	102	0.72	46	77	138	0.4	164	3	30.6	96.1	99.1	120	86	1	3	302	6.1	46	240	2	42	28	9
115503	1	72	3	2	1	1	5.3	0.9	17	332	37	1	2	2	106	25.83	93	2	3	2	3	1	3	14	3.4	126	105	1.35	26	59	146	0.4	161	2	33.9	115	114.4	146	87	1	1	62.5	5.5	48	180	1	15	31	14
112273	2	21	3	3	2	3	6.7	0.6	9	269	8	2	3	3	112	27.21	93	2	3	2	3	2	4	13	3.9	65	102	0.67	9	48	142	0.5	155	1	32.3	98.5	116.4	93	65	3	3	19.1	5.3	54	600	2	16	28	8
113179	2	55	1	2	2	3	8.4	1.2	14.3	279	65	2	3	3	110	21.33	93	2	3	2	3	2	4	27	4	131	104	0.57	29	156	141	0.4	156	3	31.7	102.6	113.2	137	80	3	3	33.1	5.4	42	20	2	20	22	13
114062	2	33	3	6	2	3	3.2	0.3	9.4	311	53	2	3	3	82	8.53	93	2	3	2	3	2	4	8	3.4	79	104	0.63	6	47	141	0.6	160	0	40	120.8	126.9	124.78	75.276	3	3	7.58	5.3	52	383.833	2	13	24	12
110639	1	52	3	4	2	3	5.2	0.9	17.3	317	31	2	3	3	100	14.72	93	2	3	2	3	1	3	60	4.1	52	102	0.66	51	182	139	0.8	154	2	32.6	107.8	107.9	128	82	3	3	779	5.4	47	1020	1	33	25	17
111894	1	21	3	6	2	3	4	0.4	10	268	35	2	3	3	96	11.03	93	2	3	2	3	2	4	16	4.3	77	102	0.99	16	126	139	0.6	162	1	24.4	88.1	97.5	118	68	3	3	110	5.3	59	360	2	16	27	19
113250	1	31	3	2	2	3	3.3	0.8	24.2	243	45	2	3	3	90	8.57	93	2	3	2	3	2	4	15	4.1	70	99	1.02	8	103	138	0.6	149	2	29.4	101.5	105	117	59	3	3	162	4.9	46	720	2	17	27	13
115551	2	23	3	2	2	3	4.3	0.3	7	225	27	2	3	3	92	9.18	93	2	3	2	3	2	4	19	4	85	105	0.61	21	77	141	0.3	155	3	22.3	74.6	98.5	124.78	75.276	3	3	86.8	4.6	47	300	2	28	24	12
115796	2	40	2	3	2	3	2.9	0.6	20.7	100	66	2	3	3	99	11.11	93	2	3	2	3	2	4	27	3.6	75	105	0.83	44	125	141	0.5	193	3	35.9	111	122.4	114	86	3	3	120	5.3	88	300	2	22	26	6
116892	2	37	1	2	1	1	5.3	0.7	13.2	318	17	2	3	3	96	9.64	93	2	3	2	3	1	1	37	3.3	72	104	0.66	10	66	140	0.1	171	1	41.6	134.5	139.2	107	73	0	3	23	5.3	62	60	0	34	26	12
114973	1	80	1	3	1	1	5.3	0.2	3.8	243	39	2	3	3	114	14.49	93	2	3	2	3	2	4	12	4.5	101	102	1.1	24	92	143	0.4	159	3	27	98.4	102.3	135	58	2	3	496	5.4	48	300	2	15	30	13
114834	1	21	1	1	2	3	4.1	0.6	14.6	308	48	2	3	3	88	6.89	93	2	3	2	3	2	4	29	4.1	80	101	1.12	16	70	140	0.4	135	1	25.5	85.8	105.3	108	59	3	3	106	5.2	41	300	2	30	29	9
114822	2	63	3	3	1	1	2.3	0.2	8.7	300	46	2	3	2	143	20.29	93	2	3	2	3	1	3	22	3.7	86	102	0.92	23	67	141	0.2	161	2	38.6	116.5	126.1	145	78	1	3	214	6.9	43	600	0	19	27	14
115193	2	29	2	3	1	1	6.3	0.5	7.9	215	24	2	3	3	89	6.35	93	2	3	2	3	1	2	32	4.6	76	101	0.62	31	171	141	1.2	185	3	17.1	68.8	88.7	112	77	0	3	102	5	83	180	0	24	25	13
112186	2	51	2	6	1	1	5.6	1.2	21.4	219	70	2	3	3	102	9.11	93	2	3	2	3	2	4	15	4	102	102	0.7	37	67	140	0.3	190	0	27	98.5	102.1	124.78	75.276	1	3	74.8	5.3	73	300	2	24	22	12
109593	1	52	1	2	2	3	4.6	0.4	8.7	215	18	2	3	3	94	7.08	93	1	2	1	2	1	1	28	4	81	99	0.73	30	225	138	0.8	142	0	25	88	87.8	119	77	3	3	75.8	5.8	37	360	1	26	25	14
113123	2	33	3	3	2	3	5.2	0.7	13.5	210	76	2	3	3	88	5.47	93	2	3	2	3	2	4	12	4.1	77	102	0.64	6	93	142	0.4	188	1	24	86.2	101.8	90	58	3	3	28	5.1	84	240	2	17	26	11
114427	2	48	2	4	1	2	4.5	1.1	24.4	234	37	2	3	3	86	4.96	93	2	3	2	3	1	1	12	3.5	44	106	1.16	20	33	144	0.3	175	0	36.3	101.4	133.2	160	96	1	3	10.4	5.4	66	240	0	15	25	17
117603	1	24	1	3	2	3	5.1	0.4	7.8	146	53	2	3	3	95	6.52	93	2	3	2	3	2	4	18	4.7	70	97	0.86	15	83	138	0.4	147	0	18.9	68.5	88.4	115	70	3	3	147	4.7	39	420	2	19	29	18
118412	2	68	3	6	1	1	3.7	0.3	8.1	222	31	2	3	3	93	5.42	93	2	3	2	3	2	4	24	4.3	93	100	0.9	11	94	139	0.5	177	2	28.4	81.5	111.8	138	87	2	3	118	5.5	75	600	2	26	28	13
113972	1	35	2	3	2	3	5.8	0.3	5.2	274	12	2	3	3	108	7.73	93	2	3	2	3	2	4	27	4.1	48	105	0.86	29	101	147	0.4	148	1	28.5	95.6	106.4	124.78	75.276	3	3	96.4	5.5	41	240	2	15	28	13
114135	2	21	1	1	2	3	5.2	0.9	17.3	157	24	2	3	3	87	3.85	93	2	3	2	3	2	4	8	3.8	52	104	0.64	8	46	142	0.2	151	3	23.5	76.2	96.6	103	55	3	3	16.7	5.8	48	300	2	14	20	16
109635	2	40	2	2	2	3	5	0.9	18	226	37	2	3	3	102	5.49	93	2	3	2	3	2	4	16	4.1	54	99	0.7	13	129	139	0.4	165	3	33.6	101.1	118.8	102	78	3	3	130	5.5	54	120	2	18	28	15
112073	1	28	2	3	2	3	4.1	0.7	17.1	195	46	2	3	3	89	3.21	93	2	3	2	3	1	2	13	4.5	81	103	0.7	22	103	142	0.6	178	0	21.6	81.2	85.5	111	63	3	3	282	5.1	74	240	0	20	23	11
118879	2	36	3	3	2	3	4.8	0.6	12.5	162	33	2	3	2	104	5.03	93	2	3	2	3	2	4	9	4	46	101	0.7	17	162	136	0.4	182	2	23.1	82.5	95	80	50	3	3	184	5.2	66	300	2	16	25	11
111656	2	78	2	2	1	1	4.9	0.2	4.1	247	4	1	2	1	107	4.31	93	2	3	2	3	2	4	17	4.3	79	99	0.83	14	104	145	0.5	182	0	20.8	81.9	83.8	189	98	1	1	37.8	8.3	67	360	2	23	28	13
115266	1	80	2	2	2	3	7.6	1.2	15.8	250	31	3	3	1	164	9.82	93	2	3	2	3	1	3	11	4	69	100	0.82	16	97	138	0.5	168	1	25.8	105.2	99.8	122	69	3	3	33.2	7.2	56	360	1	18	27	18
115048	1	79	2	6	2	3	7.4	1.8	24.3	304	29	2	3	3	105	3.93	93	2	3	2	3	1	1	16	3.8	60	106	1.34	56	82	144	0.4	166	3	27.1	100.342	106.992	124.78	75.276	3	3	340	5.2	51	240	1	20	22	12
119350	2	56	2	1	2	3	5.4	0.8	14.8	184	42	2	3	3	102	3.42	93	2	3	2	3	1	2	26	3.5	118	101	1.02	57	22	142	0.3	155	1	19	72.1	90.6	96	59	3	3	199	5.8	48	30	1	37	24	12
118019	1	74	2	1	1	1	4	0.3	7.5	175	82	2	3	3	118	168.99	92	2	3	2	3	2	4	16	3.6	74	106	1.31	18	58	144	0.3	161	1	42.3	100.342	106.992	95	67	1	3	90.8	5.3	45	540	2	18	28	17
112901	2	61	3	1	1	1	5.7	0.6	10.5	381	37	2	3	2	141	71.75	92	2	3	2	3	1	3	31	4	101	100	0.86	26	83	141	0.5	157	2	43.2	131.9	131	147	96	1	3	102	6.4	37	360	0	24	28	13
115094	2	28	3	2	2	3	3.3	0.7	21.2	240	59	2	3	3	94	25.04	92	2	3	2	3	2	4	30	3.9	80	105	0.68	20	79	140	0.1	149	2	27.5	83.1	105.5	112	71	3	3	55.6	5.4	42	480	2	20	26	14
111476	2	47	1	4	1	1	6.5	0.8	12.3	273	18	3	3	2	104	27.66	92	2	3	2	3	1	3	16	3.4	37	104	0.8	51	28	141	0.1	149	3	42.7	121.2	128.8	112	78	1	3	23.8	5.8	31	420	0	13	24	14
118864	2	61	3	2	2	3	6.4	0.4	6.3	376	32	1	1	1	131	45.83	92	2	3	2	3	1	1	15	3.9	132	105	0.61	61	17	143	0.1	151	0	33.3	121	110.7	110	65	3	1	9.65	7	35	360	0	15	23	12
114944	1	37	2	2	2	3	7.8	1.6	20.5	244	70	2	3	3	103	26.77	92	2	3	2	3	2	4	85	4.4	50	101	1.01	50	105	141	0.3	150	1	36.2	115.9	111.4	125	87	3	3	775	5.9	39	120	2	51	25	14
111065	2	48	3	2	2	3	5.6	1.4	25	316	25	2	3	3	116	27.58	92	2	3	2	3	1	3	16	3.7	47	100	0.64	16	140	139	0.4	166	0	50.3	125.4	155.7	124.78	75.276	3	3	72.7	5	48	480	0	17	25	13
117858	2	60	3	4	1	1	3.7	1	27	312	36	2	3	2	110	23.69	92	2	3	2	3	1	1	17	3.9	73	106	0.79	45	127	144	0.6	186	1	31.5	109.7	123.9	186	96	1	3	154	5.8	72	600	0	24	24	13
114507	2	46	1	2	2	3	7.7	0.8	10.4	302	18	2	3	3	118	26.2	92	2	3	2	3	2	4	32	3.8	83	104	0.54	19	144	141	0.8	151	0	32.6	102.8	107.5	126	78	3	3	27.8	5.6	34	240	2	30	24	9
111400	2	28	3	2	2	3	4.7	0.2	4.3	220	27	2	3	3	96	15.33	92	2	3	2	3	2	4	13	4.1	89	103	0.56	24	44	141	0.3	155	2	39.3	110.5	130	119	92	3	3	37.7	5.8	49	480	2	15	26	10
112844	1	71	3	4	2	3	5.6	0.2	3.6	210	20	2	3	3	83	7.59	92	2	3	2	3	1	2	208	4	81	101	0.95	550	236	143	1.4	170	0	20	100.342	106.992	104	71	3	3	594	5.6	66	120	1	195	27	10
119325	1	71	2	2	2	3	6.2	1.6	25.8	392	41	1	2	1	120	21.08	92	2	3	2	3	1	3	37	4.1	39	99	1.21	21	77	140	0.6	162	1	37.3	130.1	123.6	110	63	3	1	132	7.3	39	360	1	30	27	21
111799	2	80	2	2	1	1	4.7	3.1	66	270	28	2	3	3	125	16.53	92	2	3	2	3	2	4	14	4	73	98	1.04	21	88	137	0.4	182	2	32.9	106.4	118.3	123	59	2	3	143	5.4	81	300	2	23	25	24
117886	2	71	2	6	1	1	5.9	0.4	6.8	348	24	1	2	1	111	10.61	92	2	3	2	3	2	4	11	4	88	102	0.94	16	77	142	0.3	154	0	28.9	99.7	104.1	136	73	2	2	51.7	6.5	49	60	2	13	27	13
116428	1	47	3	2	1	1	4.4	0.5	11.4	287	10	2	3	3	102	8.01	92	2	3	2	3	2	4	19	4.2	66	103	0.99	23	131	142	0.6	182	1	28.6	98.8	102.4	121	74	1	3	231	5.2	49	600	2	18	26	16
119164	1	68	1	2	1	1	4.5	0.5	11.1	400	8	1	2	1	160	19.7	92	2	3	2	3	1	3	34	4.4	62	102	0.77	36	104	140	0.5	166	0	31.4	111.4	99.4	150	87	1	1	253	6.7	36	480	0	22	21	16
112718	1	59	3	5	2	3	15.1	3.1	20.5	314	31	1	2	1	162	19.67	92	2	3	2	3	2	4	82	4.7	64	102	0.61	253	75	138	0.4	163	3	32	121.1	109.5	110	77	3	1	26.5	6.6	43	600	2	60	20	19
118863	2	58	3	5	1	1	3.4	0.3	8.8	283	25	2	3	3	101	7.28	92	2	3	2	3	2	4	18	4.3	112	103	0.93	129	104	142	0.4	204	2	22.5	86.6	104.7	117	72	1	3	71.9	5.9	95	480	2	24	27	18
109946	2	43	3	3	2	3	4	0.3	7.5	219	17	2	3	3	99	6.71	92	2	3	2	3	2	4	8	4	34	105	0.71	9	99	142	0.6	173	1	21.9	100.342	106.992	89	56	3	3	14	5.4	69	240	2	11	26	12
116509	1	49	3	2	1	1	3.8	0.6	15.8	318	49	2	3	3	148	15.53	92	2	3	2	3	2	4	26	4.7	86	102	1.31	41	157	144	0.4	161	2	26.1	103.7	105.6	124.78	75.276	0	3	156.023	6.4	42	960	2	20	23	14
111585	1	38	3	1	2	3	6.3	0.3	4.8	215	13	2	3	3	97	5.78	92	2	3	2	3	2	4	13	4.1	105	99	0.92	17	116	138	0.6	162	1	23.3	90.2	96.8	123	74	3	3	231	5.6	33	540	2	12	25	14
118610	1	59	3	4	2	3	7.3	0.8	11	205	22	2	3	3	94	5.26	92	2	3	2	3	2	4	24	4.3	41	104	0.8	32	88	142	0.5	159	2	24.9	100.6	100.4	114	66	3	3	264	5.3	55	300	2	28	26	17
110389	1	70	3	4	1	1	4.6	0.5	10.9	219	22	2	3	3	111	8.06	92	2	3	2	3	2	4	17	4.3	60	101	0.98	13	112	143	0.9	175	2	25.5	93.7	105.2	128	63	2	3	137	5.6	67	480	2	20	26	18
114632	2	49	3	1	1	1	7.8	0.8	10.3	400	0	2	3	3	118	8.81	92	2	3	2	3	1	1	70	3.8	111	103	0.9	140	86	142	0.5	154	0	42.3	131.4	140.5	166	115	0	3	120	6.2	44	540	1	36	24	11
116634	1	80	2	1	1	1	5.6	1	17.9	253	38	2	3	3	98	5.38	92	2	3	2	3	1	1	9	3.8	67	103	0.98	19	58	140	0.8	152	1	27.2	89.4	100.2	206	89	2	3	279	5.7	46	180	1	22	30	12
116327	1	51	2	4	1	1	5.2	0.7	13.5	226	27	2	3	3	95	4.46	92	2	3	2	3	2	4	16	4.6	58	102	1.03	24	49	140	0.3	186	1	26.5	86.9	96.7	151	89	1	3	52.2	5.3	93	120	2	19	23	20
114966	1	22	3	3	2	3	6	1.6	26.7	187	33	2	3	3	96	4.29	92	2	3	2	3	2	4	10	4.4	54	100	0.94	21	111	142	0.7	150	1	26.1	77.4	97	119	80	3	3	114	5.1	49	300	2	15	28	7
119400	1	45	2	2	1	1	8.6	0.8	9.3	363	20	1	1	1	274	24.94	92	2	3	2	3	1	3	52	3.2	133	99	0.86	622	59	140	0.4	174	1	41.3	137	134.2	126	81	0	1	164	14.9	56	120	1	19	27	11
111523	2	59	1	1	2	3	9.7	4.9	50.5	280	26	1	1	1	167	11.86	92	2	3	2	3	2	4	24	4	83	98	0.96	19	154	140	0.5	151	0	39.8	124.1	127.3	116	78	3	1	129	7.7	38	30	2	29	29	23
110899	2	29	3	3	2	3	3.1	0.8	25.8	221	70	2	3	3	100	3.65	92	2	3	2	3	2	4	16	3.8	80	103	0.7	25	130	139	0.4	170	3	34.5	107.8	134.4	105	74	3	3	40.4	5.4	66	480	2	17	24	14
115803	1	40	3	3	2	3	3.6	0.8	22.2	345	34	2	3	2	240	15.5	92	2	3	2	3	1	3	35	4.3	107	100	0.71	32	62	137	0.5	176	2	30.3	108.8	99.7	124	84	3	3	377	9.5	30	600	0	21	20	15
112466	1	29	1	3	2	3	5.8	0.1	1.7	377	39	2	3	3	130	121.42	91	2	3	2	3	1	3	50	4.1	101	105	0.74	126	106	141	0.4	159	0	37.9	109.5	112.1	116	67	3	3	635	5.5	29	180	1	26	24	13
117191	2	36	3	2	2	3	4	0.7	17.5	280	28	2	3	3	88	17.6	91	2	3	2	3	2	4	15	4	52	104	0.61	12	81	143	0.3	149	2	31.8	95	101.2	97	65	3	3	28.9	4.6	38	660	2	13	26	8
113510	2	68	2	2	1	1	8.2	0.8	9.8	343	20	1	2	1	112	28.24	91	2	3	2	3	2	4	18	4.4	64	102	0.86	22	53	141	0.2	151	2	31.5	112.1	110.8	136	78	0	1	71.3	6.2	41	240	2	19	26	17
119608	2	24	3	2	1	2	3.9	0.3	7.7	264	21	2	3	3	93	17.17	91	2	3	2	3	2	4	8	3.9	95	101	0.62	9	34	140	0.4	159	1	38.9	107	122.3	108	72	0	3	47.4	5.4	57	240	2	11	26	7
111550	2	76	2	2	2	3	9	1.5	16.7	298	36	2	3	2	103	19.24	91	2	3	2	3	2	4	28	4.3	67	102	0.8	26	98	144	0.6	171	3	30.5	104.5	113.4	124	68	3	3	70.7	6	44	300	2	20	26	21
113560	2	61	1	2	1	1	3	0.6	20	249	18	2	3	3	89	11.94	91	2	3	2	3	1	3	10	4.1	73	105	0.79	13	73	142	0.4	162	1	28.5	104.4	108.9	144	82	1	3	62.9	5.3	54	30	1	14	24	11
113794	2	35	1	6	2	3	4.9	0.5	10.2	254	32	2	3	2	109	19.52	91	2	3	2	3	2	4	11	3.9	43	102	0.61	22	49	140	0.3	166	2	25.3	100.342	106.992	124.78	75.276	3	3	64.8	5.4	34	420	2	14	24	9
110576	2	37	2	3	2	3	4.3	0.4	9.3	291	48	2	3	3	93	12.48	91	2	3	2	3	2	4	17	3.8	57	103	0.72	12	49	140	0.2	174	2	29.7	101.5	109.6	110	72	3	3	14.5	4.7	55	300	2	19	21	13
110835	2	50	1	5	2	3	3.3	0.5	15.2	228	71	2	3	3	107	17.9	91	2	3	2	3	2	4	13	3.4	79	106	0.55	20	41	141	0.2	169	0	34.2	110.4	118	115	72	3	3	14.8	5.5	57	180	2	15	23	5
115229	2	20	3	2	2	3	5.9	0.9	15.3	212	66	2	3	3	103	15.68	91	2	3	2	3	1	1	12	3.7	67	107	0.64	12	71	144	0.4	156	1	31	97.7	117.5	98	63	3	3	29.2	5	44	60	0	12	25	10
117328	1	32	3	1	1	1	7.8	0.5	6.4	319	19	1	2	2	112	17.37	91	2	3	2	3	2	4	10	3.7	97	102	0.78	25	99	142	0.6	169	0	45.7	136.8	140.1	130	84	0	0	252	6	65	480	2	12	27	13
110876	1	56	2	2	2	3	5	0.4	8	253	22	2	3	3	95	11.34	91	2	3	2	3	2	4	15	4	75	105	0.91	16	102	140	1.3	152	0	30.7	101.4	103.5	145	76	3	3	103	5.3	43	180	2	20	25	13
110760	1	28	2	4	2	3	6.8	0.6	8.8	317	27	2	3	3	96	9.2	91	2	3	2	3	1	3	18	3.9	78	103	0.88	16	127	142	0.5	165	2	31.3	104.7	111	119	73	3	3	240	5.4	61	180	1	18	23	13
119328	2	25	3	4	2	3	3	0.5	16.7	202	66	2	3	3	100	10.3	91	2	3	2	3	2	4	12	4.5	59	102	0.79	11	106	136	0.4	162	2	23.6	77	103.6	117	76	3	3	41.2	5.6	58	420	2	15	19	15
115757	1	80	2	1	1	2	5.6	0.6	10.7	196	15	2	3	3	116	11.71	91	2	3	2	3	2	4	15	3.9	178	105	1.07	7	81	141	0.4	140	0	27.5	109	104.4	132	63	0	3	69.1	6.1	37	540	2	19	23	12
109939	2	37	1	6	2	3	3.3	0.4	12.1	233	15	2	3	3	97	6.96	91	2	3	2	3	2	4	10	4.1	92	105	0.45	10	55	142	0.2	153	3	23.5	87.3	94.4	124.78	75.276	3	3	24.7	5.1	54	60	2	15	24	9
113178	2	46	3	2	2	3	5.4	0.4	7.4	295	29	2	3	3	92	5.79	91	2	3	2	3	2	4	11	3.2	90	103	0.81	14	41	140	0.3	169	1	46.4	127.6	143	118	60	3	3	10.2	5.7	70	180	2	15	26	7
111365	2	34	3	3	2	3	3.8	0.6	15.8	162	22	2	3	3	95	6.31	91	2	3	2	3	2	4	13	4	58	100	0.78	9	123	139	0.5	192	2	28.3	97	107.7	105	78	3	3	18.9	5.2	90	600	2	22	24	13
113813	1	20	3	1	2	3	6.1	1	16.4	243	59	2	3	3	86	4.25	91	2	3	2	3	2	4	17	4.5	103	101	0.97	18	80	140	1.3	146	2	29.4	88	109.2	112	58	3	3	131	4.7	41	180	2	23	26	9
116500	1	50	1	1	1	1	4.3	1	23.3	250	71	1	2	2	112	9.04	91	2	3	2	3	1	3	17	3.9	87	103	0.8	17	89	142	0.3	145	3	38.9	125	119.6	103	52	1	1	78.9	5.4	39	120	0	16	24	14
115989	1	64	1	3	1	1	5.4	0.9	16.7	297	33	1	2	1	122	10.36	91	2	3	2	3	2	4	14	4	114	99	0.86	33	113	140	1.1	178	2	27.7	108.1	106.992	138	98	1	1	120	5.2	68	660	2	13	27	8
118305	2	77	3	2	1	1	3.7	0.8	21.6	292	55	1	2	1	100	5.97	91	2	3	2	3	2	4	17	3.9	49	100	0.96	13	84	139	0.2	167	2	32.4	96.2	109.2	101	47	2	2	49.4	5.9	64	360	2	25	25	20
118315	1	29	3	2	2	3	4.6	0.6	13	247	25	2	3	3	104	6.29	91	2	3	2	3	2	4	13	4.1	55	103	0.9	13	54	143	0.3	145	2	20.6	78.5	90.6	109	69	3	3	87.6	5.2	39	120	2	16	27	13
110287	1	68	3	5	2	3	3.7	0.4	10.8	312	42	2	3	3	119	8.22	91	2	3	2	3	1	3	35	4.4	81	103	0.8	38	79	141	0.5	160	2	26.5	97.3	99.4	129	78	3	3	349	5.5	55	720	0	33	24	14
110272	1	45	2	1	2	3	4	0.4	10	140	36	2	3	3	112	6.65	91	2	3	2	3	1	3	25	4.3	71	103	1.03	30	141	140	0.7	165	1	27.2	103.5	103.9	114	74	3	3	215	5.3	59	300	1	16	23	21
117168	2	44	2	2	2	3	5.6	0.8	14.3	323	52	2	3	3	107	5.92	91	2	3	2	3	2	4	20	3.3	141	104	0.3	53	128	139	0.5	165	0	30.9	107	113.1	135	71	3	3	66.9	5.4	67	120	2	23	22	13
112839	2	28	3	4	2	3	5.1	0.8	15.7	207	51	2	3	3	87	3.03	91	2	3	2	3	2	4	14	3.7	62	99	0.68	16	67	137	0.3	172	1	18.4	69.4	89	102	63	3	3	48.9	5	66	720	2	17	25	11
113578	1	26	3	2	2	3	4.2	0.7	16.7	184	23	2	3	3	94	3.45	91	2	3	2	3	2	4	13	4.5	43	97	1.15	20	98	137	0.7	152	1	24.5	82.7	100.5	97	59	3	3	194	5.842	48	900	2	15	30	14
114493	2	45	3	1	1	1	7.3	2	27.4	299	25	2	3	2	179	12.58	91	2	3	2	3	1	1	10	4	98	101	0.85	24	89	140	0.5	150	0	38.7	123.4	131.7	123	92	0	3	25.9	8.2	42	240	0	12	23	16
117052	1	80	1	2	1	1	3.8	0.2	5.3	210	32	2	3	3	115	4.67	91	2	3	2	3	1	1	9	3.6	101	96	1.21	21	39	134	0.2	172	0	21.3	85.4	92	153	70	1	3	30.6	6.1	68	60	0	18	23	13
113129	1	79	1	4	2	3	5.4	1	18.5	224	56	2	3	3	99	2.59	91	2	3	2	3	1	3	14	3.9	51	101	0.99	21	93	142	0.6	169	1	24.4	90.3	88.5	124.78	75.276	3	3	250	5.1	64	240	0	19	27	17
114417	1	42	3	5	1	1	6	0.8	13.3	234	18	2	3	2	96	27	90	2	3	2	3	2	4	35	4.2	67	102	1.06	25	136	141	0.4	163	2	35.9	116.4	111	147	93	1	3	291	5.7	42	180	2	22	20	18
116700	2	24	3	6	2	3	7.3	0.6	8.2	270	61	2	3	3	114	39.65	90	2	3	2	3	2	4	39	3.8	66	101	0.6	36	55	143	0.3	135	1	35.8	125.7	117.6	102	71	3	3	200	5.9	36	480	2	28	22	11
113706	1	48	3	2	2	3	6.1	0.9	14.8	236	43	2	3	3	98	15.57	90	2	3	2	3	2	4	10	4	72	103	0.91	34	82	140	0.6	147	2	32.4	114.6	108.1	130	84	3	3	87.1	5.5	42	240	2	16	25	11
111332	2	57	3	5	2	3	3.7	0.7	18.9	178	89	2	3	3	93	11.91	90	2	3	2	3	2	4	13	4	47	102	0.71	16	156	143	0.7	182	0	20.5	77.9	97.4	97	64	3	3	26.1	5.3	80	60	2	20	28	15
117210	2	63	1	6	2	3	8.3	2.4	28.9	279	21	2	3	3	116	20.13	90	2	3	3	3	2	4	17	3.8	142	102	0.51	17	51	140	0.3	160	2	32.7	109.7	115	128	74	3	3	58.6	5.9	59	240	2	20	28	9
114682	2	56	3	2	2	3	5.3	1.1	20.8	309	20	2	3	3	97	12.68	90	2	3	2	3	2	4	17	3.8	70	104	0.89	24	73	142	0.2	167	2	32.2	102.5	108.9	150	90	3	3	184	5.7	55	240	2	18	30	12
117942	2	36	3	6	2	3	4.8	1.3	27.1	248	22	2	3	3	89	8.12	90	2	3	2	3	2	4	10	3.7	69	102	0.65	8	77	140	0.7	155	1	40.9	119.8	128.9	100	77	3	3	49.9	5.3	48	240	2	10	27	12
117359	1	59	2	1	1	1	4.9	1	20.4	319	63	2	3	3	115	15.58	90	2	3	2	3	1	3	21	4	76	105	0.98	120	89	144	0.5	149	0	38.2	128.6	120.6	124.78	75.276	1	3	43	6.6	35	360	0	20	23	12
116074	2	27	3	3	2	3	3.4	0.2	5.9	171	56	2	3	3	95	9.51	90	2	3	2	3	2	4	10	4.4	53	101	0.79	10	84	137	1	174	2	27.2	86.7	108	113	76	3	3	86.3	4.8	69	660	2	16	22	18
110332	2	49	3	4	1	1	3.7	0.5	13.5	207	68	2	3	3	97	9.48	90	2	3	2	3	1	3	17	3.7	94	101.7	0.89	40	70	143	0.5	191	1	46.2	163.7	156.2	127	102	1	3	144	5.3	89	300	0	20	28	10
118298	1	67	3	3	1	1	5.5	0.7	12.7	274	53	2	3	3	119	14.38	90	2	3	2	3	1	3	17	4.1	63	103	0.83	26	101	144	0.6	161	2	30.9	111.1	110.6	125	73	1	3	35.2	5.8	50	240	0	21	29	16
116961	1	60	1	1	2	3	3	0.1	3.3	193	72	2	3	3	88	6.23	90	2	3	2	3	2	4	18	3.7	85	104	0.86	16	118	140	0.2	159	1	29.3	106	103.4	105	61	3	3	101	5.4	31	180	2	21	26	21
119229	1	29	3	3	2	3	6.1	0.8	13.1	292	19	2	3	3	105	9.65	90	2	3	2	3	2	4	56	4.1	58	105	0.31	25	61	145	0.7	149	1	25.1	93.4	94	123	82	3	3	254	5.3	37	480	2	54	24	13
118491	1	72	1	4	1	1	4.4	0.8	18.2	204	28	2	3	3	89	4.99	90	2	3	2	3	1	3	16	4.4	64	105	0.91	23	106	141	0.7	154	0	27.6	93.2	94.5	121	62	1	3	159	5.7	48	300	0	21	23	12
111270	1	24	1	3	2	3	8.9	1	11.2	194	41	2	3	3	93	5.62	90	2	3	2	3	1	1	28	4.3	80	106	0.75	18	117	144	0.5	156	0	19.2	71	86.1	130	85	3	3	112	5.4	56	600	0	20	26	12
113175	2	71	3	5	2	3	2.5	0.2	8	338	34	2	3	3	95	5.76	90	2	3	2	3	2	4	30	4	101	101	0.73	30	125	138	1	202	2	28.9	104	109	125	61	3	3	105	5.1	95	240	2	28	24	16
116352	1	26	3	3	2	3	4	0.3	7.5	178	31	2	3	3	92	4.91	90	2	3	2	3	2	4	25	4.6	57	102	0.8	10	63	143	0.4	167	1	22.4	77.3	91.9	111	62	3	3	86.3	4.8	53	240	2	25	21	15
118450	1	21	3	2	2	3	4.9	0.3	6.1	208	33	2	3	3	107	7.12	90	2	3	2	3	1	3	21	4.8	55	100	0.84	26	184	140	1.5	150	2	26.6	94	99.5	125	73	3	3	194	5.1	51	360	0	21	29	12
113987	1	33	3	3	2	3	4.6	1.1	23.9	210	37	2	3	3	94	4.81	90	2	3	2	3	1	3	20	4.5	45	98	1.17	16	97	140	1.4	174	2	24.8	87	104	119	70	3	3	209	4.9	70	600	0	24	27	20
118628	2	44	2	3	2	3	5.6	0.7	12.5	240	28	2	3	3	93	4.23	90	2	3	2	3	1	1	26	3.6	47	104	1	7	120	144	0.5	162	0	34	113.6	123.1	109	74	3	3	35.7	4.8	51	480	0	26	27	10
112327	1	57	3	2	1	1	4.1	0.5	12.2	323	41	2	3	3	116	7.22	90	2	3	2	3	2	4	38	3.9	98	99	0.77	52	92	145	0.6	158	2	37.4	121.3	125.8	118	73	1	3	209	5.8	46	540	2	27	29	14
115126	1	59	3	1	1	1	3.6	0.5	13.9	193	66	3	3	2	96	3.97	90	2	3	2	3	1	1	14	4.3	77	101	0.92	16	82	141	0.5	156	1	22.7	93.3	97.3	106	63	1	3	162	5.9	35	360	0	13	23	25
117856	2	50	3	2	2	3	3.8	0.6	15.8	203	35	2	3	3	93	3.13	90	2	3	2	3	2	4	8	4.4	94	101	0.42	14	44	144	0.3	176	0	15.8	69.1	86.5	146	91	3	3	18.1	5.5	80	300	2	17	27	8
115518	2	63	3	1	1	1	6.3	1.5	23.8	263	27	1	1	2	120	5.33	90	3	3	3	3	3	4	8	3	83	99	1.15	28	61	141	0.5	168	3	34.5	111	116.5	188	94	0	1	199	6.3	61	720	2	13	28	18
117575	2	61	2	1	1	1	14.3	2.5	17.5	209	41	2	3	3	102	2.95	90	2	3	2	3	1	1	10	4.2	96	99	0.8	15	75	143	0.3	174	1	31.8	108.4	117.8	122	73	1	3	105	6.2	66	720	0	15	30	17
113431	1	26	2	4	2	3	4.3	0.6	14	163	31	2	3	3	92	1.49	90	2	3	2	3	2	4	15	4.3	70	102	1.25	29	147	140	0.4	197	2	25.1	80.8	97.7	142	72	3	3	192	5.1	88	180	2	20	26	19
111058	2	32	1	6	2	3	10.5	1.7	16.2	325	61	2	3	3	111	30.82	89	2	3	2	3	2	4	68	3.7	80	105	0.52	47	72	143	0.3	153	3	41.6	121.9	129	103	67	3	3	86.5	5.5	50	420	2	27	24	9
111551	2	39	1	1	2	3	3	0.4	13.3	311	27	2	3	3	100	18.12	89	2	3	2	3	2	4	17	3.9	92	105	0.65	23	99	140	0.9	152	0	28	92.5	99.4	124.78	75.276	3	3	18.4	5.1	50	170	2	14	23	14
109746	1	47	3	2	1	1	5.1	1.1	21.6	361	36	2	3	3	112	23.63	89	2	3	2	3	1	2	19	3.6	124	103	0.84	49	66	140	0.2	160	2	35.2	126.6	112	131	85	0	3	66.2	5.7	59	660	1	15	23	15
110751	2	69	1	1	1	1	5.1	1.2	23.5	362	31	2	3	3	120	23.9	89	2	3	2	3	1	3	17	3.7	83	99	0.94	16	60	139	0.3	159	0	41.4	127.1	147	127	72	2	3	102	6	47	60	1	14	27	20
112960	2	38	3	2	2	3	5.8	0.8	13.8	217	24	2	3	3	87	9.62	89	2	3	2	3	2	4	11	3.6	79	104	0.51	11	23	139	0.2	158	1	29.3	94.5	102	108	65	3	3	6.99	5.7	46	180	2	13	22	13
117447	2	42	2	3	2	3	4.2	0.6	14.3	249	29	2	3	3	89	9.88	89	2	3	2	3	2	4	17	3.9	55	103	0.77	20	63	141	0.2	165	2	28	88.7	108.9	113	79	3	3	14	5	52	420	2	18	24	9
111824	1	63	3	1	2	3	4.1	1	24.4	219	53	3	3	2	127	17.25	89	2	3	2	3	1	1	32	4.4	94	100	0.85	235	113	142	0.7	171	1	24	83.2	93.3	155	73	3	3	524	6	65	480	1	24	29	12
114078	2	32	3	6	2	3	3.5	0.2	5.7	190	53	2	3	3	106	11.16	89	2	3	2	3	2	4	9	4	70	103	0.46	19	97	145	0.6	155	2	24	77.5	93.6	107	68	3	3	31	5.1	53	120	2	12	27	11
117556	2	39	2	2	2	3	4.4	0.3	6.8	305	14	2	3	3	100	9.24	89	2	3	2	3	1	1	14	3.3	83	103	0.65	14	20	140	0.1	149	1	30.8	104.8	112.1	111	72	3	3	14	5.2	34	180	0	16	25	6
118259	2	20	2	6	2	3	7.5	0.5	6.7	226	27	2	3	3	90	6.69	89	2	3	2	3	2	4	15	3.9	91	105	0.79	12	34	141	0.2	143	3	37.3	112.1	113.8	107	83	3	3	35.2	5.1	39	15	2	15	26	14
119040	2	73	3	5	2	3	4.6	1	21.7	187	23	2	3	3	107	9.78	89	2	3	2	3	1	3	22	4.1	47	102	0.85	18	89	141	0.4	182	1	26	92.3	108.3	124.78	75.276	3	3	117	5.6	79	60	1	20	25	20
109685	1	38	3	2	2	3	5.3	0.9	17	314	50	2	3	3	114	10.86	89	2	3	2	3	2	4	22	4.3	115	104	0.85	13	116	140	0.8	150	2	23	86.9	91.2	128	86	3	3	101	5.7	44	600	2	21	24	13
119157	2	74	1	1	1	1	4.3	0.8	18.6	242	54	1	1	1	140	16.38	89	2	3	2	3	2	4	7	3.4	83	96	1.23	19	40	140	0.3	151	2	34.8	115.2	121.1	166	75	2	1	114	9.3	46	120	2	10	26	24
112349	2	80	3	1	1	1	4.6	0.9	19.6	301	79	1	1	2	186	25.51	89	2	3	2	3	2	4	13	4	74	100	1.97	24	93	141	0.3	174	1	35.4	116.5	124.4	136	83	1	1	84.3	7	58	360	2	16	22	35
115959	1	20	3	2	2	3	4.4	0.8	18.2	210	48	2	3	3	101	7.57	89	2	3	2	3	2	4	11	4.6	87	101	0.92	7	106	141	1	158	0	20.5	76.7	94.5	125	75	3	3	99	5	48	300	2	18	25	9
110995	2	28	3	4	2	3	2.9	0.4	13.8	202	20	2	3	3	100	6.83	89	2	3	2	3	1	3	12	4	79	99	0.68	9	53	138	0.5	170	1	21.3	79.6	88	112	67	3	3	57.5	4.7	64	240	0	18	27	9
114782	1	24	3	4	2	3	6.5	1	15.4	217	42	2	3	3	82	3.5	89	2	3	2	3	2	4	15	4.9	40	99	0.92	23	103	139	0.7	195	2	22.8	87.9	98.6	141	76	3	3	228	4.9	93	360	2	20	24	19
118789	1	32	2	3	2	3	9.9	1.7	17.2	239	34	2	3	3	105	7.63	89	2	3	2	3	2	4	29	4.2	53	106	1.13	24	90	142	0.4	158	3	35.8	104.3	120.2	132	63	3	3	205	5	59	180	2	27	19	15
110778	1	80	3	1	2	3	3.9	0.9	23.1	324	26	1	1	2	135	12.8	89	2	3	2	3	1	3	13	3.6	99	102	1.79	18	54	138	0.4	143	2	36.9	127.5	122	121	59	3	1	24	6.8	35	240	1	18	23	16
110929	1	80	3	5	2	3	5.3	1.4	26.4	326	19	2	3	3	97	5.95	89	2	3	2	3	1	3	15	3.2	151	101	1.05	17	66	141	0.7	166	2	31.7	112.4	113.7	124	71	3	3	473	5.2	66	360	1	23	22	15
119030	1	67	3	1	1	1	4.1	0.7	17.1	215	80	2	3	3	114	8.68	89	2	3	2	3	1	1	14	4.1	69	101	0.95	13	105	141	0.5	158	3	24.8	101.6	101.9	136	78	2	3	88.2	5.3	62	240	1	24	28	14
117310	1	71	2	1	1	1	6.3	1	15.9	353	33	1	2	1	142	10.61	89	2	3	2	3	1	3	26	4.3	73	102	1.15	40	125	139	0.8	152	0	35.2	127	113.1	145	78	1	2	590	5.6	41	600	0	25	25	19
109512	1	42	3	3	2	3	3.8	0.9	23.7	270	30	2	3	3	108	5.59	89	2	3	2	3	2	4	24	3.9	71	103	1.32	23	146	138	0.8	144	2	38.5	112.5	125.6	112	61	3	3	158	6	42	720	2	39	24	14
119497	1	24	3	4	2	3	4.2	0.4	9.5	203	41	2	3	3	99	4.35	89	2	3	2	3	2	4	12	4.6	51	100	0.89	14	164	138	1.1	141	3	24.4	89.4	100	131	82	3	3	76.1	5.5	37	120	2	18	25	11
112341	2	29	3	6	2	3	3.1	0.2	6.5	151	12	2	3	3	93	3.28	89	2	3	2	3	1	3	12	4.1	43	106	0.81	8	56	142	1.4	179	3	21.6	100.342	106.992	124.78	75.276	3	3	65.5	5	79	120	0	16	23	14
114626	2	53	2	2	1	1	4.3	1.3	30.2	220	72	2	3	3	104	4.11	89	2	3	2	3	1	3	12	4.1	89	105	0.87	21	114	143	0.3	178	3	38.2	112.7	116.9	145	96	1	3	61.5	5.6	73	120	0	15	25	13
119207	2	45	3	6	2	3	5	0.9	18	201	25	2	3	3	94	2.46	89	2	3	2	3	2	4	13	4.2	65	99	0.56	15	205	137	0.4	167	1	24.4	81.5	102.5	123	73	3	3	19	5.3	62	420	2	15	27	17
119540	1	70	3	1	2	3	7.8	2	25.6	271	35	1	2	1	184	8.7	89	2	3	2	3	1	1	16	4.4	81	97	0.96	12	75	139	2.2	143	1	28.2	115	109.8	107	76	3	2	172	5.6	39	300	1	17	26	26
112206	1	22	3	4	2	3	3.8	0.6	15.8	198	67	1	1	2	166	3.92	89	2	3	2	3	2	4	19	4.3	69	100	0.93	13	105	139	0.6	155	1	20.9	78.6	92.7	147	71	3	0	105	6.9	55	240	2	23	24	12
116873	2	33	3	4	2	3	4.9	1.1	22.4	224	39	2	3	3	131	39.91	88	2	3	2	3	1	2	27	3.7	68	101	0.75	79	22	139	0.3	166	0	25.6	74.3	92.6	123	84	3	3	9.6	5.8	67	120	0	42	25	12
115575	2	69	3	5	1	1	6.9	0.5	7.2	330	22	1	2	1	101	16.49	88	2	3	2	3	1	3	16	3.6	70	101	0.73	27	58	139	0.2	160	2	34.8	112	120.6	94	62	2	2	159	6.1	70	600	1	16	25	18
112908	1	77	3	1	1	1	4.7	0.8	17	311	36	2	3	3	130	26.32	88	2	3	2	3	1	3	21	4.7	57	100	0.74	24	77	139	1	165	1	32.2	114.3	108.3	140	72	2	3	413	5.9	46	600	0	18	23	20
119646	2	36	3	2	2	3	4.3	0.4	9.3	254	21	2	3	3	97	12.12	88	2	3	2	3	1	3	17	4.2	94	99	0.56	14	80	138	0.2	163	1	30	97.1	114.7	110	64	3	3	87.4	5.3	47	180	1	14	26	10
109645	2	62	2	1	1	1	3.3	0.7	21.2	292	31	2	3	3	91	9.02	88	2	3	2	3	2	4	12	3.7	139	105	0.74	21	47	143	0.2	169	0	29.9	99.8	106.2	135	79	2	3	10.4	5.6	66	180	2	16	25	16
116277	2	60	1	6	1	1	4	2	50	307	45	2	3	3	119	17.64	88	2	3	2	3	2	4	13	3.7	106	99	0.76	35	71	142	0.7	162	0	38.6	116.2	125.2	161	91	1	3	8.95	6.4	50	240	2	18	30	13
112569	2	46	1	6	2	3	6.3	0.8	12.7	258	28	2	3	3	90	8.13	88	2	3	2	3	1	1	14	3.6	49	104	0.65	20	110	139	0.3	158	0	28.7	92.5	100.5	124.78	75.276	3	3	42	5.2	48	240	1	17	24	15
115338	2	49	3	2	2	3	3.7	0.5	13.5	172	8	2	3	3	95	8.32	88	2	3	2	3	1	3	12	3.8	76	102	0.71	13	66	140	0.5	171	2	26.4	86.1	105.3	92	59	3	3	10.9	5.4	76	660	1	21	24	12
110029	1	42	3	5	2	3	4.6	0.5	10.9	334	38	2	3	3	103	9.97	88	2	3	2	3	2	4	88	4	53	103	0.73	55	130	142	0.5	159	2	31.9	106.9	110.1	127	81	3	3	383	5.5	39	600	2	37	26	14
115309	1	71	3	2	2	3	4.8	0.4	8.3	237	30	1	1	1	100	8.96	88	2	3	2	3	2	4	19	4	79	100	0.88	15	91	139	0.7	154	2	22.4	89.2	94.4	128	63	3	0	24.7	6.3	50	180	2	26	27	13
114690	2	41	2	3	2	3	5.3	0.4	7.5	180	37	2	3	3	108	10.7	88	2	3	2	3	2	4	7	4.1	68	101	0.79	20	36	137	0.4	164	0	26.1	86.3	104.5	129	85	3	3	9.06	5.1	63	120	2	17	24	9
112948	1	30	3	4	2	3	4.4	0.4	9.1	192	32	2	3	3	86	4.93	88	2	3	2	3	2	4	18	4.2	105	100	1	18	35	139	0.8	153	2	26	88.9	97.8	122	66	3	3	299	5.1	51	180	2	21	25	15
116129	1	62	3	3	1	1	8.7	1.1	12.6	266	35	2	3	2	122	12.18	88	2	3	2	3	1	3	21	3.9	86	97	0.79	71	72	138	0.3	156	1	29.8	112.5	112.7	130	67	1	3	168	6.4	51	300	1	19	29	8
115365	2	38	3	2	2	3	3.8	1	26.3	272	33	2	3	3	93	5.83	88	2	3	2	3	2	4	13	4.2	80	103	0.85	18	138	140	0.7	160	2	23.2	80.9	106.8	99	60	3	3	98	4.5	61	420	2	16	21	11
118285	1	70	3	5	1	1	5.1	0.6	11.8	264	29	2	3	1	121	11.14	88	2	3	2	3	1	3	33	4.5	84	100	0.93	52	160	139	0.7	177	1	26.7	98.5	100.7	149	78	1	3	149	6.1	61	360	1	30	26	22
113415	2	30	3	2	2	3	5.4	0.7	13	265	25	2	3	3	96	5.89	88	2	3	2	3	2	4	15	3.7	76	103	0.75	23	54	142	0.4	155	2	28.1	97.8	106.1	93	57	3	3	27.6	5.2	56	480	2	20	29	10
115036	2	54	3	2	2	3	5.7	0.5	8.8	240	26	2	3	3	90	4.72	88	2	3	2	3	2	4	17	3.8	47	101	0.82	17	79	136	0.5	172	2	23.6	80.5	97.7	156	86	3	3	12.8	5.3	73	720	2	18	23	15
117285	1	28	2	4	2	3	3.8	0.4	10.5	234	24	2	3	3	89	4.34	88	2	3	2	3	2	4	27	4.8	85	99	0.9	19	64	143	0.3	154	0	23.9	88.4	95.6	125	80	3	3	194	5.2	52	180	2	29	27	17
114346	2	74	3	2	2	3	7.3	0.7	9.6	171	26	1	2	1	137	11.93	88	2	3	2	3	2	4	14	3.6	62	102	0.84	21	80	141	0.6	167	2	30.6	104.3	111.2	130	79	3	2	76.5	6.5	61	840	2	16	27	15
114058	1	80	2	6	2	3	5.9	0.4	6.8	143	92	2	3	3	113	7.19	88	2	3	2	3	2	4	12	3.2	97	103	1.09	10	53	144	0.6	152	1	25.1	98.7	94.2	124.78	75.276	3	3	72.1	5.9	44	240	2	14	31	22
116557	1	35	3	2	2	3	4.8	0.4	8.3	208	17	2	3	3	105	5.44	88	2	3	2	3	2	4	30	4.6	74	99	1.04	18	154	137	0.9	147	2	32.8	94.9	108.9	119	69	3	3	280	5	48	300	2	39	24	22
110010	2	55	3	3	2	3	5.5	0.4	7.3	231	41	2	3	3	99	4.6	88	2	3	2	3	2	4	15	3.9	89	104	0.68	6	106	143	0.4	167	2	23.8	91	106.8	126	71	3	3	63.7	5.1	58	600	2	19	26	12
110368	2	80	1	2	1	1	3.4	0.5	14.7	219	48	2	3	2	97	3.28	88	2	3	2	3	1	3	8	3.8	106	99	0.89	14	33	139	0.4	158	0	30.3	100.7	102.6	149	112	2	3	125	6.1	57	180	1	13	25	15
113177	1	29	2	4	2	3	3.6	0.5	13.9	194	29	2	3	3	100	3.23	88	2	3	2	3	1	3	22	4.6	79	101	0.85	28	149	144	0.6	149	0	21.7	86.2	94.2	122	80	3	3	233	5.1	52	120	1	22	27	13
114376	1	33	3	3	2	3	6.6	0.5	7.6	248	31	2	3	3	100	2.9	88	2	3	2	3	1	3	13	4.9	78	104	0.89	13	78	142	0.5	156	2	22.3	74.5	93.6	124	70	3	3	71	5.2	59	360	0	15	27	15
118914	1	60	3	2	2	3	3.8	0.2	5.3	311	24	1	2	1	145	5.58	88	2	3	2	3	1	3	16	4.4	58	102	0.89	33	117	144	0.7	175	3	22.2	83.7	91.6	106	67	3	1	314	5.8	47	120	1	16	28	13
119727	1	24	3	3	2	3	5.7	0.9	15.8	258	57	2	3	3	108	2.19	88	2	3	2	3	1	3	20	4.5	70	101	0.85	18	78	144	0.4	144	0	16.3	64	82.2	110	69	3	3	193	5.4	48	360	0	23	30	12
118449	1	58	1	2	1	2	5.9	1	16.9	142	80	2	3	3	83	0.71	88	2	3	2	3	1	1	20	4.1	86	105	0.84	45	106	145	0.4	159	1	16.8	72	84.6	163	89	0	3	130	5.1	38	120	1	21.5	27	12
114879	1	55	3	4	2	3	4.6	0.4	8.7	207	36	2	3	3	121	2	88	2	3	2	3	2	4	14	4.4	60	101	0.82	17	67	141	0.3	144	0	23.7	80.9	91.8	129	76	3	3	134	6	46	480	2	15	28	20
111533	2	25	2	2	2	3	6.8	0.9	13.2	307	31	2	3	2	93	21.93	87	2	3	2	3	2	4	18	4	74	100	0.77	17	50	139	0.3	158	1	35.3	106.1	119.9	101	74	3	3	16	5.4	52	120	2	16	26	12
109548	2	25	3	3	2	3	4.1	0.8	19.5	219	30	2	3	3	96	21.12	87	2	3	2	3	2	4	18	3.9	76	104	0.8	25	49	141	0.1	153	2	42.1	113.5	130.2	106	62	3	3	46.1	5.5	51	300	2	15	27	12
112922	2	58	3	2	1	1	8.5	1.7	20	292	56	2	3	2	105	25.06	87	2	3	2	3	2	4	20	3.7	120	100	0.65	37	51	142	0.4	143	1	41.1	128.5	125.5	145	96	1	3	72.6	6	46	600	2	16	28	10
109979	2	31	3	6	2	3	4.6	0.8	17.4	276	25	2	3	3	98	19.05	87	2	3	2	3	2	4	13	4	81	103	0.56	24	89	143	0.4	142	2	27.1	98.6	100.5	91	55	3	3	16.4	5.5	35	480	2	13	23	8
113549	2	71	1	3	1	1	5.2	0.6	11.5	249	34	2	3	3	109	23.43	87	2	3	2	3	1	2	9	3.9	115	100	0.6	17	55	142	0.2	173	2	21	73.8	88.8	128	55	2	3	19.6	5.7	77	240	0	14	33	15
113899	2	37	3	6	2	3	4.9	1	20.4	302	36	1	2	1	116	25.44	87	2	3	2	3	2	4	51	4	42	103	0.91	17	63	140	0.3	147	3	33.7	117	126.2	96	74	3	0	38.9	6.4	32	780	2	33	22	16
118025	2	50	3	5	1	1	4.9	0.4	8.2	192	53	2	3	3	100	13.48	87	2	3	2	3	2	4	30	3.6	52	106	1.08	26	67	145	0.4	187	0	25.8	79.7	100.8	142	73	0	3	94.5	5.8	93	120	2	25	24	16
113407	2	61	2	6	2	3	5.9	NA	NA	179	NA	2	3	3	92	10.5	87	2	3	2	3	2	4	17	3.9	155	105	0.96	48	67	145	0.3	145	3	31.9	124.2	129.3	156	101	3	3	74.7	5.6	48	480	2	18	26	20
111299	2	50	1	6	1	1	4.7	0.5	10.6	294	25	2	3	3	116	12.58	87	2	3	2	3	2	4	9	3.9	102	101	1.13	34	78	137	0.5	153	2	29.735	100.342	106.992	124.78	75.276	0	3	162	6	57	25	2	12	23	16
117077	1	65	3	2	2	3	9.9	0.9	9.1	346	34	3	3	1	146	18.46	87	2	3	2	3	2	4	18	4.1	43	99	0.9	15	110	138	0.6	153	2	36.4	118.2	117.3	119	75	3	3	201	6.9	37	180	2	14	26	14
112363	1	59	3	5	2	3	3	0.4	13.3	188	68	2	3	3	118	11.61	87	2	3	2	3	2	4	20	4.2	63	99	1	27	76	140	0.7	160	2	24.7	96.8	95.3	129	84	3	3	96.1	5.9	59	540	2	16	28	11
111488	1	21	3	2	2	3	7	1.2	17.1	218	14	2	3	3	101	8.02	87	2	3	2	3	2	4	11	4.3	95	101	0.99	18	52	140	0.3	156	1	22.8	76.3	96.7	134	64	3	3	65.5	5.5	56	300	2	27	24	13
109503	1	71	2	3	1	1	11.4	0.7	6.1	191	21	2	3	3	110	9.6	87	2	3	2	3	1	3	36	4.1	57	100	0.8	73	184	138	1.1	156	2	27.4	107.8	103.7	119	84	2	3	602	4.4	45	240	0	35	26	13
109679	1	28	2	3	2	3	5.2	0.7	13.5	216	31	2	3	3	93	6.09	87	2	3	2	3	1	1	39	4.5	50	105	0.89	13	105	145	0.4	157	0	26.6	85.5	97.7	105	66	3	3	130	5.3	60	60	0	132	27	11
117862	1	80	1	3	1	1	2.3	0.4	17.4	192	100	2	3	2	109	9.2	87	2	3	2	3	2	4	10	4.1	77	102	1.46	28	71	142	0.4	152	2	29.9	99.8	105.6	104	56	2	3	380	6.4	45	180	2	19	25	22
116178	1	20	2	2	2	3	4.2	0.9	21.4	217	24	2	3	3	95	6.38	87	2	3	2	3	1	1	15	4.6	55	99	0.9	22	72	141	0.5	146	0	21.6	75	92.2	115	71	3	3	104	4.2	49	180	1	17	27	10
117897	2	22	3	2	2	3	3.2	0.2	6.3	134	33	2	3	2	85	3.97	87	2	3	2	3	2	4	29	4.1	45	106	0.67	8	143	139	0.3	162	1	21.1	78.2	94.2	98	65	3	3	63.8	5	63	300	2	38	21	15
116836	2	48	3	1	2	3	5.5	0.6	10.9	234	28	2	3	3	100	6.61	87	2	3	2	3	2	4	8	3.4	58	106	0.76	13	71	143	0.3	158	1	45.1	120.9	146	106	77	3	3	21	6.1	63	120	2	10	23	12
117159	2	31	3	3	2	3	5.1	0.4	7.8	131	85	2	3	3	99	5.51	87	2	3	2	3	2	4	13	3.8	62	100	0.77	12	22	141	0.3	169	2	22.8	82.6	100.8	118	74	3	3	9.39	5.6	75	480	2	19	26	12
116002	1	20	3	3	2	3	4.9	0.4	8.2	246	16	2	3	3	89	3.85	87	2	3	2	3	1	1	12	4.8	62	97	0.92	20	87	137	0.5	158	3	20	73.9	94	121	71	3	3	65.9	5	60	480	1	18	26	12
117767	1	66	2	5	1	1	12.2	3.7	30.3	260	54	1	1	1	171	12.64	87	2	3	2	3	1	3	31	4.5	58	97	0.98	30	102	137	0.6	163	1	26.1	105.3	100.1	109	64	1	1	74.1	7.9	41	360	0	27	27	15
119005	2	27	3	4	2	3	6.8	0.8	11.8	167	26	2	3	3	86	2.56	87	2	3	2	3	2	4	21	4.7	34	98	0.73	20	167	138	1.2	166	0	18.9	65	82.9	112	73	3	3	110	4.6	68	180	2	21	25	14
112683	1	33	2	3	2	3	4.4	0.7	15.9	183	16	2	3	3	96	3.03	87	2	3	2	3	1	1	17	4.2	70	104	0.87	13	131	143	0.5	149	1	22.4	80.4	88.2	107	60	3	3	91.5	5.2	49	180	1	24	24	19
117950	2	59	3	1	2	3	4.3	0.3	7	225	52	2	3	3	99	2.45	87	2	3	2	3	2	4	15	4	74	103	0.81	14	77	144	0.5	183	2	20.6	75.8	87	134	75	3	3	209	5.4	90	180	2	21	27	15
116153	2	57	3	1	1	1	5.9	0.9	15.3	201	17	2	3	3	92	1.65	87	2	3	2	3	1	1	22	4.2	95	106	0.73	31	102	144	0.5	160	0	16.8	73	81.5	132	79	1	3	61.2	5.5	62	180	0	20	27	12
112321	1	47	3	1	1	1	6.8	0.4	5.9	374	46	2	3	3	108	65.24	86	2	3	2	3	1	3	44	3.8	69	108	0.94	10	53	142	0.2	146	2	31.4	106.4	105.8	136	94	0	3	184	5.4	39	360	1	25	23	15
119407	1	57	3	1	1	1	6.2	1.1	17.7	322	30	2	3	2	101	29.36	86	2	3	2	3	2	4	26	4.4	69	99	1.24	47	58	138	0.2	157	1	23.5	92.4	91.3	156	86	1	3	458	6.1	32	480	2	21	25	14
114802	2	41	1	2	2	3	5.9	0.3	5.1	352	23	2	3	3	98	21.16	86	2	3	2	3	1	3	54	4.5	97	104	0.61	63	93	144	0.3	166	0	31.6	99.1	102.4	105	72	3	3	198	5	30	480	1	42	25	7
114466	2	27	3	2	2	3	3.7	0.5	13.5	245	28	4	3	3	98	16.26	86	2	3	2	3	2	4	12	3.7	76	101	0.82	11	65	139	0.2	155	2	33.6	115.4	123.5	92	64	3	3	16.3	5.3	56	600	2	13	26	12
110018	2	20	2	2	2	3	4.3	1	23.3	153	44	2	3	3	90	12.31	86	2	3	2	3	2	4	11	4.1	90	103	0.84	8	41	145	0.4	166	1	17.2	69.9	90.3	98	72	3	3	54.6	5	66	120	2	18	27	8
113430	1	63	3	2	1	1	3.7	0.3	8.1	379	41	2	3	3	134	29.09	86	2	3	2	3	1	1	28	4.4	102	99	0.85	45	98	135	0.4	167	2	26.6	91.5	95.4	122	81	1	3	779	6	64	180	1	27	25	17
110319	2	34	3	2	2	3	4.2	0.6	14.3	305	11	2	3	3	91	11.28	86	2	3	2	3	2	4	23	3.8	102	101	0.67	27	100	140	0.8	141	1	32.1	101.4	113.5	106	72	3	3	62.1	5.4	48	420	2	19	27	11
110321	1	46	3	1	1	1	5.6	0.5	8.9	248	36	2	3	3	103	12.77	86	2	3	2	3	2	4	13	4.2	91	100	1.15	27	90	142	1.1	167	2	31.3	107.9	110.7	108	77	0	3	112	5.7	43	240	2	16	28	9
114387	2	30	3	4	1	2	2.4	0.5	20.8	230	37	2	3	3	92	7.63	86	2	3	2	3	2	4	16	4.4	83	104	0.69	6	42	140	0.4	142	0	25.9	87.4	103.1	108	73	0	3	57.7	5.1	42	360	2	16	24	8
116822	2	20	3	6	2	3	2.8	0.3	10.7	163	66	2	3	3	96	8.1	86	2	3	2	3	2	4	13	4.4	47	102	0.62	10	154	138	0.5	151	2	19	72	88.7	100	60	3	3	45.4	5	62	240	2	15	21	11
109404	2	23	3	3	2	3	5.6	1.3	23.2	241	39	2	3	3	96	7.67	86	2	3	2	3	2	4	19	4.1	51	104	0.66	18	73	143	0.3	150	0	30.7	93.6	110.2	109	69	3	3	30.5	5.3	59	480	2	17	25	14
109474	2	80	1	6	1	1	5.6	0.5	8.9	221	27	2	3	2	127	14.18	86	2	3	2	3	2	4	28	4.2	89	107	0.79	26	124	143	0.5	148	3	27.6	95.6	99.6	138	69	2	3	1230	5.9	35	120	2	33	25	36
111021	1	69	1	4	1	1	6.2	0.7	11.3	305	31	1	2	1	121	10.27	86	2	3	2	3	1	3	39	4	53	102	0.92	81	108	143	0.5	157	2	27	96.7	96.7	164	93	2	1	59.3	6.9	54	360	0	25	28	17
116720	2	33	1	2	2	3	3.9	0.3	7.7	163	57	2	3	3	98	5.96	86	2	3	2	3	1	1	17	4.4	44	105	0.67	14	20	140	0.2	152	0	17	74.7	84.2	102	62	3	3	8.26	5.3	58	180	0	24	23	15
119687	1	23	2	5	1	1	5.9	0.6	10.2	212	44	2	3	3	90	4.47	86	2	3	2	3	1	3	21	4.6	63	96	0.91	13	187	138	1.2	180	3	20.7	76.4	93	124.78	75.276	0	3	109	4.9	76	383.833	0	19	27	16
116907	1	76	2	5	2	3	5.1	0.3	5.9	270	24	2	3	3	105	6.74	86	2	3	2	3	2	4	17	4	70	102	1.11	11	98	140	0.4	146	2	26.6	101	100.5	144	72	3	3	119	5.3	46	360	2	20	27	27
115662	1	74	3	2	2	3	4.3	0.4	9.3	283	27	2	3	3	124	9.27	86	2	3	2	3	2	4	17	4.3	56	100	0.89	14	143	140	0.7	173	2	22.6	83.8	95.6	125	72	3	3	53.2	5.7	76	300	2	20	32	18
111280	1	22	3	2	2	3	8.6	1.1	12.8	193	68	2	3	3	94	4.55	86	2	3	2	3	2	4	35	4.5	51	105	0.78	13	94	142	0.5	139	2	22.1	81.3	96	112	52	3	3	99.9	5	40	120	2	49	24	12
118675	1	59	1	3	1	1	3.2	0.5	15.6	251	17	3	3	2	120	7.54	86	2	3	2	3	1	3	21	4.3	77	100	0.93	16	84	139	0.4	157	2	26.8	93.7	102.1	135	78	1	3	90.4	5.9	51	420	0	20	24	15
112191	1	41	1	3	2	3	4.3	1.1	25.6	268	47	2	3	3	105	5	86	2	3	2	3	2	4	34	3.9	92	104	0.75	61	75	140	0.7	137	3	27	90.6	96.2	116	77	3	3	213	4.4	38	180	2	22	26	16
114652	1	23	2	6	2	3	4.3	0.8	18.6	237	30	2	3	3	95	3.54	86	2	3	2	3	2	4	27	4.6	81	99	1.03	17	78	139	1	152	0	22.5	81	96.4	119	63	3	3	102	4.9	48	480	2	64	26	13
116583	1	24	1	5	2	3	5.1	0.6	11.8	141	48	2	3	3	86	1.7	86	2	3	2	3	2	4	11	4.3	76	105	1.02	15	81	141	0.5	172	1	20.8	72.6	90.6	116	78	3	3	75.7	5.8	74	10	2	25	25	15
114542	2	45	1	5	2	3	5.1	0.3	5.9	177	13	2	3	3	105	2.37	86	2	3	2	3	1	3	5	3.7	72	101	0.68	11	26	139	0.2	187	0	23.9	80.1	95.1	135	81	3	3	15.8	5.5	89	60	0	15	23	5
112265	1	61	1	3	2	3	3.9	0.3	7.7	275	40	2	3	3	121	2.85	86	2	3	2	3	2	4	20	4.3	87	104	0.9	13	209	142	2.5	155	2	23.5	90.3	95.6	118	69	3	3	134	4.6	64	120	2	38	26	24
111554	1	79	2	4	1	1	6	0.7	11.7	233	28	1	2	1	179	2.42	86	2	3	2	3	2	4	12	4.2	47	99	1.08	14	102	138	1.3	148	2	23.9	84.7	92.1	147	62	2	2	108	7	49	180	2	15	28	22
117116	2	21	2	3	2	3	5.7	0.6	10.5	297	42	2	3	3	103	43.62	85	2	3	2	3	1	2	20	3.7	68	104	0.61	30	101	143	0.4	146	1	49.4	143	138	102	79	3	3	123	5.5	36	300	1	13	25	15
118994	1	23	2	4	2	3	4.8	0.9	18.8	314	49	2	3	3	99	27.08	85	2	3	2	3	1	2	26	4.2	101	102	0.76	24	66	137	0.3	164	1	36.2	111.5	119	134	79	3	3	144	5.2	30	480	1	18	22	12
112684	2	39	3	2	1	1	6.3	1	15.9	277	14	2	3	2	101	26.4	85	2	3	2	3	2	4	24	4.2	74	101	0.72	35	19	136	0.4	142	0	31.4	100	102.7	130	95	0	3	3.4	5.3	35	480	2	19	21	11
115396	1	68	3	4	1	1	3.7	0.4	10.8	364	20	2	3	2	97	23.41	85	2	3	2	3	1	3	26	4.3	91	99	1	42	104	139	1	143	2	28.2	103.9	105.6	140	89	2	3	59.3	5.8	40	180	1	27	30	21
113856	2	63	2	3	1	1	7.2	1.3	18.1	347	40	1	1	1	165	67.1	85	2	3	2	3	2	4	14	3.4	109	101	1.47	15	80	143	0.3	159	1	49.1	142.4	142.1	96	73	1	2	114	7.1	36	480	2	13	24	37
110527	2	39	1	1	2	3	4.3	0.3	7	274	35	2	3	3	85	13.85	85	2	3	2	3	2	4	13	3.9	88	107	1.16	27	85	141	0.6	151	0	38	115.7	125	101	64	3	3	64.9	5	52	20	2	15	22	9
113155	2	54	2	2	1	1	4.5	0.8	17.8	300	11	2	3	3	112	26.2	85	2	3	2	3	2	4	22	3.7	88	104	0.69	29	74	144	0.4	159	1	41.7	121.6	132.6	157	87	1	3	996	5.9	57	300	2	17	25	11
116770	2	69	1	3	1	1	5.1	0.5	9.8	333	19	2	3	1	136	25.92	85	2	3	2	3	2	4	17	4.1	63	96	0.75	39	24	135	0.2	166	3	35.2	113.9	121.4	109	74	2	3	150	6.7	60	180	2	21	23	12
114547	1	64	3	1	1	1	5.9	1.2	20.3	354	49	3	3	1	151	25.77	85	2	3	2	3	1	3	17	4.3	69	99	1.34	23	189	138	0.6	158	1	32.8	118	116.4	124	68	0	3	116	6.1	36	240	0	17	24	26
110453	2	69	1	2	1	1	5.4	0.4	7.4	291	11	2	3	3	121	11.57	85	2	3	2	3	2	4	18	3.7	132	106	0.69	26	72	143	0.4	153	3	31.1	99.6	111.4	213	107	1	3	71.8	6.2	49	120	2	19	24	21
114539	2	69	3	1	1	1	7.3	1.8	24.7	291	42	2	3	2	94	5.89	85	2	3	2	3	1	2	14	3.4	91	104	1.04	12	45	144	0.5	149	1	27.9	99.7	106.7	121	69	2	3	43.4	6.4	53	480	1	17	27	15
113401	2	21	3	1	2	3	5.1	0.5	9.8	156	23	2	3	3	89	4.71	85	2	3	2	3	2	4	13	4.4	52	102	0.66	9	180	140	0.8	178	2	21.3	67.3	90.6	105	63	3	3	71.7	5	85	300	2	21	26	21
109769	1	44	2	5	1	1	8.7	1.8	20.7	256	73	2	3	3	103	7.07	85	2	3	1	2	1	1	134	4.4	69	101	0.77	141	114	140	0.6	145	0	27.8	98.6	98.1	150	94	1	3	217	4.8	49	360	0	86	25	9
113378	1	80	3	3	1	1	5.3	0.5	9.4	218	71	2	3	3	102	5.91	85	2	3	2	3	1	3	19	3.8	52	104	1.06	10	81	140	0.9	179	2	28.7	109.8	112.5	119	55	2	3	65.8	5.4	81	240	0	23	23	30
110897	1	50	3	3	2	3	7.2	0.8	11.1	270	16	2	3	3	107	5.52	85	2	3	2	3	1	3	25	3.9	66	98	0.92	45	81	136	0.3	197	2	27.4	101.4	102.3	118	77	3	3	108	6.1	49	600	1	26	27	5
111835	1	72	3	1	2	3	5.1	0.2	3.9	197	22	2	3	3	89	2.9	85	2	3	2	3	2	4	12	4	68	105	0.93	11	82	143	0.9	158	2	20.9	85.1	96.3	117	64	3	3	89.9	5.6	63	180	2	19	25	26
110936	1	80	2	5	1	1	5.8	4.3	74.1	376	25	2	3	3	110	4.69	85	2	3	2	3	1	3	13	3.8	82	99	0.81	29	131	142	0.8	170	2	27.2	114.7	106.6	156	85	1	3	170	5.7	72	720	0	17	27	9
113227	1	38	3	2	1	2	6.9	0.8	11.6	327	31	2	3	3	91	105.73	84	2	3	2	3	1	1	47	4.3	84	99	0.82	72	101	139	0.3	167	1	36.1	122	110	143	100	0	3	553	5.4	34	720	0	27	27	12
114314	2	21	2	2	2	3	7.8	1	12.8	378	27	2	3	3	117	98	84	2	3	2	3	2	4	39	3.8	100	105	0.55	21	59	143	0.2	146	0	37.8	114.4	124.2	110	75	3	3	81.8	5.6	44	300	2	28	24	12
115417	1	65	2	5	1	1	13.5	1.7	12.6	273	23	2	3	3	117	31.67	84	2	3	1	2	1	3	82	3.5	78	101	0.67	142	76	136	0.4	174	1	27.5	107.4	102.2	147	82	2	3	591	6	72	180	1	83	22	16
109730	2	29	3	2	2	3	3.7	1	27	271	47	2	3	3	102	20.2	84	2	3	2	3	2	4	8	3.8	80	102	0.75	12	32	138	0.5	147	0	39	122	124.2	99	68	3	3	7.24	5.2	49	240	2	14	23	7
110916	2	33	1	6	2	3	3.6	0.3	8.3	213	66	2	3	3	111	18.72	84	2	3	2	3	1	2	11	4.1	89	103	0.53	9	44	144	0.6	163	0	23	100.342	106.992	113	74	3	3	6.01	5.4	60	60	1	10	25	9
113788	2	25	3	3	2	3	4.8	0.7	14.6	288	25	2	3	3	94	11.7	84	2	3	2	3	2	4	13	3.9	51	104	0.84	18	40	141	0.2	154	2	39.1	117.3	122.2	105	70	3	3	18.8	5.3	59	660	2	15	24	12
113116	1	68	3	2	1	1	7.9	1.5	19	350	49	1	2	1	151	28.08	84	2	3	2	3	1	3	17	4	45	101	1.22	29	83	141	0.5	144	1	37.9	125.6	119.7	125	68	1	1	232	7.4	49	240	0	15	27	16
114931	2	40	1	3	1	1	3.1	0.7	22.6	311	44	2	3	3	100	8.68	84	2	3	2	3	2	4	23	3.9	61	100	0.83	16	136	138	0.4	161	3	33.3	101.6	108.8	81	53	0	3	68.2	5.6	39	120	2	23	28	14
118641	2	28	3	6	1	1	5.1	0.3	5.9	169	26	2	3	3	92	6.08	84	2	3	2	3	2	4	11	3.8	58	102	1.08	15	39	136	0.6	180	0	21.4	76	91.9	110	70	0	3	12.4	5.2	86	360	2	19	24	11
118947	2	58	3	6	1	1	4.9	1.1	22.4	248	22	2	3	3	101	6.18	84	2	3	2	3	2	4	27	4	51	101	0.76	14	65	143	0.4	135	1	25.7	89	96.7	120	85	1	3	47.1	5.9	44	480	2	20	29	13
112256	1	30	3	6	2	3	5.5	0.6	10.9	203	144	2	3	3	100	5.45	84	2	3	2	3	2	4	23	4.1	54	101	0.91	25	112	140	0.6	167	0	22	70.5	88	124.78	75.276	3	3	104	5.4	78	720	2	23	26	12
118623	1	80	1	1	2	3	3.5	0.3	8.6	220	23	2	3	3	98	5.13	84	2	3	2	3	2	4	13	4.4	128	101	1.08	60	138	139	1.3	176	1	23.3	94.4	95.5	124.78	75.276	3	3	191	5.2	60	480	2	19	27	14
114406	2	60	1	1	1	1	6.4	0.7	10.9	296	15	1	2	1	163	14.49	84	2	3	2	3	2	4	59	4.3	80	96	0.51	91	131	141	0.7	155	2	33	102.4	107	144	84	1	1	43.7	7.8	48	180	2	55	29	17
116138	2	71	3	2	1	1	4.4	0.7	15.9	223	36	2	3	3	103	5.26	84	2	3	2	3	2	4	8	3.7	81	105	1.02	17	74	140	0.3	185	2	25.3	94.4	100.5	128	84	2	3	29	5	84	240	2	17	23	17
114634	2	32	3	5	2	3	8	0.7	8.8	199	56	2	3	3	99	4.72	84	2	3	2	3	2	4	8	4.3	49	104	0.58	19	152	139	0.7	150	2	22.6	77.9	97.7	108	68	3	3	79.8	4.7	59	360	2	16	22	8
109536	2	48	3	3	2	3	6.1	0.4	6.6	165	30	2	3	3	86	1.96	84	2	3	2	3	1	3	13	3.8	67	101	0.82	13	77	141	0.4	176	2	24	79.9	95.4	116	68	3	3	56.8	5.1	79	300	1	15	29	10
112394	2	49	3	1	2	3	3.5	0.2	5.7	190	16	2	3	3	105	3.4	84	2	3	2	3	1	3	10	4.3	63	99	0.82	9	25	138	0.7	165	1	20.2	71	90.5	106	69	3	3	152	5.7	71	480	1	12	28	12
109881	1	48	3	5	2	3	5	0.4	8	373	30	2	3	3	131	3.7	84	2	3	2	3	1	1	40	3.9	61	103	0.83	79	67	139	0.5	153	2	27.9	98.3	99	127	87	3	3	243	5.5	51	420	1	23	28	12
115091	1	62	1	6	1	1	7.8	1.2	15.4	218	15	2	3	3	96	88.36	83	2	3	2	3	1	1	20	4.1	82	104	0.78	12	62	145	0.2	160	1	25.3	91.2	87.3	177	103	2	3	209	6.4	42	360	0	18	28	16
109454	2	25	3	2	1	1	7.8	1.4	17.9	372	21	2	3	3	118	76.36	83	2	3	2	3	2	4	29	3.8	67	106	0.51	19	51	145	0.3	128	0	50.9	142.9	142.1	117	92	0	3	73.5	5.6	32	240	2	22	25	6
119667	1	32	3	4	1	1	6	0.4	6.7	285	43	2	3	3	100	48.03	83	2	3	2	3	2	4	21	3.8	69	106	1	28	74	142	0.3	153	3	35.8	116.7	118.2	132	92	0	3	229	5.1	30	180	2	20	26	17
113631	2	64	1	2	1	1	7	0.6	8.6	322	38	1	1	2	95	24.84	83	2	3	2	3	2	4	11	3.8	80	105	0.66	22	91	143	0.3	163	1	32.4	96.5	119.3	126	68	1	1	195	7.7	48	180	2	13	25	10
119354	2	34	3	2	1	2	5.6	1	17.9	327	41	2	3	3	121	34.69	83	2	3	2	3	2	4	16	3.8	119	100	0.71	60	101	137	0.4	151	0	52.9	141.1	140.4	126	90	0	3	130	6.6	44	300	2	17	22	9
118367	2	28	3	2	2	3	5.8	0.9	15.5	228	30	2	3	3	92	16.86	83	2	3	2	3	2	4	8	3.6	61	104	0.84	12	31	138	0.2	149	3	39.2	100.342	106.992	95	64	3	3	8.8	5.5	56	480	2	15	22	13
113014	2	60	2	3	2	3	3.2	0.7	21.9	223	30	2	3	3	97	18.05	83	2	3	2	3	2	4	15	3.5	123	103	1.02	33	75	136	0.4	140	1	40.6	121.4	124.5	112	79	3	3	69.1	5.9	33	960	2	18	19	20
110950	1	57	2	1	2	3	5	0.5	10	334	36	2	3	3	101	16.42	83	2	3	2	3	2	4	31	4.1	92	95	0.79	81	154	135	0.5	160	0	32.8	115.9	104.9	103	71	3	3	32.7	6	50	240	2	28	25	16
109776	2	80	2	2	1	1	13.1	2.6	19.8	269	39	1	2	1	133	26.86	83	2	3	2	3	1	1	11	3.9	98	104	0.71	30	45	142	0.5	154	0	29.5	112.1	114.2	131	68	0	2	19.4	5.8	43	720	1	16	24	18
115151	1	60	3	1	1	1	8.4	0.7	8.3	346	24	1	2	1	152	29.47	83	2	3	2	3	1	3	54	4	96	101	1.31	28	82	140	1	149	1	35.5	124.2	113.9	116	74	1	1	352	7.2	38	720	0	38	25	17
111385	2	63	2	1	1	1	4.5	0.4	8.9	200	57	2	3	3	99	10.74	83	2	3	2	3	2	4	13	3.9	71	104	0.7	23	112	145	0.4	182	1	28.9	88.4	100.6	114	67	1	3	63.7	5.7	87	35	2	14	28	7
118231	1	34	2	3	2	3	12.3	2.7	22	275	87	2	3	3	100	10.43	83	2	3	2	3	1	1	31	3.9	55	101	0.84	33	89	142	0.8	139	0	35.8	111.5	116.4	124.78	75.276	3	3	275	4.9	41	240	1	21	24	15
116677	1	50	1	1	2	3	4.5	0.5	11.1	252	55	2	3	3	109	10.97	83	2	3	2	3	1	3	14	3.1	64	101	0.98	16	109	142	0.3	146	0	26	100.342	106.992	105	67	3	3	290	6.1	38	360	0	17	30	16
116984	2	56	3	2	2	3	3.2	0.2	6.3	309	58	2	3	2	117	12.43	83	2	3	2	3	1	3	23	3.9	76	103	0.8	10	57	142	0.4	149	2	41.7	123.5	144	129	80	3	3	126	5.8	51	180	0	20	25	26
110174	1	25	3	2	2	3	3.5	0.5	14.3	167	52	2	3	3	89	5.76	83	2	3	2	3	2	4	19	4.6	71	98	1	17	70	141	0.4	143	1	26.8	88.8	102.2	114	65	3	3	47.8	5.3	48	240	2	22	26	12
116472	2	64	1	1	1	1	5	0.9	18	298	70	2	3	3	114	9.58	83	2	3	2	3	2	4	16	4	75	107	0.75	19	110	144	0.5	152	0	37.8	115.8	121.8	135	67	1	3	80.6	5.7	47	60	2	18	24	12
119424	2	20	2	2	2	3	2.6	0.3	11.5	149	51	2	3	3	92	5.07	83	2	3	2	3	1	1	14	4	54	102	0.69	15	58	141	0.2	153	3	16.4	66.3	80.8	124.78	75.276	3	3	13.6	5.6	64	240	1	15	25	7
113803	1	55	3	6	2	3	4.3	0.5	11.6	210	19	2	3	3	103	5.09	83	2	3	2	3	2	4	19	3.9	50	105	1.11	23	48	145	0.3	140	1	26.1	100.342	106.992	133	80	3	3	150	5.8	48	1080	2	21	30	19
115395	1	80	3	1	2	3	9.5	2.6	27.4	193	62	2	3	3	103	4.97	83	2	3	2	3	2	4	29	4.6	59	101	0.7	27	87	142	0.8	160	1	20.2	84	88.5	124.78	75.276	3	3	260	5.6	72	180	2	33	24	14
116794	1	65	1	1	1	1	10.2	2	19.6	347	34	1	2	1	187	14.11	83	1	2	2	3	2	4	27	4.1	155	102	1.21	104	64	141	1.1	147	1	34.1	126.1	120	149	76	1	1	496	8.1	32	240	2	21	25	15
110703	1	78	1	3	1	1	4.8	0.6	12.5	201	31	1	1	1	116	5.78	83	2	3	2	3	1	3	13	4.2	70	105	2.21	16	53	143	0.4	145	0	25.5	95.4	94	168	57	1	1	535	6.2	45	180	1	22	25	20
116238	2	47	3	3	1	1	7	1.1	15.7	190	28	2	3	3	92	2.9	83	2	3	2	3	1	2	15	3.9	68	102	0.67	16	58	140	0.3	136	2	26.1	87.3	104.1	103	66	1	3	53.5	5.4	47	480	1	18	26	11
110204	1	70	3	4	2	3	6.8	1.5	22.1	361	51	2	3	3	108	4.46	83	2	3	2	3	1	3	30	4.1	49	106	1	90	133	145	0.7	199	2	26.8	106.7	101.6	164	89	3	3	270	5.2	110	600	0	33	25	15
111866	1	77	2	2	2	3	5.2	1.3	25	274	48	2	3	3	114	4.98	83	2	3	2	3	2	4	12	3.8	77	100	1	18	116	140	0.8	176	3	25.9	94.3	93.2	157	74	3	3	27.3	5.4	81	180	2	15	30	10
117044	1	70	2	2	2	3	4.2	0.4	9.5	249	71	1	2	1	196	3.08	83	2	3	2	3	2	4	17	4.3	86	101	0.86	16	95	138	0.7	139	1	25.3	95.5	95.6	127	69	3	1	159	6.9	46	300	2	16	28	23
109841	2	54	3	6	1	1	10.9	1.8	16.5	302	46	1	1	2	183	83.3	82	2	3	2	3	2	4	19	3.1	58	101	0.92	17	55	141	0.4	151	1	39.5	120.5	124.6	106	76	0	1	36.1	9	42	480	2	20	23	12
118083	1	64	1	4	1	1	7.2	0.5	6.9	294	23	2	3	3	136	46.33	82	2	3	2	3	1	2	23	4.3	61	103	0.79	69	87	140	0.2	169	0	28.7	96.3	96.5	158	83	1	3	142	5.8	42	180	1	17	23	13
115156	1	61	3	2	1	1	5.5	0.5	9.1	223	47	1	2	1	95	13.06	82	1	2	2	3	2	4	15	4	43	104	1.04	17	104	142	0.5	152	2	28	89.6	99.7	121	70	1	1	130	5.8	56	360	2	18	27	23
112506	1	48	3	1	2	3	5.8	0.4	6.9	283	29	2	3	3	110	17.54	82	2	3	2	3	2	4	25	4.3	69	104	0.84	11	81	142	0.2	181	3	28.7	99.2	105.1	132	80	3	3	71.9	6	87	180	2	25	26	9
110509	1	60	2	5	2	3	6.6	0.5	7.6	247	25	2	3	3	100	11.17	82	2	3	2	3	1	3	52	3.9	94	99	1.12	34	128	139	0.4	172	1	26	98.8	103	137	90	3	3	271	5.4	84	60	0	39	27	24
110175	1	30	2	4	2	3	5.3	0.9	17	309	26	2	3	3	99	10.09	82	2	3	2	3	1	2	20	4.2	50	102	1.23	16	141	142	0.4	147	1	34.5	111.3	111	120	76	3	3	130	5.3	42	360	0	20	26	22
111829	2	61	3	1	1	1	10.7	2	18.7	329	35	1	1	2	168	27	82	2	3	2	3	1	3	36	4	125	103	0.84	241	101	140	0.4	152	0	49.6	133.8	143.4	91	47	1	1	75.6	10.5	48	360	0	19	24	16
111798	2	80	2	1	1	1	11.2	1.9	17	286	24	2	3	3	117	13.35	82	2	3	2	3	1	3	15	4.1	65	99	1.35	49	68	141	0.4	166	1	29.4	106.2	105	175	54	2	3	496	6.2	54	360	1	19	25	19
114243	2	78	3	1	1	1	6	0.7	11.7	338	80	1	2	1	133	16.93	82	2	3	2	3	2	4	13	4	99	103	1.2	15	106	144	0.5	146	1	29.1	115.3	110.6	146	70	1	2	197	6.6	50	360	2	16	26	25
118471	1	61	2	2	1	1	6.8	1.7	25	337	48	3	3	2	96	7.68	82	3	3	3	3	1	3	30	3.9	106	104	0.82	52	74	145	0.2	236	3	23.8	99.2	94.7	160	101	2	3	167	5.6	147	360	0	22	26	14
117432	2	66	3	2	1	1	3.2	0.3	9.4	176	14	2	3	3	97	7.35	82	2	3	2	3	2	4	11	3.8	62	106	0.67	11	105	142	0.8	154	1	25.8	96.6	104.1	153	91	2	3	197	5.4	56	480	2	14	24	12
113616	1	66	2	4	1	1	5.1	0.7	13.7	233	42	2	3	3	94	5.54	82	2	3	2	3	2	4	22	3.9	96	99	0.95	25	91	139	0.4	152	1	28.7	101.8	104.2	103	58	1	3	92.5	5.7	61	480	2	19	28	17
116475	1	33	3	2	2	3	2.6	0.5	19.2	209	34	2	3	3	93	4.9	82	2	3	2	3	2	4	12	4.4	72	102	0.74	9	144	141	0.8	156	2	22.3	81.2	92.7	131	82	3	3	403	5.1	55	480	2	13	28	12
114775	2	44	3	4	2	3	3.1	0.4	12.9	234	24	2	3	3	91	4.25	82	2	3	2	3	2	4	10	4.1	84	104	0.63	10	36	140	0.3	170	2	23	86	94.2	122	78	3	3	14.1	5.3	72	240	2	15	25	7
113313	1	32	1	3	2	3	5.2	0.8	15.4	200	41	2	3	3	100	4.45	82	2	3	2	3	2	4	20	4.1	71	100	1.22	30	83	142	0.2	149	1	22.6	83.3	99.2	125	83	3	3	136	5.3	55	120	2	18	27	13
112132	1	63	1	2	1	1	6	1.1	18.3	278	18	1	2	1	197	16.03	82	2	3	2	3	1	1	24	3.7	86	106	0.68	17	93	142	0.3	133	0	25.3	105.2	97.7	121	45	1	1	110	7.6	27	120	0	19	21	13
119314	2	80	3	5	2	3	4.3	1.3	30.2	211	12	2	3	3	92	3.16	82	2	3	2	3	2	4	19	4.4	61	101	0.69	15	108	142	0.8	212	2	20.4	74.6	95.2	159	84	3	3	146	5.1	115	360	2	22	27	16
111938	2	57	3	3	2	3	6.2	0.7	11.3	155	30	2	3	3	89	2.7	82	2	3	2	3	1	3	11	3.8	55	104	0.7	9	64	139	0.2	168	2	22.5	77.4	94.5	113	67	3	3	22.2	5	72	180	0	15	27	20
113325	1	28	3	5	2	3	8.1	1.6	19.8	248	18	2	3	3	100	3.49	82	2	3	2	3	1	3	12	4.8	61	102	0.88	12	295	143	0.7	164	1	18.7	77	86.5	124.78	75.276	3	3	95.2	5.1	66	540	1	16	27	9
112999	1	69	2	2	1	1	4.4	0.6	13.6	252	18	1	1	1	125	5.49	82	2	3	2	3	1	3	18	4.3	60	103	1.12	11	30	143	0.3	134	1	24.3	95	99.2	129	73	1	2	16.6	6.7	39	240	1	22	25	24
116014	1	34	2	5	2	3	4.8	0.4	8.3	185	29	2	3	3	98	3.06	82	2	3	2	3	2	4	16	4.1	88	101	0.92	24	45	139	0.3	149	2	23.3	82.3	99.7	137	82	3	3	223	5.8	51	180	2	19	23	9
116145	2	31	3	1	2	3	3.1	0.2	6.5	152	68	2	3	3	99	20.96	81	2	3	2	3	2	4	17	4.7	71	101	0.66	19	81	141	0.4	146	0	24.1	86	100.2	105	69	3	3	15.6	5.3	41	120	2	13	26	15
110427	2	28	3	2	2	3	6.5	1.1	16.9	239	25	2	3	3	106	21.45	81	2	3	2	3	1	1	12	3.9	69	103	0.74	15	99	141	0.6	135	0	33.6	103	115.3	100	65	3	3	47.6	5.1	34	600	1	11	23	16
118445	2	26	3	2	2	3	6.1	0.7	11.5	221	32	2	3	3	120	22.78	81	2	3	2	3	2	4	10	3.7	57	104	0.59	12	72	138	0.3	155	3	26.4	89.5	109.9	103	65	3	3	32.8	5.2	65	9999	2	16	22	11
116441	1	68	3	1	1	1	5.2	0.9	17.3	270	67	2	3	2	104	15.01	81	2	3	2	3	2	4	25	4.2	76	101	0.79	26	105	140	0.9	155	3	25.2	89.6	95.5	141	79	1	3	209	5.5	48	240	2	20	26	15
114444	1	68	2	3	2	3	4.6	0.3	6.5	215	54	2	3	3	88	8.82	81	2	3	1	2	1	3	26	3.6	69	103	0.95	18	56	139	0.3	131	0	30.2	115.2	108.7	108	66	3	3	190	5.8	32	600	0	34	26	14
115354	2	34	3	3	2	3	6.8	4.6	67.6	342	30	2	3	3	91	9.62	81	2	3	2	3	1	2	13	3.7	57	106	0.59	13	97	142	0.3	151	1	40.7	112.4	139.2	96	59	3	3	55.2	5.3	62	540	0	12	24	7
112452	2	72	3	2	1	1	4	10.2	255	241	112	2	3	2	99	10.61	81	2	3	2	3	1	3	15	4.1	67	101	1.01	14	81	141	0.4	152	0	35.8	113	115.1	103	62	1	3	197	5.842	62	480	1	16	28	17
114686	2	80	3	1	1	1	4.4	0.6	13.6	285	47	2	3	3	120	16.75	81	2	3	2	3	1	3	8	3.6	96	110	1.38	12	54	141	0.5	150	3	42.2	120.4	143.4	124.78	75.276	2	3	127	6	42	360	1	18	18	18
115370	2	34	3	6	2	3	4.8	0.5	10.4	179	17	2	3	3	97	9.53	81	2	3	2	3	1	1	11	4.4	42	106	0.49	11	92	143	0.6	155	2	17.5	66.3	86.4	124.78	75.276	3	3	49.9	5.2	62	60	0	17	25	9
114535	1	80	2	2	1	1	3.5	0.3	8.6	302	50	2	3	3	107	11.21	81	2	3	2	3	1	3	11	3.5	77	99	1.49	16	44	142	0.4	150	2	27.6	106.1	104.7	124	70	2	3	20.3	5.8	59	120	0	10	28	22
110954	2	24	3	6	2	3	5.7	0.5	8.8	164	56	2	3	3	89	5.84	81	2	3	2	3	2	4	13	4.1	67	100	0.75	26	122	136	0.4	150	1	19.7	70.1	92	95	61	3	3	71.8	5.4	58	240	2	19	24	9
118042	2	53	3	2	2	3	5.1	0.9	17.6	299	30	2	3	2	115	10.57	81	2	3	2	3	1	1	17	4.2	96	103	0.91	37	144	145	0.3	181	0	25.5	98.7	101.9	135	93	3	3	230	6	78	240	0	16	29	19
117222	1	67	3	2	2	3	4.8	0.6	12.5	229	37	2	3	3	100	7.38	81	2	3	1	1	2	4	11	4.7	58	100	0.9	17	117	142	0.4	144	0	21.4	78.3	92.4	115	73	3	3	109	5.7	55	120	2	17	28	11
112023	2	41	3	1	1	1	7.7	0.7	9.1	230	12	2	3	3	91	4.88	81	2	3	2	3	1	3	11	3.7	63	101	0.65	8	40	142	0.4	155	3	29.5	100.342	106.992	157	87	0	3	14.6	5.6	63	300	0	19	32	15
117082	2	47	3	6	2	3	4.6	0.3	6.5	211	43	2	3	3	102	6.36	81	2	3	2	3	2	4	14	4.2	49	102	0.61	9	131	142	0.4	161	1	18.2	71.4	88.2	96	61	3	3	17.8	5.1	74	360	2	18	25	15
113576	1	43	3	2	2	3	3.8	0.5	13.2	198	119	2	3	3	117	8.06	81	2	3	2	3	1	1	33	4.6	80	99	0.99	12	116	140	0.3	148	2	25.7	92.7	98.3	108	77	3	3	236	5.2	54	180	0	19	26	14
116503	1	69	3	1	1	1	5.9	1.1	18.6	301	31	1	2	1	150	12.74	81	2	3	2	3	1	3	22	4.3	69	101	0.86	37	115	141	0.6	154	3	25.2	92	96.3	151	75	2	2	151	7.4	52	240	1	19	26	19
111767	1	26	2	3	2	3	4	0.7	17.5	143	57	2	3	3	92	3.71	81	2	3	2	3	1	2	20	4.8	81	102	0.94	17	121	143	0.7	142	0	23.1	80.7	94.8	122	68	3	3	265	5.8	55	360	1	20	27	9
116228	2	30	3	3	2	3	5.1	0.6	11.8	135	39	2	3	3	102	3.74	81	2	3	2	3	2	4	11	3.8	38	102	0.81	9	65	140	0.2	164	1	22.7	76.6	102.3	119	76	3	3	47.8	5.7	66	120	2	23	25	8
111136	1	80	3	1	2	3	2.9	0.8	27.6	299	31	2	3	3	109	4.38	81	2	3	2	3	2	4	12	3.9	45	102	0.79	22	132	141	1.6	168	3	22.3	95.5	96	117	80	3	3	130	5.3	77	240	2	17	24	15
114759	2	25	3	6	2	3	4.6	0.6	13	170	51	2	3	3	87	2.24	81	2	3	2	3	2	4	9	4.4	43	102	0.63	7	71	140	0.4	156	0	20.7	70.5	90.5	112	71	3	3	32	5.2	65	360	2	15	25	14
113550	1	27	3	4	2	3	6.4	0.8	12.5	218	28	2	3	3	92	2.21	81	2	3	2	3	1	2	20	4	61	104	1.01	48	188	141	1.4	158	0	25.5	92	103.3	108	73	3	3	170	5.3	63	300	0	24	25	10
115273	1	73	1	6	1	1	3.7	0.6	16.2	183	173	1	2	1	362	20.72	81	2	3	3	3	2	4	14	4.1	155	100	1.28	70	71	137	0.5	137	3	33.9	120.1	109.1	150	88	2	2	207	10.3	25	480	2	13	21	22
116760	2	55	2	2	2	3	5.9	1.2	20.3	276	26	1	1	1	153	5.82	81	2	3	2	3	2	4	64	4.7	88	96	0.71	59	88	135	0.5	167	0	24.2	82.7	89.4	128	71	3	1	57.9	8.6	77	15	2	42	21	18
112847	2	23	1	2	2	3	4.6	0.4	8.7	243	26	2	3	3	101	38.02	80	2	3	2	3	1	3	9	3.6	90	103	0.66	9	77	141	0.1	135	1	30.8	98.2	111.8	97	62	3	3	102	4.9	42	120	1	10	25	9
109496	1	50	3	3	2	3	4.7	0.7	14.9	346	37	2	3	3	108	33.6	80	2	3	2	3	2	4	32	3.6	113	105	0.98	40	73	142	0.5	148	2	38.5	132.9	131.6	120	77	3	3	295	5.1	56	600	2	25	24	14
109323	1	22	3	3	2	3	6.5	0.9	13.8	332	46	2	3	3	104	25.8	80	2	3	2	3	1	3	25	3.8	94	101	0.75	21	63	141	0.4	142	1	29.735	100.342	106.992	124.78	75.276	3	3	182	5.2	43	420	1	18	27	10
117881	1	46	3	2	2	3	6.8	1	14.7	200	52	2	3	3	94	17.52	80	2	3	2	3	2	4	15	4.2	72	107	1.07	32	52	143	0.6	142	0	28.9	94	100.6	114	59	3	3	248	5.5	51	180	2	12	25	14
117998	1	43	3	4	2	3	6.6	1.3	19.7	215	32	2	3	3	82	9.96	80	2	3	2	3	2	4	21	4.5	54	101	1.12	15	53	142	0.4	149	2	28.5	96.2	106.6	120	81	3	3	272	5.8	51	240	2	20	27	12
113969	2	24	1	3	2	3	3.5	0.2	5.7	202	28	2	3	3	136	38	80	2	3	2	3	1	1	14	3.9	54	101	0.83	21	103	141	0.5	163	3	19.1	71	87.6	119	82	3	3	28.6	4.8	71	300	1	16	26	11
118581	1	71	3	1	1	1	7.8	1.9	24.4	239	22	2	3	3	105	20.06	80	2	3	1	1	1	3	16	3.9	81	100	0.82	42	78	137	0.4	133	2	32.4	110.4	116.5	122	83	2	3	513	6	45	480	0	20	29	12
111122	1	29	3	2	2	3	4.5	0.3	6.7	275	23	2	3	3	95	14.24	80	2	3	2	3	2	4	23	3.9	101	103	0.95	19	54	142	0.4	140	2	31.5	104.4	109.7	113	75	3	3	265	5.3	40	420	2	13	26	9
113978	2	77	1	6	1	1	6.5	0.4	6.2	210	41	2	3	3	86	9.18	80	2	3	2	3	2	4	24	4	83	104	0.62	26	57	144	0.3	144	0	25.5	97.5	104.1	135	61	2	3	61.4	5.8	47	180	2	25	28	21
111283	2	42	3	4	2	3	3.6	0.3	8.3	167	30	2	3	3	100	14.63	80	2	3	2	3	1	3	19	3.8	48	103	0.84	10	55	140	0.2	161	2	24.2	84.3	103.6	102	67	3	3	20.3	5.2	64	300	0	17	27	14
109807	1	31	3	4	2	3	5.3	0.7	13.2	198	59	2	3	3	98	11.16	80	2	3	2	3	2	4	14	4.3	59	100	0.94	12	134	140	1.1	164	2	23.2	85.3	100.6	111	76	3	3	28.9	4.8	66	600	2	20	26	13
110384	1	80	3	1	1	1	4	0.9	22.5	234	35	2	3	3	95	9.07	80	2	3	2	3	2	4	11	4.1	60	103	1.3	13	32	140	0.5	158	1	28.6	98.6	107	176	81	0	3	7.38	5.7	71	300	2	15	27	14
111224	2	25	3	3	2	3	4.6	1.8	39.1	310	40	2	3	3	96	9.11	80	2	3	2	3	1	2	16	3.3	90	108	0.72	13	90	143	0.3	136	1	42.5	111.1	128.4	122	94	3	3	19.4	5.4	50	240	1	14	24	5
118030	2	53	3	3	2	3	3.3	1.3	39.4	276	21	2	3	3	101	9.47	80	2	3	2	3	2	4	18	3.8	111	97	0.86	16	40	138	0.2	157	3	28.6	100	109	130	74	3	3	38.1	5.4	54	120	2	20	28	17
114110	1	26	3	4	2	3	5.5	1.3	23.6	214	62	2	3	3	98	7.57	80	2	3	2	3	1	3	27	4.5	86	103	0.89	24	92	144	0.4	141	1	23.7	90.7	101.5	116	74	3	3	74.3	4.8	43	480	1	19	26	10
118663	1	26	1	4	2	3	5.3	0.4	7.5	233	69	2	3	3	97	7.18	80	2	3	2	3	1	1	27	4.2	71	104	0.76	16	68	141	0.3	149	0	29.735	70.5	89.6	115	62	3	3	86.1	5.4	41	360	0	24	22	13
118732	2	51	3	2	2	3	3.2	0.4	12.5	258	38	2	3	3	95	6.73	80	2	3	2	3	2	4	14	3.9	49	101	0.61	10	100	139	0.4	154	1	25.6	85.2	100.4	107	66	3	3	109	5.2	63	180	2	18	27	11
113161	1	46	3	2	2	3	14	2.6	18.6	387	35	1	2	1	178	22.87	80	2	3	2	3	2	4	46	4.1	53	100	0.86	25	106	140	0.4	135	2	42.2	137.2	120.7	115	80	3	1	199	8.2	42	480	2	24	24	12
115406	2	21	2	3	2	3	5	0.8	16	179	42	2	3	3	93	4.33	80	2	3	2	3	2	4	10	4	55	103	0.68	9	35	143	0.2	158	1	25.9	79	104.1	114	73	3	3	25.7	5.4	69	780	2	18	26	10
117275	1	63	1	3	2	3	7.1	1.2	16.9	249	9	2	3	3	115	7.49	80	2	3	2	3	2	4	16	4.5	61	103	0.82	32	86	144	0.4	145	1	24.9	95	98	130	78	3	3	42.5	6.5	41	420	2	15	27	12
115479	2	55	2	2	2	3	3.7	0.5	13.5	246	59	2	3	3	95	2.5	80	2	3	2	3	2	4	18	4.4	77	99	0.7	33	71	140	0.6	212	2	20.4	75.3	93.4	108	61	3	3	88.2	5.1	124	300	2	21	26	12
112734	1	80	3	3	2	3	6.1	0.9	14.8	278	52	1	2	1	139	4.47	80	2	3	2	3	2	4	17	3.9	50	97	1.09	19	70	139	0.4	152	1	29.735	108.4	105.9	175	79	3	2	79.2	6.5	56	300	2	17	27	16
112317	1	75	1	1	1	1	4.4	0.4	9.1	358	67	1	1	1	118	177.96	79	2	3	2	3	1	3	6	3.2	73	98	2.02	23	88	142	0.3	143	0	29.9	113	107.6	137	70	1	1	111	7	48	420	0	24	30	55
110021	2	25	3	6	2	3	4.8	1.2	25	208	31	2	3	3	77	6.1	79	2	3	2	3	2	4	15	3.8	64	104	0.83	9	72	143	0.5	158	0	17.9	68.7	83	124.78	75.276	3	3	29.2	4.9	71	240	2	20	22	11
116867	2	52	3	3	2	3	3.9	0.3	7.7	167	43	2	3	3	88	10.59	79	2	3	2	3	2	4	8	3.7	57	105	0.74	5	18	139	0.2	182	2	30.9	99.6	108.9	133	84	3	3	3.74	5.4	75	360	2	15	23	10
110235	1	41	3	3	2	3	5.1	0.6	11.8	255	32	1	2	1	101	12.9	79	2	3	2	3	2	4	23	4.2	30	102	0.99	63	140	140	0.4	144	2	31.6	112.7	105.6	132	86	3	1	264	5.4	41	30	2	21	24	15
115055	2	38	1	4	2	3	4	0.7	17.5	164	17	2	3	3	97	11.17	79	2	3	2	3	2	4	12	4.2	63	105	0.69	15	223	143	0.5	164	0	25.1	84	83.1	138	97	3	3	36.6	4.8	66	10	2	17	24	16
117806	1	62	3	4	2	3	10.4	0.9	8.7	316	17	2	3	3	111	15.53	79	2	3	2	3	1	3	27	3.7	72	106	0.89	46	59	142	0.2	170	1	34.7	118.1	111.3	134	80	3	3	214	5.9	58	600	1	23	23	19
113450	2	60	3	1	1	1	5.1	0.4	7.8	183	41	2	3	3	105	11.41	79	2	3	2	3	1	1	11	3.7	126	106	1.53	20	45	143	0.3	134	0	34.7	111.2	115.1	137	92	1	3	189	5.5	32	60	1	12	23	20
118317	1	33	2	6	1	1	5.3	0.8	15.1	283	53	3	3	2	111	12.25	79	2	3	2	3	2	4	69	4.4	115	104	1	141	77	137	0.5	142	1	25.9	94.7	92.1	114	70	0	3	209	5	38	300	2	28	20	25
112692	1	56	1	3	2	3	8	0.8	10	235	32	2	3	3	106	8.51	79	2	3	2	3	2	4	15	4	82	104	1.09	25	67	144	0.2	150	0	23.3	76.3	85.8	121	69	3	3	162	5.9	52	360	2	23	31	9
112643	2	35	3	2	2	3	3.4	0.3	8.8	185	25	2	3	3	98	6.84	79	2	3	2	3	1	1	8	4.1	73	103	0.62	10	109	142	0.4	125	0	24.1	76.2	96	114	75	3	3	37.9	5.3	32	480	1	13	27	8
115862	1	24	2	4	2	3	3.7	0.2	5.4	295	28	2	3	3	95	6.25	79	2	3	2	3	1	1	24	4.7	63	102	0.85	19	137	144	1.4	159	3	29.735	100.342	106.992	124.78	75.276	3	3	107	5.4	57	240	1	25	26	9
113413	2	32	2	2	2	3	4.2	0.7	16.7	170	61	2	3	3	103	7.81	79	2	3	2	3	2	4	11	4.2	69	100	0.68	12	76	138	0.9	143	1	31.4	97.3	108.6	103	72	3	3	87.2	5.2	57	300	2	14	28	13
113368	1	45	2	1	1	1	3.6	1	27.8	236	59	2	3	3	89	4.89	79	2	3	2	3	2	4	13	4.2	57	100	0.86	18	71	141	0.3	152	0	22	77.5	89.9	145	109	0	3	101	5.7	63	240	2	17	27	14
114257	1	41	2	3	2	3	4.4	0.3	6.8	304	17	2	3	3	120	9.8	79	2	3	2	3	2	4	20	3.8	76	101	0.99	25	73	138	0.3	148	2	26.4	89.3	99.8	131	81	3	3	163	5.6	39	480	2	21	23	17
113000	1	79	3	2	1	1	6.5	0.8	12.3	262	37	2	3	3	111	7.39	79	2	3	2	3	1	3	10	4.5	105	100	0.86	30	142	141	0.8	177	3	27.5	105.4	101.8	155	78	1	3	209	5.3	79	120	1	20	26	11
110004	2	20	3	3	2	3	4.5	0.3	6.7	166	62	2	3	3	94	4.75	79	2	3	2	3	2	4	10	4.2	51	100	0.72	23	95	139	0.5	153	2	22.1	73.4	91	109	68	3	3	37.6	4.9	58	360	2	15	25	9
116405	2	66	3	6	1	1	4.3	0.3	7	357	7	1	2	1	150	12.05	79	2	3	2	3	2	4	16	4	68	96	0.73	28	62	133	0.2	166	0	31	103.8	103.4	103	59	1	1	44.2	7	61	120	2	16	24	13
109544	2	76	1	1	2	3	5.6	1.1	19.6	267	18	1	2	1	122	7.71	79	2	3	2	3	1	3	13	3.6	78	107	1.25	16	53	147	0.4	156	0	42.1	118.7	127.5	146	74	3	1	74.4	8	49	60	1	17	25	31
118442	1	27	3	3	2	3	6.5	0.9	13.8	174	21	2	3	3	93	2.85	79	2	3	2	3	2	4	20	3.9	90	101	1.09	31	72	139	0.2	136	2	27.7	91.7	104.9	111	73	3	3	105	5.5	39	660	2	26	26	12
119239	2	71	3	6	1	1	4.5	0.4	8.9	248	58	1	2	1	122	5.53	79	2	3	2	3	2	4	15	4.2	97	95	0.51	13	72	138	0.5	156	0	29.735	100.342	106.992	124.78	75.276	2	2	121	7.1	47	60	2	14	30	12
110656	1	80	2	6	1	2	6.6	1.3	19.7	345	56	1	2	1	156	6.09	79	2	3	2	3	1	3	14	4	72	98	1	14	31	139	0.3	144	1	29.735	100.342	106.992	124.78	75.276	2	2	12.9	6.6	51	30	0	14	26	17
118518	2	39	3	2	2	3	5.1	0.7	13.7	247	21	1	2	2	337	5.08	79	2	3	2	3	1	2	7	3.8	87	102	1.01	21	52	137	0.1	152	0	35	110.7	117.5	136	92	3	0	48.7	12.5	61	600	1	9	22	14
114586	2	64	3	6	2	3	4.4	0.5	11.4	233	37	2	3	3	102	14.61	78	2	3	2	3	2	4	18	3.9	99	104	0.67	12	62	141	0.6	161	1	37.3	109.1	132.8	132	97	3	3	53.5	5.7	67	480	2	21	23	15
118316	2	60	2	4	2	3	5.1	0.4	7.8	279	26	2	3	3	101	12.95	78	2	3	2	3	2	4	33	3.9	66	104	0.73	30	154	143	0.5	150	2	26.6	89.2	102.2	121	81	3	3	93.1	5.6	54	480	2	23	28	9
110426	1	62	2	5	2	3	4.5	0.4	8.9	252	55	2	3	3	100	11.62	78	2	3	2	3	1	3	36	4.3	87	104	1.22	132	146	143	0.7	149	2	25.9	99.2	100	102	66	3	3	182	5.4	52	420	1	26	26	17
118124	2	61	2	2	2	3	5	0.7	14	367	21	2	3	2	193	39.91	78	2	3	2	3	2	4	25	3.7	135	101	0.7	50	98	141	1	154	2	33.6	109.2	119.8	131	78	3	3	37.5	7.1	46	240	2	22	26	16
116109	2	54	2	1	1	1	5.5	0.8	14.5	400	5	1	2	2	122	16.18	78	2	3	2	3	1	3	25	3.2	48	100	0.66	37	107	140	0.3	169	2	43.8	134	143.5	146	97	1	1	372	6.6	54	240	1	27	25	13
116076	2	32	3	2	2	3	4.9	0.3	6.1	335	62	2	3	3	104	8.86	78	2	3	2	3	1	3	22	4.1	83	100	0.73	15	164	138	0.3	153	1	34.4	112.7	120.9	101	71	3	3	37.8	5.1	35	600	0	18	25	10
116955	1	80	3	3	2	3	4.8	0.6	12.5	254	27	2	3	3	89	4.84	78	2	3	2	3	2	4	12	3.7	70	108	1.15	9	121	144	0.5	137	0	29.735	111.4	103.7	125	62	3	3	195	5	52	600	2	19	25	28
118962	2	71	3	1	1	1	4.4	0.4	9.1	287	47	3	3	2	132	12.81	78	2	3	2	3	2	4	27	4.2	97	99	0.67	24	156	142	0.7	159	1	30.7	102.2	107.7	164	86	2	3	170	6.9	63	600	2	23	27	12
109326	2	44	2	6	2	3	4	0.7	17.5	170	32	2	3	3	95	5.24	78	2	3	2	3	2	4	9	4.1	60	103	0.88	10	96	142	0.5	178	2	21.6	77.2	97.5	106	63	3	3	83.4	5.1	85	60	2	16	26	12
113298	2	58	3	6	1	1	7.5	0.4	5.3	297	18	1	1	1	125	9.09	78	2	3	2	3	2	4	16	4.4	66	101	0.68	23	50	142	0.3	132	1	35.1	118.4	116.6	149	77	1	1	208	8.4	42	120	2	18	27	10
110056	1	63	3	4	2	3	4.5	1	22.2	265	30	2	3	3	102	5.62	78	2	3	2	3	1	3	15	3.9	70	106	0.88	23	45	141	0.4	151	3	28.5	96.8	105.3	104	65	3	3	61.3	5.6	59	120	1	15	22	15
111389	2	65	1	2	2	3	6.7	1.1	16.4	273	21	2	3	3	102	4.6	78	2	3	2	3	1	3	17	4	87	104	0.73	25	106	145	0.4	157	0	33.1	106.6	110	107	59	3	3	56.1	5.6	54	180	1	18	27	12
118488	2	35	2	3	2	3	3.6	0.6	16.7	137	29	2	3	3	96	3.54	78	2	3	2	3	1	3	11	3.5	59	106	0.56	17	102	141	0.5	164	2	26.1	76	91.1	82	47	3	3	24.2	5.2	83	240	0	16	25	11
111707	1	80	3	1	1	1	6.9	0.8	11.6	250	39	1	2	2	196	13.21	78	2	3	2	3	1	3	47	4.1	70	101	1.1	61	67	144	0.5	141	1	29.9	111.1	111.8	137	67	1	2	336	7.4	36	300	1	35	26	28
115611	2	59	3	3	1	1	6.2	0.7	11.3	245	32	1	2	2	104	24.51	77	2	3	2	3	1	1	23	3.9	93	99	0.96	147	49	140	0.2	143	1	31.3	107.6	105.1	110	68	0	1	83.7	6	44	240	1	27	24	10
117710	1	47	1	1	1	1	8.3	1.5	18.1	308	52	2	3	2	118	27.39	77	2	3	2	3	1	3	23	4	66	101	0.89	18	70	142	0.5	137	1	36.8	129.9	116.1	119	84	1	3	90.6	5.6	44	360	0	17	27	12
115045	2	22	3	3	2	3	4.9	0.7	14.3	337	36	2	3	2	95	12.86	77	2	3	2	3	2	4	17	4.2	66	102	0.61	16	97	144	0.4	154	0	35	104.5	115.7	124.78	75.276	3	3	47.5	4.7	64	360	2	17	25	12
114993	2	36	3	1	2	3	3.5	0.3	8.6	274	55	2	3	2	114	17.57	77	2	3	2	3	2	4	21	3.4	60	102	0.69	14	45	141	0.4	129	1	43.9	136	140	114	83	3	3	97.8	5.4	41	300	2	15	23	13
116101	1	80	1	5	1	1	6.1	1.2	19.7	260	51	2	3	2	111	14.13	77	2	3	2	3	1	1	14	4.1	80	103	1.86	25	24	143	0.3	167	3	24.8	101.5	101.2	126	68	2	3	9.43	6	81	480	0	17	26	21
116397	2	74	3	2	2	3	5.2	0.3	5.8	212	18	2	3	3	93	8.65	77	2	3	2	3	2	4	38	4.3	66	97	0.69	15	191	140	0.6	146	2	17.5	74.9	90.2	126	73	3	3	74.4	5.6	57	300	2	38	26	15
112201	2	24	2	4	2	3	4.2	0.2	4.8	128	39	2	3	3	98	9.43	77	2	3	2	3	2	4	12	3.9	50	100	0.73	9	136	138	0.6	139	2	18.8	70	89.5	107	67	3	3	25.1	5	54	420	2	19	26	9
119081	1	23	3	3	2	3	4.5	0.2	4.4	219	28	2	3	3	93	7.21	77	2	3	2	3	2	4	13	4.6	85	102	1.09	11	143	142	0.7	153	1	28.3	86.5	100.9	121	64	3	3	51.5	5.2	64	540	2	16	28	12
118612	2	33	2	6	2	3	2.7	0.3	11.1	238	46	2	3	3	89	5.49	77	2	3	2	3	2	4	11	4.2	68	107	0.71	22	66	141	0.5	135	0	22.6	78.2	95.8	103	67	3	3	190	5.1	48	480	2	16	19	8
116404	2	70	2	3	2	3	3.5	0.4	11.4	258	43	2	3	3	100	7.45	77	2	3	2	3	2	4	13	3.9	121	105	0.59	11	93	142	0.4	160	3	24.7	93.7	96.8	124	75	3	3	73.9	5.8	70	60	2	24	22	15
113202	2	66	1	1	1	1	4.3	0.7	16.3	279	29	1	2	1	106	7.6	77	2	3	2	3	2	4	16	4.2	58	101	0.91	17	48	140	0.5	165	2	29.9	99.9	107.1	202	81	1	1	57.8	5.8	72	120	2	17	27	12
115615	2	47	3	3	2	3	5.2	1	19.2	211	46	2	3	3	98	4.85	77	2	3	2	3	2	4	12	4.1	38	103	0.58	8	63	140	0.4	164	1	19.7	74.7	84.3	126	78	3	3	18.5	5.1	75	180	2	17	25	8
112113	2	70	3	5	1	1	6.4	1.1	17.2	196	37	2	3	2	107	5.36	77	2	3	2	3	1	3	15	4	82	102	0.62	16	91	142	0.5	171	2	35.5	105.1	132.6	149	70	1	3	32.2	5.5	79	360	1	18	27	14
111351	1	22	3	2	2	3	4.4	0.7	15.9	168	16	2	3	3	102	4.57	77	2	3	2	3	2	4	35	4.8	78	101	0.91	33	72	141	0.5	153	2	21.3	72.8	84.3	110	61	3	3	226	5.4	66	360	2	105	27	15
117635	2	65	3	1	1	1	4.3	0.5	11.6	152	22	2	3	3	115	5.59	77	2	3	2	3	1	3	7	3.9	102	98	0.84	20	44	139	0.3	145	0	18.2	75.1	88.3	110	47	0	3	85.2	5.7	55	180	0	13	27	12
114179	1	69	3	1	1	1	6.8	0.5	7.4	342	23	1	1	1	220	16.11	77	2	3	2	3	2	4	16	3.8	79	103	1.13	34	47	142	0.6	136	2	37.4	132	119.1	148	88	1	1	73.1	6.8	34	600	2	17	27	15
114481	1	50	3	2	1	1	5.2	0.3	5.8	269	18	1	2	1	124	6.24	77	2	3	2	3	2	4	14	4	74	99	0.87	15	42	139	0.6	129	1	27.9	103.6	103.6	130	86	0	0	591	7.3	38	45	2	14	26	18
115595	1	80	2	5	2	3	7.5	2.4	32	253	29	2	3	3	103	4.07	77	2	3	2	3	1	3	14	3.8	57	100	1.43	13	124	140	1.1	148	3	29.3	107	101	139	73	3	3	189	5.5	60	420	0	23	26	21
114573	1	45	3	2	2	3	6.5	0.6	9.2	160	25	2	3	3	91	2.53	77	2	3	2	3	3	4	41	3.8	99	101	0.81	55	91	140	0.4	138	0	24.3	85	95.2	116	69	3	3	105	5.1	49	360	2	35	27	17
112382	2	32	2	2	2	3	11.5	6.9	60	355	99	2	3	3	225	9.75	77	2	3	2	3	1	2	13	3.8	73	106	0.62	17	85	143	0.3	152	1	48.4	121.6	148.5	124.78	75.276	3	3	75.4	5.5	55	780	1	14	24	11
115171	1	77	1	2	2	3	3.4	0.3	8.8	245	14	1	1	1	112	148.59	76	2	3	2	3	2	4	20	3.9	72	102	1.52	16	82	140	0.7	132	3	23.4	92.1	90.7	131	64	3	1	43.4	7.1	37	240	2	32	25	23
[truncated: 377 more rows]
[truncated: 9 more columns]
