# Supplementary material for: Machine learning models including insulin resistance indexes for predicting liver stiffness in United States population: Data from NHANES
Source: Front Public Health. 2022 Sep 23;10:1008794. doi: 10.3389/fpubh.2022.1008794 (PMC9537573; doi:10.3389/fpubh.2022.1008794)
Supplement: Supplementary file 5 [file Data_Sheet_1.ZIP › dataset B/test-mets-ir.xls]

SEQN	GENDER.NEW	AGE.NEW	EDUCATION.LEVEL.NEW	PIR	DRINK.TIMES.NEW	EVER.TOLD.YOU.HAD.HIGH.BLOOD.PRESSURE.NEW	TAKING.PRESCRIPTION.FOR.HYPERTENSION.NEW	MEDIAN.STIFFNESS	STIFFNESS.E.INTERQUARTILE.RANGE	RATIO.OF.STIFFNESS.IQRE.MEDIAN.E	MEDIAN.CAP	CAP.INTERQUARTILE.RANGE	DOCTOR.TOLD.YOU.HAVE.DIABETES.NEW	TAKING.INSULIN.NOW	TAKE.DIABETIC.PILLS.TO.LOWER.BLOOD.SUGAR	FASTING.GLUCOSE..MG.DL.	INSULIN..U.ML.	LDL.CHOLESTEROL.MG.DL.	EVER.TOLD.YOU.HAVE.HEPATITIS.B.	EVER.PRESCRIBED.MEDS.TREAT.HEPATITIS.B.	EVER.TOLD.YOU.HAVE.HEPATITIS.C.	EVER.PRESCRIBED.MEDS.TREAT.HEPATITIS.C.	SMOKED.AT.LEAST.100.CIGARETTES.IN.LIFE	CURRENT.SMOKING.SITUATION	ALANINE.AMINOTRANSFERASE..ALT...U.L.	ALBUMIN..REFRIGERATED.SERUM..G.DL.	ALKALINE.PHOSPHATASE..ALP...IU.L.	CHLORIDE..MMOL.L.	CREATININE..REFRIGERATED.SERUM..MG.DL.	GGT.IU.L.	IRON..REFRIGERATED.SERUM..UG.DL.	SODIUM..MMOL.L.	TOTAL.BILIRUBIN..MG.DL.	CHOLESTEROL..REFRIGERATED.SERUM..MG.DL.	PIR.CS.NEW	BMI.NEW	WAIST.CIRCUMFERENCE..CM..NEW	HIP.CIRCUMFERENCE..CM..NEW	SYSTOLIC.NEW	DIASTOLIC.NEW	AGE.TOLD.HAD.HYPERTENSION.CS.NEW	AGE.WHEN.FIRST.TOLD.YOU.HAD.DIABETES.CS.NEW	FERRITIN..NG.ML..NEW	GLYCOHEMOGLOBIN.....NEW	HDL.MG.DL..NEW	MINUTES.SEDENTARY.ACTIVITY.NEW	AGE.STARTED.SMOKING.CIGARETTES.REGULARLY.CS.NEW	ASPARTATE.AMINOTRANSFERASE..AST...U.L..NEW	BICARBONATE..MMOL.L..NEW
123935	2	50	1	NA	6	1	1	5.7	1.3	22.8	369	15	1	1	1	194	136.96	110.86	2	3	2	3	2	4	14	3.7	103	103	0.58	51	44	140	0.2	209	3	37.7	100.342	106.992	124.78	75.276	1	0	46.4	7.9	26	60	2	15	24
124668	2	76	3	5	2	2	3	5.7	1.2	21.1	195	35	2	3	3	99	7.86	275	2	3	2	3	2	4	10	3.9	86	101	0.84	11	137	139	0.7	371	2	23.6	88.2	96	136	67	3	3	80.8	5.3	83	240	2	17	22
122717	2	57	1	2.03	1	2	3	4	0.6	15	269	43	2	3	3	114	6.02	252	2	3	2	3	1	1	9	3.7	100	104	0.67	17	43	140	0.3	332	1	22.1	83.7	94.8	117	66	3	3	33.1	6	35	240	0	13	23
120005	1	41	3	NA	1	2	3	5.1	0.3	5.9	327	30	2	3	2	96	22.07	240	2	3	2	3	2	4	27	3.9	59	101	1.02	29	98	142	0.3	307	3	33.3	114.7	113	123	76	3	3	224	6	46	300	2	24	26
122539	2	52	3	2.47	2	2	3	3	0.9	30	116	105	2	3	2	91	13.55	240	2	3	2	3	2	4	30	3.8	115	104	0.89	14	50	145	0.2	316	1	34.5	100.342	106.992	118	77	3	3	31.7	5.4	53	120	2	26	26
124472	2	58	1	0.87	5	1	1	6.6	0.9	13.6	245	48	2	3	3	115	11.62	239	2	3	2	3	1	1	18	3.9	58	100	0.67	90	122	138	0.2	316	0	21	89.1	91.7	132	68	1	3	345	5.6	55	2	0	25	24
123007	1	35	1	NA	6	2	3	4.3	0.7	16.3	100	0	2	3	3	103	15.92	233	2	3	2	3	1	2	96	4.2	77	98	1.11	176	107	135	0.4	380	3	25.5	96.3	106.3	109	72	3	3	158	5.6	55	600	1	57	24
120177	2	72	3	1.8	6	2	3	5.5	1.4	25.5	231	36	2	3	3	111	7.68	228	2	3	2	3	2	4	16	4	102	104	0.68	20	134	143	0.5	299	1	25.8	89.4	96.1	143	70	3	3	119	5.4	57	120	2	22	26
123680	2	30	3	5	2	2	3	3.7	0.6	16.2	225	33	2	3	3	104	4.37	228	2	3	2	3	2	4	13	4.5	52	96	0.69	10	111	134	0.9	292	2	19.6	81.6	94.2	104	65	3	3	57.8	4.8	67	600	2	16	21
120350	2	59	3	3.3	6	2	3	3.9	0.5	12.8	300	36	2	3	3	100	7.29	225	2	3	2	3	2	4	22	4	76	106	0.81	22	70	142	0.9	297	1	28.7	97.8	101.6	109	73	3	3	274	6	47	180	2	21	22
123160	1	50	2	1.77	4	1	1	6.8	0.4	5.9	389	33	2	3	3	114	66.76	222	2	3	2	3	2	4	57	4.5	57	101	0.95	42	95	143	0.4	291	1	40.9	124.5	119.2	124.78	75.276	0	3	376	6.4	44	300	2	32	26
122473	2	67	3	4.56	4	1	1	4.8	1.3	27.1	382	36	2	3	3	122	12.85	222	2	3	2	3	1	3	12	4	62	104	0.71	60	113	144	0.4	315	2	40	122.3	127.5	165	79	1	3	102	6.1	49	420	0	13	29
123783	1	21	2	NA	2	2	3	8.3	0.6	7.2	204	68	2	3	3	103	18.55	220	2	3	2	3	2	4	11	4.5	66	102	0.78	31	59	140	0.7	268	3	24.2	84.5	102.2	127	59	3	3	287	4.8	40	300	2	20	24
120614	1	23	3	1.24	3	2	3	4	0.2	5	297	73	2	3	3	109	13.31	215	2	3	2	3	2	4	59	4.4	91	99	0.93	52	89	139	0.6	282	0	27.5	93.5	101	124	90	3	3	125	5.2	48	480	2	23	26
121948	2	51	3	0	1	2	3	3.6	0.9	25	219	45	2	3	3	96	7.28	215	2	3	2	3	2	4	12	2.5	78	106	2.12	31	60	145	0.2	306	0	24.5	94.7	97.8	151	79	3	3	34.2	6	57	300	2	20	29
121237	2	63	2	3.08	1	2	3	4.1	0.3	7.3	281	17	2	3	3	98	7.83	213	2	3	2	3	1	1	10	4.1	105	99	0.92	17	95	137	0.3	295	1	30.6	103.1	113.1	129	79	3	3	95.2	5.5	62	360	1	19	24
123782	2	80	3	2.55	1	2	3	5.3	1.2	22.6	265	38	2	3	3	110	11.42	210	2	3	2	3	1	1	11	3.7	94	105	0.76	10	103	144	0.3	302	1	31.7	115.4	119.8	125	91	3	3	144	5.8	59	600	1	15	26
120078	2	69	3	0.95	2	2	3	3.9	0.8	20.5	237	92	2	3	3	94	10.71	209	2	3	2	3	1	3	16	4.3	77	98	0.91	24	77	139	0.5	295	0	31.7	108.6	117.8	126	84	3	3	321	5.6	59	300	0	20	26
123669	2	60	3	1.79	3	2	3	5.9	1.3	22	337	60	2	3	3	102	13.9	202	2	3	2	3	1	3	29	4.1	111	100	0.86	45	65	143	0.4	293	1	32.4	114	112.8	124.78	75.276	3	3	150	5.5	59	600	0	32	28
120720	1	42	2	0.93	4	2	3	5.5	0.4	7.3	200	34	2	3	3	108	8.3	202	2	3	2	3	1	1	23	4.2	55	103	0.83	26	84	141	0.5	263	0	27.5	97.5	102.6	122	73	3	3	276	5	47	300	0	18	28
120387	1	65	3	5	3	2	3	6.1	0.7	11.5	286	20	2	3	3	117	7.15	195	2	3	2	3	2	4	23	4	63	104	0.79	47	148	141	1	268	2	28.8	105.7	105.7	129	75	3	3	184	5.3	57	30	2	19	25
123871	2	55	2	1.01	2	1	1	4	0.2	5	327	46	2	3	3	99	23.04	194	2	3	2	3	2	4	13	3.9	105	100	0.93	36	60	142	0.2	274	0	27.3	97.5	107.4	120	74	0	3	40.6	5.6	40	180	2	16	28
122136	2	59	2	1.44	6	1	1	5.1	1	19.6	314	36	2	3	2	96	16.57	193	2	3	2	3	2	4	15	4	101	106	0.57	17	75	145	0.2	263	1	27.3	77.2	99.7	128	77	1	3	51.4	5.7	36	90	2	16	27
121791	2	60	2	0.97	6	1	1	3.3	0.3	9.1	275	22	2	3	3	106	10.85	193	2	3	2	3	2	4	13	3.9	73	98	0.53	19	145	140	0.8	304	0	20.4	75	84	117	67	1	3	299	5.6	93	360	2	19	26
120452	2	58	3	NA	3	1	1	5.1	1	19.6	300	31	2	3	2	109	22.04	192	2	3	2	3	2	4	10	3.8	59	103	0.67	20	46	142	0.3	270	3	43.1	116.7	123.3	127	84	1	3	158	6.2	58	540	2	12	23
120472	2	59	3	2.36	2	1	1	5	0.6	12	209	61	2	3	3	88	20.76	191	2	3	2	3	2	4	10	3.9	72	98	1.05	11	50	140	0.3	274	1	33.7	111	117.5	150	79	0	3	264	5.7	74	480	2	16	27
121784	2	74	2	1	2	2	3	4.8	0.9	18.8	317	12	1	2	1	113	15.81	191	2	3	2	3	2	4	21	4.3	78	101	0.87	22	96	142	0.4	278	0	27.1	99.8	99	124	67	3	1	177	6.7	58	180	2	22	24
121944	2	56	3	0.16	1	2	3	6.7	1.5	22.4	288	20	2	3	3	103	8.44	190	2	3	2	3	1	3	20	4.2	66	101	0.86	25	105	142	0.6	281	0	29.7	97.8	108.8	122	84	3	3	82.4	5.6	90	360	0	18	28
119966	1	66	2	3.69	6	2	3	4.6	0.6	13	323	42	2	3	3	104	17.24	189	2	3	2	3	2	4	15	4.1	86	99	1.14	14	118	138	0.4	267	2	26.2	97.3	105.3	139	86	3	3	95.7	6	55	240	2	21	28
122077	1	43	1	NA	3	2	3	5.7	1.1	19.3	281	89	2	3	3	99	5.92	189	2	3	2	3	1	3	28	3.6	73	102	0.76	35	131	140	0.7	250	3	25.5	92.4	97.6	124	75	3	3	52.2	5.2	53	150	0	26	24
120666	1	49	2	0	3	1	1	3.9	0.4	10.3	167	29	2	3	3	101	7.84	188	2	3	2	3	1	1	17	3.7	118	105	0.97	19	57	140	0.2	243	0	29.735	90.9	99.8	130	81	1	3	237	5.9	33	30	1	13	20
121775	1	59	3	5	1	2	3	3.9	0.4	10.3	250	67	2	3	3	93	4.32	188	2	3	2	3	2	4	24	4.1	53	103	1.26	28	82	141	0.7	253	2	27.2	101.9	110	118	78	3	3	264	5.5	70	480	2	22	25
120874	2	32	1	1.42	2	2	3	6	1.3	21.7	270	19	1	2	1	128	26.83	187	2	3	2	3	2	4	32	4.2	132	101	0.51	71	52	139	0.3	259	1	28.4	94.6	98.6	124.78	75.276	3	0	23	5.9	42	300	2	22	23
120214	2	67	3	5	3	2	3	5.6	0.5	8.9	130	29	2	3	3	91	4.29	187	2	3	2	3	2	4	26	3.9	80	100	0.96	9	91	138	0.5	260	2	19.2	79.8	97	97	70	3	3	53.5	5.4	46	240	2	24	26
123784	2	80	3	3.04	6	1	1	4.9	1.4	28.6	226	54	2	3	3	105	10.29	186	2	3	2	3	2	4	16	4.4	61	99	0.81	12	136	142	0.6	286	1	31.2	107.8	111.9	180	87	2	3	617	5.1	50	540	2	25	30
124638	1	49	3	4.73	3	2	3	6.5	1.2	18.5	239	55	1	2	1	112	5.61	186	2	3	2	3	2	4	12	3	36	98	0.97	45	101	134	1	168	2	27.4	103.4	104.8	121	68	3	1	136	6.8	49	360	2	10	23
120468	1	69	1	2.24	1	1	1	6.2	0.4	6.5	371	33	2	3	3	102	19.32	185	2	3	2	3	1	3	23	4.1	80	101	1.02	17	110	140	0.6	276	1	28.3	101.2	97.9	183	101	2	3	111	5.9	51	300	1	20	26
121299	2	64	3	5	2	2	3	3.1	0.5	16.1	201	52	3	3	2	104	10.14	184	2	3	2	3	1	3	17	3.8	83	102	0.64	14	55	139	0.2	262	2	33	106.5	115.7	115	74	3	3	99.3	5.6	66	180	1	18	25
122683	1	54	3	1.59	4	1	1	3.3	0.4	12.1	169	14	2	3	3	110	9.25	183	2	3	2	3	1	3	19	3.8	67	101	1.2	24	106	142	0.5	265	1	25.4	94.1	98.7	160	100	1	3	64	5.3	60	240	0	24	29
120617	1	34	1	0.98	2	2	3	5.4	0.5	9.3	319	34	2	3	3	106	20.01	182	2	3	2	3	1	3	46	4.4	86	104	1.11	42	73	142	0.2	245	0	36.9	111.5	116.6	136	78	3	3	209	5.9	39	180	1	34	24
122417	1	62	2	2.66	4	2	3	4.3	0.8	18.6	294	64	2	3	3	104	27.02	181	2	3	2	3	1	3	36	3.9	70	106	0.91	22	84	144	0.4	236	1	36.7	126.5	117.4	147	86	3	3	232	6.2	40	300	1	23	24
120211	2	52	3	1.97	2	1	1	3.9	0.5	12.8	309	37	1	1	1	83	6.95	181	2	3	2	3	1	3	12	4	66	98	1.43	14	62	136	0.3	259	1	28.7	88.3	98.3	133	75	1	0	48.9	5.8	48	240	0	17	22
120948	1	33	2	4.31	4	2	3	7.2	0.7	9.7	399	11	2	3	3	115	39.56	180	2	3	2	3	1	3	119	4.4	74	101	0.95	126	110	140	1	238	2	40.6	133	126.5	141	92	3	3	803	5.3	48	600	0	67	27
120460	1	20	3	0.48	3	2	3	5	0.8	16	331	32	2	3	3	94	19.81	180	2	3	2	3	2	4	48	4.1	76	96	0.73	26	96	138	0.4	253	0	28.6	97.3	107.5	126	71	3	3	67	5.6	45	420	2	28	26
120831	1	60	3	5	3	2	3	3.7	0.1	2.7	342	29	2	3	2	100	10.91	180	2	3	2	3	1	3	23	4.1	71	105	0.91	31	100	144	0.6	273	2	28.6	102.6	101.1	104	66	3	3	110	5.7	36	720	1	21	25
123010	1	66	2	3.46	6	1	1	3.6	0.8	22.2	294	50	2	3	3	105	6.58	179	2	3	2	3	1	2	14	3.8	105	104	0.8	25	77	144	0.3	250	2	32.1	100.342	106.992	124.78	75.276	2	3	472	5.6	61	120	1	17	26
124330	2	57	3	1.85	5	2	3	4.6	1.1	23.9	355	32	1	2	1	356	3.14	178	2	3	2	3	1	3	11	4	152	93	0.66	45	176	136	0.7	332	1	34.7	113	126.3	124.78	75.276	3	1	232	11.1	121	480	0	15	26
120959	1	69	1	1.64	3	1	1	5.3	0.9	17	335	34	2	3	2	105	8.44	177	2	3	2	3	1	3	18	3.7	71	110	0.84	33	86	147	0.4	236	1	34.7	126.5	105.9	168	87	2	3	176	6	55	180	1	14	24
124718	2	59	1	NA	6	1	1	6.1	0.8	13.1	262	21	1	2	1	186	8.05	177	2	3	2	3	2	4	14	3.3	120	97	0.8	25	49	133	0.3	280	3	28	101.3	108.7	205	94	1	1	45	11.6	66	300	2	15	26
121346	1	52	1	2	3	2	3	5.4	1.1	20.4	243	93	2	3	3	96	7.11	176	2	3	2	3	1	3	28	4.1	69	102	0.99	23	96	144	0.5	235	1	27.2	96	96.3	141	85	3	3	218	5.3	47	300	0	25	27
122783	2	71	2	0.98	1	1	1	3.7	0.3	8.1	202	40	2	3	3	98	6.45	176	2	3	2	3	1	3	9	3.7	117	106	0.87	9	50	143	0.2	272	0	22	81.1	95.2	139	67	2	3	52.9	5.8	84	240	0	14	24
123077	1	50	3	5	3	2	3	4.5	0.4	8.9	304	31	2	3	3	100	15.16	175	2	3	2	3	2	4	22	4.2	92	103	0.87	33	105	145	0.7	254	2	27.5	100.7	101.9	111	72	3	3	122	5.4	72	480	2	20	26
124394	2	50	2	1.49	1	2	3	5.5	0.6	10.9	261	48	2	3	3	98	5.34	175	2	3	2	3	2	4	14	4.2	47	104	0.84	11	43	142	0.3	233	1	31.4	95.7	111	104	70	3	3	59.6	6.3	44	240	2	21	23
119885	2	58	3	2.77	2	1	1	3.1	0.6	19.4	289	28	2	3	3	90	4.67	175	2	3	2	3	2	4	9	3.8	104	100	0.97	14	75	140	0.7	288	1	37.8	116.9	128.9	147	92	0	3	109	5.4	34	600	2	18	28
123070	1	53	3	4.97	4	2	3	4.5	0.5	11.1	291	11	2	3	3	111	4.03	175	2	3	2	3	2	4	30	4	74	101	0.92	36	165	142	0.8	245	2	31	102.6	112.4	115	81	3	3	297	5.2	52	600	2	24	24
122517	2	67	3	2.16	1	1	1	4.1	0.6	14.6	298	22	2	3	2	116	19.74	173	2	3	2	3	1	3	8	3.6	92	100	0.82	18	74	141	0.3	251	1	42.8	120	136.7	191	115	1	3	150	6.1	58	240	1	12	24
122833	2	44	2	0.8	1	2	3	4.7	0.5	10.6	227	38	2	3	3	111	14.52	173	2	3	2	3	1	3	23	4.3	88	101	0.85	43	127	139	0.5	251	0	23.9	88.3	100.3	113	70	3	3	72.4	5.4	64	180	1	28	25
124433	1	41	2	0.51	4	1	1	7.5	0.6	8	254	14	2	3	3	281	10.56	173	2	3	2	3	1	1	12	3.7	74	99	0.77	33	77	137	0.3	247	0	32.5	117.5	119.3	136	89	0	3	149	9.3	64	180	0	10	23
121873	2	68	1	NA	2	2	3	4.3	1.2	27.9	121	21	2	3	3	89	8.89	173	2	3	2	3	2	4	11	3.5	68	103	0.7	25	93	139	0.4	244	3	28.8	101.6	105.5	163	79	3	3	83.2	5.5	54	360	2	16	23
122639	1	48	3	3.38	3	2	3	3.6	0.2	5.6	228	43	2	3	3	100	7.7	173	2	3	2	3	1	2	20	4.4	84	99	1.06	41	158	139	0.5	259	1	25.5	84.4	95.3	109	73	3	3	523	5.2	60	120	1	22	28
120561	1	37	3	5	4	2	3	3.4	0.3	8.8	179	75	2	3	3	97	6.21	173	2	3	2	3	2	4	65	4.2	65	99	0.8	25	109	139	0.8	249	2	23.1	84.1	93.2	111	63	3	3	244	5	65	180	2	35	25
124514	2	36	3	4.08	1	1	1	3.2	0.2	6.3	217	57	2	3	3	107	47.51	172	2	3	2	3	2	4	12	4.1	70	102	0.88	15	65	142	0.4	237	2	29.8	92.1	105.5	132	84	0	3	13.1	5.3	46	120	2	13	25
121644	1	52	2	0.35	5	1	1	6.1	0.7	11.5	247	27	1	2	1	247	21.26	172	2	3	2	3	1	1	25	3.9	67	96	0.82	96	122	134	0.4	251	0	27.8	99.5	100.1	120	83	1	1	220	8.2	69	180	1	29	19
120382	2	58	2	4.69	1	2	3	4.8	1	20.8	170	73	2	3	3	89	19.88	172	3	3	2	3	2	4	23	4.2	94	107	0.62	134	82	145	0.5	253	2	26.6	93.2	97.6	110	69	3	3	100	5.6	64	10	2	22	26
124422	2	52	1	2.1	3	1	1	9.2	1.6	17.4	334	50	1	2	1	306	16.27	172	2	3	2	3	2	4	34	3.6	135	96	0.37	49	67	134	0.3	279	1	29.4	93	92.5	143	85	0	1	181	13.2	61	240	2	27	24
121576	2	55	3	5	2	2	3	4.9	1	20.4	240	30	2	3	3	87	6.26	172	2	3	2	3	2	4	11	3.8	47	102	0.62	10	78	142	0.3	235	2	26.6	100.5	108.3	92	68	3	3	51.6	5.7	51	180	2	12	25
121358	1	29	2	1.71	2	1	1	7.5	1.6	21.3	347	22	2	3	3	106	34.79	171	2	3	2	3	2	4	56	4.1	107	99	0.88	59	66	138	0.3	235	1	44.8	144.7	138.5	152	103	0	3	185	5.3	42	180	2	24	26
122856	1	80	3	2.92	6	2	3	4.4	0.8	18.2	249	16	2	3	3	114	9.94	171	2	3	2	3	2	4	16	3.9	72	104	1.17	24	88	141	0.8	233	1	25.8	99.9	96.7	114	76	3	3	183	5.8	44	840	2	22	24
123281	2	80	2	5	1	2	3	3.3	0.3	9.1	283	46	2	3	3	101	7.44	171	2	3	2	3	1	3	14	3.7	146	100	1.89	20	84	142	0.5	255	2	26.1	96.6	103.5	123	62	3	3	817	2.8	57	180	0	18	29
122202	1	49	3	1.97	2	1	1	4.8	0.6	12.5	178	34	1	1	2	212	20.69	169	2	3	2	3	2	4	20	3.9	57	100	0.73	25	88	136	0.5	235	1	38.3	118.7	127	121	87	1	1	295	10.3	46	720	2	21	24
122435	1	48	3	2.45	3	2	3	6.9	1.3	18.8	264	35	2	3	3	111	19.99	169	2	3	2	3	1	3	29	4.1	94	99	0.78	43	75	141	0.4	230	1	34.3	123.6	117.1	155	87	3	3	185	5.9	41	480	1	21	29
120252	1	58	3	4.9	3	1	1	6.9	1	14.5	304	25	2	3	3	112	10.52	169	2	3	2	3	2	4	21	4.1	72	102	0.85	14	80	142	0.9	261	2	28.3	94	102.2	122	81	0	3	68	5.1	72	360	2	21	24
124789	1	28	3	1.2	6	2	3	7.7	0.9	11.7	307	36	2	3	3	93	7.47	169	2	3	2	3	1	1	45	4.2	58	101	1.05	54	138	141	0.7	265	0	22.1	75.8	91	124.78	75.276	3	3	191	5.5	76	180	0	41	24
121525	2	65	3	5	1	2	3	5.8	0.4	6.9	225	25	2	3	3	91	10.84	167	2	3	2	3	1	2	19	4	80	106	0.8	25	60	140	0.2	227	2	29.4	96	97.6	111	73	3	3	201	5.7	40	240	1	18	22
124265	2	35	3	3.03	2	2	3	3.2	0.3	9.4	290	32	2	3	3	100	10.47	167	2	3	2	3	2	4	28	4.1	65	99	0.72	23	66	137	0.2	249	1	33.3	89.9	115.1	101	73	3	3	40.7	5.2	68	480	2	24	27
120634	2	79	1	1.1	6	1	1	3.5	0.8	22.9	261	11	2	3	2	139	6.64	167	2	3	2	3	1	3	13	4.6	118	98	0.75	13	67	138	0.4	232	0	22.9	79.7	87	178	84	2	3	282	6.3	54	480	1	22	25
121962	1	54	2	0.06	5	2	3	13	0.9	6.9	366	57	2	3	3	103	29.4	166	2	3	2	3	2	4	127	4	114	101	0.9	414	96	141	0.6	223	0	33.9	115.8	107.9	130	83	3	3	955	5.3	37	480	2	128	27
123440	2	39	2	2.18	3	2	3	5.1	0.4	7.8	373	33	2	3	3	100	11.07	166	2	3	2	3	1	3	16	3.7	84	101	0.78	26	101	140	0.4	256	1	38.8	120.1	130.6	119	80	3	3	17	5.3	69	360	1	14	25
122587	1	48	3	1.93	4	2	3	4.5	1.2	26.7	235	24	2	3	3	110	9.13	166	2	3	2	3	2	4	23	4.1	72	100	1.24	23	114	141	0.6	244	1	23.8	89.7	93.5	100	73	3	3	297	5.8	64	540	2	20	24
120731	2	36	1	0.52	2	1	1	4	0.3	7.5	255	35	1	2	2	80	13.25	165	2	3	2	3	2	4	10	3.7	52	101	0.66	16	93	140	0.4	256	0	27.1	87	98.2	153	96	0	0	14.9	5.7	50	30	2	12	24
124418	1	80	2	1.66	5	1	1	3.3	0.3	9.1	230	101	2	3	3	109	11.83	165	2	3	2	3	2	4	16	4	75	96	0.84	25	103	136	0.6	244	1	27.9	100.342	106.992	155	83	1	3	381	5.5	48	300	2	21	26
120062	2	68	2	0.7	6	1	1	2.8	0.1	3.6	278	53	2	3	3	103	9.38	165	2	3	2	3	1	3	11	3.9	116	100	1.36	13	63	142	0.2	236	0	30	112.6	116.2	165	90	1	3	358	5.5	54	420	1	15	23
122502	2	60	2	0.59	2	1	1	7.6	2.5	32.9	274	35	2	3	3	103	6.82	165	2	3	2	3	1	3	9	3.8	107	99	0.71	11	49	144	0.4	251	0	37.2	133.5	134.1	145	86	1	3	104	5.7	73	180	0	15	29
123627	1	43	2	2.23	4	2	3	3.5	0.2	5.7	227	42	1	1	1	269	5.68	165	2	3	2	3	1	1	6	3.5	103	105	1.04	18	59	144	0.3	235	1	28.7	98.1	100.3	107	66	3	0	521	14.1	36	840	1	9	24
123175	1	46	3	5	3	1	1	4.9	0.6	12.2	241	40	2	3	3	94	14.52	164	2	3	2	3	1	3	20	4.6	56	101	1.04	27	91	142	0.4	245	2	29.4	106.1	105	119	77	1	3	210	5.4	58	240	0	17	28
122468	1	31	1	0.89	2	2	3	6.7	0.7	10.4	189	25	2	3	3	118	7.59	163	2	3	2	3	2	4	46	4.1	76	103	0.74	57	78	142	0.3	227	0	29.4	99	99	109	65	3	3	84.4	5.6	32	60	2	28	22
123197	1	68	2	4.06	1	1	1	6	1.6	26.7	248	51	2	3	3	104	2.56	163	2	3	2	3	1	3	16	4.2	50	102	1.17	21	141	141	0.5	247	2	25.5	94.9	94.7	118	78	1	3	108	5.5	44	180	1	20	25
121315	1	53	1	0.12	2	2	3	4.5	0.5	11.1	247	45	2	3	3	123	18.51	162	2	3	2	3	1	3	28	4.2	93	101	1.1	23	133	142	0.5	252	0	30.9	106.5	100.5	117	81	3	3	240	5.7	38	60	1	28	26
121657	2	49	2	3.47	6	2	3	2.8	0.4	14.3	157	28	2	3	3	95	11.71	162	2	3	2	3	2	4	11	4.3	90	101	0.65	26	102	139	0.4	243	2	28.7	88.2	101.6	114	79	3	3	39.3	5.2	50	360	2	17	24
120258	2	59	2	2.9	3	1	1	4.3	0.8	18.6	335	32	2	3	3	115	11.53	162	2	3	2	3	2	4	23	4.1	59	101	0.73	17	114	139	0.5	243	1	27.1	101	102.6	127	72	1	3	156	6.1	72	180	2	21	24
121322	2	61	1	NA	2	1	1	3.9	0.5	12.8	254	32	2	3	3	116	9.25	162	2	3	2	3	1	1	16	3.7	128	106	0.65	14	82	146	0.3	255	3	26	90.4	94	124.78	75.276	1	3	58.1	5.9	56	420	1	16	28
124814	1	64	2	2	4	2	3	8	0.7	8.8	275	53	2	3	3	105	7.27	162	2	3	2	3	1	3	14	3.7	116	105	0.98	43	27	142	0.3	221	1	37.5	119.5	117.4	141	87	3	3	10.4	6.2	50	300	0	16	27
123791	2	60	3	5	6	2	3	3	0.2	6.7	279	33	2	3	3	106	7.13	162	2	3	2	3	1	3	14	4.1	60	100	0.68	16	125	141	0.4	279	2	24.7	83.2	100.3	124.78	75.276	3	3	73.1	5.6	95	420	0	17	28
121494	1	80	3	NA	1	2	3	6.9	0.7	10.1	367	48	1	2	2	171	22.28	161	2	3	2	3	2	4	22	3.8	86	104	0.98	48	84	142	0.5	235	3	31.6	114	104.2	124.78	75.276	3	2	110	7.1	50	120	2	20	24
120212	1	61	3	1.82	2	1	1	5.3	1.5	28.3	319	43	2	3	3	107	19.45	161	2	3	2	3	1	3	16	4.4	58	101	1.3	30	68	143	0.5	236	1	29.9	111	109.7	140	93	1	3	77.6	6.3	63	480	1	16	31
122670	1	56	3	1.33	5	2	3	8.4	2.1	25	316	41	2	3	3	110	7.3	161	1	2	2	3	1	3	56	4.1	71	96	0.84	89	78	136	0.6	240	0	27.4	99.8	94.4	143	70	3	3	158	5.5	53	240	0	39	24
124088	1	29	3	5	3	1	1	4.9	0.5	10.2	189	35	2	3	3	103	21.4	160	2	3	2	3	2	4	30	4.9	78	103	1.14	47	107	143	0.6	225	2	30.4	105	109.5	127	80	0	3	131	5.1	40	720	2	18	26
121156	2	59	3	0.91	3	2	3	14	4	28.6	277	32	3	3	1	107	16.56	160	2	3	2	3	1	2	13	3.8	66	107	0.66	15	152	144	0.5	238	0	30.3	103.1	105	96	60	3	3	118	5.7	45	360	1	13	23
122784	2	47	1	1.38	2	2	3	3.7	0.7	18.9	267	33	2	3	3	95	10.27	160	2	3	2	3	2	4	8	3.9	68	103	0.64	13	63	141	0.3	231	1	23.5	85.1	96.1	124.78	75.276	3	3	28.4	5.3	51	600	2	19	23
124024	2	45	3	NA	3	2	3	4.4	0.5	11.4	242	74	2	3	3	101	9	160	2	3	2	3	1	1	7	4.2	107	98	0.76	20	77	139	0.3	224	3	33.2	120	122.7	110	74	3	3	106	5.8	54	60	1	11	29
123037	1	67	3	5	2	2	3	4.2	0.2	4.8	275	24	2	3	3	101	7	160	2	3	2	3	1	3	19	3.9	40	101	1.22	19	178	141	0.6	246	2	24.3	89.4	94	132	81	3	3	98.3	5.4	62	180	1	20	27
122105	1	37	1	NA	2	2	3	4.4	0.3	6.8	266	22	2	3	2	98	6.33	160	2	3	2	3	2	4	32	4.8	64	101	0.82	51	140	139	0.7	277	3	26.8	84.5	92	116	64	3	3	538	5.3	50	240	2	43	24
124186	1	80	3	1.66	2	2	3	4.5	0.5	11.1	251	22	2	3	3	98	5.64	160	2	3	2	3	1	3	16	3.9	40	101	1.98	12	118	137	0.5	243	1	21.2	85.4	95.9	163	85	3	3	102	5.5	72	180	1	23	25
122940	1	42	2	2.24	2	2	3	5.3	0.4	7.5	246	33	2	3	3	99	4.59	160	2	3	2	3	2	4	25	4.7	62	98	0.89	27	103	140	0.7	256	1	21.1	75.2	90.3	117	82	3	3	169	5.1	52	300	2	22	28
123641	1	43	1	1.78	3	2	3	5.2	1	19.2	335	41	2	3	3	103	19.51	159	2	3	2	3	2	4	28	4.6	70	101	0.82	21	88	141	0.4	246	1	35.5	117.7	115.4	123	73	3	3	316	5.5	45	240	2	28	27
123162	1	69	3	4.14	2	1	1	4.4	0.5	11.4	288	18	2	3	2	123	15.23	159	2	3	2	3	2	4	16	3.7	65	101	0.95	25	56	141	0.3	218	2	30	113.1	108	142	84	1	3	118	5.9	37	300	2	14	29
121436	1	69	2	5	3	1	1	5	0	0	342	0	2	3	3	93	11.42	159	2	3	2	3	1	3	17	3.9	59	101	1.4	13	87	139	0.3	238	2	40	131.5	136.9	135	82	1	3	113	5.8	62	360	1	23	28
123434	2	53	3	3.7	4	2	3	4.9	0.7	14.3	315	46	2	3	3	100	8.76	159	2	3	2	3	1	2	16	4.2	100	104	0.67	22	45	142	0.2	260	2	25.8	94	106.7	135	96	3	3	58.4	5.8	75	600	1	15	27
120945	1	25	3	1.43	3	2	3	5	0.8	16	150	44	2	3	3	97	6.51	159	2	3	2	3	1	3	14	4.2	57	104	1.46	21	91	142	0.5	224	1	26.2	80.4	97.4	104	60	3	3	246	5.4	57	600	1	18	27
124757	1	43	3	4.08	3	2	3	4.4	0.6	13.6	235	17	2	3	2	110	5.18	159	1	2	2	3	1	3	36	4.5	87	99	0.8	16	163	139	1	262	2	22.2	82.6	93	127	80	3	3	250	5.2	97	240	0	26	27
124753	1	21	2	NA	5	2	3	6.2	0.5	8.1	254	19	2	3	3	80	30.67	158	2	3	2	3	1	1	16	4.2	79	101	0.94	49	111	142	0.3	263	3	27.4	100.342	106.992	124.78	75.276	3	3	130	5.3	60	120	0	15	28
120699	2	71	3	1.6	3	2	3	4.3	0.9	20.9	323	20	2	3	2	104	24.83	158	2	3	2	3	2	4	17	4	71	102	0.64	26	82	142	1	242	1	32.1	104	111.2	112	61	3	3	261	5.6	53	300	2	16	26
123664	1	28	3	1.85	3	2	3	5.6	1.3	23.2	299	27	2	3	3	103	18.94	158	2	3	2	3	1	1	80	4.5	72	100	1.18	71	115	141	0.4	247	1	33.3	103	105	108	71	3	3	129	5.4	33	300	1	34	27
121277	2	60	3	3.65	2	1	1	5.1	1.2	23.5	334	61	2	3	3	94	13.76	158	2	3	2	3	2	4	19	3.9	106	102	0.92	18	101	141	0.7	246	2	43.3	124.1	147.2	182	99	1	3	134	5.9	64	360	2	20	29
122629	1	73	3	5	4	2	3	5.8	1.3	22.4	332	90	2	3	3	130	12.02	158	2	3	2	3	2	4	18	3.9	91	103	1.42	50	68	143	0.5	228	2	28.2	110	106.5	129	79	3	3	420	6	42	300	2	14	26
124039	1	40	3	4.78	6	1	1	6	1.4	23.3	335	12	3	3	2	101	11.71	158	2	3	2	3	1	2	56	4.3	95	104	0.89	43	100	144	0.5	236	2	24.1	91.9	98.7	114	74	0	3	101	5.6	38	300	1	34	26
123146	2	63	2	NA	3	1	1	5	1.2	24	230	16	2	3	3	89	4.79	158	2	3	2	3	1	2	16	4.1	61	100	0.69	11	112	141	0.6	236	3	25.4	87.2	96.5	129	89	2	3	273	5.5	39	240	0	15	25
124175	1	66	3	5	1	2	3	3.5	0.9	25.7	268	56	2	3	3	97	4.35	158	2	3	2	3	2	4	24	3.8	69	100	0.82	25	111	141	0.4	231	2	24.1	88.8	93.9	107	66	3	3	55.9	5.4	59	180	2	18	28
121928	2	60	3	5	3	1	1	7	0.5	7.1	254	46	2	3	3	98	27.05	157	2	3	2	3	2	4	19	2.8	95	100	0.62	40	83	136	0.2	180	2	47.1	125.2	143.5	140	94	1	3	22.7	5.7	57	600	2	20	25
122647	2	60	2	0.81	1	1	1	4.7	0.4	8.5	120	32	1	1	2	88	11	157	2	3	2	3	2	4	25	3.6	116	106	1.19	25	63	145	0.2	227	0	31.3	114.8	113.4	122	77	1	1	222	5.7	55	240	2	27	20
122909	2	64	3	4.2	1	1	1	3.8	0.8	21.1	241	56	1	2	1	140	8.28	157	2	3	2	3	2	4	10	4.4	80	103	0.59	21	100	140	0.4	222	2	26.2	87.2	104.7	148	99	1	1	145	6.7	52	9999	2	14	26
122612	2	67	2	3.19	6	1	1	5.5	1.1	20	219	30	2	3	3	96	5.79	157	2	3	2	3	2	4	12	4.2	62	99	0.92	11	108	140	0.5	263	1	23.3	89.6	90.4	115	57	2	3	70.4	5.4	80	480	2	20	26
123454	1	53	1	1.85	1	1	1	6.6	1.7	25.8	374	37	1	2	1	292	3.09	157	2	3	2	3	1	3	53	4.5	118	97	0.81	67	82	136	0.3	225	1	30	112.2	109.8	142	89	1	1	117	10.2	41	120	0	32	25
122144	1	69	3	0.64	2	1	1	7.7	0.7	9.1	239	34	2	3	3	120	25.39	156	2	3	2	3	1	3	19	4.2	60	100	1.37	26	103	139	0.3	215	0	26.7	99.7	100.6	129	81	1	3	201	6.3	32	180	1	22	22
123523	1	50	1	NA	1	1	1	8.9	3.5	39.3	372	21	1	2	2	373	17.59	156	2	3	2	3	1	1	41	3.5	112	93	0.8	65	63	132	0.4	222	3	37.2	127.1	115.5	160	106	1	1	286	14.1	39	120	0	30	25
122019	2	43	2	1.4	3	1	1	10.3	1	9.7	380	44	2	3	2	215	17.01	156	2	3	2	3	2	4	48	3.9	122	96	0.64	129	42	140	0.5	222	1	36.9	118.8	126.3	136	105	1	3	67.3	7.4	46	240	2	47	27
120745	1	32	3	5	2	2	3	5.2	0.5	9.6	230	13	2	3	3	113	15.98	156	2	3	2	3	1	3	24	4.6	74	96	1.08	32	172	139	1.1	229	2	26.1	89.9	97.5	121	67	3	3	497	5.2	34	180	1	18	29
123552	1	59	3	5	2	2	3	6.1	0.5	8.2	298	40	2	3	2	106	12.07	156	2	3	2	3	2	4	36	3.9	51	99	1.01	24	128	139	0.6	216	2	36.2	113.9	118	124	88	3	3	294	5.7	45	480	2	22	26
122394	2	66	3	0.86	2	1	1	3.9	1	25.6	258	42	2	3	3	94	11.32	156	2	3	2	3	1	3	14	3.4	92	102	0.77	20	105	139	0.3	244	0	28.8	97.7	106.3	126	85	2	3	123	5.7	61	600	1	14	28
119829	2	35	3	3.73	5	2	3	7.1	1.3	18.3	217	37	2	3	3	101	10.03	156	2	3	2	3	2	4	13	4	65	104	0.9	34	108	141	0.2	230	2	31.1	98.6	107.3	117	87	3	3	59.4	5.5	48	660	2	18	25
122304	2	65	3	NA	3	1	1	4.1	0.4	9.8	307	8	2	3	3	105	9.04	156	2	3	2	3	1	3	19	4.6	105	100	0.66	22	115	141	0.6	239	3	26.8	99.1	103	151	86	2	3	562	5.6	68	360	1	15	25
121693	2	80	3	5	6	1	1	4.5	0.5	11.1	186	55	1	2	2	185	5.02	156	2	3	2	3	2	4	7	4	138	100	0.95	42	126	139	0.3	212	2	19.3	71.6	91.2	154	71	1	2	338	7.8	40	720	2	9	25
121061	1	62	1	0.95	4	1	1	10.5	2.5	23.8	168	25	2	3	3	101	3.31	156	2	3	2	3	1	1	18	4.3	120	97	3.33	36	21	142	0.4	293	0	18.9	85.2	90.7	147	79	0	3	415	5.5	139	420	1	23	24
119994	2	55	3	2.15	3	1	1	4.9	1	20.4	287	30	2	3	1	182	9.56	155	2	3	2	3	2	4	13	4.3	57	100	0.59	13	76	144	0.4	227	1	22.3	84.6	90.8	163	83	1	3	75.6	7.9	51	480	2	11	28
122672	1	47	3	4.64	5	2	3	3.6	0.3	8.3	286	23	2	3	3	115	8.92	155	2	3	2	3	2	4	19	4.6	45	102	0.99	22	73	142	0.3	243	2	31.1	103.2	109.2	125	77	3	3	140	5.3	76	600	2	16	27
122209	1	31	2	1	2	2	3	4.2	0.8	19	206	30	2	3	3	95	6.37	155	2	3	2	3	1	1	23	4.2	81	103	1.22	21	146	139	0.4	211	0	24.7	93.7	98.6	109	71	3	3	64.5	5.3	41	240	0	22	25
121699	2	71	3	5	5	2	3	4	0.7	17.5	292	63	2	3	2	96	8.42	154	2	3	2	3	2	4	14	3.6	94	104	0.88	33	101	145	0.3	232	2	31.3	105.5	116	157	84	3	3	40.2	5.1	56	720	2	15	24
123079	2	40	3	3.59	3	2	3	3.1	0.3	9.7	215	55	2	3	3	97	8.29	154	2	3	2	3	1	2	8	4.1	55	107	0.92	21	105	143	0.5	217	2	26.5	91.4	113.5	110	68	3	3	67.3	5.5	48	300	1	13	27
121961	1	41	3	5	3	2	3	4.6	0.4	8.7	309	24	2	3	3	104	8.18	154	2	3	2	3	2	4	9	4.1	54	103	1.16	28	102	141	0.4	212	2	30.9	108.8	111.7	112	84	3	3	145	5.7	46	360	2	13	25
124360	2	59	3	3.44	1	2	3	5.6	1.1	19.6	288	22	2	3	2	109	7.3	154	2	3	2	3	1	2	8	3.8	102	99	0.95	16	71	142	0.3	242	1	35.3	113.2	117.7	119	75	3	3	45.6	5.9	39	660	1	11	29
120989	1	46	1	0.99	3	1	1	4	0.3	7.5	227	12	3	3	2	115	3.63	154	2	3	2	3	1	3	13	4.2	66	104	1.52	11	90	144	0.6	222	0	22.3	87.6	91.3	124.78	75.276	1	3	56.8	5.7	43	60	1	14	29
121172	2	73	3	2.65	6	2	3	5	0.6	12	302	15	2	3	3	120	20.82	153	2	3	2	3	2	4	10	3.9	129	99	0.78	15	57	143	0.3	243	1	49.6	119.9	143.6	121	88	3	3	128	6	46	960	2	16	26
120552	1	21	3	2.1	4	2	3	8.4	0.9	10.7	388	41	2	3	2	98	20.45	153	2	3	2	3	2	4	115	3.9	88	103	0.74	64	134	140	0.7	218	1	47.5	134.1	127.8	125	77	3	3	243	5.2	40	180	2	59	23
123951	2	62	3	4.81	2	1	1	4.2	0.4	9.5	238	64	2	3	2	107	12.38	153	2	3	2	3	2	4	21	4	62	103	0.82	53	91	144	0.3	241	2	23.9	85	89.6	133	81	1	3	192	5.9	66	480	2	24	25
121696	1	40	2	4.4	2	2	3	3.5	0.5	14.3	256	27	2	3	3	97	10.5	153	2	3	2	3	1	3	17	3.8	44	101	1	20	84	141	0.4	222	2	33.4	111.6	117.4	125	85	3	3	92.9	5.8	62	240	0	20	29
121204	2	70	2	5	4	2	3	5.6	0.6	10.7	142	42	2	3	3	91	5.93	153	2	3	2	3	2	4	27	3.6	60	102	0.81	67	77	141	0.4	248	2	20.1	75.8	87.6	160	81	3	3	97	5.1	78	540	2	39	26
121353	1	63	3	2	1	1	1	2.6	0.7	26.9	311	40	2	3	3	107	4.83	153	2	3	2	3	1	1	17	3.6	83	103	0.74	56	74	140	0.4	216	1	25.3	95	96.8	144	74	1	3	96.4	5.6	47	300	0	17	24
120131	1	50	3	1.4	2	2	3	6.4	0.4	6.3	210	26	2	3	3	93	2.05	153	2	3	2	3	1	1	9	3.9	77	102	1.11	18	66	140	0.3	197	1	18.4	77.9	85.5	114	72	3	3	114	5.1	31	360	1	18	26
120013	1	62	3	1.34	1	1	1	6.2	1	16.1	369	38	1	2	1	142	29.03	152	2	3	2	3	2	4	19	4.5	104	103	1.05	27	57	140	0.4	209	0	39.5	120.8	121.4	161	97	2	2	128	6.9	43	90	2	20	26
123405	1	57	3	3.98	4	1	1	3.6	0.1	2.8	255	77	2	3	3	106	10.7	152	2	3	2	3	2	4	23	4.2	65	104	0.98	19	171	144	0.6	206	2	28	99.3	102.7	112	64	1	3	135	5.4	42	720	2	21	25
119825	2	51	2	NA	2	2	3	4.4	0.3	6.8	257	26	2	3	3	98	10.6	152	3	3	2	3	1	1	11	4.1	72	101	0.8	13	123	139	0.5	233	3	25.2	99.7	107	114	73	3	3	34.8	5.7	57	60	0	16	28
120527	1	55	1	0.94	6	2	3	6.4	1.6	25	311	33	1	2	1	258	8.67	152	2	3	2	3	1	3	52	4.4	99	98	0.62	39	134	141	0.7	220	0	29.8	103.1	98.3	122	66	3	1	265	10.2	43	60	0	31	26
119817	1	50	2	1.95	2	2	3	4.1	0.4	9.8	291	36	2	3	3	102	6.21	152	2	3	2	3	2	4	42	4	53	100	0.89	13	111	138	0.5	225	1	29.1	108.2	104	108	66	3	3	104	5.8	66	300	2	18	25
121866	2	50	3	1.53	5	2	3	3.9	0.7	17.9	195	72	2	3	3	100	2.63	152	2	3	2	3	2	4	12	4.3	61	102	0.77	20	95	141	0.4	267	1	20.6	68.7	84.5	133	78	3	3	78.5	5.2	93	120	2	16	26
120577	2	56	2	4.64	3	2	3	7	1.1	15.7	322	33	2	3	3	111	20.41	151	2	3	2	3	1	3	57	4.1	62	101	0.63	33	98	143	0.4	221	2	34.3	110.5	117.9	133	86	3	3	242	5.6	42	11	0	29	26
121751	1	52	1	0.64	1	2	3	5.3	0.8	15.1	394	25	2	3	1	117	17.54	151	2	3	2	3	1	3	49	4	75	100	0.65	38	123	141	0.3	216	0	35.3	115.8	117.7	124.78	75.276	3	3	598	6.1	38	480	1	25	26
123760	1	47	3	5	6	2	3	8.8	1.5	17	369	14	2	3	2	107	16.69	151	2	3	2	3	2	4	44	4	73	106	0.94	55	90	144	0.6	235	2	30.2	108.2	106.9	121	91	3	3	131	5.3	36	480	2	26	23
121122	1	46	1	0.55	2	2	3	4.9	0.4	8.2	288	22	2	3	3	84	13.68	151	2	3	2	3	1	1	13	3.9	82	100	1.01	18	118	141	0.4	214	0	25.5	108.7	102.2	124	89	3	3	56.1	5.8	44	120	0	15	22
120358	1	43	2	3.32	4	2	3	3.6	0.7	19.4	276	44	2	3	3	112	12.71	151	2	3	2	3	2	4	24	4.2	69	101	0.9	47	87	139	0.6	209	1	34.9	116.8	119.6	134	84	3	3	73.6	5.9	47	480	2	21	25
120111	1	43	3	2.99	4	2	3	3.8	0.6	15.8	234	68	2	3	3	102	9.36	151	2	3	2	3	1	3	35	4.6	58	97	1.03	38	143	139	0.6	232	1	33	112.4	119	112	82	3	3	582	5.4	53	600	0	24	29
122721	2	64	2	1.17	1	1	1	3.2	0.4	12.5	297	39	2	3	3	118	5.45	151	2	3	2	3	1	3	14	4.3	77	99	0.82	17	158	141	0.4	241	0	24	86.8	101	104	60	1	3	99.7	5.5	72	120	0	17	27
120593	1	68	3	3.52	2	2	3	5.3	1.2	22.6	285	26	2	3	3	94	5.18	151	2	3	2	3	1	2	18	4.2	88	102	1.24	33	115	140	0.5	218	2	28.4	110.5	106.9	136	92	3	3	150	6.2	44	180	1	30	26
123762	2	80	2	0.1	6	2	3	5.7	1.1	19.3	100	0	2	3	3	109	2.86	151	2	3	2	3	2	4	16	4.1	78	102	0.99	29	98	141	0.6	239	0	28.1	100.342	106.992	124.78	75.276	3	3	1240	5.5	70	60	2	29	23
123860	2	61	3	NA	5	1	1	3.3	0.7	21.2	259	29	2	3	3	99	8.84	150	2	3	2	3	2	4	23	4.1	70	101	0.73	24	109	140	0.4	235	3	27.3	101.8	100.7	114	62	1	3	147	5.6	62	480	2	19	23
121720	2	79	3	4.2	5	2	3	4.2	1	23.8	271	34	2	3	2	103	7.58	150	2	3	2	3	1	3	13	4.3	58	98	0.73	14	112	139	0.9	263	2	21.1	84.2	91.7	132	56	3	3	120	5.4	104	300	1	20	26
124010	1	33	3	5	5	2	3	5.2	0.8	15.4	242	43	2	3	3	102	5.15	150	2	3	2	3	2	4	48	4.5	54	98	0.78	18	109	138	0.6	225	2	26.2	93.1	95.6	122	81	3	3	260	4.9	58	600	2	30	29
121550	1	32	3	5	1	2	3	5.5	0.3	5.5	202	13	2	3	3	91	4.9	150	2	3	2	3	1	3	14	4.3	77	101	0.92	31	94	141	0.2	206	2	23.2	88	96.3	107	64	3	3	34.2	5.3	53	420	0	16	31
123196	2	65	3	5	1	1	1	2.9	0.4	13.8	256	45	2	3	3	108	10.62	149	2	3	2	3	2	4	16	4.2	77	104	0.94	10	70	142	0.5	221	2	38.9	114	128.4	130	68	1	3	56	5.9	46	120	2	18	27
120594	1	61	1	NA	4	1	1	2.9	2.4	82.8	259	33	1	2	1	145	7.72	149	2	3	2	3	1	3	19	3.9	75	106	0.93	36	68	144	0.5	223	3	28.9	103.5	104	120	86	0	1	319	6.7	38	720	0	14	25
121741	1	77	1	2.78	4	2	3	4.5	0.7	15.6	276	40	2	3	3	122	4.11	149	2	3	2	3	1	3	19	3.9	72	102	0.89	16	148	144	0.6	235	1	27.2	99.6	100.4	130	68	3	3	192	5.7	61	180	0	18	26
123412	1	52	3	3.34	2	1	1	13.7	6.6	48.2	392	44	1	2	1	235	17.99	148	2	3	2	3	1	1	47	4.1	124	100	1.01	71	57	144	0.3	210	1	47	145.4	138	151	107	1	1	49.2	9.4	28	720	1	26	29
120373	2	24	3	1.78	2	2	3	5.3	0.3	5.7	255	17	2	3	3	92	17.75	148	2	3	2	3	2	4	12	3.9	58	104	0.66	14	46	140	0.3	221	1	33.8	101.3	119.2	117	75	3	3	37.3	5.1	39	180	2	15	20
124643	2	54	3	1.7	2	2	3	9.5	2.2	23.2	321	29	1	2	1	142	13.14	148	2	3	2	3	1	3	19	4.2	62	101	0.5	27	81	145	0.3	227	1	24.1	86.7	90.1	119	80	3	1	175	6.2	50	180	1	17	30
121629	2	56	3	0.59	2	1	1	3.5	0.1	2.9	280	48	2	3	2	128	12.16	148	2	3	2	3	2	4	19	4.2	99	101	0.63	27	100	141	0.6	205	0	28.8	89.4	97	105	79	1	3	281	6.1	55	180	2	19	27
123678	2	42	2	3.11	2	2	3	2.8	0.6	21.4	277	35	2	3	3	106	10.67	148	2	3	2	3	2	4	6	4.4	52	103	0.92	14	28	139	0.2	213	1	28.8	97.4	105.1	126	81	3	3	8.47	5.4	50	720	2	9	24
123902	2	34	3	0.98	2	2	3	6.4	0.9	14.1	265	57	2	3	2	102	10.26	148	2	3	2	3	1	1	14	3.7	64	102	0.93	21	72	138	0.3	200	0	41.1	127.1	129.4	108	81	3	3	59.1	5.4	48	120	1	16	23
122730	1	66	3	1.49	1	1	1	5.3	0.7	13.2	298	30	2	3	2	102	9	148	2	3	2	3	2	4	14	4.1	85	105	1.09	13	77	142	0.6	223	1	24.2	94	92.4	137	89	2	3	103	5.3	35	300	2	14	21
120479	1	39	2	0.95	2	1	2	5.6	0.4	7.1	225	33	2	3	3	97	5.68	148	2	3	2	3	1	2	26	4.2	122	108	0.95	35	137	143	0.8	217	0	30	98.5	105	123	70	0	3	143	5.4	41	180	1	23	23
122095	2	43	3	1.38	6	2	3	2.8	0.2	7.1	229	33	2	3	3	84	5.67	148	2	3	2	3	2	4	12	4	51	101	0.64	12	70	139	0.3	218	1	20.9	71.6	88.6	109	71	3	3	36.3	5.3	64	300	2	18	22
124662	2	63	3	2.2	6	1	1	6.3	0.4	6.3	365	39	1	2	1	198	5.64	148	2	3	2	3	2	4	17	4	108	100	0.5	25	64	140	0.3	232	1	34.6	114.1	115.7	175	88	1	1	167	8.9	50	180	2	18	25
121490	2	30	3	4.25	4	2	3	4.1	0.3	7.3	163	44	2	3	3	88	4.47	148	2	3	2	3	2	4	11	4.4	45	100	0.79	10	143	142	0.5	225	2	22.6	78	90.4	97	59	3	3	44	5.2	72	30	2	21	26
119911	1	69	2	3.05	3	1	1	3.3	0.8	24.2	315	49	2	3	3	101	22.76	147	2	3	2	3	1	3	17	4.2	72	103	0.85	14	97	142	0.4	209	1	38.7	130	128.4	144	75	0	3	330	5.7	42	480	0	19	25
121116	2	42	3	1.35	1	2	3	5.5	0.7	12.7	312	8	2	3	3	89	20.24	147	2	3	2	3	2	4	50	4.4	69	101	0.74	26	77	138	0.4	210	1	27.9	92.1	97.6	106	70	3	3	174	5.3	38	600	2	31	23
124568	2	58	2	0.49	2	1	1	6.7	1	14.9	326	41	3	3	2	119	17.7	147	2	3	2	3	2	4	20	4.1	88	102	0.7	46	56	145	0.3	217	0	46.1	125.5	134.4	122	89	1	3	855	6.6	48	300	2	29	26
124048	2	48	1	0.21	2	1	1	4.5	0.3	6.7	272	26	2	3	2	105	16.98	147	2	3	2	3	1	1	14	3.7	74	103	0.6	25	42	143	0.3	237	0	31.2	110.7	108.4	130	91	0	3	18.1	6.7	51	420	1	15	25
123527	1	40	3	5	3	2	3	6.2	0.7	11.3	352	18	2	3	3	107	15.17	147	2	3	2	3	2	4	28	4.7	84	99	0.82	22	84	143	0.6	220	2	27.4	93.3	99.3	118	70	3	3	154	5.2	43	300	2	20	26
120967	1	57	3	4.48	5	2	3	6.6	0.8	12.1	389	33	2	3	3	105	14.18	147	2	3	2	3	1	3	62	4	61	100	1.12	55	116	137	0.6	251	2	35.2	123.4	108	151	96	3	3	166	5.6	41	360	0	46	22
123801	1	58	3	2.43	5	1	1	5.2	0.3	5.8	253	19	2	3	3	108	7.62	147	2	3	2	3	1	1	38	4.1	82	101	0.74	93	80	140	0.3	212	1	24.7	97.3	96.5	107	60	1	3	388	4.8	45	300	0	29	24
124236	2	58	2	0.99	5	1	1	5.6	0.5	8.9	176	45	2	3	3	91	7.41	147	2	3	1	1	1	1	20	4	108	100	0.76	55	85	137	0.3	230	0	27.9	93.9	99.5	153	79	1	3	88.9	5.5	73	300	0	22	25
120404	2	32	3	0.33	3	2	3	2.5	0.1	4	232	20	2	3	2	103	5.23	147	2	3	2	3	1	3	12	4.4	60	102	0.77	14	53	140	0.2	208	0	26.6	94.7	107.7	125	76	3	3	47.2	5	48	720	1	15	23
122286	2	64	3	0.88	6	1	1	10.1	0.5	5	334	8	1	2	1	176	23.84	146	2	3	2	3	1	3	79	4.3	50	97	1.01	28	35	139	0.2	225	0	36.1	109.7	110	129	64	1	1	198	9.4	45	480	1	42	24
120203	2	41	3	0.19	2	1	1	6.4	0.5	7.8	213	13	2	3	3	98	13.97	146	2	3	2	3	1	1	9	3.6	83	103	0.75	22	77	141	0.5	211	0	30.8	106	112.6	144	93	0	3	19.5	5.7	46	120	0	11	26
120676	2	45	3	4.66	5	2	3	3.7	0.3	8.1	293	30	2	3	3	111	5.87	146	2	3	2	3	2	4	13	4.2	73	104	0.67	18	93	138	0.4	226	2	25.8	86.2	98.6	104	66	3	3	81	5.4	73	300	2	18	22
120887	2	53	3	3.45	6	1	1	3.2	0.5	15.6	199	44	2	3	3	111	5.28	146	2	3	2	3	2	4	17	4	124	100	0.53	13	88	142	0.5	215	2	33	93.8	117	138	106	0	3	68.5	5.8	53	180	2	19	29
124683	1	62	3	5	1	2	3	3.9	0.7	17.9	213	21	2	3	3	87	4.97	146	2	3	2	3	2	4	11	4	136	101	0.97	64	116	141	0.3	234	2	21	82.5	94.4	135	84	3	3	201	4.8	77	600	2	24	27
119832	2	41	1	0.62	6	2	3	3.1	0.4	12.9	247	31	2	3	3	92	4.72	146	2	3	2	3	2	4	14	4.2	85	103	0.5	24	61	143	0.3	213	0	28.3	103.2	107.2	124.78	75.276	3	3	54.4	5.2	43	60	2	15	24
123069	2	80	3	5	1	2	3	6	1.3	21.7	214	23	2	3	3	100	4.58	146	2	3	2	3	2	4	15	3.9	116	100	0.96	33	113	142	0.6	216	2	23.4	93	90	141	78	3	3	208	5.9	47	240	2	20	32
120792	1	47	2	1.06	5	2	3	5.1	0.4	7.8	192	45	2	3	3	98	21.23	145	2	3	2	3	1	1	15	3.9	53	103	1.14	15	75	144	0.2	195	0	35.3	120.2	114.9	132	96	3	3	74	6.1	35	720	0	15	25
123593	2	77	3	2.16	1	2	3	4.6	0.3	6.5	304	37	2	3	3	97	15.34	145	2	3	2	3	2	4	10	4.3	74	103	0.92	20	97	142	0.3	220	1	28.8	95.2	106.4	151	78	3	3	267	5.5	51	480	2	15	24
124504	2	66	3	0.04	1	2	3	4.2	0.5	11.9	276	24	2	3	2	98	11.38	145	2	3	2	3	1	3	14	3.9	97	104	1.07	13	84	142	0.3	223	0	30.3	107.8	113.3	96	57	3	3	190	5.6	61	120	0	17	24
123861	1	42	3	4.06	2	2	3	4.8	0.4	8.3	311	35	3	3	2	100	10.19	145	2	3	2	3	1	3	18	3.7	92	102	1.24	18	127	140	0.5	195	2	31.6	95.4	102	116	73	3	3	214	5.7	43	180	1	26	24
122419	1	61	3	4.04	1	2	3	5.8	0.6	10.3	211	23	2	3	3	105	9.37	145	2	3	2	3	2	4	19	4.8	79	100	1.1	59	126	140	0.5	232	2	26.6	99.9	100.8	163	98	3	3	117	5.8	65	9999	2	23	29
123083	2	68	3	4.62	4	2	3	5.3	1.5	28.3	278	70	2	3	3	108	6.67	145	2	3	2	3	2	4	16	4.2	63	103	0.83	14	141	139	0.5	228	2	24.3	87	97.6	124	64	3	3	217	5.4	72	360	2	19	26
119950	1	37	3	1.62	2	2	3	4.4	0.6	13.6	236	58	2	3	3	91	6.24	145	2	3	2	3	2	4	41	5	124	99	1.33	48	68	140	0.3	223	1	19.3	69.5	85.2	107	69	3	3	96.6	5.4	70	780	2	31	29
121245	1	24	2	1.43	2	2	3	4	0.6	15	131	43	2	3	3	97	6.08	145	2	3	2	3	2	4	19	4	86	104	1.17	17	98	143	0.5	211	1	21	70.3	90.2	128	65	3	3	219	4.6	55	600	2	18	28
124043	2	64	2	1.22	1	2	3	4.3	0.4	9.3	139	76	2	3	3	102	5.83	145	1	3	3	3	1	1	23	4	131	98	0.64	269	144	136	0.3	254	0	24.7	83.1	92.6	135	73	3	3	254	5.4	53	180	1	21	23
121506	1	53	1	2.19	1	1	1	4.9	0.7	14.3	271	19	2	3	2	151	4.08	145	2	3	2	3	2	4	16	4.5	92	99	0.8	23	102	139	0.8	201	1	30	102	99.6	202	89	1	3	570	7.9	44	30	2	20	26
123362	1	57	2	1.25	1	1	1	2.8	0.2	7.1	216	41	2	3	3	95	3.9	145	2	3	2	3	1	1	15	4	104	102	0.84	21	90	142	0.3	205	0	22.8	98.1	91.3	133	83	1	3	450	5.4	41	360	0	15	20
123644	2	60	1	0.92	6	1	1	4.4	0.4	9.1	321	47	1	1	2	231	19.19	144	2	3	2	3	1	3	58	3.2	63	103	0.8	33	78	140	0.2	223	0	27.4	103.9	99.4	161	73	1	0	95.2	10.9	40	60	1	42	26
122240	2	63	3	3.95	2	1	1	3.9	0.9	23.1	289	14	2	3	3	113	17.49	144	2	3	2	3	2	4	24	4.3	68	98	0.97	29	87	141	0.5	222	2	33.5	104.4	113.6	107	63	1	3	85.4	5.6	41	180	2	18	28
124205	2	60	1	NA	6	1	1	3.2	0.7	21.9	276	34	2	3	3	103	14.2	144	2	3	2	3	2	4	5	3.9	100	102	0.74	21	65	142	0.5	223	3	32.3	109	115.8	127	78	1	3	70	5.1	40	420	2	17	27
123153	1	42	1	0.25	1	2	3	5.5	1.2	21.8	297	47	2	3	3	111	13.71	144	2	3	2	3	1	1	24	4.1	81	104	0.71	29	106	142	0.3	211	0	25.5	91.4	92	124.78	75.276	3	3	152	5.8	43	20	0	18	26
123045	2	80	1	0.68	1	1	2	2.2	0.3	13.6	177	57	1	2	1	207	12.88	144	2	3	2	3	1	3	14	3.7	74	103	0.95	22	117	138	0.3	223	0	37.8	119	131	123	67	0	0	391	9.2	48	720	1	16	23
122786	2	47	1	3.33	4	2	3	2.7	0.5	18.5	221	33	2	3	3	107	6.29	144	2	3	2	3	2	4	88	4.1	58	101	0.96	13	98	139	0.4	228	1	28.4	94	108.1	91	67	3	3	72.7	5.4	72	540	2	45	25
122283	1	60	3	5	3	2	3	4.7	1	21.3	305	12	2	3	3	96	4.12	144	2	3	2	3	1	3	13	4.4	96	101	0.97	23	151	141	0.7	227	2	25.6	98.7	106.2	109	65	3	3	285	4.8	60	240	1	20	28
120953	1	61	3	5	3	1	1	7.9	1.7	21.5	386	27	2	3	3	116	52.08	143	2	3	2	3	2	4	45	3.7	40	105	1.06	42	106	140	0.3	202	2	37.3	111.5	112.6	110	71	1	3	616	5.5	36	600	2	27	23
123105	1	31	3	5	6	2	3	6.3	0.8	12.7	378	22	2	3	3	102	35.43	143	2	3	2	3	2	4	49	4.3	54	101	0.74	28	116	140	0.7	223	2	32.4	114.8	112	124.78	75.276	3	3	315	5.3	44	600	2	32	25
123703	1	34	1	0.66	2	2	3	4.6	2	43.5	298	96	2	3	3	97	22.46	143	2	3	2	3	2	4	79	3.9	89	104	1.03	41	83	143	0.3	208	0	44.2	129.2	133	113	82	3	3	169	6.1	43	600	2	45	26
124208	2	79	3	3.92	1	1	1	5.9	0.5	8.5	247	95	2	3	3	112	11.3	143	2	3	2	3	2	4	11	4.1	103	105	0.94	13	66	146	0.4	218	2	30.7	110.9	109.3	155	83	2	3	98	6.6	58	720	2	19	25
121405	2	37	2	0.76	2	2	3	4.8	1.2	25	212	23	2	3	3	96	9.41	143	2	3	2	3	1	1	12	4.4	53	98	0.89	16	47	137	0.3	207	0	21.7	82	89.7	98	69	3	3	54.3	5.2	32	300	1	19	25
122415	1	60	2	1.54	1	2	3	4.4	2.7	61.4	321	30	2	3	3	93	9.1	143	2	3	2	3	2	4	16	4	80	102	0.87	15	81	139	0.7	224	1	34.6	120.5	112	126	68	3	3	114	5.7	65	480	2	22	24
120817	1	59	3	0.17	4	2	3	14.9	2.9	19.5	268	20	3	3	2	117	7.57	143	2	3	2	3	2	4	27	4.2	59	101	0.82	47	123	140	1	207	0	29	96.6	104.2	127	72	3	3	853	6	46	180	2	30	28
121694	2	76	3	5	6	1	1	6.1	1.4	23	240	17	2	3	3	105	5.54	143	2	3	2	3	2	4	14	4.2	98	103	1.02	16	75	142	0.4	219	2	31.7	98.6	111.6	158	72	0	3	204	5.1	69	480	2	20	27
124517	2	39	1	0.51	2	2	3	8.9	1	11.2	298	24	2	3	3	95	35.84	142	2	3	2	3	2	4	21	3.5	76	101	0.69	47	55	139	0.4	236	0	31.7	111.1	107.9	107	72	3	3	55.5	5.7	44	120	2	40	26
124810	2	56	3	1.93	6	1	1	5.5	1	18.2	280	31	2	3	3	130	20.12	142	2	3	2	3	2	4	24	3.8	112	103	0.68	33	102	143	0.5	212	1	41.7	120	128.4	130	82	0	3	236	5.6	37	360	2	21	26
120899	2	60	3	2.72	3	2	3	4.4	0.6	13.6	262	48	2	3	3	104	15.85	142	2	3	2	3	1	3	30	4	95	104	0.55	147	127	144	0.4	216	1	28.6	94.2	96.8	107	71	3	3	545	5.4	53	600	1	23	23
123005	2	47	2	0.77	5	1	1	4.6	0.8	17.4	333	25	2	3	3	110	15.71	142	2	3	2	3	2	4	57	3.9	65	98	0.61	96	78	140	0.3	219	0	42.8	134.8	140.5	159	129	1	3	64.1	6.1	65	540	2	78	27
119897	1	32	3	0.99	2	2	3	4.5	0.4	8.9	279	36	2	3	3	95	13.88	142	2	3	2	3	2	4	32	4	84	101	0.9	33	143	140	0.8	216	0	27.9	101.1	105.3	111	71	3	3	138	4.7	38	300	2	26	28
123711	2	64	3	2.17	1	1	1	7.4	1.8	24.3	338	55	1	2	1	163	11.35	142	2	3	2	3	1	3	23	4	81	100	0.9	18	93	139	0.4	214	1	41.4	127.3	136	147	69	1	1	199	6.7	40	240	0	25	25
123542	1	62	1	0.76	3	2	3	5.7	0.7	12.3	225	42	2	3	3	95	10.59	142	2	3	2	3	1	1	14	4	117	103	1.04	91	63	143	0.1	208	0	30.8	106.1	110.4	132	76	3	3	99.7	5.5	57	600	1	13	29
121938	2	38	2	0.6	6	2	3	8.4	0.9	10.7	267	28	2	3	3	109	8.39	142	2	3	2	3	1	1	112	4.1	117	96	0.54	273	120	137	0.7	246	0	27.9	96.4	101.8	124.78	75.276	3	3	701	5.9	87	540	0	178	21
122550	1	80	1	1	2	2	3	3.2	0.3	9.4	175	37	1	2	2	107	7.18	142	1	2	2	3	2	4	10	3.9	94	101	1.21	21	75	138	0.3	214	0	20.4	84.8	88.2	135	60	3	1	170	6.3	39	180	2	15	24
121041	1	42	3	2.28	3	1	1	10.9	2.4	22	342	34	1	2	1	146	51.78	141	2	3	2	3	2	4	84	3.8	65	101	0.74	25	89	141	0.5	200	1	47.9	148.6	129.5	159	97	0	1	1080	7.2	43	480	2	53	27
119848	2	56	3	4.08	2	2	3	4.9	1.4	28.6	260	30	2	3	3	106	16.61	141	2	3	2	3	2	4	12	3.9	65	107	0.71	15	61	143	0.3	217	2	29.5	84.6	109.2	115	74	3	3	211	5.4	55	240	2	16	23
124370	1	54	3	NA	3	2	3	4.3	0.9	20.9	274	31	2	3	3	120	16.4	141	2	3	2	3	2	4	19	4	63	103	1.15	19	102	140	0.5	225	3	26.2	91.2	96	107	66	3	3	213	5.4	71	600	2	14	21
123950	2	54	3	0.28	1	1	1	4.8	0.2	4.2	321	20	2	3	3	96	15.79	141	2	3	2	3	2	4	18	3.8	100	94	0.62	17	87	135	1.3	215	0	43.4	118.6	128.6	130	91	0	3	82.3	6.3	57	360	2	20	28
123375	2	76	1	0.1	6	2	3	4.1	0.3	7.3	293	48	2	3	3	117	9.64	141	2	3	2	3	2	4	12	4	120	104	0.84	18	82	143	0.2	219	0	23.9	88.8	96.2	123	74	3	3	132	6.2	57	120	2	17	25
122178	1	32	2	1.65	6	2	3	6.3	0.8	12.7	283	29	2	3	3	131	107.93	140	2	3	2	3	1	3	18	4.3	59	102	0.88	16	75	139	0.2	214	1	29.735	100.342	106.992	124.78	75.276	3	3	156	5.5	40	180	1	20	26
120984	2	39	3	4.06	2	2	3	5.9	0.8	13.6	341	12	2	3	3	110	19.92	140	2	3	2	3	2	4	27	3.9	91	103	0.83	30	45	140	0.2	215	2	33.2	104.4	120	111	83	3	3	22.2	6.1	32	600	2	29	21
122752	1	54	3	2.18	4	1	1	6.4	1.1	17.2	357	45	2	3	2	125	18.39	140	2	3	2	3	1	3	23	3.8	49	100	0.76	52	81	139	0.4	229	1	42	139	147.9	123	86	1	3	165	6	52	300	0	18	25
123513	2	28	1	0.31	1	1	2	4.5	1	22.2	232	69	2	3	3	89	11.31	140	2	3	2	3	2	4	35	3.7	109	102	0.62	48	47	140	0.3	209	0	37.1	118.5	119.2	124.78	75.276	0	3	10.4	5.6	44	420	2	22	26
121345	2	34	3	0.62	2	2	3	3.3	0.5	15.2	242	34	2	3	3	98	11.13	140	2	3	2	3	1	1	11	4	89	102	0.83	10	61	140	0.3	203	0	33.7	96.6	117.1	92	52	3	3	113	5.2	54	120	0	14	27
121675	1	60	3	NA	3	2	3	3.5	0.4	11.4	197	40	2	3	3	100	11.03	140	2	3	2	3	2	4	21	3.9	65	103	0.96	30	93	141	0.3	216	3	31.3	108	106.5	120	80	3	3	201	5.1	66	360	2	19	22
124008	2	39	1	NA	2	2	3	4.4	0.6	13.6	308	22	2	3	2	95	8.19	140	2	3	2	3	2	4	12	3.7	55	104	0.71	25	81	142	0.3	225	3	30.6	102.9	116.4	124.78	75.276	3	3	16.8	5.5	48	120	2	16	26
124391	2	69	1	0.84	6	2	3	4.7	0.3	6.4	262	31	2	3	3	116	7.32	140	2	3	2	3	1	1	103	3.9	146	102	1.31	178	57	139	0.1	214	0	24.5	100.342	106.992	112	63	3	3	198	5.8	57	240	1	56	22
124566	1	80	2	NA	5	2	3	5.2	0.4	7.7	306	22	2	3	3	107	7.03	140	2	3	2	3	2	4	24	4.1	83	98	0.81	49	173	136	0.9	213	3	24	94.2	91.2	134	75	3	3	368	5.5	40	360	2	25	22
122970	1	43	3	NA	4	2	3	2.4	0.4	16.7	336	62	2	3	3	118	5.34	140	2	3	2	3	2	4	27	4	104	100	1.04	26	109	138	0.5	231	3	34.3	118.9	110.2	120	77	3	3	456	5.7	37	480	2	25	28
119821	1	80	2	NA	1	1	1	6.6	0.9	13.6	244	23	1	2	1	90	5.32	140	2	3	2	3	2	4	18	4.3	60	103	0.99	14	41	143	0.3	198	3	29.9	100.342	106.992	141	67	2	2	17.8	5.9	47	840	2	36	26
124189	1	44	1	1.15	6	1	1	6.1	0.8	13.1	390	12	2	3	3	103	44.4	139	2	3	2	3	1	1	28	4.1	55	103	0.78	20	144	138	0.5	221	0	29.7	100	101.3	113	81	1	3	198	5.4	36	120	1	17	20
123120	2	43	3	2.48	2	2	3	3.6	0.6	16.7	261	16	2	3	3	92	23.24	139	2	3	2	3	2	4	12	3.8	63	104	0.67	22	40	142	0.3	201	1	33.5	96	121.9	109	77	3	3	93.3	5.5	49	600	2	12	26
124812	2	62	3	5	3	1	2	5.9	0.6	10.2	327	34	2	3	3	107	21.67	139	2	3	2	3	1	3	97	3.7	110	97	0.46	79	104	138	0.4	219	2	28.7	99.3	104.6	165	91	0	3	132	5.2	66	240	0	75	26
121625	1	68	3	NA	4	2	3	4.3	0.3	7	334	59	2	3	3	107	9.03	139	2	3	2	3	2	4	53	4.7	90	98	1.1	70	152	141	0.9	218	3	27.3	103.6	98.9	110	67	3	3	504	6.6	50	120	2	31	24
124657	2	57	3	1.71	2	1	1	4.8	0.4	8.3	254	29	2	3	3	97	3.86	139	2	3	2	3	1	3	11	4.3	49	101	0.62	5	75	137	0.5	223	1	24.3	91	103.5	125	85	1	3	48.5	5.4	71	240	1	20	26
120478	1	60	3	5	2	1	1	7.8	1.3	16.7	377	20	2	3	3	97	41.57	138	1	2	2	3	2	4	70	4.2	65	100	0.9	23	120	141	0.4	208	2	28.8	111	99.7	132	64	1	3	432	4.9	44	300	2	44	23
120338	2	66	3	3.36	2	1	1	3.5	0.2	5.7	325	21	2	3	2	111	29.31	138	2	3	2	3	1	3	35	4.1	68	101	0.68	24	73	139	0.1	229	1	35.2	113.2	121.4	129	85	1	3	126	6.1	60	300	0	30	21
121359	2	76	3	0.87	6	1	1	6.7	1	14.9	269	35	2	3	2	127	25.09	138	2	3	2	3	2	4	13	3.6	72	102	1.32	31	74	141	0.5	205	0	33.8	111.2	114.7	124.78	75.276	1	3	76.6	6.9	31	240	2	18	28
123516	2	80	3	1.58	1	2	3	4.5	0.5	11.1	215	69	2	3	3	117	17.18	138	2	3	2	3	2	4	12	4.3	66	102	1.11	20	92	142	0.5	224	1	30	111.6	114.5	147	90	3	3	109	5.5	60	600	2	16	26
120943	1	68	3	NA	4	2	3	3.8	0.2	5.3	207	14	2	3	3	96	14.13	138	2	3	2	3	1	3	21	4	62	100	0.97	21	160	142	0.6	226	3	22.7	89.3	93.7	121	57	3	3	142	5.5	70	300	0	26	26
121812	2	57	2	1.82	6	1	1	4.7	0.4	8.5	312	42	2	3	3	115	11.2	138	2	3	2	3	2	4	24	3.9	85	98	0.64	17	61	138	0.5	227	1	28	96	97	156	83	0	3	61.3	5.8	55	480	2	31	26
120978	2	53	2	4.45	2	2	3	3.6	0.5	13.9	288	29	2	3	3	107	9.97	138	2	3	2	3	2	4	25	3.8	82	103	0.68	13	99	141	0.4	216	2	27.4	91.4	98.6	114	72	3	3	79.3	5.8	55	180	2	26	27
121110	1	41	3	1.38	6	1	1	6.1	0.5	8.2	198	33	2	3	2	105	9.15	138	2	3	2	3	2	4	34	4.4	88	99	1.29	35	41	140	0.9	196	1	28.8	94.6	107.2	124.78	75.276	0	3	126	5.9	44	360	2	32	27
122140	2	53	2	1.21	1	1	1	5.5	1.1	20	165	36	1	2	1	131	7.92	138	2	3	2	3	1	1	13	3.7	131	101	0.69	29	68	135	0.2	226	0	28	101	103.5	129	82	2	1	35.3	7.6	61	480	1	12	23
119795	2	67	3	2.49	1	2	3	4	0.5	12.5	225	30	2	3	3	99	7.91	138	2	3	2	3	1	1	18	4.1	100	101	0.73	15	121	141	0.3	225	1	24.8	92.6	102.7	133	67	3	3	95.2	5.8	40	600	0	20	29
122289	2	57	3	1.47	3	2	3	4	0.3	7.5	209	50	2	3	3	99	6.15	138	2	3	2	3	1	1	12	4	104	98	0.68	17	96	139	0.4	206	1	22.1	71.7	93.9	108	65	3	3	95.7	5.7	48	540	0	16	29
121949	2	71	3	5	2	1	1	4.7	1	21.3	308	21	2	3	2	108	4.8	138	2	3	2	3	2	4	22	4.2	69	96	0.69	12	146	136	1.1	224	2	25.5	90.8	96.3	114	69	2	3	116	5.8	63	240	2	21.5	26
122742	1	57	3	4.31	2	2	3	9.4	0.7	7.4	359	54	1	2	1	104	30.18	137	2	3	2	3	2	4	29	4.4	64	99	0.86	51	87	140	0.4	246	2	38.8	122.1	117	124.78	75.276	3	1	68.5	6.4	38	420	2	28	26
120330	1	50	3	5	3	2	3	5.5	0.2	3.6	278	38	2	3	2	116	15.61	137	2	3	2	3	2	4	38	4	66	100	0.77	35	72	138	0.5	201	2	30.4	104.7	103.1	120	72	3	3	330	6	40	360	2	20	26
121839	2	78	1	1	6	1	1	3.7	0.8	21.6	346	26	2	3	2	116	15.33	137	2	3	2	3	2	4	10	3.4	73	99	0.86	17	70	133	0.4	202	0	39.7	125.8	141.7	151	102	2	3	121	5.7	46	360	2	17	22
122952	2	34	3	0.66	6	2	3	5.1	0.5	9.8	239	27	2	3	3	89	11.85	137	2	3	2	3	2	4	16	3.8	55	105	0.69	9	14	139	0.5	196	0	39.9	120.5	127	119	72	3	3	4.84	5.6	53	240	2	25	22
124745	1	24	2	3.35	5	1	1	3.6	0.8	22.2	236	67	2	3	3	102	10.05	137	2	3	2	3	1	3	23	4.3	81	102	1.19	26	77	141	0.4	208	1	34.3	108.5	115.4	133	74	0	3	73	5.3	49	180	0	21	26
124597	2	37	3	5	2	2	3	5.5	0.4	7.3	266	42	2	3	3	94	6.22	137	2	3	2	3	2	4	11	3.9	49	103	0.81	14	54	140	0.2	206	2	21.8	72.5	96.4	85	59	3	3	47.5	5.1	60	120	2	15	24
119799	2	70	3	1.56	6	2	3	4.3	0.7	16.3	222	46	2	3	3	99	6.14	137	1	2	2	3	2	4	24	3.9	81	103	0.7	18	178	142	0.5	214	1	23	84.4	90.2	144	72	3	3	180	5.6	59	180	2	28	28
122315	1	80	2	2.59	1	1	1	3.6	0.8	22.2	355	53	2	3	3	116	6.13	137	2	3	2	3	2	4	57	4.2	107	98	1.28	109	91	140	0.6	247	1	24.4	88.5	88.1	189	104	2	3	81.8	6.2	37	300	2	43	29
120156	1	60	2	1.98	1	2	3	4.3	0.7	16.3	259	11	2	3	3	96	5.72	137	2	3	2	3	1	3	15	4.6	79	99	1.1	18	163	136	1.7	204	1	21.7	84.2	98	119	78	3	3	114	5.4	57	360	1	17	25
120198	1	29	3	0.15	2	2	3	4	0.5	12.5	277	24	2	3	3	104	31.65	136	2	3	2	3	2	4	24	3.9	130	104	0.91	25	82	140	0.5	193	0	38.7	131.4	128.3	126	84	3	3	28.2	5.7	38	40	2	21	21
120788	2	54	3	3.48	6	1	1	3.9	0.4	10.3	275	5	2	3	3	115	21.97	136	2	3	2	3	2	4	12	4.2	89	103	0.61	11	112	146	0.6	207	2	20.9	75.7	89.5	125	78	1	3	84.5	5.5	53	840	2	16	30
123249	2	51	2	1.49	2	2	3	6.1	0.9	14.8	303	47	2	3	3	106	5.08	136	2	3	2	3	1	1	17	4.1	102	102	0.93	15	59	139	0.3	205	1	33.4	98.3	117.5	109	78	3	3	70.6	5.6	55	180	0	19	24
122384	1	43	3	4.64	3	2	3	4.7	0.4	8.5	300	43	2	3	3	131	4.31	136	2	3	2	3	2	4	41	4.4	113	103	1.19	45	91	142	0.4	212	2	30.3	104	110	121	84	3	3	350	6.9	54	300	2	31	24
121730	2	54	3	1.72	1	2	3	3.7	0.6	16.2	261	29	2	3	3	100	19.54	135	2	3	2	3	2	4	31	4.2	119	102	0.72	19	100	144	0.8	203	1	35.6	112.1	124.8	117	80	3	3	240	5.7	39	20	2	17	28
124149	1	21	2	NA	3	2	3	7.5	1.3	17.3	211	27	3	3	2	111	19.27	135	2	3	2	3	2	4	16	4.3	77	104	1.18	24	77	142	0.3	184	3	43.6	112	133.3	116	81	3	3	112	5.9	47	480	2	16	24
121197	1	61	2	0.99	1	1	1	7	1.2	17.1	263	49	2	3	1	126	18.46	135	2	3	1	1	1	3	17	4.5	49	100	0.69	30	127	144	0.9	218	0	30	106	103.1	151	82	1	3	564	5.6	69	45	1	14	27
123506	2	70	1	0.85	3	1	1	5	0.9	18	293	17	2	3	3	102	17.22	135	2	3	2	3	2	4	12	4.1	46	104	1.04	24	70	143	0.4	209	0	33.6	110.8	112.5	127	73	2	3	255	5.7	52	240	2	13	23
124701	1	33	1	0.41	2	2	3	4.5	0.5	11.1	297	29	2	3	2	115	17.15	135	2	3	2	3	2	4	33	4.6	114	103	0.8	44	154	140	0.6	198	0	24.9	85.6	96.3	110	76	3	3	80.5	5.4	41	60	2	25	23
120734	2	62	2	1.69	1	2	3	5.1	0.5	9.8	258	27	2	3	3	107	13.81	135	2	3	2	3	2	4	12	3.5	65	103	0.87	13	85	143	0.3	217	1	31.3	98.7	112.3	118	76	3	3	130	5.1	42	60	2	12	28
120456	1	54	2	2.96	2	1	1	5.3	0.7	13.2	262	22	2	3	3	106	12.99	135	2	3	2	3	2	4	22	4	65	103	1.11	16	92	143	0.5	189	1	31.9	111.2	113.1	121	76	1	3	62.7	5.3	39	60	2	21	27
121927	2	71	2	4.13	1	2	3	4.8	0.3	6.3	310	42	1	2	2	113	12.08	135	2	3	2	3	1	3	17	4.1	105	101	1.17	33	67	141	0.6	218	2	43.4	125	136	145	78	3	2	116	6.2	51	600	0	20	24
124066	1	36	2	1.63	4	2	3	3.3	0.4	12.1	356	42	2	3	3	108	10.29	135	2	3	2	3	1	3	24	4.3	54	100	1.06	28	143	139	0.5	208	1	30.8	118	113.2	115	80	3	3	219	5.8	50	480	0	16	26
122414	2	56	1	5	3	1	1	7.2	0.5	6.9	246	22	2	3	3	102	8.93	135	2	3	2	3	1	1	18	4.1	117	104	0.55	35	107	143	0.4	218	2	28.5	103.5	107.5	153	83	1	3	214	5.4	65	120	1	18	27
124486	2	36	3	1.48	2	1	2	8.5	2	23.5	243	32	2	3	3	100	8.34	135	2	3	2	3	2	4	15	4.1	67	103	0.79	27	132	143	0.3	246	1	33.8	116.1	113	113	83	0	3	27	5.3	46	540	2	16	24
121415	2	60	3	1.68	4	2	3	6.9	1.9	27.5	279	58	2	3	3	98	6.96	135	2	3	2	3	2	4	31	4.1	112	96	0.66	11	107	139	0.6	231	1	20.6	73.8	97.5	119	67	3	3	254	5.3	85	240	2	60	26
122490	1	33	3	0.64	2	2	3	5.9	0.6	10.2	310	51	2	3	2	107	6.58	135	2	3	2	3	1	3	13	4.3	50	101	1.01	15	119	141	0.3	196	0	35.6	121.5	113.5	115	77	3	3	182	5.7	50	180	0	16	27
122266	1	43	3	2.01	3	2	3	3.9	0.6	15.4	217	45	2	3	2	105	3.46	135	2	3	2	3	2	4	21	4.3	70	102	0.83	21	112	142	0.4	202	1	24	89.6	98.3	108	67	3	3	218	5.7	50	120	2	21	26
122785	1	52	1	3.69	6	2	3	7.2	1	13.9	264	17	1	2	1	115	23.14	134	2	3	2	3	1	3	24	4	66	99	0.78	40	123	137	0.3	230	2	32.4	100.342	106.992	124.78	75.276	3	1	81.8	6.4	48	90	0	17	24
121753	1	20	1	1.49	2	1	1	5.6	0.5	8.9	332	19	2	3	3	106	16.27	134	2	3	2	3	2	4	47	4.6	106	101	0.7	28	112	143	0.7	228	1	32.7	103.3	98.9	135	62	0	3	388	5.5	37	180	2	33	30
120823	1	58	2	3.13	2	1	1	5.3	0.5	9.4	283	39	3	3	2	187	15.19	134	2	3	2	3	2	4	59	4.2	73	97	1.09	41	71	139	0.4	216	1	28.8	98.7	105.8	134	82	1	3	532	8	72	240	2	31	30
120368	1	25	2	2.4	2	2	3	6.1	0.4	6.6	275	25	2	3	3	110	14.38	134	2	3	2	3	2	4	57	4.1	83	100	0.85	26	100	139	0.6	198	1	26.9	88.6	100.8	119	77	3	3	138	5.9	41	240	2	41	25
119855	1	50	3	4.93	2	1	1	6.3	0.8	12.7	307	22	2	3	3	72	12.63	134	2	3	2	3	1	2	16	4.4	63	103	1.14	22	86	143	0.6	204	2	25.9	90	92.9	115	75	1	3	209	5.8	41	360	1	15	29
120364	1	60	1	0.91	3	2	3	3.8	0.5	13.2	311	56	1	2	2	111	10.85	134	2	3	2	3	1	2	19	3.9	94	98	0.55	22	132	139	0.5	208	0	35.5	121.8	109	159	86	3	1	133	6	49	300	1	15	26
123936	1	51	3	3.11	2	1	1	6.1	1.1	18	308	30	1	2	1	156	9.96	134	2	3	2	3	2	4	17	3.9	55	102	1	20	54	141	0.5	192	1	37.6	117.7	119.9	122	74	1	1	198	7.9	42	240	2	18	26
120025	2	36	3	4.47	3	2	3	5.6	0.6	10.7	226	36	2	3	3	105	8.52	134	2	3	2	3	1	3	12	3.8	47	104	0.83	8	54	141	0.3	196	2	29.5	90.2	114.7	114	70	3	3	37.3	5.5	59	180	1	11	26
124685	2	50	3	1.22	3	2	3	4.5	0.9	20	210	24	2	3	3	100	8.42	134	2	3	2	3	2	4	21	3.7	87	101	0.84	13	90	140	0.6	204	0	35.1	103.5	112.3	117	79	3	3	72.6	5.2	55	120	2	19	26
123918	2	54	3	5	4	1	2	5.1	0.3	5.9	277	28	2	3	2	94	7.22	134	2	3	2	3	1	2	26	3.8	77	98	0.87	27	134	139	0.3	230	2	32.3	104.7	113	136	101	1	3	118	5.2	61	540	1	18	26
124019	1	34	3	5	4	2	3	4.5	0.4	8.9	217	58	2	3	3	108	6.26	134	2	3	2	3	2	4	20	4.3	50	99	0.89	11	124	141	1.3	196	2	28.3	92.2	102.6	128	81	3	3	56.2	5.3	50	300	2	21	30
123915	2	27	2	2.28	6	2	3	3.2	0.5	15.6	232	77	2	3	3	98	6.24	134	2	3	2	3	2	4	11	4.2	52	102	0.68	10	113	142	0.8	222	1	22.5	75.8	95.6	107	72	3	3	73.1	5.5	75	600	2	17	27
120329	1	50	3	5	4	2	3	3.2	0.2	6.3	211	12	2	3	3	99	3.87	134	2	3	2	3	1	1	10	4.1	56	103	0.86	18	125	143	0.4	192	2	21.7	74.7	86.8	119	65	3	3	75	6.4	48	480	1	10	29
120209	1	23	2	3.09	4	2	3	4.5	0.2	4.4	289	21	2	3	3	84	21.43	133	2	3	2	3	2	4	35	4	72	99	1	44	107	139	0.4	192	1	38.8	121.3	121.9	123	76	3	3	142	5.1	45	180	2	22	26
121408	1	37	2	0.33	3	2	3	5.9	0.6	10.2	276	21	2	3	3	94	16.36	133	2	3	2	3	2	4	13	4.3	74	102	0.93	30	111	142	0.7	220	0	27.1	101.1	99.1	120	77	3	3	26.1	5.1	40	30	2	14	26
121341	1	61	1	1.19	3	2	3	4.4	0.6	13.6	315	37	2	3	3	115	15.77	133	2	3	2	3	1	3	34	4	72	100	0.82	55	129	139	0.5	210	0	30.8	115.8	105.5	128	89	3	3	157	5.8	58	50	1	23	25
120826	2	52	3	5	2	2	3	5.2	1	19.2	287	38	2	3	2	106	12.92	133	2	3	2	3	2	4	13	4.1	99	103	0.82	17	79	143	0.5	201	2	30.6	104.5	109.5	135	89	3	3	46.5	6	43	480	2	17	26
123198	1	48	3	5	5	1	1	6.7	0.8	11.9	284	33	2	3	3	119	11.52	133	2	3	2	3	2	4	40	4.5	57	98	0.9	24	114	143	0.7	208	2	27.1	104.8	102.7	124	81	1	3	78.9	5.6	52	480	2	24	29
121309	2	70	3	1.2	3	1	1	4.6	0.8	17.4	244	49	2	3	3	118	7.56	133	2	3	2	3	2	4	35	4	87	100	1.06	20	93	138	0.4	249	0	29.3	100	113.5	106	61	2	3	21.3	6	97	600	2	29	25
123130	1	72	1	1.63	4	1	1	5.2	0.3	5.8	150	91	2	3	3	107	4.42	133	2	3	2	3	2	4	16	3.9	70	101	0.98	53	50	141	0.9	204	1	23.2	93.9	96.2	127	79	1	3	160	5.6	58	120	2	24	27
122955	2	31	3	2.32	3	1	1	4.1	0.5	12.2	263	12	2	3	3	89	20.87	132	2	3	2	3	2	4	10	3.5	65	108	0.81	17	45	146	0.2	188	1	37.8	114.1	126	131	94	0	3	36.8	5.8	41	720	2	11	26
124218	2	54	3	2.37	1	1	1	3.5	0.2	5.7	314	87	2	3	3	98	17.21	132	2	3	2	3	1	2	13	3.6	75	105	0.74	20	37	140	0.1	195	1	39.8	119.3	134	126	91	1	3	132	5.5	42	600	1	14	26
119883	2	61	2	0.94	4	1	1	8.4	11.7	139.3	379	31	3	3	2	163	15.2	132	3	3	2	3	1	1	13	3.4	85	98	0.78	39	116	140	0.6	213	0	39.7	123	125.1	121	70	2	3	113	6.3	46	180	0	16	29
124071	2	50	1	1.35	2	1	1	3.2	0.7	21.9	281	24	2	3	2	127	13.72	132	2	3	2	3	2	4	20	4.1	54	101	0.58	22	74	141	0.5	200	1	27.1	91.5	103	124.78	75.276	1	3	148	5.9	57	240	2	16	27
124642	1	55	2	0.12	2	2	3	3.1	0.2	6.5	185	41	2	3	3	78	1.32	132	2	3	2	3	1	1	34	4	54	106	1.01	16	108	141	0.5	205	0	27.4	90.9	106.6	108	67	3	3	105	5.4	72	120	1	37	23
120403	2	51	1	NA	6	1	1	3.8	0.6	15.8	324	44	2	3	3	117	32.13	131	2	3	2	3	1	2	12	3.7	59	105	0.54	24	90	141	0.2	184	3	42.4	124.2	132.5	120	83	1	3	138	6	38	60	1	13	26
124752	2	35	2	0.66	3	1	2	6.7	0.8	11.9	393	18	1	2	1	222	20.98	131	2	3	2	3	2	4	19	4.3	108	100	0.68	55	40	138	0.3	182	0	35.2	113.7	119.1	131	91	0	0	97.3	7.9	41	540	2	15	25
122685	2	61	1	2.37	1	1	1	3.8	0.5	13.2	245	33	2	3	3	97	13.37	131	2	3	2	3	2	4	15	3.5	60	101	0.62	18	89	142	0.3	199	1	35	106	113.3	140	75	2	3	169	5.6	49	240	2	18	31
122995	1	41	3	NA	1	2	3	5.3	0.3	5.7	270	27	2	3	3	95	8.92	131	2	3	2	3	2	4	19	4.4	57	103	0.85	27	86	145	0.4	197	3	19.9	86	89.5	119	77	3	3	105	5.4	39	360	2	23	27
121102	1	45	2	0.4	2	1	2	4.4	0.2	4.5	234	37	2	3	3	100	7.67	131	2	3	2	3	1	1	15	3.7	96	100	0.73	128	102	141	0.3	201	0	28.9	101.2	97.9	119	77	1	3	70.4	6.1	48	120	1	15	30
122363	1	39	1	4.17	6	1	1	3.3	0.2	6.1	224	56	2	3	3	90	7.39	131	2	3	2	3	2	4	43	4.3	121	102	0.96	75	110	139	1	190	2	23	86.6	91.5	114	72	0	3	406	5.4	34	240	2	30	24
124282	2	80	2	1.03	6	1	1	4.6	1	21.7	334	30	2	3	3	122	6.86	131	2	3	2	3	2	4	23	3.8	89	96	0.73	22	123	136	0.5	217	0	31	102	112	140	64	2	3	332	6.5	65	240	2	24	29
124212	1	39	3	5	4	1	1	3.6	0.5	13.9	301	41	2	3	3	98	5.19	131	2	3	2	3	1	1	25	3.9	93	98	0.8	33	108	139	0.3	192	2	25.4	93.7	108	121	75	0	3	369	6	41	600	1	25	29
120542	1	59	3	5	4	2	3	3.4	0.2	5.9	284	56	2	3	3	108	4.06	131	2	3	1	2	2	4	19	4	71	101	0.98	33	128	138	1.2	215	2	22.4	84.8	96.6	118	67	3	3	261	5.4	70	300	2	17	26
123554	2	42	3	1.38	2	2	3	3.7	0.9	24.3	155	30	2	3	3	92	4.04	131	2	3	2	3	2	4	13	4.1	52	99	0.57	15	108	138	0.4	209	1	21.5	73.7	92.7	108	65	3	3	234	5.4	69	540	2	18	25
123858	1	24	3	3.04	4	2	3	6.3	1	15.9	203	25	2	3	3	85	1.68	131	2	3	2	3	2	4	20	4.4	80	96	1.06	15	104	139	1	196	1	24.8	83	96.6	115	69	3	3	186	4.7	54	480	2	21	28
122569	2	54	3	1.88	4	2	3	4	0.2	5	269	11	2	3	2	119	34.95	130	2	3	2	3	2	4	28	4	72	103	0.59	28	92	143	0.5	202	1	28.1	86.7	102.4	112	72	3	3	42.9	5.9	40	180	2	17	29
122037	1	68	3	3.87	2	1	1	11.9	2	16.8	320	26	2	3	2	222	17.66	130	2	3	2	3	2	4	27	3.7	77	100	1.17	22	65	137	0.9	192	2	36.8	120.4	122.5	121	78	1	3	296	8.3	39	360	2	21	23
123318	2	53	2	0.99	3	2	3	4.4	0.2	4.5	257	35	2	3	3	105	8.76	130	2	3	2	3	2	4	15	3.9	65	104	0.62	21	71	141	0.1	198	0	27.3	89.1	96.1	105	75	3	3	67	5.4	44	120	2	14	25
123811	1	62	3	NA	4	2	3	7.5	0.8	10.7	237	30	2	3	3	97	6.93	130	2	3	1	1	1	3	26	4.2	95	100	0.92	24	140	139	0.8	205	3	23.8	89.1	90.6	107	53	3	3	182	5.3	63	60	1	35	27
121365	1	37	3	5	2	1	2	5.6	0.6	10.7	246	40	2	3	3	103	6.38	130	2	3	2	3	2	4	26	4.3	58	100	0.85	16	115	140	0.3	200	2	22.7	84.5	97.5	139	96	0	3	493	5.3	59	240	2	19	26
124312	1	47	3	1.48	1	2	3	4.6	0.4	8.7	229	21	2	3	3	92	6.25	130	2	3	2	3	1	3	21	4.2	72	103	0.99	13	130	139	0.6	192	1	34.3	112.2	117.7	115	88	3	3	157	5	50	120	0	27	22
120623	1	32	3	NA	3	2	3	3.6	0.3	8.3	100	33	2	3	3	101	6.2	130	2	3	2	3	2	4	25	4.4	78	105	1.1	20	88	144	0.4	182	3	25	90	100.4	108	65	3	3	116	5.4	42	480	2	23	26
124108	1	56	1	2.1	3	2	3	6	1.1	18.3	346	13	1	2	1	220	4.4	130	2	3	2	3	1	3	21	4.3	94	99	0.66	29	73	138	0.3	210	1	28.6	103	104.1	121	75	3	1	108	10.4	52	300	0	18	25
123336	2	52	2	1.52	6	2	3	3.3	0.8	24.2	222	30	2	3	3	84	3.33	130	2	3	2	3	2	4	22	4.1	95	102	0.62	10	154	143	0.5	215	1	21.5	77.9	88.2	138	91	3	3	142	5	76	480	2	21	29
121891	2	53	2	0.7	1	1	1	8	2	25	330	32	2	3	2	153	58.75	129	2	3	2	3	2	4	39	4	102	102	0.65	30	91	142	0.5	195	0	32.3	109.8	113.2	100	78	1	3	82.9	6.2	34	600	2	24	22
122359	1	66	3	1.07	6	2	3	3.1	0.4	12.9	266	34	2	3	3	105	11.58	129	2	3	2	3	2	4	25	4.1	102	105	0.79	26	102	144	0.5	223	0	23.6	85.7	88.5	134	75	3	3	134	5.5	45	180	2	28	25
121089	2	72	3	NA	2	2	3	3.4	0.5	14.7	195	51	2	3	2	119	8.87	129	2	3	2	3	2	4	12	3.5	107	101	0.78	14	57	139	0.2	209	3	29	93.6	108.3	110	70	3	3	18.2	6.5	68	300	2	16	26
119846	1	37	1	0.2	6	2	3	6.4	0.4	6.3	371	23	2	3	3	94	8.64	129	2	3	2	3	1	2	101	4.1	56	101	0.81	240	83	144	0.4	235	0	31.9	110.7	114.7	124.78	75.276	3	3	180	5.4	86	360	0	88	26
124815	1	52	3	5	4	2	3	6	1.4	23.3	225	47	2	3	3	102	7.1	129	2	3	2	3	1	3	25	4	52	104	1.2	30	112	141	0.3	205	2	29.5	99.3	105.3	141	87	3	3	74.9	5.8	67	60	1	23	30
123692	2	33	1	1.41	1	2	3	4	1.1	27.5	218	52	2	3	3	88	4.38	129	2	3	2	3	2	4	18	4.6	71	98	0.46	35	109	136	0.7	202	1	25	88	96	112	76	3	3	140	4.8	54	240	2	24	23
122287	2	64	3	5	2	2	3	4.4	0.5	11.4	195	43	2	3	2	103	3.79	129	2	3	2	3	2	4	11	3.7	32	104	0.88	12	85	140	0.4	211	2	18.6	67	87.1	124.78	75.276	3	3	279	6	72	360	2	17	27
122062	1	31	3	2.66	4	1	1	5.1	1.2	23.5	351	49	2	3	2	97	2.75	129	2	3	2	3	2	4	15	4.4	74	102	0.9	26	133	142	0.7	196	1	25.6	91.7	102.4	127	83	0	3	274	5.6	60	180	2	19	27
123970	1	48	3	NA	2	2	3	7.1	0.5	7	294	25	2	3	3	110	35.41	128	2	3	2	3	2	4	22	4	64	104	0.95	25	54	139	0.4	190	3	31.2	105.4	103.2	121	83	3	3	19.8	5.7	38	840	2	22	25
123940	1	41	2	NA	3	1	2	7.3	0.7	9.6	392	28	2	3	2	118	32.99	128	2	3	2	3	1	2	71	4.5	65	100	0.92	70	149	142	0.8	208	3	40.1	122.7	116.8	129	91	1	3	293	5.6	36	60	0	43	29
122039	1	46	3	5	3	2	3	6	1.3	21.7	356	22	2	3	3	96	9.52	128	3	3	2	3	2	4	36	4.1	50	101	1.23	30	97	142	0.7	201	2	27.7	89.7	97.8	130	89	3	3	250	5.9	48	540	2	33	26
121917	2	56	2	NA	2	2	3	4.9	0.5	10.2	221	19	2	3	3	101	5.73	128	2	3	2	3	1	3	26	3.8	80	104	0.73	15	83	143	0.3	204	3	29.3	91.4	107	101	63	3	3	26.9	5.7	60	720	0	22	28
124759	2	33	2	NA	3	2	3	3.8	0.3	7.9	100	52	2	3	3	95	4.76	128	2	3	2	3	2	4	14	4	84	101	0.68	9	49	136	0.3	210	3	31.7	101.7	113.5	124.78	75.276	3	3	20.5	5.1	68	240	2	17	25
120500	2	55	3	5	1	2	3	6.6	0.7	10.6	250	21	2	3	3	86	4.65	128	2	3	2	3	2	4	29	3.5	85	104	0.96	15	91	145	0.4	191	2	26.9	90.8	103.8	97	58	3	3	76	5.7	60	20	2	34	29
122732	1	57	1	2.99	5	1	1	5.4	0.8	14.8	190	26	2	3	3	98	4.09	128	2	3	2	3	1	1	12	3.8	69	100	0.94	38	86	138	1.1	210	1	26.1	98.9	102.6	186	99	1	3	267	6	57	300	0	18	23
122881	2	56	2	1.42	6	1	1	8.2	0.4	4.9	384	19	1	1	1	194	51.81	127	2	3	2	3	2	4	29	4.1	112	101	0.55	20	42	142	0.3	186	1	30.3	111.5	102.4	119	86	1	1	82.3	9.3	38	30	2	21	27
120607	2	49	2	1.27	2	1	1	2.8	0.4	14.3	323	45	2	3	3	83	10.16	127	2	3	2	3	1	3	30	4	84	100	0.81	21	137	142	0.4	224	0	40.1	114.2	122	117	84	1	3	51	5.5	54	480	1	18	25
121304	1	58	3	4.14	3	2	3	4.5	0.6	13.3	291	17	2	3	3	103	8.94	127	2	3	2	3	2	4	29	4.3	74	101	0.86	27	135	142	1	197	2	28.1	102.1	98.6	135	79	3	3	116	4.9	57	300	2	23	26
120491	1	38	3	5	4	2	3	7.7	1.6	20.8	206	33	2	3	3	103	3.92	127	2	3	2	3	2	4	30	3.9	39	100	1.17	57	87	142	0.6	213	2	27.6	90.2	101.7	114	71	3	3	164	5.9	78	240	2	30	29
122456	2	56	3	1.33	2	2	3	9.5	1.5	15.8	336	25	2	3	2	117	44.91	126	2	3	2	3	2	4	23	3.7	107	105	0.66	20	58	140	0.2	213	0	41.8	110.5	140.4	120	81	3	3	132	6.6	56	300	2	16	19
121027	2	20	3	2.72	2	2	3	3.9	0.7	17.9	286	30	2	3	3	86	26.91	126	2	3	2	3	2	4	10	4	68	104	0.57	15	125	139	0.5	187	1	37.9	118.4	121.8	103	67	3	3	60.6	5.2	38	240	2	13	24
121978	1	52	3	3.18	1	1	1	8.2	0.6	7.3	377	50	1	2	1	217	23.36	126	2	3	2	3	1	3	43	4	60	94	0.89	62	112	137	0.3	203	1	35.5	117.1	108.2	140	88	1	1	385	8.2	49	300	0	27	26
119871	2	39	1	0.71	6	1	1	8.6	0.4	4.7	313	30	1	2	1	117	22.16	126	2	3	2	3	2	4	28	3.8	97	96	0.72	41	76	138	0.2	193	0	47.6	127	140.5	140	98	0	0	113	6.6	43	360	2	19	27
122585	1	72	3	NA	1	1	1	6	0.3	5	367	16	2	3	3	110	21.28	126	2	3	2	3	1	3	17	3.7	65	105	0.75	20	47	142	0.3	178	3	30.1	112.4	108.1	135	76	2	3	31.8	5.1	41	540	0	23	26
121665	2	29	3	2.52	2	1	2	3.4	0.5	14.7	226	35	2	3	3	104	12.09	126	2	3	2	3	2	4	12	4.2	77	97	0.81	21	70	138	0.3	194	1	37.6	99.4	119.2	139	100	0	3	38.8	5.4	51	180	2	18	26
122911	2	27	3	1.2	1	2	3	3.4	0.9	26.5	233	63	2	3	2	103	7.6	126	2	3	2	3	1	3	21	3.5	127	105	0.61	45	69	143	0.4	207	0	28.3	91.7	103.8	108	68	3	3	17.7	5.6	59	240	0	22	23
123553	1	45	3	4.08	3	2	3	5.8	1.1	19	241	45	2	3	3	100	6.46	126	2	3	2	3	2	4	26	4.5	69	99	1.04	11	117	140	0.6	196	2	29.3	103.9	107.2	128	73	3	3	153	5.4	39	360	2	21	29
124237	1	43	2	4.66	5	2	3	5.5	0.6	10.9	235	77	2	3	3	103	5.78	126	2	3	2	3	1	3	24	4.3	61	102	0.89	24	88	139	0.4	200	2	26.7	94.6	105.1	112	66	3	3	45.1	5.6	48	120	1	23	25
122376	2	74	3	0.91	6	1	1	5.2	0.9	17.3	154	28	2	3	2	86	2.87	126	2	3	2	3	1	3	11	4.1	89	103	1.15	15	108	144	0.4	224	0	19.7	79	87	154	86	2	3	197	5.6	82	240	1	20	27
121088	2	31	3	2.21	2	2	3	5.1	1.3	25.5	271	30	2	3	3	112	40.2	125	2	3	2	3	1	1	43	3.9	68	103	0.72	15	60	137	0.2	187	1	41	121	140.6	113	77	3	3	60	5.7	35	240	1	21	22
124078	1	57	2	2.66	2	1	1	9.3	1.7	18.3	285	25	2	3	3	102	26.67	125	2	3	2	3	2	4	37	3.7	91	98	1.08	68	60	142	0.4	198	1	36.8	119.7	119.6	131	84	0	3	256	6	43	540	2	25	30
122423	1	47	2	1.49	4	1	1	6.1	0.7	11.5	376	13	2	3	3	128	22.8	125	2	3	2	3	1	3	102	4.4	55	105	1.18	68	109	143	0.6	192	1	36.1	119.2	119.3	118	80	0	3	296	6.3	30	180	0	94	24
121970	2	32	3	5	6	2	3	3.6	0.2	5.6	344	27	2	3	3	91	22.65	125	2	3	2	3	2	4	17	3.6	85	103	0.87	28	62	142	0.2	195	2	28.2	95.7	110.2	113	75	3	3	55.8	5.6	39	720	2	16	27
121593	2	63	3	3.03	6	2	3	3.8	0.5	13.2	249	80	2	3	3	97	14.27	125	2	3	2	3	2	4	13	3.8	79	99	0.93	16	101	141	0.3	219	1	33.6	101.4	115.6	119	77	3	3	102	5.7	86	240	2	17	26
122840	2	39	3	4.74	1	2	3	2.7	0	0	298	17	2	3	3	105	9.64	125	2	3	2	3	2	4	8	3.7	53	104	0.9	17	55	139	0.3	190	2	31.3	103	111.4	138	86	3	3	10.1	5.4	49	600	2	14	26
121057	1	25	3	2.37	4	2	3	4.2	0.9	21.4	275	72	2	3	3	106	9.58	125	2	3	2	3	2	4	51	4.5	86	103	0.88	32	79	140	0.2	198	1	29.8	88.6	101.5	111	60	3	3	264	4.6	51	720	2	42	24
122392	2	51	3	1.58	3	2	3	5.8	0.3	5.2	182	44	2	3	3	110	9.43	125	2	3	2	3	2	4	8	3.7	57	103	0.85	20	25	140	0.3	183	1	38	103.3	132.9	124.78	75.276	3	3	8.76	6	43	480	2	15	24
119891	1	30	3	NA	2	2	3	4.7	0.3	6.4	287	37	2	3	3	96	7.59	125	2	3	2	3	2	4	37	4.3	81	99	0.96	43	67	139	0.8	176	3	25.8	87.2	101.1	103	66	3	3	132	5.2	35	480	2	21.5	28
122813	1	73	3	4.8	1	2	3	6.1	1.5	24.6	250	42	2	3	3	95	6.68	125	2	3	2	3	1	3	19	4.5	45	104	1.2	15	123	142	0.5	199	2	29.5	99.6	96.3	130	68	3	3	488	5.6	43	240	1	21	24
122654	1	55	3	5	5	1	1	5.5	0.8	14.5	268	30	3	3	1	108	5.98	125	2	3	2	3	1	1	24	4	47	102	1.02	42	108	138	0.6	189	2	31.5	101.6	104.7	130	85	1	3	72.6	5.8	40	420	1	27	23
123830	1	46	3	1.93	4	2	3	4.4	0.3	6.8	269	22	2	3	3	122	5.52	125	2	3	2	3	2	4	47	3.8	84	105	1	50	210	144	1	196	1	29.1	99.1	102.1	148	104	3	3	418	5.4	40	60	2	26	26
123085	1	60	3	0.69	1	1	1	13.4	2.7	20.1	396	4	1	1	1	146	30.59	124	2	3	2	3	1	3	21	3.9	127	98	1.07	35	101	140	0.8	174	0	41.4	144.3	137.2	124.78	75.276	1	0	152	6.7	33	660	0	19	26
123113	1	36	2	5	3	2	3	5.8	0.9	15.5	362	29	1	2	1	139	19.59	124	2	3	2	3	1	3	56	4.3	58	101	0.79	42	84	143	0.7	196	2	34.4	116.6	118.5	122	88	3	0	163	6	45	480	1	24	26
120476	1	43	2	1.05	3	1	2	6	0.6	10	287	43	2	3	3	98	14.62	124	2	3	2	3	1	1	22	4	118	110	1.09	36	74	148	0.3	196	0	29.4	103	103.4	119	80	1	3	209	5.4	34	720	0	17	24
120043	1	53	3	1.71	2	2	3	2.3	0.2	8.7	191	49	2	3	3	100	13.42	124	2	3	1	2	2	4	29	4.2	54	102	0.81	71	202	141	0.9	185	1	27	100.7	106.2	115	70	3	3	44.8	5.4	49	480	2	25	29
121394	2	43	3	0.72	2	2	3	3.8	1.1	28.9	266	46	1	1	2	387	6.29	124	2	3	2	3	1	1	10	3.8	104	95	0.63	19	128	134	1.1	188	0	34.3	116	120.2	100	69	3	1	93.8	14.8	44	480	1	10	24
120973	1	63	3	3.7	3	1	1	3.5	0.2	5.7	212	48	2	3	3	97	4.97	124	2	3	2	3	2	4	20	3.9	54	105	0.76	11	95	145	0.5	201	2	25	85.9	93.4	110	74	1	3	153	5.5	69	240	2	24	28
121621	2	70	3	NA	2	1	1	3.7	0.3	8.1	243	27	2	3	2	123	4.49	124	2	3	2	3	2	4	25	4.2	40	96	0.68	26	129	141	0.8	211	3	23.4	83	93.9	125	74	1	3	121	6.2	66	300	2	24	29
121149	2	43	1	2.95	2	2	3	6.8	1.1	16.2	335	15	2	3	3	141	54.25	123	2	3	2	3	2	4	14	3.4	104	100	0.63	16	28	138	0.3	182	1	33.2	105	114.1	124	80	3	3	12.7	6.5	38	480	2	16	26
123287	1	27	3	1.42	2	2	3	6.8	1.9	27.9	327	23	2	3	3	95	20.9	123	2	3	2	3	2	4	25	4.2	71	101	0.92	25	69	138	0.3	175	1	37.6	116.9	116.4	104	72	3	3	97.8	5.3	38	120	2	19	26
120846	1	42	1	0.03	6	1	1	6.1	0.4	6.6	335	41	2	3	3	129	16.38	123	2	3	2	3	2	4	10	4.2	103	103	0.99	13	53	140	0.5	201	0	30.8	107.2	110.2	136	81	0	3	226	6	74	60	2	14	26
122740	2	24	2	2.55	2	2	3	3.6	0.3	8.3	220	30	2	3	3	93	14.69	123	2	3	2	3	1	3	12	3.9	100	106	0.67	13	41	142	0.2	185	1	28.8	101.5	108.8	121	65	3	3	22.6	5.4	41	120	1	14	28
120091	2	75	3	5	3	1	1	2.4	0.2	8.3	248	49	2	3	3	122	10.09	123	2	3	2	3	2	4	14	4	67	103	0.6	32	58	141	0.5	200	2	23.3	87.2	97.8	119	79	1	3	60.8	6	68	180	2	19	25
123537	2	45	3	2.43	6	2	3	4.1	0.4	9.8	215	25	2	3	3	97	9.25	123	2	3	2	3	2	4	11	3.9	88	103	0.73	13	88	141	0.4	188	1	23.5	85.1	94.9	138	86	3	3	43.6	5.4	47	240	2	12	24
120863	1	54	1	1.27	2	2	3	4.8	0.6	12.5	164	51	2	3	3	87	7.65	123	2	3	2	3	1	1	13	4.3	72	99	1.34	14	63	141	0.5	179	0	20.4	81.2	92.6	94	63	3	3	309	5.4	44	180	0	23	26
121350	2	42	3	1.22	2	2	3	5	0.7	14	209	24	2	3	3	92	6.29	123	2	3	2	3	1	1	8	3.7	64	103	1.01	18	50	145	0.1	199	0	35.1	98.3	114.8	112	72	3	3	54	5.4	64	1080	1	11	24
121921	1	30	3	3.18	3	1	2	6.4	1.1	17.2	339	24	2	3	3	108	4.5	123	2	3	2	3	2	4	32	4.4	74	100	0.92	31	103	140	0.6	177	1	34.1	119.3	111.5	119	71	0	3	340	5.3	41	720	2	24	27
120794	1	51	1	1.22	2	2	3	5.5	0.3	5.5	237	183	2	3	3	90	1.38	123	2	3	2	3	2	4	8	4.3	44	101	0.94	9	46	141	0.1	187	0	20.6	70.1	89.8	112	79	3	3	291	5.4	48	60	2	18	28
122896	1	74	3	1.73	3	1	1	7.9	1	12.7	333	25	1	2	1	153	18.51	122	2	3	2	3	2	4	100	4.2	62	102	0.93	55	98	144	0.5	189	1	28.3	103.8	99.6	123	74	1	1	589	7.9	50	300	2	55	28
124000	1	59	3	NA	3	1	1	4.6	0.5	10.9	368	41	2	3	3	111	14.84	122	2	3	2	3	1	3	25	4.3	88	103	1.12	26	109	140	0.3	247	3	32.4	110.3	107.9	128	83	0	3	359	5.5	31	120	0	23	25
123891	2	70	1	NA	1	1	1	3.6	0.7	19.4	301	53	2	3	3	122	13.41	122	2	3	2	3	1	2	14	4.1	97	102	0.73	12	53	141	0.2	204	3	25.5	93.3	94.2	141	86	2	3	13	5.4	63	9999	1	19	24
122044	2	41	3	3.4	2	1	1	4.8	0.9	18.8	377	65	2	3	3	149	12.6	122	2	3	2	3	2	4	14	3.8	90	98	0.7	23	53	139	0.5	201	1	45.8	127.3	138.5	145	105	0	3	22.9	6.8	54	240	2	17	26
122602	2	22	3	3.35	2	2	3	6.1	0.7	11.5	261	35	2	3	2	96	10.8	122	2	3	2	3	1	2	13	4	55	106	0.75	15	59	141	0.3	176	1	31.3	103.3	109.7	93	59	3	3	40.3	5.4	45	180	0	14	23
120455	2	80	3	4.88	2	2	3	4.4	0.7	15.9	274	47	2	3	3	95	10.78	122	2	3	2	3	2	4	11	3.8	90	103	0.91	17	55	141	0.2	194	2	27.9	91.1	106.9	139	73	3	3	158	5.5	57	480	2	18	27
122724	2	49	3	4.07	2	1	1	4.5	0.8	17.8	260	47	1	2	1	183	10.01	122	2	3	2	3	2	4	19	4.3	74	98	0.92	22	76	143	0.5	225	2	30.9	107.9	112.8	104	72	1	1	188	8.2	83	600	2	14	28
124401	2	54	3	3.77	3	2	3	5.1	0.3	5.9	189	19	2	3	3	95	9.84	122	2	3	2	3	1	1	14	4	82	105	0.71	14	99	144	0.3	191	2	21.9	81.2	94.7	110	64	3	3	99	5.6	56	240	0	18	24
123104	1	62	2	4.61	3	1	1	6.1	0.3	4.9	235	30	2	3	3	111	9.81	122	2	3	2	3	2	4	26	4.3	86	99	1.07	51	106	141	0.4	178	2	30.6	106.4	109.5	113	71	1	3	244	6.2	42	40	2	20	30
123881	2	38	1	0.35	6	1	1	3.3	0.4	12.1	268	30	2	3	3	93	4.27	122	2	3	2	3	2	4	19	3.8	91	103	0.54	5	47	140	0.3	189	0	28.1	87.4	101.8	124.78	75.276	0	3	16.5	4.9	47	240	2	16	26
122578	2	22	3	1.52	2	2	3	5.1	0.9	17.6	302	43	2	3	3	97	30.5	121	2	3	2	3	2	4	36	3.9	96	102	0.56	42	99	141	0.3	181	1	32.9	95.7	106.9	99	72	3	3	13.9	5.7	40	300	2	23	24
121083	1	24	1	2.04	6	2	3	6	1	16.7	339	28	2	3	3	99	23.1	121	2	3	2	3	2	4	33	4.3	63	100	0.92	33	121	140	0.3	195	1	30.9	105.7	106.7	126	83	3	3	257	5.1	35	360	2	21	25
124161	2	65	1	5	6	2	3	5.4	0.9	16.7	304	26	2	3	3	117	18.91	121	2	3	2	3	2	4	16	3.6	88	105	0.78	26	60	145	0.2	205	2	35.4	113.3	119.3	175	103	3	3	93.7	6.7	72	360	2	15	25
123959	2	27	3	0.89	2	2	3	5	0.8	16	291	24	2	3	3	85	12.45	121	2	3	2	3	2	4	17	4	63	103	0.7	37	92	142	0.4	184	0	32.3	108	115.2	91	58	3	3	62.4	5.3	44	180	2	17	25
120022	1	56	3	3.85	2	2	3	3.4	0.7	20.6	178	80	2	3	3	108	11.94	121	2	3	2	3	1	3	13	4	54	103	0.94	16	114	143	0.5	193	2	22.4	88	96.3	145	77	3	3	248	5.7	53	60	0	16	29
120410	2	51	3	4.48	4	1	1	5.2	0.3	5.8	218	45	2	3	3	86	11.47	121	2	3	2	3	1	3	11	4.2	58	107	0.75	14	70	143	1	220	2	22.4	88.7	99.1	98	73	1	3	159	5.5	96	240	0	14	23
122651	2	56	1	1.45	2	1	1	3.8	0.3	7.9	264	77	2	3	3	107	10.08	121	2	3	2	3	2	4	21	4.2	100	97	0.65	26	138	137	0.5	212	1	32.3	108	105.4	134	78	1	3	208	5.8	73	360	2	25	27
121319	2	47	2	NA	2	2	3	4	0.4	10	397	34	2	3	2	120	8.77	121	2	3	2	3	1	1	13	4.2	77	102	0.67	18	79	137	0.3	200	3	30.5	102.2	105.7	116	80	3	3	67.3	5.8	49	720	1	14	23
123781	2	25	2	2.77	2	2	3	2	0.5	25	179	43	2	3	3	97	7.6	121	2	3	2	3	2	4	9	4.2	57	98	0.65	13	140	138	0.5	196	1	28.5	94.2	103.2	132	90	3	3	21.7	4.8	62	300	2	15	28
122922	2	73	3	4.73	4	2	3	5.9	0.7	11.9	267	17	2	3	3	76	6.32	121	2	3	2	3	2	4	13	3.9	89	103	0.6	30	51	140	0.2	189	2	27	96.9	111.7	116	72	3	3	46	5.5	58	180	2	21	26
121554	1	34	3	2.21	3	2	3	5.6	0.4	7.1	246	35	2	3	3	99	5.65	121	2	3	2	3	2	4	15	4.4	68	102	0.85	18	50	140	0.4	177	1	27.9	95.6	103	112	63	3	3	161	5.3	34	120	2	12	25
124398	1	33	3	1.77	6	2	3	6.2	1.5	24.2	274	61	2	3	3	93	5.06	121	2	3	2	3	2	4	26	4	92	99	1.14	33	122	140	0.5	197	1	27	87.6	103.4	142	95	3	3	142	5.5	63	240	2	24	27
124374	1	60	1	1.92	3	1	1	4.5	0.3	6.7	245	45	2	3	3	108	4.97	121	2	3	2	3	2	4	100	4.2	70	105	0.77	91	189	144	0.7	214	1	27.2	96.5	100.4	124	63	1	3	376	5.4	79	120	2	78	25
123466	1	48	3	4.4	4	2	3	4.2	0.4	9.5	236	47	2	3	3	103	1.86	121	2	3	2	3	1	3	11	3.9	76	101	1.21	16	99	140	0.4	194	2	22.9	82.5	96	145	85	3	3	237	4.6	63	180	1	19	27
121643	1	29	3	2.4	3	1	1	4.6	0.5	10.9	221	73	2	3	3	92	1.8	121	2	3	2	3	2	4	11	4.1	75	99	1.25	15	77	147	0.5	209	1	21.9	75.1	91.5	166	121	0	3	86.4	5.4	76	60	2	23	32
121731	2	42	2	0.69	1	2	3	7.6	0.5	6.6	352	44	2	3	3	101	29.72	120	2	3	2	3	1	1	13	3.4	84	98	0.72	23	57	133	0.2	191	0	48.2	135.7	141.2	116	80	3	3	27.2	5.7	30	180	0	12	21
124423	1	52	3	4.81	4	1	1	6.8	0.8	11.8	306	34	2	3	2	109	22.85	120	2	3	2	3	1	3	25	4.4	66	100	0.87	89	102	141	0.4	183	2	28.9	100.4	105.5	108	63	0	3	102	6.4	42	720	1	19	27
123635	1	25	2	0.31	4	1	2	4.3	0.4	9.3	225	103	2	3	2	93	20	120	2	3	2	3	1	1	39	4.4	85	102	0.93	93	110	138	0.9	180	0	36.8	106.1	121.3	107	71	0	3	171	5.5	46	900	1	19	26
120239	2	23	2	1.77	2	2	3	4.5	0.6	13.3	244	43	2	3	3	86	18.64	120	2	3	2	3	2	4	15	3.7	84	102	0.58	11	67	142	0.3	161	1	32.1	97	107.1	102	74	3	3	214	5.4	29	120	2	15	25
122499	2	55	2	5	1	1	1	6.7	1	14.9	332	24	2	3	3	110	18.22	120	2	3	2	3	1	1	10	3.7	83	103	0.73	15	136	142	0.5	217	2	33.6	100.342	117.7	120	83	1	3	88.3	5.1	77	960	0	12	24
123903	2	75	2	1.93	1	1	1	11.2	2.4	21.4	400	2	1	2	1	142	16.7	120	2	3	2	3	2	4	14	3.7	50	105	0.8	22	48	144	0.3	185	1	48.1	130.3	137.8	144	83	1	1	85.6	6.4	43	420	2	17	26
124365	1	36	3	3.4	1	2	3	6.6	1	15.2	276	30	2	3	3	98	15.27	120	2	3	2	3	2	4	75	3.7	97	100	1.03	54	53	139	0.3	208	1	38.2	124	125	140	82	3	3	154	5.6	32	180	2	72	25
122015	1	39	1	0.29	3	2	3	5.4	0.6	11.1	307	33	2	3	3	105	13.4	120	2	3	2	3	1	2	19	4	88	104	0.97	24	92	142	0.4	183	0	29.735	100.342	106.992	108	63	3	3	173	5.9	37	120	0	22	27
121754	1	29	3	1.22	1	2	3	5.7	1.1	19.3	328	12	2	3	3	106	11.42	120	2	3	2	3	2	4	69	4.2	80	99	1.15	24	61	140	0.3	173	0	28.8	100.2	113.7	113	79	3	3	140	5.1	43	600	2	38	27
122063	2	44	3	1.57	3	2	3	4.3	0.5	11.6	294	9	2	3	3	96	7.84	120	2	3	2	3	1	1	9	4.1	86	104	0.6	10	67	138	0.2	198	1	27.2	95.4	103.4	100	61	3	3	72.1	5.7	47	240	1	11	21
122369	2	26	3	0.31	4	2	3	6.8	0.2	2.9	338	36	2	3	3	103	7.72	120	2	3	2	3	1	1	45	3.9	92	102	0.62	65	41	141	0.4	236	0	21.9	81.3	107.9	118	81	3	3	27.5	5.4	98	300	1	112	24
120609	1	39	3	5	1	2	3	6.1	1.1	18	275	14	2	3	3	106	6.72	120	2	3	2	3	2	4	18	4.1	52	105	1.01	10	112	146	0.8	191	2	24.6	85.5	99	112	74	3	3	306	5.3	60	180	2	16	29
124127	2	40	3	3.55	3	2	3	3.2	0.5	15.6	190	19	2	3	3	94	4.11	120	2	3	2	3	2	4	13	4.3	52	105	0.58	10	125	140	0.9	211	2	21.5	74.3	90.4	124.78	75.276	3	3	115	5.4	70	600	2	17	21
124498	2	27	1	0	2	2	3	6.8	1	14.7	210	29	2	3	3	97	51.02	119	2	3	2	3	2	4	12	3.6	89	104	0.56	20	31	142	0.1	186	0	32.7	113.6	115.5	101	70	3	3	15.1	5.2	62	600	2	19	25
119798	1	68	2	0.59	3	2	3	6.1	0.5	8.2	381	22	2	3	3	109	25.25	119	2	3	2	3	1	3	24	4	94	98	1.2	27	87	141	0.4	205	0	32	106.4	103	139	89	3	3	123	5.7	57	180	0	22	34
121410	2	60	2	2.4	1	1	1	4.4	0.3	6.8	273	22	2	3	2	107	24.09	119	2	3	3	3	2	4	20	4.1	87	101	0.57	21	54	140	0.9	183	1	35.4	106.3	117.7	166	87	0	3	45.2	6.2	37	300	2	19	27
123388	2	63	3	2.66	2	1	1	10	1	10	334	16	2	3	3	101	15.91	119	2	3	2	3	2	4	14	3.7	113	101	0.84	12	68	142	0.2	197	1	38.9	128.4	140	149	79	0	3	61.6	6.3	64	240	2	14	28
124069	2	23	2	0.48	6	2	3	5.7	0.5	8.8	277	18	1	2	2	120	15.13	119	2	3	2	3	2	4	87	3.8	73	103	0.4	66	58	140	0.2	192	0	30.7	102.8	109.2	93	62	3	0	211	6.4	43	240	2	29	27
122771	1	25	3	1.42	6	1	1	3.5	0.3	8.6	263	25	2	3	3	100	13.65	119	2	3	2	3	2	4	47	4.7	52	100	0.98	23	107	143	0.9	199	1	23.2	87	92.8	125	86	0	3	101	5.2	38	480	2	25	27
121500	2	30	1	1.18	4	2	3	6.4	0.7	10.9	207	29	2	3	3	97	10.11	119	2	3	2	3	2	4	10	3.8	45	105	0.86	8	41	140	0.2	165	0	26.2	91.6	99.6	109	68	3	3	73.1	4.8	41	60	2	11	25
121882	1	38	1	NA	1	2	3	6.2	0.6	9.7	328	31	2	3	3	102	9.37	119	2	3	2	3	1	3	20	4.5	100	102	0.71	19	147	142	0.5	196	3	29.9	99.8	98.4	126	83	3	3	112	5.4	50	180	1	19	26
124056	1	45	3	NA	1	1	1	6	0.4	6.7	269	25	2	3	3	104	8.9	119	2	3	2	3	2	4	48	4.2	57	97	1.03	31	167	141	1.2	176	3	24.5	87.8	95.9	128	77	0	3	893	4.4	37	180	2	49	28
124482	1	61	3	5	5	2	3	5.6	1.2	21.4	254	19	2	3	3	114	8.8	119	2	3	2	3	2	4	13	3.8	55	104	1.02	11	145	145	0.8	182	2	31.7	110.6	104	121	76	3	3	210	5.3	49	540	2	14	27
122214	2	76	3	4.8	5	2	3	4.5	0.3	6.7	320	42	2	3	3	98	8.53	119	2	3	2	3	1	3	18	3.9	79	103	0.64	15	90	142	0.4	220	2	30.4	103.2	117.5	116	70	3	3	178	5.4	87	540	1	19	23
121650	1	38	2	2.67	1	2	3	3.7	0.5	13.5	210	72	2	3	3	99	7.37	119	2	3	2	3	2	4	39	4.1	73	103	0.92	29	145	144	0.5	198	1	26.7	89.6	96.8	110	72	3	3	96.4	5.5	54	120	2	29	31
123330	1	38	2	NA	2	2	3	4	0.6	15	217	61	2	3	3	103	6.86	119	2	3	2	3	1	1	13	4.3	74	100	1.13	19	101	138	0.5	174	3	30.5	93.6	105.9	120	77	3	3	149	5.6	41	180	1	13	28
123226	1	33	3	1.99	2	2	3	3.6	0.3	8.3	164	73	2	3	3	108	6.81	119	2	3	2	3	1	1	7	3.9	60	101	0.83	17	43	142	0.4	184	1	19	73.4	85	96	62	3	3	312	5.5	46	240	0	14	30
122383	2	22	2	4.25	2	2	3	3.1	0.5	16.1	217	46	2	3	3	92	4.7	119	2	3	2	3	1	3	17	4.3	97	106	0.79	9	60	145	0.2	182	2	23.4	78.5	97.4	108	71	3	3	76.9	5.3	52	600	1	11	25
121578	1	63	3	5	5	1	2	6.2	1.1	17.7	241	38	2	3	3	105	3.35	119	2	3	2	3	1	3	24	4	56	101	0.64	47	124	144	0.7	203	2	25.8	95.3	97.7	124	67	1	3	235	5.1	62	480	0	26	27
121918	1	63	1	0.34	4	2	3	4.4	0.9	20.5	208	31	2	3	3	95	1.96	119	2	3	2	3	1	1	15	4	101	102	1.13	29	76	143	0.2	189	0	21.1	75	87.5	125	70	3	3	56.1	6.2	64	360	1	18	29
120600	1	72	3	1.35	3	1	1	10	13.9	139	342	26	2	3	3	163	29.72	118	2	3	2	3	2	4	39	4.4	90	97	0.82	40	152	137	1.4	160	1	32.3	114.1	106.9	117	76	2	3	816	6.2	30	480	2	31	29
120939	1	63	1	1.16	5	1	1	5	0.3	6	245	54	1	2	1	179	17.58	118	2	3	2	3	1	1	49	4	61	100	0.63	79	180	139	0.7	196	0	31.3	109.9	105.6	145	78	2	1	612	7.2	50	120	1	42	27
120426	2	52	3	NA	6	1	1	2.3	0.5	21.7	209	38	1	2	1	113	16.42	118	2	3	2	3	2	4	17	3.7	87	98	0.78	24	45	138	0.3	185	3	64.7	149	171.4	124.78	75.276	0	1	82.2	7.4	47	480	2	14	28
120386	2	37	3	1.3	2	1	1	4.2	0.3	7.1	320	37	1	2	1	173	11.63	118	2	3	2	3	2	4	19	3.5	63	101	0.74	28	43	141	0.2	176	0	46.1	127.8	136.8	99	63	0	0	47.8	10.1	44	150	2	16	28
120930	2	62	3	5	6	2	3	5.5	0.7	12.7	320	36	2	3	3	112	11.21	118	2	3	2	3	2	4	14	3.7	137	101	0.76	26	78	140	0.6	199	2	38.2	128.4	133.3	129	84	3	3	324	5.7	68	720	2	14	24
124531	1	57	2	NA	3	1	1	3.7	0.8	21.6	240	24	2	3	3	103	10.04	118	2	3	2	3	1	1	18	4	120	101	1.3	97	55	137	0.5	185	3	33.7	120.4	118.7	114	72	1	3	180	5.6	58	240	1	25	24
121123	2	53	3	3.08	1	1	1	3.5	0.9	25.7	190	52	3	3	2	108	9.54	118	2	3	2	3	2	4	30	3.7	97	102	0.92	31	69	140	0.3	186	1	33.3	110	109.6	136	87	1	3	151	6.1	50	600	2	31	26
124567	1	42	3	1.38	2	2	3	5.5	0.4	7.3	221	30	2	3	3	96	9.45	118	2	3	2	3	1	1	22	4.2	68	98	0.88	30	163	138	0.8	179	1	19.8	81.6	90.5	124.78	75.276	3	3	431	5.2	43	600	1	16	26
121695	1	47	1	1.24	2	2	3	5.5	0.5	9.1	329	23	2	3	3	111	9.1	118	2	3	2	3	1	3	23	3.6	61	102	0.93	33	89	143	0.4	186	0	33.5	108.6	104.2	144	101	3	3	97.7	5.8	43	240	1	22	25
123668	1	59	2	3.7	4	1	1	5.5	0.9	16.4	306	51	2	3	3	104	6.57	118	2	3	2	3	1	2	20	4.5	76	101	0.79	34	61	140	0.7	197	2	24	91.5	90	153	89	1	3	83.6	5.4	72	360	1	18	23
123852	2	60	3	5	2	2	3	4.2	0.8	19	199	51	2	3	3	97	5.07	118	2	3	2	3	1	3	9	4.3	67	104	0.72	7	158	142	0.6	207	2	19.1	73.5	91.1	138	85	3	3	28.6	5.6	68	480	1	16	24
124609	2	73	1	NA	1	1	1	3.9	0.9	23.1	174	59	2	3	3	102	4.96	118	2	3	2	3	2	4	24	3.7	122	102	0.58	28	95	143	0.3	234	3	34.2	103.6	126.5	159	83	2	3	135	5.2	103	180	2	34	27
121417	1	49	2	1.38	6	2	3	3.4	0.4	11.8	244	23	2	3	3	96	4.76	118	2	3	2	3	2	4	7	4.4	81	100	0.65	14	92	142	0.4	201	1	20.6	78.8	87	135	76	3	3	255	5.4	45	120	2	19	27
122451	2	22	3	0.48	3	2	3	4.5	0.1	2.2	189	34	2	3	3	87	3.17	118	2	3	2	3	2	4	14	4.1	67	99	0.71	21	163	138	0.2	209	0	19.2	67.2	83.7	117	63	3	3	152	5.3	75	120	2	22	23
120000	2	29	2	1.8	2	2	3	7	1.8	25.7	219	42	1	2	1	118	59.1	117	2	3	2	3	2	4	23	3.4	74	102	0.68	22	30	141	0.2	187	1	42.7	128.5	130.8	104	84	3	0	28.8	6.6	47	120	2	21	24
120981	2	68	3	1.61	1	2	3	3.9	0.4	10.3	319	26	2	3	3	110	21.68	117	2	3	2	3	2	4	34	4	67	104	0.9	33	83	147	0.4	195	1	31.9	104.7	107.2	130	64	3	3	129	5.7	46	300	2	27	28
121274	1	58	2	NA	2	1	1	8.4	2.3	27.4	400	2	2	3	3	99	19.21	117	2	3	2	3	2	4	28	3.8	92	105	0.83	26	74	143	0.3	177	3	41.2	131.7	133.3	131	87	1	3	55	5.6	37	180	2	24	27
121461	2	45	1	0.38	6	2	3	4.6	1.1	23.9	319	27	2	3	3	97	18.61	117	2	3	2	3	2	4	18	3.9	82	102	0.74	16	51	141	0.2	197	0	32.9	98.9	102.9	91	64	3	3	43.8	5.6	59	30	2	14	25
123804	2	64	3	2.63	1	1	1	9.1	2.2	24.2	331	45	1	2	1	325	11.95	117	2	3	2	3	2	4	43	3.9	72	94	0.48	45	78	138	0.8	189	1	29.2	97.1	104.9	114	66	1	1	57.9	10.8	44	150	2	30	24
121526	2	56	2	1.3	6	1	1	4.5	1.3	28.9	261	27	2	3	3	101	10.73	117	2	3	2	3	2	4	44	3.9	77	101	0.68	84	65	140	0.4	194	0	29.9	101.1	99	112	74	1	3	126	5.6	66	300	2	32	25
124702	2	31	3	0.93	3	2	3	5.7	0.6	10.5	173	24	2	3	3	97	10.3	117	2	3	2	3	2	4	16	4	56	102	0.73	28	84	138	0.3	181	0	30.2	86.2	99.1	98	64	3	3	106	5.4	53	240	2	13	24
120629	2	27	3	3.92	3	2	3	2.9	0.4	13.8	224	13	2	3	3	84	5.86	117	2	3	2	3	2	4	15	4.6	52	99	0.87	23	246	138	0.4	227	2	20	69.2	89.6	104	67	3	3	86.9	5	94	480	2	20	23
122631	2	45	3	5	3	2	3	3.1	0.5	16.1	210	23	2	3	3	96	5.12	117	2	3	2	3	1	3	19	4.3	53	104	0.96	9	78	140	0.4	187	2	26	94.5	105.8	113	75	3	3	56.7	5.7	53	180	1	20	26
123528	2	60	3	NA	6	1	1	6.4	1.7	26.6	254	34	1	2	2	380	4.91	117	2	3	2	3	2	4	14	4.1	154	97	0.66	28	135	137	0.6	183	3	25.6	87.2	97.8	140	90	0	0	68.7	15.2	57	600	2	13	24
122351	2	57	3	5	2	2	3	4.6	0.6	13	209	48	2	3	3	96	4.77	117	2	3	2	3	1	3	29	4.1	61	100	0.68	10	110	140	0.6	228	2	20.4	81.8	94.8	100	61	3	3	68.9	5.3	104	360	0	29	28
122945	2	63	3	2.74	4	2	3	4.6	1.3	28.3	286	28	2	3	3	101	4.73	117	2	3	2	3	2	4	21	4.1	80	101	0.73	23	202	142	0.6	210	1	27.3	100.2	113.2	113	75	3	3	101	5.4	78	600	2	24	29
121351	1	41	3	4.86	5	2	3	4.9	0.7	14.3	290	13	2	3	3	93	4.19	117	2	3	2	3	1	3	21	4	56	101	0.83	20	68	139	0.3	197	2	24.8	95.1	101.8	125	70	3	3	205	5.2	66	180	0	23	31
124647	1	48	2	2.89	3	2	3	5.1	0.3	5.9	189	32	2	3	3	99	4.04	117	2	3	2	3	1	1	12	3.8	59	100	1.3	28	96	141	0.4	179	1	26.3	96.7	99.6	124.78	75.276	3	3	614	5.2	45	120	1	16	28
122925	2	57	3	2.66	6	1	1	4.3	0.6	14	380	18	1	2	1	149	24.1	116	2	3	2	3	2	4	22	4.2	81	106	0.63	87	81	143	0.4	181	1	33	106.6	116	126	86	1	1	141	7	49	720	2	15	25
120875	2	41	3	4.66	2	2	3	3.6	0.5	13.9	222	22	2	3	3	106	20.46	116	2	3	2	3	1	1	12	3.4	86	103	0.68	15	40	139	0.3	190	2	29.735	100.342	106.992	124.78	75.276	3	3	16.2	5.2	46	120	1	15	25
122627	2	31	1	0.82	6	2	3	5.5	1.4	25.5	199	40	2	3	3	108	18.94	116	2	3	2	3	1	1	9	4	73	105	0.83	15	41	142	0.2	176	0	30.9	111.3	107.5	118	91	3	3	12.6	5.4	47	180	1	11	20
120640	2	67	1	NA	1	2	3	11.3	4.1	36.3	400	32	1	1	2	250	17.83	116	2	3	2	3	2	4	18	3.8	146	103	1.25	172	102	142	0.3	218	3	29.735	100.342	106.992	124.78	75.276	3	0	73.3	7.5	51	300	2	20	22
124732	1	39	3	1.3	4	1	2	5.9	0.7	11.9	360	22	2	3	3	94	15.35	116	2	3	2	3	1	1	25	4	56	102	0.99	56	122	141	0.3	196	0	31.5	104.2	114.8	131	80	0	3	249	5.6	60	120	1	25	26
121827	2	66	2	3.67	2	2	3	4.7	0.3	6.4	291	38	2	3	3	106	15.17	116	2	3	2	3	2	4	15	4.1	109	102	0.93	22	51	144	0.5	190	2	28.6	99.6	111.1	121	60	3	3	32.1	6.1	56	480	2	15	27
123223	2	52	2	NA	1	2	3	7	1.9	27.1	359	50	1	2	2	136	12.73	116	2	3	2	3	1	1	33	3.8	110	103	0.62	14	106	142	0.5	173	3	43.3	135.7	144.5	147	88	3	1	216	6.7	40	60	0	21	27
122453	1	61	3	4.93	2	2	3	4.1	0.5	12.2	356	19	1	2	1	173	12.63	116	3	3	3	3	2	4	38	4.3	75	100	0.79	30	146	143	0.9	189	2	26.5	96.4	98	130	90	3	1	254	7.3	49	300	2	26	29
119947	1	40	1	2.31	2	3	3	4.5	0.2	4.4	250	44	2	3	3	109	12.1	116	2	3	2	3	1	3	33	4.3	91	101	0.85	52	72	142	0.2	219	1	27.3	91.1	95.3	145	89	3	3	178	5.6	29	360	1	22	26
123709	2	51	1	NA	6	2	3	5.8	0.4	6.9	193	21	2	3	3	96	8.36	116	2	3	2	3	2	4	13	4	100	107	0.71	26	89	146	0.4	185	3	21.8	80.1	95	112	71	3	3	223	5.5	42	180	2	24	23
122776	1	63	1	1.52	2	2	3	6.2	1.1	17.7	184	43	2	3	3	105	8.13	116	2	3	2	3	1	3	40	4.3	114	101	0.74	35	92	138	0.3	185	1	28.7	106.5	98.5	124.78	75.276	3	3	692	5.6	37	720	1	25	21
124775	2	54	3	2.78	2	2	3	3.5	0.3	8.6	301	34	3	3	2	101	8.01	116	2	3	2	3	2	4	13	4.3	75	105	0.56	11	88	143	0.2	196	1	25	80.2	97.6	115	75	3	3	51.8	5.5	65	360	2	16	26
120571	2	55	3	5	1	2	3	5.8	0.3	5.2	203	26	2	3	2	103	7.42	116	2	3	2	3	2	4	17	4.3	87	101	0.57	15	109	140	0.6	194	2	22.5	82.8	91.4	106	61	3	3	317	5.5	68	480	2	21	28
119854	2	46	3	5	2	2	3	3.2	0.5	15.6	198	15	2	3	2	111	6.71	116	2	3	2	3	2	4	25	4.2	45	102	0.57	19	196	139	0.4	188	2	22.9	78.1	93.2	107	64	3	3	94.4	5.5	57	540	2	31	24
122644	1	44	1	2.8	3	2	3	3.3	0.3	9.1	256	18	2	3	3	106	6.45	116	2	3	2	3	2	4	21	4.4	128	104	0.7	29	108	143	0.9	185	1	27.7	100.7	97.6	109	60	3	3	81.9	5	43	120	2	21	28
120160	2	27	3	0.92	3	2	3	3.9	0.9	23.1	311	41	2	3	3	109	30.86	115	2	3	2	3	2	4	14	3.4	64	104	0.93	18	41	145	0.2	174	0	39.2	108.7	124.4	112	70	3	3	46.1	5.3	47	120	2	13	26
119806	1	56	2	1.44	3	2	3	3.6	0.3	8.3	344	40	2	3	3	123	23.91	115	2	3	2	3	2	4	23	3.9	36	107	1.14	37	80	146	0.4	179	1	34.7	117.2	104.8	135	81	3	3	84.8	5.6	36	120	2	15	27
120936	1	61	2	1.73	5	1	1	8.9	1.1	12.4	365	45	2	3	3	108	23.82	115	2	3	2	3	2	4	20	3.7	61	101	1.1	31	103	139	0.4	190	1	39.8	123	118.4	161	98	1	3	81.6	5.6	54	240	2	14	25
123720	1	33	3	3.79	3	1	2	6.3	0.2	3.2	363	58	2	3	3	103	17.77	115	2	3	2	3	1	3	86	4.2	72	102	0.9	212	108	140	0.4	181	2	34.9	123.1	116.8	128	81	0	3	412	5.4	49	720	0	54	25
120553	2	32	3	1.12	2	2	3	5	0.5	10	200	34	2	3	3	98	17.31	115	2	3	2	3	2	4	15	4.2	59	100	0.8	21	60	138	0.3	200	0	28	93	103.3	109	68	3	3	36.3	5.4	32	300	2	15	23
124574	2	37	1	0.74	2	2	3	4.9	0.3	6.1	245	28	2	3	3	100	11.51	115	2	3	2	3	2	4	20	4.2	77	101	0.7	48	86	139	0.4	191	0	32.6	97.4	110.3	114	68	3	3	29.3	5.7	52	180	2	19	21
120723	2	38	3	5	3	2	3	5.8	0.8	13.8	315	52	2	3	3	94	11.33	115	2	3	2	3	2	4	22	3.8	51	103	0.77	30	44	140	0.3	183	2	44.5	128	137.7	105	75	3	3	136	4.8	36	720	2	24	25
123986	2	29	3	3.45	6	2	3	2.8	0.3	10.7	221	34	2	3	3	102	10.24	115	2	3	2	3	2	4	8	4	79	96	0.7	12	67	134	0.5	174	2	25.2	79.5	98	90	54	3	3	91	5.4	40	300	2	16	26
120538	2	53	1	NA	2	2	3	3.4	0.7	20.6	259	14	2	3	3	97	10.06	115	2	3	2	3	2	4	13	4	89	100	0.7	11	102	141	0.4	188	3	28.3	92	102.3	118	78	3	3	38.6	5.2	42	120	2	17	26
122193	2	54	3	2.45	3	1	1	3.6	0.1	2.8	285	26	3	3	2	121	6.72	115	2	3	2	3	2	4	30	4.3	41	100	0.72	21	60	140	0.3	198	1	31.7	99.6	109.9	122	72	0	3	184	6	69	360	2	29	27
122570	1	42	3	3.03	4	1	1	8.3	2.5	30.1	323	20	2	3	3	97	5.1	115	2	3	2	3	2	4	12	4.3	50	104	1.05	15	106	143	1.4	194	1	38.6	122.4	119.2	151	112	1	3	211	5.5	63	300	2	17	29
119964	1	54	3	1.43	4	1	2	6.4	0.4	6.3	254	41	2	3	3	88	4.86	115	1	2	2	3	1	1	682	3.9	76	104	0.8	110	234	142	1	204	1	18.8	72.5	86.3	126	78	1	3	987	5.2	61	120	1	489	27
120708	1	55	2	0.9	4	2	3	5.9	1.4	23.7	169	60	2	3	3	95	4.15	115	2	3	2	3	1	1	23	3.9	68	102	0.95	24	153	140	1.3	201	0	29.3	92.2	99.2	130	90	3	3	556	4.6	63	240	0	23	24
123850	1	32	3	5	3	1	2	5.8	0.6	10.3	302	20	2	3	3	92	20.47	114	2	3	2	3	2	4	16	4.4	77	102	0.97	33	78	136	0.6	196	2	30.8	99.4	106.1	125	86	0	3	119	5.1	51	420	2	17	23
124231	2	23	3	1.54	4	2	3	4.1	0.5	12.2	217	14	2	3	3	96	12.89	114	2	3	2	3	2	4	13	4.1	69	98	0.73	28	60	138	0.3	179	1	30.3	96.8	109.3	124.78	75.276	3	3	23.8	5.2	51	720	2	14	26
123995	1	31	3	5	2	2	3	3.1	0.7	22.6	218	47	2	3	3	103	11.65	114	2	3	2	3	2	4	13	3.9	62	102	1.35	11	126	141	0.8	184	2	30.1	102.7	114.8	99	65	3	3	158	5.2	51	420	2	18	26
124090	2	65	3	NA	3	1	1	11.7	2.4	20.5	341	35	2	3	2	97	11.33	114	2	3	2	3	1	3	15	3.6	108	102	0.74	20	71	142	0.3	184	3	52.9	148.8	152.2	144	99	1	3	154	5.4	58	360	1	15	26
120529	2	21	3	1.06	3	2	3	6.1	1	16.4	228	25	2	3	3	94	11.21	114	2	3	2	3	2	4	11	4	59	103	0.63	13	71	140	0.2	166	0	28.2	100.342	106.992	108	65	3	3	63.3	5.3	41	120	2	15	24
121460	2	58	1	1.1	2	1	1	11	2.4	21.8	354	44	1	1	1	371	9.53	114	2	3	2	3	1	3	28	3.5	145	100	0.57	58	86	140	0.2	210	0	33.1	112.4	104	150	75	1	0	243	11.9	35	120	1	22	28
124671	2	67	3	3.43	2	2	3	8.5	1	11.8	327	30	2	3	3	107	8.47	114	2	3	2	3	1	3	21	4.1	110	104	0.83	19	77	141	0.4	203	1	40.6	120.8	135.6	120	70	3	3	48.8	5.5	67	240	1	20	24
123677	1	51	3	0.28	5	1	1	6	1.2	20	192	106	2	3	3	89	7.84	114	2	3	2	3	1	1	27	4.3	100	94	0.7	74	91	135	0.2	212	0	24.7	95.4	95.5	128	82	1	3	102	5.1	58	120	0	23	25
123519	2	44	3	3.49	4	1	1	3.7	0.5	13.5	278	24	2	3	3	107	6.11	114	2	3	2	3	1	1	30	4	54	101	0.68	30	125	141	0.6	195	2	29.2	101.8	106.2	121	90	0	3	69.9	5.6	55	480	1	29	28
123403	2	47	3	5	3	1	1	6.3	1	15.9	257	26	2	3	3	84	3.84	114	2	3	2	3	1	2	13	3.3	60	104	0.6	47	76	141	0.2	213	2	30	95.7	112.1	108	78	0	3	300	5	80	180	1	18	24
122412	1	49	2	1.99	2	2	3	5.4	1.7	31.5	238	66	2	3	3	113	3.73	114	2	3	2	3	1	1	13	4.1	79	100	1.11	15	95	142	0.4	165	1	18.3	74	90.3	109	74	3	3	75.7	5.5	42	180	0	19	29
122074	1	63	1	5	5	2	3	4.3	0.4	9.3	295	23	1	2	1	107	2.47	114	2	3	2	3	1	3	11	4.2	58	100	0.67	18	120	139	0.5	201	2	27.7	97.5	100.1	106	65	3	2	151	6.6	72	480	0	15	24
123032	1	77	2	1.12	5	2	3	3.5	0.4	11.4	249	43	2	3	3	150	94.73	113	2	3	2	3	2	4	12	3.9	94	103	0.67	33	69	141	0.5	206	0	25.9	97.7	94	130	69	3	3	328	5.7	68	60	2	18	24
120315	1	61	1	4.07	3	2	3	6.1	0.9	14.8	271	17	2	3	3	134	38.75	113	2	3	2	3	2	4	25	4	110	102	0.9	44	97	138	0.3	200	2	33.5	114.6	110.5	117	80	3	3	742	6.1	29	240	2	20	23
123643	2	24	2	0.97	6	2	3	5.1	0.5	9.8	220	23	2	3	3	101	22.26	113	2	3	2	3	2	4	31	3.9	116	103	0.87	35	110	140	1.4	163	0	29	95.8	113.2	104	69	3	3	63.8	5	38	360	2	25	23
121171	2	49	3	2.32	2	2	3	4.8	0.6	12.5	351	37	1	2	2	262	13.78	113	2	3	2	3	1	1	31	3.7	86	99	0.5	33	80	136	0.5	190	1	26.7	100.342	106.992	142	72	3	0	65.6	11.7	65	120	1	19	21
120343	2	65	3	2.24	1	1	1	3.5	0.5	14.3	214	49	2	3	2	117	13.04	113	2	3	2	3	2	4	19	4	99	101	0.56	27	63	139	0.4	184	1	28.5	96.2	105.6	117	68	1	3	219	6.3	52	480	2	19	25
119905	1	52	3	5	3	2	3	4.3	0.3	7	306	24	2	3	3	100	12.97	113	2	3	2	3	1	3	10	3.8	55	102	1.2	34	101	142	0.5	169	2	40.9	122.8	125.9	117	75	3	3	452	5.6	40	360	1	17	30
124684	2	51	3	2.79	1	1	1	3.5	0.9	25.7	275	53	2	3	3	103	11.73	113	2	3	2	3	2	4	15	4.4	63	100	0.73	19	115	141	0.4	188	1	28	95.5	103.4	126	101	1	3	122	5.3	66	300	2	18	26
120576	2	28	3	5	3	2	3	4.6	0.3	6.5	279	21	2	3	3	93	11.61	113	2	3	2	3	1	3	15	4.3	43	100	0.67	13	145	141	1.6	192	2	27.1	95	101	109	67	3	3	54	4.8	72	180	0	16	23
123551	2	21	2	1.54	6	2	3	5.3	2.1	39.6	249	53	2	3	1	62	5.7	113	2	3	2	3	2	4	6	3.9	79	102	0.68	15	15	137	0.2	177	1	29.7	104.2	102.8	118	78	3	3	7.64	4.9	51	600	2	14	22
120894	2	22	3	5	2	2	3	7.5	0.8	10.7	252	27	2	3	3	110	44.88	112	2	3	2	3	1	3	13	3.8	65	103	0.74	14	74	140	0.2	160	2	44.9	130.7	146.2	124.78	75.276	3	3	55.8	5.6	35	300	1	11	23
123038	1	75	2	NA	2	1	1	4.1	0.7	17.1	294	50	2	3	2	114	21.48	112	2	3	2	3	1	3	20	3.8	50	101	1.16	27	96	142	0.5	190	3	34.1	118.8	115.7	119	71	0	3	167	6	57	300	0	18	23
121134	1	56	2	0.86	1	2	3	6.1	0.4	6.6	332	24	2	3	3	113	19.02	112	2	3	2	3	1	3	47	4.2	74	100	1.15	27	124	140	0.7	164	0	31.1	102.5	102.8	153	87	3	3	105	6.2	34	300	0	32	26
120454	2	40	1	1.09	2	2	3	3.3	0.2	6.1	228	25	2	3	3	114	17.98	112	2	3	2	3	1	3	10	4.2	82	102	0.73	15	108	144	0.5	196	0	28	92	107.8	99	59	3	3	49.9	5	56	180	1	12	27
120106	2	30	2	NA	2	2	3	4.3	0.3	7	217	15	2	3	3	95	16.37	112	2	3	2	3	1	3	31	4.1	97	106	0.69	19	52	139	0.4	167	3	30.5	96.9	111.7	104	61	3	3	10.6	5.1	39	120	1	24	19
120451	2	21	3	4.31	2	2	3	6.4	0.7	10.9	261	32	2	3	3	86	14.57	112	2	3	2	3	2	4	17	4.1	83	100	0.63	15	36	141	0.2	170	2	23.4	86.1	108.7	124.78	75.276	3	3	36.8	5	47	600	2	22	25
124779	2	37	3	NA	6	2	3	3.2	0.6	18.7	238	54	2	3	3	102	13.71	112	2	3	2	3	2	4	16	4	62	99	0.61	14	65	138	0.2	183	3	28.4	84.8	104.7	112	77	3	3	8.27	5.8	56	540	2	20	26
120137	2	35	3	3.86	3	2	3	3.6	0.3	8.3	294	74	2	3	3	101	13.41	112	2	3	2	3	2	4	18	3.5	62	102	0.58	14	35	138	0.2	177	2	29.1	97.4	114.1	124.78	75.276	3	3	6.55	5.6	46	360	2	20	24
120407	1	42	2	0.34	2	2	3	6	0.9	15	258	39	2	3	2	101	11.75	112	2	3	2	3	2	4	39	4	97	103	1.01	27	117	142	0.4	174	0	27.8	96.2	104	104	65	3	3	291	5.3	48	240	2	20	28
124653	2	51	1	0.07	4	1	1	6.8	1.5	22.1	369	24	2	3	3	104	10.33	112	2	3	2	3	1	1	35	3.8	83	98	0.62	40	149	139	0.8	178	0	41.7	138.6	137.3	142	104	1	3	95.8	6.1	47	300	0	23	25
123254	1	53	1	NA	2	2	3	9.1	0.8	8.8	294	50	1	2	1	166	9.26	112	2	3	2	3	2	4	27	4.5	77	100	0.7	33	111	141	0.9	189	3	29.2	93.9	94.3	117	80	3	1	67.7	7.7	41	120	2	20	29
123380	2	48	3	4.08	2	2	3	6.7	0.7	10.4	292	60	2	3	3	89	7.53	112	2	3	2	3	1	3	15	3.9	71	104	1.02	10	79	143	0.5	177	2	32.3	107.2	128.5	101	67	3	3	28.4	5.4	53	660	0	16	29
124799	2	80	2	1.67	2	1	1	5.6	0.5	8.9	172	34	2	3	3	94	4.33	112	2	3	2	3	1	1	7	3.9	53	102	1.22	9	85	140	0.3	185	1	23.9	77.5	99.5	158	64	2	3	65.2	5.4	53	660	1	13	25
122923	1	61	3	2.65	2	2	3	3.7	0.6	16.2	214	22	2	3	2	137	3.35	112	2	3	2	3	1	3	14	3.8	70	100	1.16	27	66	141	0.3	178	1	31.1	110.5	115.7	135	76	3	3	92.4	6.5	57	540	1	19	24
121045	1	27	2	4.61	3	2	3	7	0.4	5.7	279	25	2	3	3	97	16.34	111	2	3	2	3	2	4	52	4.1	68	103	0.84	46	105	141	0.3	170	2	34.2	109.6	118.9	117	72	3	3	174	5.5	47	480	2	32	26
121603	1	24	1	1.5	5	2	3	6.5	1.7	26.2	279	8	2	3	3	99	13.96	111	2	3	2	3	1	1	56	3.9	117	101	0.85	31	85	144	0.3	171	1	30.8	106.4	108	104	66	3	3	117	5.6	32	240	0	33	26
120749	1	31	2	2.03	2	2	3	4	0.4	10	288	34	2	3	3	107	11.66	111	2	3	2	3	2	4	11	4.2	122	101	0.73	18	67	138	0.3	177	1	36.1	130.2	122.2	107	70	3	3	181	5.3	41	120	2	8	23
122489	1	48	3	5	4	1	1	5.4	1.4	25.9	280	45	2	3	2	96	7.79	111	2	3	2	3	2	4	36	4.4	81	100	1.06	29	62	141	0.3	159	2	31.5	106.3	108.5	131	87	1	3	101	5.9	30	480	2	21.5	25
122204	1	34	3	5	4	1	2	4.9	0.9	18.4	230	62	2	3	3	96	7.06	111	2	3	2	3	2	4	32	4.8	49	101	1.03	13	98	141	0.3	172	2	28	92.4	100	112	69	0	3	93.7	5.2	48	720	2	24	26
124248	2	49	3	4.64	4	2	3	4.4	0.5	11.4	233	18	2	3	3	87	5.51	111	2	3	2	3	2	4	12	4.3	31	104	0.62	9	111	144	0.3	190	2	24.1	85.5	100.8	102	64	3	3	36.4	5.2	71	480	2	16	27
122703	2	53	2	2.61	1	2	3	6.3	0.7	11.1	242	40	2	3	3	86	4.93	111	2	3	2	3	2	4	12	4	80	105	0.75	9	116	144	0.3	199	1	25.2	85.8	102	113	70	3	3	46.6	5	72	60	2	16	26
124723	1	27	1	0.56	2	2	3	3.7	0.3	8.1	233	23	2	3	3	94	4.85	111	2	3	2	3	2	4	16	4.4	79	102	0.83	19	122	142	0.4	187	0	22.4	77.2	88.9	118	57	3	3	244	5.2	59	120	2	22	25
121047	1	75	2	5	1	1	1	7.9	1.7	21.5	223	40	3	3	2	104	4.48	111	2	3	2	3	1	3	13	3.9	39	101	1.32	11	53	139	0.3	181	2	22.5	84.5	94.2	124.78	75.276	2	3	136	6	63	600	1	24	27
122993	1	54	3	4.11	6	1	1	5.3	1.1	20.8	165	87	2	3	3	95	3.3	111	2	3	2	3	2	4	13	4	64	98	0.92	22	64	138	0.6	183	2	30.8	99.2	99.9	145	82	1	3	157	5.5	60	120	2	18	28
121381	2	23	3	2.46	3	1	2	6.8	1.5	22.1	356	29	3	3	1	87	32.37	110	2	3	2	3	1	3	31	4	51	99	0.72	29	95	138	0.5	185	1	60.3	143.2	156.5	101	56	0	3	94.5	5.3	43	480	1	25	23
123636	2	32	2	5	3	1	1	4.1	0.9	22	390	45	3	3	1	147	27.62	110	2	3	2	3	1	3	14	3.7	75	102	0.58	17	51	141	0.2	184	2	51.8	136.6	153.9	124.78	75.276	0	3	77.6	6.6	32	420	0	11	23
120332	2	63	1	2.82	3	1	1	5.9	1.4	23.7	381	34	2	3	3	140	27.51	110	2	3	2	3	2	4	26	4.2	69	99	0.72	22	69	140	0.4	199	1	30.3	105.7	104.8	132	77	2	3	200	5.8	63	360	2	18	27
124115	1	60	3	5	1	2	3	8.7	0.9	10.3	307	15	2	3	2	127	13.65	110	2	3	2	3	2	4	17	4.3	60	101	0.91	21	140	140	0.7	182	2	30.4	111.1	109.7	135	84	3	3	227	6.5	50	840	2	28	26
122953	1	66	2	5	2	2	3	4.1	0.5	12.2	246	61	2	3	3	112	9.55	110	2	3	2	3	2	4	23	4	123	104	1.08	68	108	139	0.5	174	2	30.2	107.5	106.5	122	72	3	3	245	5.5	32	360	2	27	23
124380	2	23	3	3.45	6	2	3	4.1	0.5	12.2	185	39	2	3	3	108	6.1	110	2	3	2	3	2	4	8	4.3	63	103	0.82	9	66	142	0.4	166	2	26.9	75.5	104.1	101	69	3	3	51.9	5.6	44	480	2	12	26
122478	2	42	3	5	6	2	3	3.9	0.5	12.8	216	15	2	3	3	94	4.77	110	2	3	2	3	2	4	16	4.2	58	102	0.65	17	57	140	0.4	165	2	26.5	86.2	109.5	107	73	3	3	29.8	5.3	38	480	2	15	25
122260	1	62	3	3.84	5	2	3	4.6	0.6	13	310	32	2	3	3	96	2.7	110	2	3	2	3	1	2	23	4.7	63	94	0.82	76	105	137	0.3	212	2	23.3	86.6	97.2	117	81	3	3	488	4.8	107	300	1	43	25
123138	2	61	3	5	2	2	3	4	0.4	10	276	34	2	3	3	104	2.65	110	3	3	2	3	2	4	25	3.9	86	102	0.49	29	125	142	0.5	192	2	20.9	76.7	84.8	124.78	75.276	3	3	117	5.8	67	540	2	29	29
122894	1	39	2	4.77	1	2	3	5.4	0.6	11.1	134	43	2	3	3	95	2.34	110	2	3	2	3	1	1	11	4.3	81	101	0.88	28	67	139	0.3	176	2	18.9	74.2	88.8	116	68	3	3	185	5.4	57	420	0	16	28
123415	1	20	2	1.12	3	1	1	7.1	1	14.1	375	33	2	3	2	108	113.79	109	2	3	2	3	2	4	53	4	84	101	0.64	40	49	141	0.3	167	0	34.9	124.3	114.5	115	79	0	3	65.2	5.3	34	600	2	27	26
123332	2	61	1	NA	4	1	1	5.4	1.6	29.6	194	40	1	1	2	98	23.88	109	2	3	2	3	1	3	28	2.8	83	106	2.19	12	34	145	0.1	183	3	35.7	116.7	120	179	81	0	0	33.3	6.7	43	120	1	25	24
119918	2	68	1	NA	2	1	1	4.7	0.8	17	259	34	1	2	1	103	21.72	109	2	3	2	3	1	3	9	3.7	105	102	0.76	18	89	142	0.5	182	3	29.5	116	122	128	76	0	1	202	6.2	48	480	0	16	29
124507	2	45	3	2.79	2	1	1	5.1	1.3	25.5	219	37	2	3	3	99	17.15	109	2	3	2	3	2	4	13	3.9	112	98	0.77	10	52	137	0.3	158	1	36.5	103	126.8	119	72	1	3	54.5	5.6	41	360	2	14	27
121663	1	34	3	4.64	3	2	3	4.9	1	20.4	250	32	2	3	3	101	11.44	109	2	3	2	3	2	4	12	4.2	42	106	0.85	12	105	144	0.3	163	2	25.3	92.9	104.2	112	71	3	3	271	5.2	41	360	2	13	25
122038	2	73	2	1.69	6	2	3	4.2	0.7	16.7	259	38	2	3	3	104	11	109	2	3	2	3	2	4	11	4.3	76	101	0.88	12	90	142	0.3	191	1	25.6	99.3	97.2	143	84	3	3	252	5.6	65	120	2	16	27
121208	2	40	2	0.32	3	1	1	3.9	0.6	15.4	244	52	2	3	3	92	9.58	109	2	3	2	3	2	4	11	3.7	53	101	0.66	11	14	140	0.3	171	0	29.735	100.342	106.992	124.78	75.276	0	3	6.21	5.1	38	480	2	16	25
124710	2	22	3	1.71	2	2	3	2.8	0.6	21.4	135	64	2	3	3	93	8.14	109	2	3	2	3	2	4	7	3.9	53	101	0.64	9	66	135	0.1	195	1	21.7	76.7	97.3	111	75	3	3	27.8	5.2	72	120	2	15	22
122107	2	34	3	0.62	4	2	3	4.8	0.7	14.6	275	73	2	3	3	103	7.67	109	2	3	2	3	2	4	7	4	78	103	0.69	23	35	141	0.1	169	0	40.5	110.4	125.9	119	85	3	3	25.4	5.7	50	300	2	11	23
124582	1	26	2	1.18	1	2	3	4.1	0.4	9.8	207	40	2	3	3	95	5	109	2	3	2	3	2	4	20	4.2	76	103	1.25	22	124	144	0.5	173	0	23.5	84.3	95.4	112	72	3	3	55.1	4.8	46	180	2	21	28
122108	2	73	3	5	4	1	1	5.3	0.5	9.4	274	14	2	3	3	100	4.52	109	2	3	2	3	1	3	14	3.9	67	102	0.63	16	59	141	0.2	199	2	26.5	87.6	107.4	133	64	2	3	41.4	5.3	79	720	1	16	27
121519	2	69	3	2.56	2	2	3	4.4	0.4	9.1	250	63	2	3	3	101	4.31	109	2	3	2	3	2	4	8	4	69	105	0.81	17	76	142	0.3	176	1	24.7	91.3	86	141	67	3	3	34.2	5.5	52	480	2	11	24
122408	2	42	1	2.56	1	2	3	4.5	0.6	13.3	206	22	2	3	3	86	3.73	109	2	3	2	3	1	1	13	4.4	52	99	0.75	13	130	136	0.7	171	1	20.7	81.8	90	104	62	3	3	150	5.1	52	240	0	17	24
121464	1	33	3	3.77	2	2	3	4.6	0.5	10.9	262	19	2	3	3	93	36.35	108	2	3	2	3	2	4	20	3.7	74	105	1.48	18	45	144	0.2	152	2	35.6	114.3	117	114	60	3	3	70.5	5.4	30	720	2	11	24
121671	2	34	2	0.59	2	2	3	4	0.4	10	379	39	2	3	3	110	36.01	108	2	3	2	3	1	2	13	3.6	75	105	0.62	24	91	141	0.3	167	0	49.2	137.5	141.1	127	97	3	3	172	6.1	46	300	1	11	24
121937	1	22	3	NA	2	2	3	6.1	1.1	18	268	51	2	3	3	91	26.13	108	2	3	2	3	2	4	27	3.9	92	104	1.11	23	77	141	0.3	180	3	34.7	114.2	122.9	123	90	3	3	206	5.2	55	180	2	17	25
123566	2	37	1	0.87	2	1	1	3.2	0.5	15.6	271	41	2	3	3	105	25.18	108	2	3	2	3	1	3	15	4.3	59	99	0.71	23	57	140	0.3	177	0	34	106.2	112.3	129	77	0	3	55.5	5.5	50	360	0	14	24
121114	2	29	3	0.99	3	2	3	4.6	0.6	13	321	55	2	3	3	87	12.83	108	2	3	2	3	1	3	11	4.3	63	103	0.64	16	102	138	0.6	175	0	35.4	114.1	117.1	112	78	3	3	18.2	4.9	53	180	0	14	21
122216	1	44	3	2.48	2	1	2	4.3	0.3	7	284	34	2	3	2	129	12.43	108	2	3	2	3	1	3	40	4.3	77	103	0.76	34	97	141	0.5	164	1	27	95.5	96.5	122	76	1	3	192	6.5	32	660	0	22	29
122820	1	67	3	5	1	1	1	4.5	0.3	6.7	340	31	2	3	3	147	9.62	108	2	3	2	3	1	3	18	4	57	103	0.96	26	77	140	0.4	178	2	27.6	102.1	98.6	110	54	2	3	468	6.5	44	240	0	13	23
121477	2	80	3	NA	6	1	1	3.7	1.6	43.2	246	33	2	3	3	93	8.85	108	2	3	2	3	2	4	8	3.5	106	100	1	8	51	141	0.4	180	3	30.5	101.7	116	191	80	0	3	25.7	5.3	64	480	2	14	28
122746	1	34	3	4.69	2	2	3	3.9	0.8	20.5	243	83	2	3	2	108	5.06	108	2	3	2	3	2	4	15	4.1	56	106	1.16	14	62	143	0.1	158	2	28.1	96.1	104.9	122	79	3	3	281	5.8	34	300	2	19	25
123975	1	57	3	5	1	1	1	8.8	1.8	20.5	302	38	3	3	2	98	4.41	108	2	3	2	3	2	4	44	4.1	87	108	0.86	54	67	147	0.8	168	2	30.7	112.2	104.8	160	91	1	3	122	5.3	50	180	2	29	24
123507	2	28	3	NA	2	1	1	3.7	0.8	21.6	278	45	2	3	2	91	41.29	107	2	3	2	3	2	4	8	4.2	69	99	0.67	16	85	139	0.4	164	3	42.7	108.4	119	129	101	0	3	75.3	5.6	35	240	2	16	26
121360	1	58	3	4.91	1	1	1	5.3	0.5	9.4	292	38	2	3	3	104	36.16	107	2	3	2	3	2	4	27	3.8	103	100	1.19	30	68	141	0.8	174	2	39.7	126.3	126.9	142	84	1	3	238	4.9	48	120	2	29	28
121246	2	48	3	4.62	1	1	1	4.1	0.5	12.2	349	24	1	2	1	139	32.68	107	2	3	2	3	2	4	7	3.3	73	95	0.67	27	46	135	0.1	199	2	39.6	128.5	129.9	104	72	0	1	15.1	6.4	54	360	2	8	24
122166	1	70	3	NA	1	2	3	9.3	1.8	19.4	308	26	2	3	3	118	28.6	107	2	3	2	3	1	3	12	3.8	89	104	1.01	20	72	141	0.5	173	3	37.4	125.2	121.9	114	61	3	3	116	6.4	46	480	1	14	24
122789	1	74	3	5	3	1	1	7.8	1	12.8	295	39	2	3	3	113	18.53	107	2	3	2	3	1	3	24	3.6	104	101	1.2	19	103	142	0.8	177	2	30.1	102.3	103.8	129	73	1	3	488	5.7	51	840	0	22	27
121831	2	77	3	2.22	3	1	1	4.5	1	22.2	287	24	2	3	3	104	16.54	107	2	3	2	3	2	4	13	4.3	59	98	0.45	19	107	141	1.1	192	1	30.9	105.7	109.6	148	75	2	3	137	5.3	60	120	2	19	27
124558	2	21	2	0.59	2	2	3	5	0.9	18	280	76	2	3	3	95	12.09	107	2	3	2	3	2	4	7	3.5	82	102	0.75	9	21	140	0.1	168	0	39.1	103.7	123	107	72	3	3	5.31	5.3	46	240	2	12	26
124062	2	59	3	5	5	2	3	4.4	0.2	4.5	269	41	2	3	3	108	9.08	107	2	3	2	3	1	3	14	4	57	102	0.8	33	130	142	0.4	191	2	30.7	101	115.8	106	78	3	3	48.6	5.5	58	300	0	21	27
121570	2	43	2	1.74	2	2	3	3	0.4	13.3	253	24	2	3	3	91	7.14	107	2	3	2	3	2	4	10	3.7	75	99	0.82	7	86	137	0.3	186	1	24	80.7	90.3	97	66	3	3	28.9	5.5	69	60	2	14	25
124351	1	80	1	1.6	6	2	3	7	1.5	21.4	273	20	3	3	1	150	6.64	107	2	3	2	3	1	3	11	4.3	100	96	0.8	16	80	137	0.7	172	1	29.735	100.342	106.992	197	72	3	3	75.7	6.8	54	420	1	19	28
124535	2	47	3	3.98	5	2	3	3	0.8	26.7	168	26	2	3	3	92	6.55	107	2	3	2	3	2	4	24	3.8	60	99	0.64	29	153	140	0.5	182	2	31.1	114.3	116.1	110	81	3	3	239	5	60	480	2	21	27
124089	2	30	3	1.67	2	2	3	4.4	0.6	13.6	190	51	2	3	3	90	6.48	107	2	3	2	3	2	4	17	4.5	80	101	0.65	26	15	138	0.3	174	1	19.1	72	93.1	124	69	3	3	4.37	5.5	59	360	2	18	24
122902	1	57	3	1.84	5	1	1	4.7	0.1	2.1	244	14	2	3	3	106	5.95	107	2	3	2	3	1	1	16	3.6	68	103	1.25	96	105	140	0.2	166	1	26.6	91	93	128	83	1	3	201	5.3	52	360	0	16	25
124637	1	27	3	1.98	4	2	3	3.9	0.5	12.8	230	11	2	3	3	98	5.58	107	2	3	2	3	1	1	29	4.7	65	100	0.94	43	168	141	1	177	1	27.2	93.4	102.8	130	82	3	3	210	4.9	40	720	1	18	26
123364	2	42	3	NA	3	2	3	5.7	0.8	14	146	22	2	3	3	109	4.9	107	2	3	2	3	2	4	13	3.6	82	101	0.65	15	71	140	0.2	172	3	29.4	93.8	106.3	122	78	3	3	49.7	5.6	53	180	2	15	27
124068	2	39	2	NA	1	2	3	3.8	0.3	7.9	201	22	2	3	3	96	4.9	107	2	3	2	3	2	4	17	4.3	31	102	0.6	14	63	139	0.5	191	3	23.9	76	93.3	136	77	3	3	25.7	5.2	68	300	2	21	25
122985	1	26	3	2.99	3	2	3	4.4	0.3	6.8	273	15	2	3	2	97	4.78	107	2	3	2	3	1	3	44	4.5	67	99	0.83	29	86	139	0.4	196	1	25.6	89.1	94	113	75	3	3	334	5	72	360	0	26	28
123770	1	55	3	5	1	2	3	4.7	0.6	12.8	285	43	2	3	3	94	3.23	107	2	3	2	3	1	3	93	4.8	75	100	0.91	22	133	142	1.1	186	2	21.8	81.8	88.6	125	81	3	3	452	4.8	40	120	0	63	27
121893	1	34	3	5	3	1	1	4.1	0.5	12.2	210	51	2	3	3	99	2.88	107	2	3	2	3	2	4	18	4.6	92	102	1.03	30	184	144	0.8	176	2	27.4	91.3	104.5	116	75	0	3	411	5.5	58	360	2	26	30
124373	2	27	1	0.07	6	2	3	4	0.8	20	262	26	2	3	3	114	68.11	106	2	3	2	3	2	4	14	3.5	76	108	0.58	36	36	141	0.3	149	0	38.4	119.3	123.6	119	88	3	3	25.4	5.7	28	180	2	17	21
120069	1	23	2	1.11	4	2	3	6.5	0.7	10.8	292	16	2	3	3	85	41.71	106	2	3	2	3	1	2	31	4.2	63	100	0.97	34	142	143	0.6	198	0	38.3	121.6	124.8	133	91	3	3	472	5.3	45	180	1	23	28
121773	1	42	2	1.33	3	2	3	6.1	1.7	27.9	389	34	2	3	3	113	13.82	106	2	3	2	3	2	4	16	4.4	93	99	0.98	35	139	138	0.6	161	0	33	113.8	112.5	143	90	3	3	205	7	42	180	2	21	24
120793	2	70	3	NA	1	1	1	6.3	0.3	4.8	282	24	1	2	1	112	13.15	106	2	3	2	3	1	3	16	4.1	72	106	0.69	15	100	143	0.4	177	3	37.5	128	128.2	125	77	1	2	154	6.2	54	240	1	19	24
122655	2	56	2	0.61	3	2	3	7.7	1.7	22.1	263	27	3	3	2	149	12.93	106	2	3	2	3	1	3	17	4.1	91	101	0.87	27	75	141	0.6	180	0	52.2	125.3	154.6	124.78	75.276	3	3	190	6.2	52	480	1	12	27
121535	1	45	3	5	3	1	1	3.6	0.6	16.7	131	95	2	3	3	109	12.43	106	2	3	2	3	1	3	37	4.8	59	101	0.85	23	142	140	0.8	179	2	25.4	90.4	99.5	109	73	1	3	634	5.3	60	600	0	27	28
123517	1	37	1	NA	5	2	3	3.8	0.2	5.3	266	28	2	3	3	97	8.98	106	2	3	2	3	1	1	65	4	88	106	1	67	55	145	0.2	163	3	32.5	109.5	107.2	125	89	3	3	211	6	54	600	1	38	25
124390	1	46	3	2.55	4	2	3	3.1	0.3	9.7	203	51	2	3	3	94	2.89	106	2	3	2	3	1	1	25	3.5	50	103	1	101	139	141	0.7	203	1	24	85.5	95.4	156	78	3	3	238	5.2	80	60	1	27	27
124412	1	52	1	1.11	1	2	3	6.4	0.7	10.9	341	59	2	3	3	118	29.79	105	2	3	2	3	1	3	14	4	42	96	1.01	23	69	141	0.4	177	0	41.5	128.4	132.9	78	55	3	3	135	5.5	45	480	1	14	30
121398	1	80	3	5	1	2	3	6.8	1	14.7	371	35	1	2	1	168	22.7	105	2	3	2	3	2	4	22	4	83	96	1.03	28	121	137	0.5	206	2	24.7	95	95.7	146	62	3	2	77.4	6.8	70	360	2	26	25
120246	1	34	3	5	4	1	2	7	0.4	5.7	278	33	2	3	3	100	20.67	105	2	3	2	3	2	4	63	4.2	84	102	1.13	37	74	139	0.5	197	2	29.6	105.7	111.7	127	82	0	3	513	5	36	720	2	32	24
121700	1	47	2	5	1	2	3	8.7	1.3	14.9	348	19	1	2	1	140	18.18	105	2	3	2	3	1	3	41	4	104	105	0.65	286	66	142	0.4	172	2	40.1	129.6	119.2	125	73	3	1	241	6.7	37	240	0	32	23
124009	1	37	3	3.56	2	2	3	3.6	0.2	5.6	281	33	2	3	3	94	18.16	105	2	3	2	3	2	4	27	3.9	82	104	0.99	34	44	144	0.3	165	2	33.5	124.1	118.9	115	82	3	3	14.4	5.3	40	480	2	24	25
124590	2	46	3	5	3	1	1	5.4	1.2	22.2	330	39	1	2	1	188	12.51	105	2	3	2	3	2	4	15	3.9	72	106	0.73	38	99	147	0.2	199	2	29.4	101.7	115	125	86	1	0	40.9	8.1	60	120	2	15	26
121249	1	77	2	0.91	2	2	3	4.8	0.7	14.6	305	77	2	3	3	127	12.11	105	1	2	2	3	1	3	32	3.9	61	101	1.17	32	120	137	0.6	175	0	28.8	102.2	99.3	112	63	3	3	428	5.8	53	300	1	30	24
122572	1	62	3	1.68	2	2	3	4.4	0.3	6.8	210	44	2	3	3	90	11.23	105	2	3	2	3	1	3	16	3.8	90	108	0.9	11	116	145	0.6	154	1	28	104.4	97.6	124	70	3	3	92.2	5.4	39	240	0	17	26
120340	2	78	2	0.75	2	1	1	1.6	0	0	289	22	2	3	3	119	8.71	105	2	3	2	3	1	2	7	4	93	104	0.63	22	34	147	0.3	217	0	29	102.4	112.4	165	52	2	3	13.4	5.8	102	300	1	16	24
124792	1	32	3	0	2	2	3	4.1	0.3	7.3	187	34	2	3	3	98	6.09	105	3	3	2	3	2	4	20	4.3	78	102	0.84	10	70	142	0.4	158	0	21.8	75.3	87.4	105	67	3	3	93.9	5.1	47	240	2	24	27
120047	1	75	3	2.08	6	1	1	3.4	0.3	8.8	294	44	1	2	1	113	5.45	105	2	3	2	3	1	3	3	3.7	60	103	0.85	13	69	145	0.5	158	1	29.735	100.342	106.992	124.78	75.276	1	1	37	5.6	42	720	0	12	29
119939	1	58	3	5	3	1	1	3.3	0.4	12.1	302	59	1	2	2	132	5.43	105	1	1	2	3	1	3	27	3.9	62	102	0.89	14	110	140	0.6	165	2	29	103.1	108.9	105	67	0	0	110	6.3	40	240	0	34	27
123649	2	80	3	NA	1	1	3	3.4	1	29.4	196	13	2	3	3	103	4.59	105	2	3	2	3	1	1	14	3.5	159	107	1.41	17	73	140	0.2	171	3	35.8	115.8	124	131	66	2	3	447	5.8	56	480	1	20	22
120142	1	45	2	1.61	1	2	3	4.2	1.2	28.6	213	35	2	3	3	89	4.38	105	2	3	2	3	2	4	20	4.5	74	100	1.1	61	104	141	0.6	178	1	22.8	83.1	96.9	107	62	3	3	267	5.6	58	480	2	18	26
120422	1	23	3	1	2	2	3	8.3	1	12	363	42	2	3	3	220	41.78	104	2	3	2	3	1	1	100	4	82	103	0.74	56	113	142	0.3	171	0	35.7	132.5	118.2	128	77	3	3	359	10.2	33	300	0	38	24
121906	1	26	2	1.94	3	2	3	7.2	1.1	15.3	313	25	2	3	3	88	25.03	104	2	3	2	3	2	4	37	4.4	90	104	0.8	31	111	141	0.3	176	1	30.2	102.5	102.8	140	83	3	3	150	5.2	46	120	2	35	23
123353	1	44	3	2.52	5	2	3	4	0.5	12.5	238	16	2	3	3	103	16.47	104	2	3	2	3	2	4	23	4.1	44	104	0.95	20	104	143	1.2	171	1	24	95.7	102.3	124	72	3	3	173	4.8	48	360	2	20	27
119944	2	65	2	1.91	6	1	1	11.6	2.6	22.4	359	38	2	3	3	134	14.29	104	2	3	2	3	2	4	12	3.9	95	104	1.32	10	77	146	0.6	151	1	58.2	143.5	156	140	117	1	3	56.8	5.8	32	360	2	16	28
121240	2	44	3	5	2	2	3	5.5	0.5	9.1	216	35	2	3	2	97	11.55	104	2	3	2	3	2	4	13	3.8	46	103	0.71	29	40	139	0.3	157	2	37.5	116.1	122.3	111	70	3	3	14.1	5.6	50	300	2	18	25
120196	2	54	3	1.48	2	1	1	7.7	1.6	20.8	319	11	2	3	3	102	9.54	104	2	3	2	3	1	1	21	4	97	100	0.57	29	67	141	0.3	191	1	28	98.2	103.3	134	75	1	3	41.3	6.3	59	720	0	19	30
123279	1	62	2	1.06	2	1	1	4.8	0.3	6.3	373	46	1	1	1	297	8.77	104	2	3	2	3	1	3	25	4	154	100	0.95	31	104	142	0.4	166	0	30.7	114.7	106.7	124.78	75.276	1	1	160	9.9	35	840	1	14	25
124338	2	32	3	NA	2	2	3	5.5	1	18.2	187	31	2	3	2	93	8.39	104	2	3	2	3	2	4	14	3.9	61	102	0.65	9	50	141	0.4	171	3	27.9	85.1	112.2	116	71	3	3	8.07	5.6	50	480	2	16	27
120392	2	27	3	5	6	2	3	2.8	0.3	10.7	235	51	2	3	3	101	7.92	104	2	3	2	3	2	4	8	4	79	103	0.87	9	62	141	0.4	164	2	28.3	93.6	114.8	98	57	3	3	36.5	5.5	45	240	2	11	26
120310	2	52	1	0.81	4	1	1	3.6	0.7	19.4	291	68	2	3	3	91	7.17	104	1	1	2	3	1	2	11	3.6	89	106	0.79	20	86	141	0.3	170	0	29.9	98.2	104.1	139	97	0	3	84.7	5.4	45	9999	1	12	25
122943	2	78	1	NA	1	1	1	4.2	0.7	16.7	183	58	1	2	1	120	6.33	104	2	3	2	3	1	3	11	3.7	86	103	0.5	18	62	140	0.3	170	3	24.7	85	93.7	131	74	1	1	55.7	6.7	50	600	1	13	24
121326	2	70	3	3.52	2	2	3	3.7	0.7	18.9	214	115	2	3	3	104	4.54	104	1	2	2	3	2	4	12	3.8	70	105	0.83	12	72	143	0.4	175	2	27.1	93.4	107	137	82	3	3	236	5.9	64	300	2	20	23
120450	2	61	3	5	4	2	3	2.8	0.2	7.1	170	19	2	3	3	88	2.6	104	2	3	2	3	2	4	11	3.7	55	103	0.71	10	53	140	0.3	179	2	24	91.2	99.2	113	64	3	3	93.5	5.2	66	240	2	20	26
120567	1	71	3	0.79	1	1	1	4.6	1.1	23.9	220	43	2	3	3	109	46.66	103	2	3	2	3	1	1	9	3.8	73	101	0.94	17	56	141	0.2	174	0	19	73.5	81.2	130	69	1	3	165	6.1	56	120	1	15	26
122816	2	37	3	5	6	2	3	7.5	0.4	5.3	328	36	2	3	3	90	23.32	103	2	3	2	3	2	4	19	4	68	100	0.81	18	119	139	0.3	199	2	35.9	105.1	107.5	124.78	75.276	3	3	139	5.4	69	180	2	16	21
124421	2	47	2	0.49	2	2	3	4.5	1	22.2	255	60	2	3	3	109	22.57	103	2	3	2	3	1	1	25	3.6	75	102	0.87	26	97	141	0.2	190	0	27.6	102.7	101.6	130	81	3	3	59.2	5.9	71	300	0	15	28
119978	2	29	3	0.95	2	1	1	3.9	0.8	20.5	275	44	2	3	2	106	19.6	103	2	3	2	3	2	4	9	3.4	83	102	0.69	18	40	142	0.4	173	0	42.2	132.5	135.2	162	98	0	3	15.9	6.2	59	240	2	12	27
121105	1	54	2	0.87	5	1	1	6.2	0.3	4.8	400	8	1	2	1	242	18.67	103	2	3	2	3	1	3	11	3.5	86	103	1.18	76	78	139	0.2	188	0	31.1	105.7	103.4	124.78	75.276	1	1	219	9.1	44	120	0	16	24
120260	1	40	2	NA	3	2	3	4.5	0.2	4.4	295	40	2	3	3	107	15.96	103	2	3	2	3	2	4	26	3.8	72	102	0.95	19	91	141	0.4	156	3	34.4	107.2	121.3	124.78	75.276	3	3	184	4.8	38	300	2	17	26
123346	1	70	2	1.79	2	1	1	12.3	2.1	17.1	341	33	2	3	3	108	14.78	103	2	3	2	3	1	1	21	4.1	65	100	0.97	24	78	140	0.3	178	1	27.8	104.2	105.3	127	76	1	3	165	5.7	35	600	0	21	25
119831	2	20	2	2.41	6	2	3	4.5	0.2	4.4	197	45	2	3	3	93	9.6	103	2	3	2	3	2	4	10	4	58	102	0.57	12	115	140	0.9	174	1	22.6	81.6	95.1	97	69	3	3	27	5.1	58	300	2	14	25
124356	1	58	3	2.85	6	1	1	4.4	0.7	15.9	272	47	2	3	3	108	8.88	103	2	3	2	3	2	4	43	4.1	59	99	0.82	30	136	143	0.7	170	1	30.2	98.3	105.3	124.78	75.276	1	3	134	6.1	46	600	2	26	27
120965	2	55	3	5	3	2	3	2.3	0.3	13	237	22	2	3	3	84	8.11	103	2	3	2	3	2	4	14	4.1	70	102	0.75	7	105	145	1.3	184	2	23.6	83.5	95	101	65	3	3	60.1	5.3	67	660	2	17	27
122759	1	47	3	5	5	2	3	5.2	0.8	15.4	224	119	2	3	3	100	7.24	103	2	3	2	3	1	2	23	4.3	69	100	0.85	32	127	138	0.8	165	2	24	86.2	98.7	123	76	3	3	219	5.1	52	600	1	18	26
123748	1	22	3	NA	2	2	3	5	0.7	14	247	48	4	3	3	93	5.51	103	2	3	2	3	2	4	25	4.2	66	99	0.86	28	117	142	0.5	165	3	28.7	88.9	105	106	75	3	3	110	5.3	51	60	2	21	25
121435	1	28	1	NA	6	2	3	5.6	0.6	10.7	227	26	2	3	3	89	2.46	103	2	3	2	3	1	1	29	4.2	63	101	0.74	105	98	143	0.4	184	3	23.2	80.2	100	129	80	3	3	218	5.1	73	120	1	44	28
124778	2	54	3	5	3	1	1	9.8	1.2	12.2	303	10	1	2	1	139	26.11	102	2	3	2	3	2	4	85	4.1	163	102	0.66	61	64	139	0.7	175	2	27.8	93.2	96.8	124.78	75.276	1	1	76.7	6.6	52	480	2	83	22
122934	1	32	3	1.06	3	2	3	3.1	0.5	16.1	217	71	2	3	3	103	16.52	102	2	3	2	3	2	4	12	4	57	104	0.95	19	62	142	0.7	162	0	35.7	110.1	111.6	105	74	3	3	83.4	4.9	36	180	2	16	30
123963	2	80	2	2.92	1	1	1	5.2	1.3	25	346	39	3	3	3	142	16.18	102	2	3	2	3	1	3	15	3.6	59	101	0.78	18	104	140	0.4	177	1	32.2	111.4	111.8	119	70	2	3	143	6.6	50	540	1	13	29
123265	2	22	3	0.4	2	2	3	4.5	0.5	11.1	217	30	2	3	3	101	12.78	102	2	3	2	3	2	4	12	4.1	57	103	0.85	10	78	141	0.3	170	0	22.5	73.5	93.6	106	64	3	3	95.3	5.2	55	300	2	17	25
123474	1	40	1	2.03	4	2	3	4.8	0.8	16.7	238	25	2	3	3	111	11.22	102	2	3	2	3	1	1	21	4	65	100	0.93	26	162	136	0.6	179	1	29.6	100.4	99	117	72	3	3	234	5.5	37	120	1	17	23
122537	1	31	1	NA	2	2	3	8.5	1.1	12.9	261	26	2	3	3	98	11.1	102	2	3	2	3	2	4	51	5	54	98	0.88	28	119	139	0.9	166	3	28.5	102.1	105.5	122	76	3	3	203	4.8	44	900	2	30	23
121896	1	75	2	1.15	2	1	1	4.4	0.4	9.1	270	41	2	3	3	107	8.55	102	2	3	2	3	1	3	11	3.9	62	105	1.77	20	88	144	0.6	180	0	22.2	78.7	92.6	118	67	2	3	377	5.8	66	600	0	13	29
122004	2	40	2	1.55	2	2	3	6.5	0.9	13.8	207	13	2	3	3	86	8.33	102	2	3	2	3	1	1	28	4.4	67	104	0.75	24	85	142	0.4	157	1	29.7	93.4	105.2	123	81	3	3	36.2	5.3	39	720	0	24	22
121972	1	38	3	4.62	1	2	3	5.4	0.4	7.4	337	19	2	3	3	108	7.46	102	2	3	2	3	2	4	68	4.3	62	104	0.96	78	143	143	0.5	188	2	25.7	87.1	92.6	135	88	3	3	741	6	46	180	2	29	25
122780	1	80	1	NA	6	2	3	6.2	0.5	8.1	203	53	3	3	2	151	6.59	102	2	3	2	3	2	4	13	4.4	68	99	0.55	12	131	142	0.8	185	3	21.7	84.4	92.6	131	55	3	3	32.4	6.1	73	120	2	14	29
121646	1	22	2	3.18	3	2	3	9.1	1.7	18.7	216	32	2	3	3	91	6.04	102	2	3	2	3	1	1	10	4.5	65	100	0.87	27	83	140	0.2	167	1	20	68.3	88	120	67	3	3	95.5	5.8	54	180	0	17	27
122416	1	28	3	3.69	3	2	3	5.3	0.4	7.5	156	53	2	3	3	106	5.41	102	2	3	2	3	1	3	21	4.7	83	102	1.07	22	150	141	0.5	160	2	25.1	80.6	90.4	116	64	3	3	123	5.8	47	480	1	26	26
123484	2	60	3	1.76	1	1	1	3.3	0.4	12.1	206	23	2	3	3	94	2.57	102	2	3	2	3	1	3	9	4.1	60	102	0.67	9	47	141	0.3	173	1	22.8	77.6	94.7	119	78	1	3	91.6	5.4	58	600	1	15	25
122487	2	20	3	0.2	4	2	3	4.8	0.7	14.6	146	42	2	3	3	84	2.02	102	2	3	2	3	2	4	15	4.8	75	101	0.93	10	88	141	0.6	168	0	19.4	72.3	94	86	63	3	3	107	5	60	420	2	25	25
123342	2	35	3	1.11	2	2	3	6	1	16.7	326	24	2	3	3	139	97.23	101	2	3	2	3	1	1	20	3.9	88	101	0.74	23	40	142	0.6	157	0	53.1	144.6	153.3	98	56	3	3	32.2	5.7	33	360	0	18	26
124467	2	50	1	0.94	1	2	3	6.9	1	14.5	400	0	2	3	1	154	17.47	101	2	3	2	3	2	4	30	4.2	50	100	0.4	29	123	141	0.4	179	0	35.1	107.5	113.1	129	72	3	3	92.5	6.9	37	15	2	25	25
121488	2	26	3	1.22	2	2	3	6.7	1.2	17.9	215	36	2	3	3	95	16.19	101	2	3	2	3	2	4	10	4	69	104	0.84	12	22	141	0.2	159	0	32	100.5	110.8	98	57	3	3	7.22	5	48	1020	2	13	23
120311	2	65	3	3.98	6	2	3	6.5	0.6	9.2	312	22	2	3	3	100	15.49	101	2	3	2	3	2	4	17	4.1	89	107	0.65	15	92	143	0.5	160	2	31.2	107.9	112.8	127	82	3	3	28.7	5.4	38	180	2	18	24
122056	2	61	1	2.78	6	1	1	4	0.6	15	329	37	1	2	1	134	12.99	101	2	3	2	3	2	4	23	4	65	98	0.8	30	88	138	0.3	170	1	28.9	100.2	98	149	85	1	1	250	7.3	53	120	2	20	26
124284	2	55	1	3.15	3	1	1	4.8	0.4	8.3	377	30	1	2	1	158	10.25	101	2	3	2	3	1	3	19	4	107	101	0.38	50	41	142	0.2	178	1	38.5	111.7	120	133	80	1	1	13.5	7.5	38	120	0	16	25
121747	2	56	3	1.6	2	1	1	4.6	0.9	19.6	245	40	2	3	3	104	10	101	2	3	2	3	1	2	21	3.9	83	111	0.78	11	100	145	0.6	185	1	27.2	97.7	98.6	137	82	0	3	80.2	5.7	72	360	1	18	22
123087	1	21	3	NA	2	2	3	5.6	0.7	12.5	269	68	2	3	3	92	8.42	101	2	3	2	3	2	4	9	4.2	120	100	0.84	10	91	139	0.6	162	3	21.1	83.1	92.9	112	69	3	3	145	5.3	55	120	2	15	25
123322	2	39	3	2.89	2	2	3	5.2	0.8	15.4	235	52	2	3	3	102	8.26	101	2	3	2	3	1	3	9	3.8	56	108	0.53	7	113	144	0.5	162	1	27.8	85.4	103.5	118	81	3	3	136	4.7	51	120	1	12	24
120021	2	56	1	1.79	1	2	3	5.4	1	18.5	347	26	2	3	3	100	8.12	101	2	3	2	3	1	1	29	3.6	118	104	0.76	25	79	146	0.3	176	1	37.6	115.3	121.1	149	79	3	3	139	6	54	120	0	16	29
123821	1	60	1	0.05	3	1	1	3.3	0.5	15.2	303	50	1	2	1	173	6.94	101	2	3	2	3	1	1	12	3.8	81	95	0.89	11	45	135	0.4	164	0	28.7	107	103.7	141	63	1	1	78.2	8	41	40	1	12	23
122534	1	63	2	0.3	5	1	1	10.9	1.4	12.8	280	122	2	3	3	107	5.7	101	2	3	1	2	1	1	43	4	83	99	0.87	155	81	137	0.5	161	0	25.7	91.2	101.4	124	79	1	3	111	5.6	52	1200	0	50	23
123048	2	52	3	3.4	2	2	3	4	0.8	20	208	47	2	3	3	86	5.08	101	2	3	2	3	1	1	17	4.1	91	102	0.96	15	69	141	0.4	165	1	35.8	109.5	124.8	114	76	3	3	125	5.5	50	383.833	0	16	25
122954	1	60	1	NA	2	1	1	4.3	0.6	14	226	30	2	3	3	108	4.36	101	2	3	2	3	1	1	18	4.5	47	99	1.33	23	135	138	0.4	180	3	26.6	90	98.6	124.78	75.276	1	3	97.4	6.3	60	180	1	28	27
119958	1	30	2	0.91	4	2	3	6.8	1.3	19.1	375	23	2	3	3	105	44.22	100	2	3	2	3	1	3	35	3.7	63	103	0.8	18	57	138	0.7	160	0	44.9	134.9	128.2	130	80	3	3	230	5.6	37	960	1	19	24
120169	1	61	3	NA	6	2	3	8.3	1.4	16.9	329	14	2	3	3	122	32	100	2	3	2	3	2	4	21	3.7	51	104	1.1	36	91	142	0.7	158	3	38.8	120.8	115	121	89	3	3	614	5.9	45	30	2	19	25
119942	2	67	2	NA	6	1	1	9.1	0.8	8.8	310	35	2	3	1	147	29.22	100	2	3	2	3	2	4	19	3.6	57	100	0.62	21	82	140	0.5	164	3	36	115.7	116.9	124.78	75.276	1	3	31	7.4	45	660	2	18	27
123988	2	46	2	1.22	1	1	1	5.3	0.9	17	264	35	2	3	3	109	27.92	100	2	3	2	3	1	3	26	4.2	42	100	0.75	22	104	137	0.5	190	0	33.5	104.4	116	120	80	0	3	24.8	5.3	46	1020	0	22	28
123009	2	43	3	5	3	1	1	14.2	3.4	23.9	327	39	1	2	1	149	23.27	100	2	3	2	3	1	3	27	3.7	87	102	0.51	20	35	139	0.3	158	2	36.5	117.8	126	115	90	1	1	9.79	7.5	41	600	1	22	23
123536	1	65	2	3.08	2	1	1	4	0.7	17.5	364	43	2	3	2	158	21.69	100	2	3	2	3	1	3	40	4.4	127	100	1.32	18	109	136	1.2	166	1	37.1	117	122.5	161	102	1	3	160	6	30	240	1	34	25
122599	2	55	2	NA	1	1	1	3.7	1.1	29.7	287	20	2	3	2	131	16.26	100	2	3	2	3	2	4	22	3.5	86	105	0.8	109	47	147	0.4	159	3	48.9	138	138.4	138	98	1	3	67.6	7.5	41	180	2	12	28
123856	1	26	3	4.93	2	2	3	4.1	0.3	7.3	271	70	2	3	3	94	12.07	100	2	3	2	3	2	4	29	4.4	67	99	0.96	29	69	139	1.2	162	2	27.3	91.5	102.9	105	63	3	3	356	5.2	40	360	2	22	28
120481	2	30	1	1.06	6	2	3	3.8	0.3	7.9	276	10	2	3	3	94	11.91	100	2	3	2	3	2	4	15	3.7	44	104	0.67	16	31	140	0.3	172	0	29	100.342	106.992	124.78	75.276	3	3	7.23	5.2	59	120	2	19	21
122389	1	28	2	0.04	2	2	3	10.5	1.1	10.5	230	48	2	3	3	115	10.22	100	2	3	2	3	1	2	30	4.2	53	104	1	30	148	142	1.5	161	0	27.3	91.5	105.6	114	61	3	3	186	5.5	54	120	0	23	26
124821	1	63	1	3.71	3	1	1	4.6	0.2	4.3	232	22	3	3	2	125	7.75	100	2	3	2	3	2	4	13	3.6	70	104	0.93	18	129	142	0.6	157	2	25.5	97.1	99.8	121	66	1	3	137	5.9	44	60	2	17	23
122139	1	72	3	1.22	4	1	1	3.1	0.2	6.5	204	54	1	2	2	136	6.89	100	2	3	2	3	1	3	11	4.3	67	99	1.14	12	88	143	0.5	172	0	28.1	95.7	93.9	132	72	1	1	241	5.9	54	600	1	14	29
124283	1	51	2	NA	3	2	3	8.4	0.8	9.5	208	22	2	3	3	106	3.87	100	2	3	2	3	1	3	10	3.8	77	104	1.14	11	103	143	0.4	161	3	22.4	79.6	92.5	129	80	3	3	177	6	51	300	1	14	27
124618	1	69	3	NA	5	2	3	3.7	0.9	24.3	192	38	2	3	3	93	3.5	100	2	3	2	3	1	1	17	3.9	74	101	0.91	30	145	142	0.9	188	3	19.9	78.8	86.9	125	81	3	3	110	5.8	72	240	1	24	25
120116	1	50	2	NA	3	1	1	6.4	1.1	17.2	324	93	2	3	2	104	2.8	100	2	3	2	3	1	3	24	3.8	58	101	1.04	25	80	139	0.6	154	3	27.7	98.5	106.7	142	86	0	3	225	6	44	240	1	26	28
123329	2	46	1	2.45	2	1	1	7.7	1.5	19.5	300	10	2	3	3	102	36.55	99	2	3	2	3	2	4	19	4	86	98	0.65	24	62	139	0.3	145	1	34.2	114.6	115.2	124.78	75.276	0	3	202	6.2	36	180	2	16	30
124616	1	28	3	3.85	3	2	3	4.6	0.5	10.9	335	43	2	3	3	106	32.6	99	2	3	2	3	2	4	48	4.5	70	102	0.94	37	63	141	0.4	212	2	35.4	113.2	116.3	115	73	3	3	272	5.6	40	720	2	24	25
121943	1	22	3	NA	6	2	3	8.4	2	23.8	304	32	2	3	3	101	17.61	99	2	3	2	3	2	4	49	4.4	59	100	0.74	30	85	140	0.3	169	3	29.735	100.342	106.992	124.78	75.276	3	3	208	5.2	57	120	2	18	27
120960	2	61	3	1.57	1	1	1	4.8	0.4	8.3	244	35	2	3	2	91	15.18	99	2	3	2	3	1	3	13	4.2	95	103	0.79	16	57	143	0.4	180	1	35.8	108.7	121.6	110	74	1	3	128	5.8	61	480	1	19	29
121414	2	53	3	2.34	2	2	3	4.4	0.5	11.4	332	62	1	1	1	256	9.91	99	2	3	2	3	1	3	15	4.3	101	102	0.68	31	58	139	0.4	157	1	29.5	104.9	113.4	104	63	3	1	230	12.5	41	600	1	14	22
122652	2	73	2	5	1	2	3	3.3	0.3	9.1	276	18	2	3	3	106	9.42	99	2	3	2	3	2	4	13	4.3	66	102	0.7	9	73	144	0.3	162	2	24.1	87.5	92.9	118	68	3	3	63.2	5.9	54	300	2	22	26
120154	2	23	2	1.35	1	2	3	3.4	0.2	5.9	169	74	2	3	3	91	6.49	99	2	3	2	3	1	3	11	4.6	59	102	0.57	7	82	145	0.7	168	1	17.9	72.4	84.9	97	63	3	3	72.7	4.1	51	480	0	15	27
122535	1	23	3	4.41	5	2	3	6.1	1	16.4	256	25	2	3	3	100	6.18	99	2	3	2	3	1	2	34	4.1	56	102	0.91	46	90	139	0.3	171	2	31.1	106.2	108.4	115	71	3	3	175	5.8	51	120	1	24	25
120860	1	61	3	1.64	2	2	3	5.5	1.2	21.8	203	132	2	3	3	105	6.02	99	2	3	2	3	2	4	19	4.1	67	103	0.68	27	96	146	0.6	162	1	23.1	85.5	93.6	124	62	3	3	215	5.4	43	120	2	18	27
121473	1	66	3	3.02	6	2	3	8.8	2.2	25	255	64	2	3	3	101	5.42	99	2	3	2	3	2	4	14	3.9	70	104	1.05	15	97	145	0.7	161	1	21.4	83.3	92.1	129	69	3	3	135	5.2	46	240	2	17	28
123222	2	33	3	2.4	4	2	3	3.4	0.4	11.8	251	20	2	3	3	91	4.84	99	2	3	2	3	2	4	8	3.8	65	103	0.8	12	74	139	0.3	162	1	35.6	108	128.6	100	76	3	3	25.4	5.5	57	480	2	12	25
122567	1	71	2	1.66	1	1	1	4.4	0.5	11.4	246	39	2	3	3	100	3.11	99	2	3	2	3	1	3	18	4.3	73	99	1.18	37	95	139	0.5	167	1	18.4	80.7	89.3	134	68	2	3	119	5	54	480	1	20	27
124158	1	54	2	NA	2	1	1	5.3	0.3	5.7	400	0	1	2	1	154	25.87	98	2	3	2	3	2	4	36	3.8	62	101	0.73	21	99	136	0.6	164	3	34.6	116.5	116.6	136	76	0	1	164	8.6	33	60	2	31	22
123446	2	37	3	2.46	2	2	3	6.7	0.4	6	304	24	2	3	3	92	25.15	98	2	3	2	3	2	4	18	3.8	79	103	0.94	10	51	142	0.3	160	1	36.7	113.9	121.1	124	88	3	3	14.6	5.6	52	480	2	17	24
122217	2	49	3	4.98	3	1	1	4.6	0.9	19.6	311	32	1	2	1	175	22.03	98	2	3	2	3	2	4	13	3.6	141	100	0.82	24	55	142	0.2	197	2	36.2	118.2	132	153	96	1	1	25.2	8	68	240	2	13	28
122960	2	62	3	NA	6	1	1	3.4	0.3	8.8	343	58	2	3	2	96	21.3	98	2	3	2	3	2	4	29	4.1	55	102	0.64	16	98	143	0.7	161	3	38.9	121.3	128.9	132	69	1	3	200	5.6	40	360	2	20	27
123800	2	45	1	0.92	2	2	3	8.5	1.7	20	318	16	2	3	3	115	16.8	98	2	3	2	3	2	4	141	3.5	87	104	0.59	52	74	140	0.1	179	0	35.7	110.1	115.9	103	65	3	3	269	5.3	50	60	2	132	24
123247	2	67	3	NA	6	1	1	5.9	0.8	13.6	362	36	2	3	3	102	14.44	98	2	3	2	3	2	4	17	3.9	52	104	0.66	13	70	144	0.2	185	3	25.7	93.7	96.3	108	59	1	3	84.4	5.4	71	120	2	18	29
124730	1	74	1	0.87	1	1	1	2.7	0.5	18.5	342	25	1	2	1	162	12.02	98	2	3	2	3	1	3	14	4.2	121	102	0.94	20	61	141	0.4	149	0	31.1	114.7	106.5	156	79	2	2	265	7.4	43	180	0	20	29
121779	1	24	3	1.44	6	2	3	5.1	0.3	5.9	213	40	2	3	3	97	9.38	98	2	3	2	3	2	4	18	3.9	82	100	1.4	50	92	142	0.5	169	1	26.6	81.9	105.8	117	77	3	3	80	5.6	55	240	2	19	27
120653	1	78	1	NA	6	1	1	4.3	0.9	20.9	300	34	2	3	3	101	6.9	98	2	3	2	3	1	3	21	4.1	125	100	0.93	21	65	139	0.8	163	3	22.9	100.342	106.992	124.78	75.276	2	3	52.7	6.1	45	0	1	26	25
122301	2	39	3	NA	3	1	1	2.9	0.3	10.3	159	89	2	3	3	77	6.72	98	2	3	2	3	1	3	7	3.6	62	106	0.91	17	28	140	0.2	177	3	24.8	90.2	105	98	57	0	3	8.54	5.1	72	180	1	18	22
122213	2	36	3	1.91	2	2	3	3.3	0.5	15.2	240	43	2	3	3	105	6.01	98	2	3	2	3	1	2	31	4	59	100	0.67	9	90	137	0.3	173	1	22.8	78.7	95.3	113	70	3	3	33.5	5.3	63	600	1	34	27
121964	2	73	1	1.72	1	1	1	2.9	0.7	24.1	265	28	2	3	3	86	5.45	98	2	3	2	3	1	3	13	4.5	59	100	0.82	12	159	142	0.6	182	1	25.1	86.5	100.3	152	70	2	3	290	5.7	70	300	0	19	28
124409	1	80	4	NA	6	1	1	5.5	0.7	12.7	315	43	2	3	3	100	5.27	98	2	3	2	3	2	4	13	3.8	196	105	1.14	41	93	144	0.3	177	3	26.8	98.1	107.4	124.78	75.276	2	3	134	5.7	67	600	2	16	29
121984	1	61	3	NA	2	2	3	5.1	0.8	15.7	228	41	2	3	3	103	5.09	98	2	3	2	3	2	4	31	4.1	72	103	0.71	9	95	141	0.9	150	3	23.4	91.5	101.2	119	74	3	3	509	4.9	43	240	2	36	25
122459	1	25	1	2.08	2	2	3	5.4	0.3	5.6	199	48	2	3	3	99	4.16	98	2	3	2	3	1	1	12	4.6	67	101	0.86	17	97	138	0.4	160	1	19	76.6	86.1	107	59	3	3	138	5.2	47	360	1	20	25
121610	2	31	3	5	3	2	3	4.1	0.4	9.8	196	22	2	3	3	90	3.65	98	2	3	2	3	2	4	12	4	53	101	0.51	11	22	140	0.5	201	2	22	75.4	101.3	109	66	3	3	8.42	4.9	90	540	2	17	24
124715	2	23	3	1.2	2	3	3	3.3	0.5	15.2	273	44	2	3	3	100	29.44	97	2	3	2	3	1	3	29	3.5	59	103	0.8	9	58	142	0.2	187	0	33.1	99.4	108.7	129	89	3	3	64	5	80	120	0	21	25
120412	1	52	3	1.57	6	2	3	10.1	0.9	8.9	400	1	2	3	3	97	23.77	97	2	3	2	3	2	4	33	3.9	73	102	1.02	48	95	144	0.5	150	1	35.3	123.4	120.3	141	102	3	3	324	5	41	360	2	24	28
122787	1	42	3	4.44	2	1	1	9.8	1.2	12.2	386	11	2	3	2	129	22.52	97	2	3	2	3	1	3	12	4.1	57	105	0.91	17	89	145	0.5	151	2	29.3	105.3	99.9	107	70	0	3	372	5.5	33	120	1	12	27
122023	1	59	3	5	5	1	1	5.1	0.5	9.8	332	23	3	3	2	133	17.09	97	2	3	2	3	2	4	19	3.7	82	101	1	22	108	139	0.3	156	2	24.7	97.3	102	107	65	1	3	182	6.2	35	600	2	22	26
120573	2	56	1	NA	2	2	3	4.5	0.6	13.3	386	21	2	3	3	159	16.34	97	2	3	2	3	2	4	22	3.7	86	103	0.45	29	61	141	0.5	157	3	35.4	113.2	112.9	160	92	3	3	15	7.2	43	300	2	19	22
123866	1	41	3	2.8	3	1	2	5.2	1.4	26.9	338	27	2	3	3	113	15.59	97	2	3	2	3	1	3	28	4.4	69	105	0.87	24	76	141	0.4	165	1	22.6	90.4	90.1	132	91	0	3	148	5.2	32	480	1	20	24
124347	1	26	3	2.07	3	1	1	5.6	0.3	5.4	335	55	2	3	3	88	13.52	97	2	3	2	3	1	3	23	4.6	76	101	1.03	15	123	140	0.7	151	1	37	121.2	118.3	158	109	0	3	144	4.1	41	600	1	18	26
120717	2	36	3	0.49	3	2	3	3.5	0.7	20	253	38	2	3	3	97	10.12	97	2	3	2	3	2	4	18	3.7	64	100	0.66	21	57	137	0.3	156	0	38.1	107.2	133.8	109	72	3	3	40.4	5.8	52	600	2	16	23
121894	1	57	2	2.88	2	2	3	5.2	0.5	9.6	214	14	2	3	3	110	6.82	97	2	3	2	3	2	4	37	4	86	102	0.95	23	69	143	0.4	171	1	24.8	89.8	93.9	127	72	3	3	123	5.6	60	120	2	23	27
123687	1	33	1	NA	3	2	3	3.9	0.4	10.3	241	52	2	3	3	109	6.36	97	2	3	2	3	2	4	21	4.7	66	99	0.62	12	178	142	0.7	188	3	20.3	73.2	83.4	157	84	3	3	243	5	60	120	2	14	29
124735	1	63	3	5	1	2	3	3.4	0.3	8.8	254	46	2	3	3	67	5.93	97	2	3	2	3	2	4	14	3.7	57	105	1.5	17	132	139	0.4	171	2	25.3	95.9	105	102	67	3	3	192	5.3	49	300	2	19	21
123841	1	69	3	4.07	3	1	1	6.4	0.8	12.5	231	63	1	2	1	175	3.74	97	2	3	2	3	1	1	11	4.2	49	100	0.86	15	97	138	0.4	163	2	27.8	106.7	102	159	72	1	1	23.6	6.5	61	780	0	11	26
122493	2	52	3	NA	6	1	1	7	0.3	4.3	287	10	1	1	2	53	199.9	96	2	3	2	3	1	3	22	2.4	147	103	1.26	56	37	143	0.1	189	3	34.1	121.8	117.1	111	61	1	0	206	10	37	180	1	16	25
119892	2	24	2	0.68	3	2	3	4.2	0.4	9.5	204	26	2	3	3	114	28.88	96	2	3	2	3	2	4	11	3.6	83	106	0.8	8	54	142	0.4	161	0	34	107.5	116	94	64	3	3	28.6	5.4	59	180	2	10	21
122323	2	48	2	5	3	1	1	4.4	0.4	9.1	297	13	2	3	3	101	18.28	96	2	3	2	3	2	4	20	4.2	64	100	0.6	21	72	139	0.3	168	2	35.2	109.8	123.9	131	88	0	3	40.3	5.9	50	30	2	23	25
124556	1	54	3	5	5	1	1	5.9	0.6	10.2	294	36	2	3	3	143	17.95	96	2	3	2	3	2	4	22	3.8	43	103	1.32	27	85	139	0.5	145	2	27.7	106.4	107.1	112	81	1	3	227	5.7	41	720	2	29	24
124051	2	23	3	3.37	2	2	3	2.8	0.6	21.4	100	26	2	3	3	97	16.28	96	2	3	2	3	1	3	16	4	98	101	0.62	25	51	141	0.4	164	1	42.4	118.3	131.6	124.78	75.276	3	3	25.7	5.1	55	60	0	15	26
122504	1	47	1	0	5	2	3	6.7	0.9	13.4	196	60	2	3	3	107	13.89	96	2	3	2	3	2	4	28	4.2	60	96	0.99	79	137	137	0.4	172	0	26.7	92.4	95.1	126	81	3	3	796	5.6	54	29	2	45	27
120054	2	80	1	0.73	6	1	1	2.6	0.9	34.6	191	25	2	3	3	108	12.67	96	2	3	2	3	2	4	23	4	56	104	0.81	32	154	143	0.5	181	0	29.4	109.7	109.4	161	67	2	3	124	6.2	48	300	2	19	25
122929	2	26	3	5	2	2	3	3.5	0.3	8.6	179	56	2	3	3	93	10.87	96	2	3	1	1	1	1	19	4.2	95	100	0.81	21	147	138	0.7	150	2	28.6	90.2	111.5	105	66	3	3	29.3	4.6	43	240	1	25	26
124798	1	55	1	0.8	1	2	3	4.5	0.4	8.9	191	31	2	3	3	102	9.77	96	2	3	2	3	1	1	17	4.5	105	100	0.91	38	90	137	0.6	150	0	26	95.3	95	133	77	3	3	111	5.5	44	60	1	20	26
123672	1	47	3	1.92	2	2	3	5.5	1.1	20	293	29	2	3	3	103	8.64	96	2	3	2	3	2	4	24	4.4	57	99	0.64	28	123	138	1.1	154	1	27.6	96.7	102	104	57	3	3	184	5.3	48	180	2	22	26
124501	1	63	3	5	5	2	3	7.9	1.3	16.5	268	21	2	3	2	110	8.47	96	2	3	2	3	1	3	32	4.2	84	101	0.96	27	86	139	0.2	182	2	31.1	106.8	113.7	131	71	3	3	287	6.3	43	300	0	20	25
123363	2	34	2	NA	2	2	3	3.7	0.3	8.1	192	47	2	3	3	102	8.34	96	2	3	2	3	2	4	20	4.2	63	103	0.57	21	111	140	0.3	189	3	20.7	85.1	93.2	99	62	3	3	21.2	5.5	75	90	2	19	25
120312	1	33	3	5	4	2	3	4.9	0.9	18.4	262	24	2	3	3	118	7.83	96	2	3	2	3	1	3	20	4.3	49	102	0.92	11	80	139	1.5	157	2	32.2	110.5	116.3	107	67	3	3	275	5	55	240	0	17	25
123992	1	62	2	2.65	3	1	1	7	0.9	12.9	180	66	2	3	2	103	7.04	96	2	3	2	3	2	4	18	4.1	206	101	0.64	92	162	137	1	184	1	22.4	82.3	88.1	158	93	1	3	134	5.1	67	120	2	25	25
120780	2	40	3	NA	2	2	3	5.8	1.4	24.1	101	111	2	3	3	90	6.7	96	2	3	2	3	2	4	9	4	66	106	0.77	14	63	143	0.3	183	3	22.9	100.342	106.992	124.78	75.276	3	3	26.6	5.5	79	240	2	17	28
123698	1	64	3	2.99	1	1	1	4.8	0.8	16.7	265	24	1	2	1	106	6.35	96	2	3	2	3	1	3	18	3.8	66	102	0.92	24	37	141	0.2	165	1	26.5	94.2	98.2	142	80	2	2	11.4	6.4	67	240	1	19	28
124761	2	50	2	2.09	1	2	3	4.6	0.3	6.5	231	74	2	3	3	100	4.63	96	2	3	2	3	2	4	14	4.3	65	99	0.73	18	70	140	0.4	214	1	23	83.9	99.4	124	85	3	3	82.5	5.8	100	60	2	19	27
120596	2	42	3	4.08	3	2	3	4.8	0.8	16.7	190	20	2	3	2	87	2.43	96	2	3	2	3	2	4	16	4	38	98	0.74	11	127	139	0.6	198	2	21.5	71.6	91.9	97	67	3	3	29.4	5.5	96	120	2	21	28
122962	2	63	2	4.62	1	2	3	5.5	0.8	14.5	320	42	2	3	3	141	35.58	95	2	3	2	3	1	3	42	3.9	101	102	0.57	28	57	139	0.4	171	2	39.5	117.8	126.5	121	77	3	3	348	6.1	47	300	0	36	25
123562	2	43	2	0.95	1	2	3	6.1	0.8	13.1	375	27	1	2	2	123	29.24	95	2	3	2	3	1	3	13	3.8	50	100	0.81	44	49	138	0.2	159	0	35.1	128	122	133	94	3	0	155	5.9	39	300	0	18	28
120325	2	21	1	0.8	2	2	3	5.3	0.2	3.8	298	15	2	3	3	90	20.9	95	2	3	2	3	2	4	33	3.8	77	101	0.57	38	91	138	0.2	180	0	31.6	92.5	105.3	122	84	3	3	123	5.4	47	420	2	16	22
123306	1	33	3	2.08	2	2	3	5.3	0.3	5.7	362	27	2	3	3	105	17.81	95	2	3	2	3	1	3	32	4.1	60	101	1.22	33	91	139	0.7	210	1	32.7	102.1	107.4	110	70	3	3	383	5	25	420	0	21	25
123729	2	78	1	1.68	1	1	1	10.5	1.7	16.2	281	61	1	2	1	114	16.01	95	2	3	2	3	1	3	15	3.8	114	99	0.73	17	74	143	0.3	172	1	41	139.9	141.6	197	110	1	2	74.3	6.3	59	480	0	17	25
124457	1	76	1	0.94	1	1	1	6.2	3.2	51.6	400	11	1	1	2	168	15.21	95	2	3	2	3	1	3	17	3.8	91	96	4.46	22	110	141	0.5	152	0	34.5	118.5	103.8	164	71	2	1	677	8.8	36	480	0	17	25
124273	2	25	2	2.43	6	2	3	3.9	0.6	15.4	246	45	2	3	3	93	14.36	95	2	3	2	3	2	4	25	4.4	57	102	0.63	18	89	142	0.3	155	1	28.6	87.1	103.8	98	70	3	3	33.6	5.3	41	360	2	19	24
120556	1	76	3	0.82	6	2	3	6.9	0.9	13	305	28	1	2	1	172	14.07	95	2	3	2	3	2	4	19	4.4	49	98	0.93	24	126	140	0.4	194	0	25.3	100.1	101.9	134	60	3	0	77.8	6.8	58	240	2	17	28
123227	1	26	3	2.55	6	1	2	5.5	1.2	21.8	326	35	2	3	2	102	8.86	95	2	3	2	3	2	4	20	4.2	58	99	0.97	33	73	140	0.4	148	1	31.7	103	111.9	116	72	0	3	83.6	5.3	39	600	2	16	22
124272	2	43	3	0.52	3	2	3	5	1	20	238	22	2	3	3	97	5.47	95	2	3	2	3	2	4	17	3.9	64	102	0.85	38	58	137	0.3	185	0	35.8	106.2	123.9	94	63	3	3	38.8	5.4	80	360	2	18	25
122949	2	43	3	2.06	3	1	2	4.4	0.6	13.6	175	17	2	3	3	91	5.2	95	2	3	2	3	2	4	12	3.9	63	106	0.93	10	154	141	0.3	156	1	22.2	79.2	96.3	124.78	75.276	0	3	52.6	5.2	48	360	2	14	24
124246	2	61	3	4.19	4	1	1	3.3	0.8	24.2	264	32	2	3	3	99	5.19	95	2	3	2	3	2	4	21	4	28	96	0.97	35	140	136	0.6	174	2	26.4	90.3	102.8	118	68	1	3	392	5.1	58	180	2	24	28
121620	1	51	3	1.92	4	1	1	6.5	1	15.4	338	32	2	3	3	97	4.77	95	2	3	2	3	1	1	57	4.4	75	95	0.64	116	105	136	0.3	189	1	25.8	97	98.8	153	92	0	3	276	5.1	87	300	1	67	26
122692	2	44	3	5	2	2	3	4.6	0.7	15.2	159	44	2	3	3	91	3.78	95	2	3	2	3	2	4	11	4.3	37	106	0.58	17	86	143	0.4	170	2	20.2	73.4	91.8	104	61	3	3	18	4.9	68	120	2	15	24
122449	1	40	3	3.88	4	2	3	5.1	1	19.6	190	40	2	3	3	93	1.38	95	2	3	2	3	2	4	14	4	75	102	0.93	12	99	142	0.5	150	2	24.4	90.1	103.1	114	74	3	3	144	5.3	45	360	2	18	26
120837	2	38	3	NA	4	1	1	4.8	1.2	25	339	43	1	2	1	124	27.65	94	2	3	2	3	2	4	12	4	56	103	0.58	13	70	143	0.2	140	3	32.3	108.8	112	115	86	0	0	137	6.1	34	360	2	9	24
120678	1	29	3	5	2	1	2	4.7	0.6	12.8	335	16	2	3	3	93	21.23	94	2	3	2	3	2	4	33	4.4	60	101	0.84	26	146	141	0.6	159	2	29.7	95.6	104.4	144	102	0	3	672	4.7	41	240	2	17	26
121637	2	64	3	3.65	2	2	3	3.8	1.1	28.9	275	34	2	3	2	125	17.16	94	2	3	2	3	2	4	23	3.9	74	104	0.81	25	83	144	0.4	170	2	33.7	111.5	115.6	131	74	3	3	101	6	37	420	2	21	27
121641	2	44	3	1.99	3	2	3	2.9	0.3	10.3	316	23	2	3	3	98	16.55	94	2	3	2	3	2	4	14	3.9	79	106	0.68	44	78	143	0.2	185	1	37.7	110	128.2	124.78	75.276	3	3	123	5.5	61	480	2	13	19
122919	1	24	1	0.48	2	1	2	5.2	0.5	9.6	295	27	2	3	3	101	14.25	94	2	3	2	3	1	3	29	4.4	77	101	0.58	20	112	142	0.8	156	0	30	105	105.6	121	60	0	3	109	5.9	50	120	1	19	28
124183	2	33	1	NA	2	2	3	4.3	0.7	16.3	264	27	3	3	2	95	12.87	94	2	3	2	3	2	4	31	4.3	49	103	0.62	12	96	142	0.8	151	3	32.4	102.8	110.2	91	52	3	3	36.4	5.6	39	240	2	23	25
121782	1	35	3	5	1	2	3	11	1.1	10	342	31	2	3	3	118	12.4	94	2	3	2	3	1	3	40	4.7	61	98	0.9	58	92	139	0.4	184	2	32.5	110.1	112.3	129	90	3	3	116	5.8	42	180	0	23	26
123431	2	24	3	5	2	2	3	4.7	0.8	17	209	18	2	3	3	87	11.75	94	2	3	2	3	2	4	14	4.6	48	98	0.83	11	156	140	1.1	176	2	21.5	69.5	83.6	107	77	3	3	96.5	5.2	69	120	2	17	24
121117	1	50	2	3.36	5	1	1	5	0.4	8	316	44	2	3	3	104	10.28	94	2	3	2	3	2	4	13	4.1	69	105	1.04	23	44	142	0.3	151	1	30.7	99	106	184	122	1	3	47.8	5.7	50	120	2	20	23
123280	1	71	2	2.4	5	1	1	6.4	0.6	9.4	242	23	2	3	3	110	9.62	94	2	3	2	3	1	3	9	3.6	87	104	1.45	18	72	141	0.6	164	1	29.3	107.5	114.2	177	92	0	3	155	5.7	58	180	0	16	25
119959	1	59	3	1.66	3	2	3	4.1	0.8	19.5	210	39	2	3	3	109	8.81	94	2	3	2	3	2	4	23	4	71	99	1.08	31	107	136	1	166	1	29.3	110.7	109.7	119	78	3	3	297	5.1	39	720	2	21	26
121585	1	44	1	2.6	5	2	3	4.5	0.5	11.1	247	33	2	3	3	106	5.99	94	2	3	2	3	1	1	13	3.8	61	101	0.9	15	78	139	0.3	158	1	19.7	78.6	88.6	105	65	3	3	352	5.6	56	120	1	16	25
119814	2	71	3	0.37	2	1	1	4.3	0.8	18.6	181	49	1	1	1	238	2.88	94	2	3	2	3	1	1	6	3.6	122	100	0.94	17	71	139	0.6	172	0	28.1	93.7	108.9	123	60	1	1	125	10.2	60	300	1	9	27
121846	2	36	3	4.44	2	1	1	12.9	0.9	7	319	11	2	3	3	110	38.09	93	2	3	2	3	2	4	40	3.5	133	105	0.74	106	76	140	0.3	164	2	45.5	140.1	152.7	115	83	0	3	20.9	5.7	55	720	2	23	21
124784	2	80	2	2.73	1	1	1	3.9	0.9	23.1	275	28	2	3	3	86	29.06	93	2	3	2	3	2	4	21	4.1	73	100	0.99	20	74	141	0.5	182	1	34.2	111.6	117.2	98	69	2	3	53.7	5.8	64	480	2	23	29
122893	2	45	3	2.58	1	1	1	5.1	1.3	25.5	283	35	2	3	3	96	17.1	93	2	3	2	3	1	3	14	3.5	74	100	0.99	18	53	139	0.4	160	1	59.4	157.3	160	112	81	0	3	59.6	5.8	51	240	1	11	28
120677	1	21	2	1.19	4	2	3	3.7	0.3	8.1	290	26	2	3	3	118	16.9	93	2	3	2	3	2	4	128	4.5	57	102	0.91	47	103	143	0.5	156	0	30.4	96.7	106.2	110	67	3	3	263	5.7	47	90	2	53	25
120778	2	30	2	2.34	2	2	3	4.5	0.3	6.7	225	26	2	3	3	94	16.11	93	2	3	2	3	1	1	25	3.9	77	105	0.81	12	58	140	0.6	151	1	30	91	112.4	111	66	3	3	21.8	5.6	48	240	1	19	22
124235	1	45	3	1.67	2	2	3	6.3	1.1	17.5	370	51	2	3	3	126	15.16	93	2	3	2	3	1	1	34	4	99	103	1.26	28	107	146	0.5	143	1	36.6	122.9	107.4	109	83	3	3	103	6.1	28	240	0	19	26
122972	2	47	3	2.66	2	2	3	4.4	0.6	13.6	348	37	2	3	3	90	10.29	93	2	3	2	3	2	4	10	3.6	73	101	0.73	17	48	141	0.2	173	1	40	111.3	134.8	108	75	3	3	92.2	4.8	48	540	2	14	24
124462	2	41	3	2.77	3	2	3	7.5	1.3	17.3	282	40	2	3	3	84	10.2	93	2	3	2	3	1	1	13	4.1	62	109	1.04	22	108	142	0.4	153	1	27.9	99	104.4	142	89	3	3	389	5.1	43	480	1	14	20
124632	1	26	3	2.55	2	1	2	4.4	0.3	6.8	262	20	2	3	3	101	9.78	93	2	3	2	3	2	4	11	3.9	73	104	0.85	16	78	142	0.2	151	1	26.4	97	105.1	119	74	0	3	89.9	5.3	36	480	2	13	32
121559	2	52	2	5	3	2	3	3.9	0.2	5.1	256	20	2	3	3	95	8.69	93	2	3	2	3	2	4	20	3.9	44	101	0.75	19	155	139	0.5	192	2	25	80.3	98	116	75	3	3	51.7	5.2	89	30	2	21	24
122526	1	23	1	2.72	1	2	3	3.9	0.3	7.7	212	43	2	3	3	109	7.75	93	2	3	2	3	2	4	20	4.8	114	102	0.71	21	142	143	1.4	159	1	21.1	82.1	93.8	144	85	3	3	150	5.2	46	120	2	28	26
121182	1	45	3	0.32	6	2	3	3.7	0.4	10.8	232	26	2	3	3	101	7.41	93	2	3	2	3	2	4	12	4	73	105	0.88	21	59	139	0.6	147	0	27	94.2	99.6	107	67	3	3	13.7	5.9	33	180	2	16	24
122436	1	71	2	5	2	1	1	4.4	0.8	18.2	349	34	1	2	1	206	6.46	93	2	3	2	3	2	4	19	3.9	77	105	1.67	20	85	144	0.5	166	2	34.4	120.9	110.8	140	68	1	1	144	7.7	34	480	2	21	22
119896	2	43	3	1.14	4	1	1	6.5	0.7	10.8	359	29	2	3	3	106	6.38	93	2	3	2	3	1	3	45	3.8	94	87	0.77	236	217	130	0.4	258	0	32.1	106.5	112.4	110	74	0	3	534	4.9	151	360	0	66	26
122043	2	64	3	1.58	2	2	3	4.2	0.5	11.9	237	35	2	3	2	94	6.23	93	2	3	2	3	1	3	14	3.7	74	109	0.92	14	55	147	0.2	167	1	33.6	99.5	117.9	147	81	3	3	42.7	5.6	64	60	0	17	28
123423	2	36	1	1.17	6	2	3	4.5	0.2	4.4	233	27	2	3	3	90	4.29	93	2	3	2	3	2	4	9	3.8	115	102	0.45	11	80	142	0.5	157	0	25	90.9	95.9	124.78	75.276	3	3	116	4.9	49	240	2	12	27
122036	2	80	1	3.48	6	2	3	5.1	0.5	9.8	193	38	1	2	1	126	2.8	93	2	3	2	3	2	4	15	3.8	60	105	0.65	7	48	145	0.3	164	2	19.4	79	88.2	129	53	3	2	48.3	6.1	60	600	2	18	28
122536	1	54	3	2.22	5	2	3	5.1	1.3	25.5	218	39	2	3	3	87	2.31	93	2	3	2	3	1	1	23	4	61	101	1.16	30	160	141	0.6	179	1	26.1	94.4	96.9	93	61	3	3	137	5.5	67	480	0	38	26
122472	1	37	3	2.39	3	2	3	8.6	1.5	17.4	328	23	2	3	3	91	47.71	92	2	3	2	3	1	3	74	3.9	67	104	0.92	78	160	143	0.5	163	1	34.2	123	116.3	112	92	3	3	319	5.4	40	600	1	54	24
123624	1	72	2	1.7	4	2	3	7.5	1	13.3	373	21	1	2	1	124	20.63	92	2	3	2	3	1	3	18	4.4	65	100	1.05	29	86	142	0.4	165	1	31.5	107.4	107.3	121	70	3	2	169	6.8	42	240	1	19	26
119843	1	58	3	3.37	6	2	3	5.6	1.2	21.4	397	11	2	3	3	106	20.08	92	2	3	2	3	2	4	31	3.8	95	105	1.04	24	41	143	0.3	153	1	33.7	118.6	116.4	123	77	3	3	18	5.9	36	600	2	22	26
122676	1	43	3	5	2	2	3	6.6	1	15.2	378	17	1	2	1	204	16.35	92	2	3	2	3	2	4	34	4.6	91	100	0.87	37	72	144	0.4	149	2	39.8	123.1	120.7	114	72	3	0	241	7.9	35	480	2	21	27
123505	2	23	3	5	3	2	3	3.1	0.5	16.1	231	28	2	3	3	98	12.73	92	2	3	2	3	2	4	14	4.3	79	104	0.72	18	88	143	0.4	150	2	25.3	79.8	106.5	88	57	3	3	84.9	5.3	43	480	2	18	19
121956	2	24	3	NA	3	2	3	5.8	1.3	22.4	218	50	2	3	3	81	12.01	92	2	3	2	3	2	4	18	4.7	67	100	0.67	9	178	138	0.7	188	3	19.8	71.2	92.4	109	60	3	3	84.1	4.3	82	240	2	20	23
122988	2	54	2	NA	2	1	1	5.6	1.4	25	308	12	2	3	2	98	11.03	92	2	3	2	3	1	1	12	3.9	79	102	0.51	17	120	142	0.4	177	3	30.8	102.1	102.6	125	81	1	3	48.9	5.7	29	240	1	17	27
123494	2	44	3	4.22	2	2	3	4	0.2	5	299	69	2	3	3	96	8.42	92	2	3	2	3	2	4	10	4.4	66	103	0.93	10	105	143	0.5	138	2	33	98.6	110	117	81	3	3	109	5.4	37	120	2	13	22
122367	2	59	3	2.67	3	1	1	5	0.3	6	246	51	2	3	3	97	7.77	92	2	3	2	3	2	4	9	3.8	72	105	0.87	22	54	143	0.2	185	1	38.2	112.5	125.2	124.78	75.276	0	3	64.6	5.8	85	360	2	15	25
121771	1	41	3	NA	6	2	3	2.5	0.3	12	296	70	2	3	3	106	7.58	92	2	3	2	3	2	4	18	4.1	58	98	0.8	11	86	137	0.3	149	3	29.7	114.2	108.6	124.78	75.276	3	3	41.7	5.4	44	540	2	22	27
122239	1	35	3	2.43	2	1	1	5.8	0.6	10.3	202	53	2	3	3	106	7.46	92	2	3	2	3	2	4	8	4.3	71	98	1.07	31	89	139	0.4	174	1	20.4	79.8	92.6	128	78	0	3	242	4.5	68	180	2	14	33
120208	1	80	3	5	2	2	3	3.2	0.6	18.7	245	12	2	3	3	92	7.26	92	2	3	2	3	1	3	20	4.3	125	103	2.2	28	151	145	0.4	173	2	22.7	94.2	103.8	96	67	3	3	298	5.5	69	300	1	28	26
123846	2	24	2	1.14	2	2	3	3.1	0.4	12.9	219	14	2	3	3	99	6.74	92	2	3	2	3	2	4	12	4.1	61	107	0.58	13	40	144	0.3	138	0	24.4	78.3	93.3	109	66	3	3	22.9	5.5	37	120	2	15	26
119901	2	30	1	0.76	1	2	3	4.6	0.7	15.2	245	37	2	3	3	95	5.39	92	2	3	2	3	1	1	14	4.3	46	103	0.55	10	123	142	0.2	173	0	20.9	76.5	88.5	106	70	3	3	50.9	5	70	120	0	18	26
124822	1	74	2	NA	3	2	3	3.5	1.5	42.9	100	11	2	3	2	96	4.45	92	2	3	2	3	2	4	17	3.8	80	104	0.97	20	101	145	0.5	173	3	21.3	86.9	90.5	122	55	3	3	108	5.7	65	240	2	20	25
122774	2	66	3	NA	2	2	3	2.6	5.9	226.9	331	50	2	3	3	97	4.38	92	2	3	2	3	1	1	10	4.4	76	104	0.74	12	85	146	0.4	168	3	21.7	86.9	90.8	110	72	3	3	95.4	5.5	64	360	0	14	27
119970	2	36	3	5	3	2	3	4.6	0.4	8.7	183	52	2	3	3	106	3.56	92	2	3	2	3	1	3	7	3.8	37	104	0.7	6	106	143	0.3	178	2	21.3	75.9	97.7	108	73	3	3	28.5	5.4	76	540	0	12	26
121078	1	64	3	2.64	2	1	1	7	1.7	24.3	355	37	1	2	1	122	34	91	2	3	2	3	1	3	33	4.1	52	100	1.56	32	86	141	0.6	150	1	36.7	130.3	117.3	133	81	0	2	348	5.4	32	300	1	23	30
121371	1	23	2	0.49	2	2	3	4.4	0.5	11.4	352	34	2	3	3	118	32.01	91	2	3	2	3	1	3	15	4.1	83	105	0.79	14	73	142	0.3	144	0	29.5	106.3	107.2	113	62	3	3	143	5.4	43	60	0	18	22
124344	2	53	3	NA	2	1	1	8.4	2.3	27.4	378	17	1	2	1	118	22.32	91	2	3	2	3	2	4	19	3.8	75	102	1.09	22	73	142	0.5	164	3	57.3	151.7	162.5	103	59	1	1	48.4	6.9	61	600	2	16	28
123268	2	63	3	5	2	2	3	5.4	0.4	7.4	251	21	2	3	1	99	19.75	91	2	3	2	3	1	3	15	4.1	80	99	0.61	26	104	141	0.7	182	2	29.6	100.8	100.1	105	69	3	3	226	5.8	68	300	1	17	26
122625	1	62	3	2.24	3	2	3	3.5	0.2	5.7	263	29	2	3	2	96	18.44	91	2	3	2	3	1	1	13	3.9	72	101	1.45	22	74	138	0.2	171	1	34.5	119.9	109.1	144	97	3	3	103	5.9	47	360	1	31	28
123277	1	54	1	0.87	1	2	3	4.6	0.7	15.2	400	9	2	3	3	119	14.54	91	2	3	2	3	1	1	40	4.1	73	100	0.87	21	103	138	0.5	161	0	35.7	118.5	110.5	126	76	3	3	265	5.9	56	600	1	27	23
123539	1	60	2	5	3	1	1	8	0.8	10	300	26	1	2	2	145	12.91	91	2	3	2	3	1	1	25	3.9	92	99	0.88	63	93	137	0.8	159	2	38.3	132	121.1	142	95	1	1	294	6.7	37	480	0	20	24
124182	1	42	3	4.98	6	1	1	4.1	0.9	22	194	22	2	3	3	82	9.42	91	2	3	2	3	2	4	15	3.8	56	102	0.79	20	47	141	0.2	172	2	30.5	103.4	110	145	101	0	3	55.5	5.2	60	480	2	16	26
120683	1	71	3	NA	1	1	1	3.4	0.7	20.6	245	24	2	3	3	104	6.99	91	2	3	2	3	2	4	21	4.5	114	99	1.1	13	142	139	0.5	161	3	26.4	104	96.4	115	72	1	3	72.9	5.6	51	480	2	22	27
123525	1	32	3	5	3	2	3	4.9	0.6	12.2	240	37	2	3	3	107	6.97	91	2	3	2	3	2	4	16	4.4	45	99	0.93	21	99	141	0.7	161	2	23.8	83.7	99.4	124.78	75.276	3	3	156	4.9	54	420	2	15	27
123570	2	74	3	3.19	3	1	1	3.1	0.8	25.8	217	43	2	3	3	102	6.92	91	2	3	2	3	2	4	24	3.9	81	102	0.9	15	90	140	0.6	212	1	28	86.4	98.9	110	62	0	3	88	5.4	104	120	2	22	28
123472	1	39	1	5	3	2	3	4.9	0.2	4.1	256	21	2	3	3	107	5.62	91	2	3	2	3	2	4	15	4	54	103	1.09	14	125	142	0.4	168	2	29.9	107.7	115.2	126	75	3	3	58.5	5.8	63	540	2	14	27
123546	2	32	1	1.18	3	2	3	2.3	0.3	13	249	41	2	3	3	88	3.21	91	2	3	2	3	1	1	25	3.8	57	102	0.95	9	41	144	0.3	169	0	23.1	83.5	91.9	111	74	3	3	92.1	5.2	72	480	1	41	30
124254	2	28	3	5	3	2	3	3.8	2.2	57.9	221	40	2	3	3	94	2.92	91	2	3	2	3	2	4	10	4.3	57	102	0.83	16	161	143	1	175	2	16.5	64.6	84.7	104	73	3	3	44.6	5.1	73	480	2	20	30
123023	1	28	2	1.05	3	2	3	4.6	0.8	17.4	186	49	2	3	3	92	2.42	91	2	3	2	3	1	1	16	4	59	100	0.9	17	114	139	0.8	158	0	19.1	74.5	87	116	74	3	3	78.5	5.7	56	300	0	20	22
120841	1	55	1	NA	1	1	1	4.9	0.9	18.4	345	29	1	2	1	131	95.59	90	2	3	2	3	1	1	66	4	84	102	0.67	37	53	140	0.4	169	3	38.9	136.3	121.5	120	76	1	1	58.8	6.4	48	180	1	59	22
121201	1	36	2	2.86	3	2	3	7.1	0.8	11.3	135	62	2	3	3	102	29.9	90	2	3	2	3	1	2	51	3.7	122	106	0.89	34	82	141	0.4	143	1	37.2	115.7	110.2	126	75	3	3	155	5.8	37	240	1	21	20
122171	2	34	3	0.38	2	1	1	11.4	11.3	99.1	342	45	2	3	3	100	28.43	90	2	3	2	3	2	4	5	3.5	60	102	0.65	13	19	141	0.3	146	0	92.3	100.342	106.992	124.78	75.276	0	3	9.59	5.7	50	600	2	14	24
120798	1	60	2	0.7	1	2	3	4.4	0.2	4.5	259	60	2	3	3	98	15.74	90	2	3	3	3	1	1	22	3.7	120	103	0.99	176	67	140	0.2	154	0	23.9	93.2	92.7	105	58	3	3	146	5.8	51	720	1	20	21
123367	1	80	1	1.91	3	2	3	4.6	0.9	19.6	331	50	2	3	3	115	9.21	90	2	3	2	3	2	4	13	3.9	63	105	1.22	17	113	141	0.6	177	1	35.6	119	112	124.78	75.276	3	3	94.7	6.2	67	360	2	16	23
121136	1	79	3	2.22	2	2	3	4.7	1.3	27.7	286	36	3	3	2	119	8.9	90	2	3	2	3	2	4	18	4.1	78	97	0.96	20	157	137	0.6	170	1	24.9	98.8	92.5	139	73	3	3	58	6	60	300	2	18	26
123204	1	37	1	2.39	2	2	3	4	0.4	10	206	59	2	3	3	105	8.89	90	2	3	2	3	1	3	13	4.3	64	103	0.79	16	96	141	0.2	164	1	22.1	85.2	92.3	120	68	3	3	68.9	5.7	53	240	0	17	26
121993	1	79	1	NA	1	1	1	3.9	0.5	12.8	196	24	1	2	1	123	6.44	90	2	3	2	3	1	3	16	4	70	100	0.85	43	70	141	0.5	157	3	21.6	85.7	88	114	44	2	2	89.8	6.5	50	60	1	16	26
121895	1	26	3	5	2	2	3	3.3	0.2	6.1	182	27	2	3	3	102	5.57	90	2	3	2	3	1	3	23	4.3	75	101	1.03	29	72	139	0.3	147	2	33.7	102.7	108.4	110	69	3	3	179	5.6	41	180	0	26	24
122839	2	30	3	5	4	2	3	3.5	0.2	5.7	196	31	2	3	3	90	4.55	90	2	3	2	3	2	4	13	3.9	50	103	0.7	10	99	142	0.5	161	2	23	80.9	97.5	101	64	3	3	59.9	5.2	63	300	2	14	26
122379	2	46	2	1.31	2	1	1	3.7	0.3	8.1	382	30	2	3	3	91	4.32	90	2	3	2	3	2	4	12	3.6	58	104	0.91	24	116	141	0.4	159	0	26	86.8	108.7	135	88	1	3	33.4	5.3	61	360	2	15	24
122113	1	42	3	4.17	3	2	3	4.2	0.3	7.1	213	23	2	3	3	95	3.02	90	2	3	2	3	2	4	13	4.2	69	97	0.84	14	152	137	0.7	166	2	21.5	80.9	89.4	102	65	3	3	155	5	68	360	2	15	27
120490	2	40	1	0	1	2	3	14.5	2.1	14.5	137	39	2	3	3	89	2.02	90	2	3	2	3	1	1	12	3.5	59	107	0.57	20	86	141	0.4	142	0	26.9	100.342	106.992	124.78	75.276	3	3	85.1	5.1	42	180	0	15	24
124122	2	57	3	1.73	1	2	3	6.2	1.5	24.2	286	20	2	3	3	85	35	89	2	3	2	3	1	1	23	3.8	73	108	0.87	25	89	144	0.7	166	1	33.7	113.8	118	130	83	3	3	117	5.7	53	720	1	16	23
120519	2	32	3	0.06	2	2	3	7.8	1.8	23.1	353	32	1	2	1	253	17.13	89	2	3	2	3	2	4	41	3.8	83	93	0.65	33	53	135	0.2	170	0	41.7	128.8	129.6	101	69	3	0	82.7	8.4	61	180	2	19	29
124256	2	60	3	5	4	1	1	3.3	0.6	18.2	295	25	1	2	1	133	12.73	89	2	3	2	3	1	3	20	3.7	79	101	0.74	28	59	142	0.6	180	2	37.9	114.1	115.4	107	77	1	1	118	5.2	76	240	1	19	27
124345	2	26	3	NA	4	1	2	5.4	0.3	5.6	290	22	2	3	3	103	12.5	89	2	3	2	3	1	1	12	3.8	71	102	0.55	24	70	139	0.3	151	3	36	113.5	114.6	132	83	0	3	62.6	5.6	36	540	1	11	21
119960	2	45	3	4.64	3	2	3	3.9	0.3	7.7	165	38	2	3	3	101	11.96	89	2	3	2	3	1	2	9	4	62	104	0.77	12	30	142	0.3	162	2	27.7	88.9	108.3	110	71	3	3	6.1	5.6	54	420	1	11	26
120159	2	80	3	1.48	4	1	1	5.9	0.8	13.6	265	22	2	3	3	87	11.11	89	3	3	2	3	2	4	10	3.7	106	104	0.77	22	126	144	0.2	213	1	25.9	103.3	96.4	162	92	2	3	152	5.5	91	300	2	20	25
120601	1	24	2	5	4	2	3	5.5	1.1	20	238	37	2	3	3	79	10.85	89	2	3	2	3	1	2	40	4.5	72	102	0.92	42	127	143	0.8	141	2	32.4	112.5	109	98	69	3	3	38.3	4.3	39	300	1	25	26
120335	2	24	3	2.98	3	2	3	2.7	0.3	11.1	202	52	2	3	3	93	10.42	89	2	3	2	3	1	3	9	4.3	53	99	0.74	13	98	138	0.4	160	1	26.3	83.9	98.7	97	68	3	3	38.2	5.4	59	480	1	16	23
121505	2	27	3	3.98	3	2	3	5	1.3	26	197	34	2	3	3	98	9.97	89	2	3	2	3	2	4	18	3.8	64	98	0.63	13	56	136	0.3	169	2	43.7	95.7	144.4	104	71	3	3	116	5.7	75	600	2	17	25
121673	2	20	2	1.7	2	2	3	3.5	0.4	11.4	215	37	2	3	3	90	9.77	89	2	3	2	3	2	4	16	4.6	61	99	0.59	16	151	140	0.4	168	1	22.7	76.1	96.4	107	72	3	3	60.3	5	60	240	2	22	27
122630	1	30	3	2.75	5	1	1	5.7	0.9	15.8	321	26	2	3	3	113	7.75	89	2	3	2	3	1	2	37	4.1	69	100	0.92	112	83	142	0.6	168	1	30	100.7	105.1	129	83	0	3	228	5	65	480	0	22	26
124287	1	56	3	4.15	3	2	3	4	0.3	7.5	280	69	2	3	3	105	6.66	89	2	3	2	3	2	4	25	4.3	67	100	1.26	27	121	138	0.5	168	2	32	105.6	104.3	131	68	3	3	252	5.2	71	480	2	35	28
123775	2	80	2	2.32	2	1	1	4.8	0.9	18.8	235	42	2	3	2	96	6.52	89	2	3	2	3	1	3	12	4	114	102	0.72	16	90	143	0.4	181	1	26.8	102	104	145	73	2	3	119	6	78	180	1	16	25
120661	2	20	2	0.08	2	2	3	5.3	1.5	28.3	185	23	2	3	3	93	6.38	89	2	3	2	3	2	4	13	4	72	101	0.85	10	86	140	0.5	156	0	21.5	71.8	96.6	109	61	3	3	26.5	5.3	53	600	2	18	25
124014	2	53	3	1.79	2	1	1	3.3	0.8	24.2	254	34	1	2	2	85	3.77	89	2	3	2	3	1	1	15	4.4	92	99	0.75	8	81	139	0.5	194	1	22.6	93.3	99.2	157	105	0	0	32.7	5	95	480	0	20	21
122097	2	38	3	3.92	3	2	3	3.4	0.9	26.5	212	48	2	3	3	86	3.57	89	2	3	2	3	1	3	10	4.6	74	98	0.79	12	57	140	0.2	162	2	25	87.2	107.3	103	66	3	3	22.6	5.6	65	360	0	19	25
120796	2	79	1	1.78	1	2	3	5.5	0.7	12.7	274	41	2	3	3	82	3.17	89	2	3	2	3	2	4	14	3.7	97	106	0.69	11	104	146	0.4	159	1	29.735	100.342	106.992	124.78	75.276	3	3	208	5.6	50	240	2	22	27
122112	1	25	3	5	1	2	3	3.9	0.7	17.9	264	22	2	3	3	86	2.55	89	2	3	2	3	1	3	16	4.6	57	100	1.29	13	78	142	0.6	142	2	26.8	94	101.6	114	66	3	3	240	5.1	49	360	0	24	28
120521	1	73	3	5	3	2	3	6.1	0.9	14.8	339	38	2	3	3	107	14.78	88	2	3	2	3	2	4	18	4	53	104	1.09	33	85	142	0.3	250	2	30.7	103.2	101.5	126	73	3	3	279	6.2	30	840	2	19	26
124060	2	33	3	4.78	6	2	3	4.6	0.9	19.6	279	7	2	3	3	95	11.63	88	2	3	2	3	2	4	10	3.7	71	104	0.53	11	103	140	0.4	142	2	22.2	82.1	92.7	86	53	3	3	29.7	5	43	180	2	13	21
123335	2	75	1	NA	6	1	1	6.7	1.9	28.4	237	30	2	3	3	88	11.6	88	2	3	2	3	2	4	48	4.1	108	99	0.87	33	104	138	0.7	188	3	26.2	90.1	94.7	170	73	2	3	136	6.2	80	540	2	34	23
123704	2	44	3	1.96	2	1	1	3.4	0.7	20.6	174	66	3	3	2	108	11.33	88	2	3	2	3	2	4	12	4.2	57	99	0.64	14	54	137	0.2	166	1	24.3	82.4	87.3	115	78	1	3	25.8	5	62	120	2	17	24
121604	1	37	3	5	2	2	3	5.1	0.6	11.8	239	40	2	3	3	99	10.9	88	2	3	2	3	2	4	11	3.9	102	103	1	30	97	144	0.4	172	2	28.4	100	99.7	114	78	3	3	567	5.4	59	180	2	17	25
121005	1	66	2	2.17	2	1	1	5.8	0.9	15.5	400	11	1	2	1	107	9.77	88	2	3	2	3	1	2	10	3.6	85	101	2.12	13	67	141	0.4	144	1	42.9	143.6	141.1	161	100	1	2	73.1	6.4	35	420	0	12	29
121606	2	44	1	1.58	6	2	3	4.9	0.6	12.2	287	45	2	3	3	92	7.96	88	2	3	2	3	2	4	17	3.6	191	98	0.48	33	82	137	0.4	163	1	27.6	98	101.1	109	59	3	3	76.8	5.5	62	120	2	17	27
119864	1	80	2	2.16	3	2	3	4.4	0.3	6.8	350	35	2	3	3	108	7.85	88	2	3	2	3	2	4	18	4.2	87	105	1.18	16	83	143	0.4	151	1	25	98.3	91.3	133	70	3	3	69.8	6.1	42	180	2	19	26
124132	2	80	1	1.27	1	1	1	4.3	0.4	9.3	198	25	1	2	1	152	7.35	88	2	3	2	3	1	3	9	3.8	79	104	1.34	15	60	141	0.4	148	0	24.6	98	100.5	165	69	2	2	76	7.1	40	120	1	17	26
122029	1	29	2	2.43	1	2	3	5	0.8	16	294	38	2	3	3	101	6.86	88	2	3	2	3	1	1	19	4.4	72	98	0.69	16	102	139	0.4	154	1	27.5	96.8	101.1	118	75	3	3	471	5.2	36	120	0	17	24
122543	1	47	3	1.08	4	2	3	7	0.8	11.4	266	23	2	3	3	88	6.13	88	1	2	1	2	1	1	63	4	66	102	0.96	69	198	139	0.6	133	0	29.8	115.2	110.5	106	60	3	3	259	5.3	26	180	0	60	27
120115	2	46	1	NA	1	2	3	3.6	0.1	2.8	145	28	2	3	3	102	4.82	88	2	3	2	3	2	4	14	4.2	67	102	0.5	6	140	141	0.5	170	3	20	71.1	87.3	91	64	3	3	9.38	5.4	69	120	2	16	27
122814	2	60	3	5	6	2	3	6.2	1.3	21	221	19	2	3	3	90	3.48	88	2	3	2	3	2	4	11	3.8	72	105	0.97	17	76	144	0.3	182	2	30.2	95.8	119	126	78	3	3	147	5.5	87	480	2	15	28
120411	2	50	3	4.62	2	1	1	10.7	0.8	7.5	400	13	2	3	3	112	32.58	87	2	3	2	3	2	4	21	3.8	66	105	0.72	64	50	145	0.2	158	2	54.5	144.7	148	120	85	1	3	239	5.4	58	720	2	21	26
123754	1	69	3	2.96	5	1	1	6.1	1.1	18	315	34	2	3	2	119	22.89	87	2	3	2	3	1	3	30	4.3	65	105	0.99	84	132	142	0.7	162	1	34.5	108.2	105.6	166	92	1	3	360	5.2	55	420	1	20	22
124581	1	38	1	0.47	3	1	1	5.9	0.3	5.1	387	21	2	3	3	408	19.94	87	2	3	2	3	1	1	21	4	95	99	0.91	52	66	135	0.6	179	0	29.1	99.8	100.1	124	87	0	3	246	14.3	31	180	0	15	20
120829	2	53	3	1.66	2	2	3	4.7	0.3	6.4	344	40	2	3	3	111	19.48	87	2	3	2	3	1	1	13	3.6	93	100	0.68	29	77	143	0.4	169	1	52.8	143.8	144.3	104	72	3	3	42.6	5.9	42	600	0	13	25
121293	2	25	3	0.91	1	1	2	4.6	0.5	10.9	259	40	2	3	3	89	15.28	87	2	3	2	3	1	3	11	4.1	107	100	0.68	21	93	136	0.5	174	0	44.3	139	141.2	124.78	75.276	0	3	36.1	5.3	69	480	0	16	22
120558	1	45	3	3.18	2	2	3	5.3	0.4	7.5	252	47	2	3	2	102	11.24	87	2	3	2	3	2	4	21	4.6	58	103	0.95	53	152	142	0.8	149	1	33.9	108.3	109.6	137	94	3	3	134	5.9	52	840	2	22	24
123165	2	34	3	NA	4	2	3	4.5	0.3	6.7	218	40	2	3	3	101	7.5	87	2	3	2	3	2	4	9	4.5	48	104	0.81	9	138	145	0.4	192	3	24.7	75.3	100.8	111	70	3	3	99	5.4	96	240	2	17	27
122475	2	62	1	0.58	2	1	1	7	2.1	30	228	51	1	2	1	121	6.3	87	2	3	2	3	2	4	17	4.4	88	104	0.56	18	87	145	0.7	177	0	28.7	97.2	102.2	163	91	1	1	43.7	6.7	69	180	2	15	25
122116	2	32	3	0.6	4	2	3	1.7	0.2	11.8	143	48	2	3	2	103	6.22	87	2	3	2	3	1	1	21	4	71	105	0.66	24	93	139	0.5	156	0	25.2	87.8	97.4	124.78	75.276	3	3	60.8	5	59	180	1	17	22
121744	2	61	3	3.84	3	2	3	5.5	0.8	14.5	180	45	1	1	1	177	4.91	87	2	3	2	3	1	1	47	3.9	76	97	0.85	44	123	138	0.5	281	2	21	75.1	86.9	122	75	3	1	143	8.2	187	60	1	35	25
123825	1	23	1	0.52	3	2	3	5.4	0.4	7.4	210	32	2	3	3	83	3.12	87	2	3	2	3	2	4	15	4.5	57	103	0.93	19	84	141	0.4	158	0	21.6	77.7	95	135	67	3	3	81.5	5.5	59	10	2	17	24
124492	1	67	2	1.7	5	1	1	5.3	0.1	1.9	330	43	1	1	2	147	199.32	86	2	3	2	3	2	4	16	4.5	118	99	1.18	18	79	145	0.5	149	1	28.1	110.7	102.1	137	65	1	1	200	7.7	41	360	2	18	28
124490	1	35	2	3.5	1	2	3	7.8	1.2	15.4	397	19	2	3	3	93	30.79	86	2	3	2	3	2	4	26	4.3	62	102	0.75	20	88	141	0.5	163	2	41.8	128.7	130.6	121	69	3	3	55.7	4.9	35	240	2	21	25
123984	1	65	1	NA	2	1	1	4.3	0.3	7	283	18	1	2	1	160	18.5	86	2	3	2	3	1	3	26	4.3	89	99	0.94	41	107	139	0.5	144	3	24	92.4	95.5	166	88	1	1	55.8	6.7	41	120	1	26	26
121308	2	41	3	2.07	2	1	1	4.8	0.3	6.3	275	40	1	1	1	188	18.16	86	2	3	2	3	1	3	25	3.9	69	97	0.7	17	170	138	0.6	163	1	29.735	100.342	106.992	124.78	75.276	0	0	102	8.2	52	300	1	18	24
120041	1	62	3	0.88	4	1	1	4.9	0.7	14.3	250	32	2	3	2	120	17.64	86	2	3	2	3	2	4	9	3.9	55	104	0.93	12	70	142	0.5	163	0	28.6	97.8	104	141	91	2	3	198	5.6	61	840	2	12	24
122559	1	44	2	1.53	2	1	1	6.8	1.8	26.5	349	18	2	3	3	134	17.49	86	2	3	2	3	1	1	28	4.1	71	105	0.95	26	97	144	0.3	159	1	34.9	124.2	113.7	131	86	1	3	260	7	60	420	1	17	22
124803	2	46	3	1.37	6	1	1	5.4	0.5	9.3	277	16	1	2	1	195	16.97	86	2	3	2	3	2	4	18	3.8	118	99	0.43	30	86	139	0.5	161	1	29.735	100.342	106.992	122	85	0	0	103	7.6	51	540	2	14	25
120994	2	55	3	1.5	2	1	1	7.1	1.6	22.5	329	29	1	2	1	114	16.73	86	2	3	2	3	1	3	29	4.1	91	105	0.78	20	72	146	0.5	140	1	38.8	127.5	126.1	127	90	0	1	20.9	6.6	36	600	0	29	25
121786	1	55	3	0.89	2	2	3	7	1.9	27.1	299	39	2	3	3	99	14.31	86	2	3	1	1	1	1	23	3.3	71	104	0.75	17	74	143	0.2	151	0	49.4	149.5	153.2	138	86	3	3	228	5.6	43	180	0	28	24
120229	1	43	3	0.59	1	2	3	6	0.9	15	214	28	2	3	3	99	5.69	86	2	3	2	3	2	4	17	4.3	79	99	0.89	19	47	140	0.6	157	0	26.7	88.8	98.2	106	68	3	3	149	5.6	54	120	2	21	27
120843	1	61	3	5	2	2	3	5.9	0.3	5.1	235	25	1	2	1	163	4.84	86	2	3	3	3	1	3	19	4.2	60	102	0.57	12	115	142	0.5	190	2	22.9	85.7	93	116	69	3	1	421	7	87	180	0	17	28
121911	2	80	2	1.17	6	1	1	10.6	NA	NA	285	NA	1	2	1	113	4.55	86	2	3	2	3	1	3	13	3.8	102	107	2.16	54	76	145	0.6	197	0	42	118	151.3	124.78	75.276	0	1	148	6.6	97	360	0	15	22
123167	1	25	3	3.23	3	2	3	6.7	0.7	10.4	188	79	2	3	3	102	4.2	86	2	3	2	3	2	4	19	4.2	53	101	0.87	18	82	140	0.4	147	1	25.1	85.4	97.1	119	67	3	3	163	5.2	49	240	2	20	27
124460	2	25	2	0.53	6	2	3	3.3	0.3	9.1	204	51	2	3	3	86	3.8	86	2	3	2	3	2	4	14	4.5	72	105	0.61	9	98	143	0.6	145	0	22.8	82.2	91.3	99	62	3	3	14.8	4.9	48	180	2	17	23
120761	1	70	2	0.77	3	2	3	3.7	0.4	10.8	214	22	2	3	3	109	3.05	86	2	3	2	3	1	3	17	4.1	67	102	0.92	32	129	141	0.8	198	0	21	81.9	89.6	128	78	3	3	226	5.4	89	60	1	24	25
120494	2	31	3	3.88	2	2	3	3.8	0.2	5.3	179	28	2	3	3	89	1.93	86	2	3	2	3	2	4	12	3.7	69	102	0.72	9	73	139	0.9	192	2	20.2	74	88.7	108	60	3	3	15.5	5.3	99	180	2	20	27
124257	2	59	2	1.2	3	2	3	6	1	16.7	363	53	2	3	2	113	39.38	85	2	3	2	3	1	1	25	4.1	68	101	0.96	44	89	139	0.6	138	0	47.6	121.7	144.6	119	82	3	3	103	6.2	38	240	1	24	26
122713	2	54	3	2.19	2	2	3	3.6	0.3	8.3	290	33	2	3	2	133	17.04	85	2	3	2	3	1	3	9	4	79	104	0.93	17	50	145	0.3	150	1	36.3	113.5	122	111	82	3	3	78.6	6	54	600	1	10	25
121907	1	64	3	1.17	4	1	1	4.8	0.6	12.5	307	42	2	3	3	98	12.97	85	2	3	2	3	2	4	24	4.1	67	101	0.77	16	79	138	0.4	140	0	29.1	100.2	99	142	73	1	3	163	5.4	41	60	2	20	25
121936	1	60	2	0.07	5	1	1	4	0.2	5	203	38	1	2	1	112	11.39	85	2	3	2	3	1	1	15	4.1	54	100	0.79	26	79	139	0.4	141	0	25	94.6	96.6	95	59	1	1	111	6.8	54	240	1	19	28
123109	2	24	2	1.22	6	2	3	3.9	0.2	5.1	317	21	2	3	3	88	11.19	85	2	3	2	3	2	4	16	3.7	81	105	0.7	16	149	142	0.6	151	0	47.7	129.3	147.2	105	67	3	3	69.4	5.2	57	30	2	15	26
123508	1	59	3	0.75	5	2	3	5	1.2	24	294	15	2	3	3	103	8.72	85	2	3	2	3	2	4	24	3.9	61	106	0.93	34	117	142	0.3	169	0	26.6	96.5	100.2	106	63	3	3	73.3	5.7	65	300	2	25	25
121548	1	68	3	2.43	1	1	1	4.3	1	23.3	231	33	1	2	1	127	7.6	85	2	3	2	3	1	3	12	3.9	61	102	1.36	7	92	142	0.2	153	1	26.2	100.8	98.9	120	70	1	1	103	6.6	38	300	1	12	27
122996	2	47	3	3.73	2	2	3	5.4	1.2	22.2	247	15	2	3	3	92	7.36	85	2	3	2	3	1	3	14	3.6	55	101	0.8	21	48	140	0.3	165	2	25.9	87.5	98	128	78	3	3	7.46	5.4	70	120	0	14	26
122041	2	33	1	2.6	1	2	3	3.5	0.1	2.9	191	36	2	3	3	109	5.42	85	2	3	2	3	2	4	26	3.8	80	101	0.75	36	48	139	0.3	145	1	31.9	98	109.5	104	64	3	3	33.7	5.9	55	120	2	22	27
122184	1	27	2	2.13	2	1	2	4.1	0.5	12.2	268	43	2	3	3	110	23.46	84	2	3	2	3	1	3	23	3.6	99	103	0.96	22	73	143	0.6	130	1	45.7	127.4	136.7	109	69	0	3	176	5.4	30	480	0	22	26
122694	1	77	2	4.8	1	1	1	8.2	1.5	18.3	319	18	2	3	3	148	21.24	84	2	3	2	3	1	3	22	4.5	68	94	0.95	35	162	141	0.8	158	2	31	103.6	109.1	122	64	0	3	499	7.2	54	300	0	20	30
121255	2	33	2	1.04	4	2	3	3.7	0.5	13.5	283	70	2	3	3	91	20.33	84	2	3	2	3	1	3	19	3.6	66	104	0.71	36	53	142	0.3	168	0	39.5	130.8	130.4	123	91	3	3	121	5.2	75	420	1	15	28
122118	2	24	1	NA	6	2	3	3.9	0.8	20.5	217	66	2	3	3	104	16.98	84	2	3	2	3	2	4	40	3.9	93	102	0.66	53	131	140	0.4	149	3	24.8	87.2	97.9	103	68	3	3	59.8	5	43	180	2	34	25
124544	2	79	1	NA	1	1	1	5.5	1.3	23.6	331	25	2	3	3	127	14.48	84	2	3	2	3	1	3	9	3.9	71	100	1.1	18	58	141	0.1	180	3	29.3	101.3	108.1	142	79	1	3	49.1	6.5	61	240	0	13	27
122722	2	22	2	1.47	2	2	3	5.5	0.4	7.3	248	96	2	3	3	103	14.08	84	2	3	2	3	2	4	11	3.5	93	104	0.83	10	52	138	0.3	140	1	38	125.1	133	108	65	3	3	24.8	5.2	48	600	2	12	19
123025	1	72	3	2.59	1	2	3	5.4	0.3	5.6	208	23	2	3	3	111	9.53	84	2	3	2	3	1	1	15	4.2	72	100	1.39	14	69	139	0.3	148	1	19.6	78.8	89.1	139	73	3	3	81.8	6	53	240	0	19	28
120056	2	57	1	0.64	1	2	3	5.9	0.6	10.2	265	20	1	2	1	105	8.93	84	2	3	2	3	1	1	14	4.1	102	104	0.57	10	90	146	0.6	146	0	31.5	101.1	109.2	118	71	3	1	216	6.3	41	30	0	13	28
120413	1	28	3	2.35	2	2	3	3.9	0.9	23.1	271	79	2	3	3	91	7.55	84	2	3	2	3	1	2	29	3.8	82	103	0.92	32	58	138	0.3	141	1	38.4	116.6	129	120	87	3	3	103	5.4	44	300	1	23	24
121776	2	59	3	3.12	2	1	1	5	1.2	24	249	14	2	3	3	103	7.51	84	2	3	2	3	1	1	13	4.4	79	101	0.54	21	83	138	0.3	148	1	27.3	100.4	102.2	93	55	0	3	111	5.7	37	300	0	20	23
120366	1	31	3	4.61	2	2	3	4.3	0.4	9.3	257	30	2	3	3	108	7.24	84	2	3	2	3	2	4	20	4	64	99	1.35	13	87	142	0.9	147	2	29.735	90.3	101.8	119	76	3	3	139	4.9	49	180	2	14	26
123088	2	77	2	NA	4	2	3	3.8	0.4	10.5	270	41	2	3	3	98	6.7	84	2	3	2	3	1	3	17	4	89	103	0.49	18	64	141	0.5	167	3	24	96.3	97.6	113	58	3	3	191	5.6	70	120	0	20	27
120462	2	61	2	3.05	2	2	3	6.5	0.7	10.8	219	15	2	3	3	104	6.2	84	2	3	2	3	2	4	21	4.3	85	101	0.92	14	75	141	0.4	156	1	23.6	94.8	99.7	108	70	3	3	95.6	5.7	60	540	2	21	28
123912	1	72	3	3.52	3	2	3	4.6	0.4	8.7	261	42	2	3	3	92	4.51	84	2	3	2	3	1	3	12	3.9	65	103	1.29	24	86	141	0.5	153	2	24	89.7	100.8	97	60	3	3	111	5.9	62	300	1	14	23
121950	2	41	3	5	2	2	3	4.1	0.5	12.2	209	23	2	3	3	91	4.16	84	2	3	2	3	2	4	15	3.7	91	104	0.65	12	42	140	0.8	158	2	30	93.6	108.7	128	82	3	3	11.3	5.3	63	120	2	17	23
121579	2	48	3	5	3	2	3	5.4	0.3	5.6	152	43	2	3	3	93	4.07	84	2	3	2	3	2	4	7	3.7	49	105	0.91	6	76	142	0.5	164	2	26.3	86.4	107.8	100	75	3	3	15.1	5.7	69	120	2	12	24
120647	2	80	3	2.4	2	1	1	5.1	0.7	13.7	272	45	2	3	3	114	18.44	83	2	3	2	3	1	3	20	4.6	109	100	1.26	18	95	141	0.6	148	1	34.6	109.9	120.7	116	45	1	3	139	5.5	51	120	1	23	24
120859	2	65	3	5	2	1	1	4.3	0.4	9.3	367	20	2	3	2	112	15.44	83	2	3	2	3	2	4	28	3.9	70	104	0.59	24	84	143	0.3	165	2	26.6	86.3	93.9	146	75	2	3	45.8	6	67	240	2	25	25
121421	1	46	3	1.15	4	1	2	11.1	12.4	111.7	311	17	1	2	1	183	14.72	83	2	3	2	3	2	4	30	4.1	87	103	0.85	31	51	141	0.4	163	0	32.5	124.7	119.6	119	78	0	0	83.9	7.5	35	300	2	18	25
124025	2	59	2	4.02	5	1	1	5.5	0.9	16.4	240	23	1	2	1	120	14.17	83	2	3	2	3	1	3	17	3.9	59	100	0.63	30	46	140	0.3	160	2	34	112	118.1	165	78	1	1	13	6.4	47	360	0	17	27
123185	1	53	3	5	4	1	1	5.8	0.3	5.2	276	32	2	3	3	106	13.41	83	2	3	2	3	1	3	19	4.4	84	104	1.04	25	72	143	0.4	157	2	30.8	108.2	109.9	121	85	1	3	491	5.2	65	420	0	16	26
123156	1	80	3	1.65	1	2	3	6.5	1.8	27.7	392	33	1	2	1	181	10.75	83	2	3	2	3	2	4	17	3.9	62	100	1.11	68	97	143	0.6	155	1	28.3	112.9	106.8	122	66	3	2	102	8.2	42	480	2	19	30
124091	1	61	1	5	3	2	3	5.2	1.2	23.1	239	46	1	1	1	171	9.68	83	2	3	2	3	2	4	12	4.2	64	100	1.02	23	111	139	0.7	156	2	34.4	109.2	103.5	147	82	3	1	174	9	55	480	2	15	24
122885	1	22	3	1.69	2	2	3	4.3	0.5	11.6	200	33	2	3	3	96	7.19	83	2	3	2	3	2	4	10	4.4	58	104	1.1	11	148	145	0.8	149	1	24.5	81	105.6	116	80	3	3	218	5.3	57	240	2	15	28
124450	2	34	3	5	4	2	3	6.1	0.6	9.8	188	9	2	3	3	89	6.47	83	2	3	2	3	2	4	15	4.1	36	101	1.01	22	151	144	0.5	189	2	23.6	79.9	107.6	106	66	3	3	29	4.9	94	240	2	21	26
120979	2	62	2	0.84	1	1	1	6.2	0.9	14.5	343	30	2	3	1	135	4.77	83	2	3	2	3	2	4	18	3.9	74	100	0.61	22	119	141	0.7	151	0	32.3	105.6	100.8	144	78	0	3	269	7.5	51	180	2	21.5	26
121750	1	60	2	0.16	4	2	3	9.8	1.7	17.3	197	33	2	3	3	95	3.36	83	1	1	2	3	1	1	20	3.9	48	102	0.96	28	121	142	1	160	0	21.3	76.4	88.6	124.78	75.276	3	3	138	4.8	67	240	0	29	25
122874	2	35	3	2.39	6	2	3	5.7	0.5	8.8	168	108	2	3	3	96	2.39	83	2	3	2	3	2	4	8	4.2	36	106	0.73	8	54	142	0.3	156	1	21.6	71.5	95.8	108	71	3	3	26.5	4.8	61	180	2	13	24
124741	1	58	3	1.64	1	1	1	7.5	0.9	12	389	45	1	2	1	125	25.32	82	2	3	2	3	2	4	22	3.6	66	98	0.94	53	41	140	0.4	155	1	48.1	164.1	159.2	135	84	1	1	157	7.1	50	300	2	15	26
123082	2	54	2	5	3	2	3	6.5	1.3	20	380	60	1	2	1	131	20.32	82	2	3	2	3	1	1	25	3.8	65	101	0.51	58	106	142	0.3	151	2	41.8	126.7	131.8	119	77	3	1	84	6.9	44	240	0	23	24
122314	2	77	3	NA	6	1	1	6	0.3	5	293	12	1	2	1	153	13.57	82	2	3	2	3	2	4	23	3.5	43	98	0.9	21	45	140	0.2	164	3	26.8	95.3	90.9	151	81	2	2	56.4	7.1	45	60	2	19	27
121153	1	28	3	2.09	2	2	3	3.6	0.7	19.4	264	82	2	3	3	111	10.07	82	2	3	2	3	2	4	31	4	27	103	0.91	19	92	140	0.3	163	1	35.3	111.5	116.1	119	80	3	3	158	5.3	26	360	2	21	24
120076	2	45	3	3.67	2	1	2	6.4	1.5	23.4	275	43	3	3	2	92	8.28	82	2	3	2	3	2	4	18	4	71	98	0.88	21	42	137	0.9	141	2	46	112.1	137.9	114	71	0	3	26	6.1	46	720	2	19	27
120557	1	80	1	1.1	1	1	1	3.9	0.6	15.4	218	29	2	3	3	105	7.3	82	2	3	2	3	1	1	10	4	41	106	1.24	18	108	144	0.7	132	0	21.8	86.8	90.5	192	81	2	3	794	5.8	37	540	0	13	23
121868	1	31	3	5	4	2	3	4.3	0.2	4.7	100	12	2	3	3	93	6.38	82	2	3	2	3	2	4	18	3.9	80	101	1	26	99	139	0.2	171	2	29.9	94.9	100.3	132	92	3	3	236	5.1	38	840	2	22	25
124249	2	32	3	5	1	2	3	2.9	0.4	13.8	238	39	2	3	3	85	5.33	82	2	3	2	3	2	4	13	3.8	70	101	0.87	8	189	137	0.7	147	2	26.8	97.5	100	119	73	3	3	37.5	5	49	180	2	17	25
120257	1	70	3	5	2	1	1	4.8	0.9	18.8	318	48	2	3	3	126	42.63	81	2	3	2	3	2	4	28	5	50	93	1.12	36	68	140	0.7	160	2	28.7	114	108.1	134	67	2	3	422	5.5	34	420	2	23	28
123338	2	37	1	2.6	2	2	3	4.8	0.8	16.7	337	36	2	3	3	92	27.91	81	2	3	2	3	1	3	21	4	83	104	0.85	16	56	142	0.2	136	1	35.2	107.7	108.7	115	89	3	3	41.7	5.6	41	300	0	16	27
124129	2	28	3	3.55	3	1	1	4.4	0.2	4.5	270	14	2	3	3	108	25.94	81	2	3	2	3	2	4	14	4	59	100	0.56	16	141	137	0.4	141	2	30	87.3	102.1	99	68	0	3	104	5.4	44	300	2	15	25
124406	2	36	2	NA	2	2	3	5.1	0.3	5.9	244	38	2	3	3	104	12.37	81	2	3	2	3	2	4	10	3.6	68	103	0.79	17	22	140	0.2	132	3	25.2	87	103.6	118	74	3	3	5.13	5.8	39	840	2	16	23
123239	1	27	1	0.78	2	2	3	4.4	0.9	20.5	238	63	2	3	3	66	11.96	81	2	3	2	3	1	1	8	4.3	66	103	1.47	22	32	143	0.4	157	0	26.3	87.5	105.1	113	59	3	3	98.6	5	59	240	1	16	27
122503	2	32	2	1.67	6	2	3	4.3	0.8	18.6	259	30	2	3	3	100	9.94	81	2	3	2	3	2	4	11	3.8	68	102	0.82	8	23	138	0.4	149	1	29	96.5	103.7	99	62	3	3	5.16	5.4	57	360	2	16	21
123626	2	80	1	1.98	2	1	1	6	1	16.7	213	41	2	3	2	102	8.82	81	2	3	2	3	1	3	8	3.8	46	103	2.61	10	72	142	0.6	146	1	31.8	95.5	114.1	144	45	2	3	133	5.8	53	600	1	16	25
122657	1	72	1	3.29	5	1	1	5.4	0.7	13	329	23	1	2	1	163	8.38	81	2	3	2	3	1	3	20	4	74	102	0.89	68	139	141	0.6	169	1	29.3	107.2	103.2	113	56	2	2	135	7.3	30	180	1	16	25
121486	2	35	3	0.28	4	1	2	2.8	0.3	10.7	268	53	2	3	3	80	8.16	81	2	3	2	3	1	2	15	4.7	116	101	0.71	15	77	136	0.3	175	0	33.7	107.1	118.3	133	89	0	3	76.3	5.5	81	240	0	22	21
121029	1	76	3	0.65	1	2	3	6.1	0.9	14.8	304	29	2	3	3	118	8.06	81	2	3	2	3	1	3	16	3.8	73	101	1.13	26	74	141	0.6	135	0	29.735	93.9	95.4	149	88	3	3	428	5	45	900	1	17	26
123231	1	67	3	5	3	1	1	10.5	2.7	25.7	312	33	1	1	1	93	7.77	81	2	3	2	3	1	3	16	3.5	184	93	6.34	278	82	137	0.5	183	2	32.2	117.7	114.6	148	59	1	0	1750	6.2	88	360	1	16	35
122350	2	39	3	3.67	2	2	3	4.5	0.3	6.7	214	55	2	3	3	92	4.99	81	2	3	2	3	2	4	9	4.2	41	97	0.64	9	56	138	0.7	159	2	19.7	69.7	86	124.78	75.276	3	3	24	5.2	62	360	2	15	27
121215	2	32	1	1.14	2	2	3	2.4	0.3	12.5	248	44	2	3	3	91	4.11	81	2	3	2	3	2	4	14	4.1	83	101	0.59	9	93	142	0.4	167	0	24	84.3	95.5	94	57	3	3	34.8	5.1	76	120	2	18	27
119898	2	28	3	0.21	3	2	3	3.5	0.9	25.7	100	24	2	3	3	90	3.92	81	2	3	2	3	1	3	14	4.5	41	102	0.82	18	64	140	0.9	164	0	18	71.2	93.6	131	84	3	3	33.9	5.4	75	480	1	23	25
121922	2	41	3	5	3	2	3	4.4	0.9	20.5	146	47	2	3	3	93	2.21	81	2	3	2	3	2	4	16	4.4	47	104	0.68	13	65	140	0.7	150	2	21	65	83.5	103	55	3	3	32.7	5.2	56	120	2	21	24
120999	1	64	2	3.29	5	1	1	8.6	1.3	15.1	194	47	2	3	3	107	1.2	81	2	3	2	3	1	3	33	3.5	94	103	1.53	38	144	142	1	159	1	20.8	81.2	89.6	131	109	2	3	150	5.9	59	480	0	26	26
123971	1	80	2	2.74	2	1	1	4.4	0.5	11.4	334	28	3	3	1	109	21.55	80	2	3	2	3	1	3	25	4.1	73	100	1.56	25	128	141	0.6	137	1	32	120.1	111.7	166	69	0	3	41.8	5.8	44	360	0	24	30
120052	1	72	2	NA	1	1	1	6.5	1.2	18.5	284	22	2	3	3	105	20.87	80	2	3	2	3	1	1	11	3.6	102	107	1.45	11	40	143	0.2	140	3	32.5	116.2	105.3	126	62	2	3	19.8	5.1	28	600	0	13	20
123886	1	63	3	NA	1	2	3	5.6	0.4	7.1	379	24	2	3	2	124	15.95	80	2	3	2	3	1	1	54	4.1	66	99	0.89	39	97	139	0.3	177	3	33.1	114	110.6	122	73	3	3	354	6.4	37	360	0	29	27
123609	2	60	3	0.56	2	2	3	3.7	0.6	16.2	194	49	1	2	1	134	12.26	80	2	3	2	3	2	4	11	3.8	83	103	0.57	11	71	142	0.3	155	0	26.1	94	96	95	54	3	0	125	9.1	49	60	2	13	26
121793	2	36	2	0.96	6	2	3	9	1.2	13.3	211	100	2	3	3	107	11.97	80	2	3	2	3	1	1	8	4.2	82	106	1.14	12	80	143	0.3	151	0	33.5	91.5	118.2	109	81	3	3	32.5	5.3	63	300	0	12	24
123774	1	24	3	NA	3	2	3	5.6	0.9	16.1	170	43	2	3	3	111	10.31	80	2	3	2	3	2	4	19	4.7	56	101	1.18	13	115	140	0.8	152	3	22.5	77.3	90.8	116	82	3	3	164	5	62	720	2	20	27
120927	2	55	3	0.29	3	1	1	6.9	1.6	23.2	302	27	2	3	3	92	10.23	80	2	3	2	3	2	4	13	3.5	108	102	0.89	15	62	141	0.5	169	0	42.2	148.5	137.2	120	88	1	3	12.1	5.6	81	30	2	17	26
120097	2	70	3	2.01	2	1	1	4.8	0.5	10.4	217	10	2	3	2	105	7.84	80	2	3	2	3	1	3	25	4.5	47	102	0.64	31	106	143	0.5	165	1	24	81.8	94.6	137	71	2	3	153	5.8	59	120	1	27	28
123628	2	40	3	1.79	6	2	3	4.4	0.8	18.2	246	26	2	3	3	100	7.3	80	2	3	2	3	2	4	11	3.9	50	101	0.6	19	50	138	0.2	164	1	24.2	80.8	91	127	81	3	3	156.023	5.3	70	60	2	14	26
122340	2	36	2	2.67	1	2	3	5.3	0.6	11.3	244	32	2	3	3	91	6.1	80	2	3	2	3	2	4	15	3.8	41	102	0.7	15	63	141	0.5	161	1	24.3	85.5	97.4	105	60	3	3	30.9	5.1	67	240	2	18	28
121175	1	63	3	1.33	5	2	3	4.8	0.3	6.3	172	89	2	3	3	83	2.87	80	2	3	2	3	1	1	12	4.3	73	106	1.12	29	129	143	0.5	148	0	21	77.7	90.9	125	76	3	3	108	5.4	51	30	1	18	28
122609	2	44	3	5	1	2	3	3.5	0.3	8.6	211	22	2	3	3	93	2.77	80	2	3	2	3	2	4	7	4.1	48	103	0.64	10	125	141	0.8	179	2	20.7	77	92	85	53	3	3	43	5.4	84	180	2	13	26
123059	2	68	2	NA	2	1	1	4	0.5	12.5	241	56	2	3	3	120	34.41	79	2	3	2	3	1	3	18	3.3	149	105	0.91	177	64	143	0.4	151	3	40.2	125.3	132.3	132	84	1	3	201	5.7	60	300	1	19	26
122401	2	43	3	2.16	2	2	3	4.3	0.4	9.3	244	42	2	3	3	103	18.8	79	2	3	2	3	1	3	8	3.8	72	105	0.76	19	106	142	0.4	141	1	30.2	92.4	114.9	109	65	3	3	31.4	5.1	47	180	1	13	26
120327	1	76	3	4.73	5	1	1	4	0.4	10	359	29	2	3	3	96	16.42	79	2	3	2	3	2	4	13	3.5	53	102	1.07	13	65	142	0.4	145	2	34.2	122	115.1	125	70	2	3	51.5	5.9	51	360	2	17	28
124417	2	25	3	4.81	6	2	3	5.1	0.8	15.7	221	58	2	3	3	97	11.33	79	2	3	2	3	2	4	11	4.2	46	104	0.94	17	87	142	0.4	133	2	26.2	85.6	109.5	110	79	3	3	68.9	5.2	40	600	2	15	23
123862	1	73	3	4.64	2	1	1	3.8	1	26.3	308	32	1	2	1	143	7.56	79	2	3	2	3	1	3	18	4.3	59	98	0.83	25	89	141	0.6	158	2	29.7	116.9	112.7	151	73	0	2	72.7	6.9	46	480	0	18	28
120635	2	34	2	1.16	4	2	3	5.6	0.7	12.5	223	32	2	3	3	94	5.89	79	2	3	2	3	1	3	11	3.8	72	102	0.6	33	125	140	0.4	146	0	37.4	120	129.7	119	76	3	3	134	5	58	360	0	12	25
123934	1	67	3	NA	2	1	1	8.5	1.3	15.3	281	53	1	2	1	159	5.34	79	2	3	2	3	1	3	35	4.2	91	101	1.1	26	136	142	0.5	135	3	28.7	104.7	103.3	128	77	1	1	29.7	8.2	44	180	0	21	27
121199	2	24	3	5	2	2	3	4.9	0.7	14.3	191	16	2	3	3	94	5.01	79	2	3	2	3	2	4	9	4.2	49	105	0.63	13	54	142	0.9	156	2	21.6	77.1	89.1	92	63	3	3	59	5.1	67	120	2	11	22
122959	1	62	3	5	2	2	3	3.6	0.4	11.1	236	20	3	3	2	114	3.41	79	2	3	2	3	2	4	41	4.2	65	103	0.89	54	198	142	0.7	143	2	26	97.3	100.9	126	75	3	3	168	6.2	53	420	2	27	26
120782	1	21	2	1.11	3	2	3	2.9	0.2	6.9	297	45	2	3	3	98	14.46	78	2	3	2	3	1	3	26	4.1	104	101	0.78	48	83	141	0.3	222	0	32.9	105.4	111.6	130	83	3	3	91.4	5.1	29	480	0	23	27
124688	1	37	1	1.99	3	2	3	3.9	0.4	10.3	263	36	2	3	3	103	12.34	78	2	3	2	3	2	4	53	4.2	93	104	0.81	93	127	141	0.4	136	1	29.3	94.5	93	106	66	3	3	143	5.6	45	180	2	33	24
121336	2	73	2	5	2	1	1	9.1	2	22	298	26	1	2	1	128	12.24	78	2	3	2	3	2	4	14	4.3	55	106	1.35	35	76	144	0.7	158	2	30.8	110.3	111.3	105	52	1	1	124	6.1	58	240	2	13	23
123317	2	69	2	NA	1	1	1	5.6	0.6	10.7	226	22	2	3	3	106	8.79	78	2	3	2	3	2	4	10	4	120	103	0.57	24	70	143	0.3	150	3	32.9	122	119	141	66	1	3	200	5.9	64	120	2	14	26
123853	1	67	2	NA	1	1	1	2.5	0.4	16	285	34	2	3	3	112	7.19	78	2	3	2	3	1	3	17	4.3	46	105	0.79	13	87	143	0.6	154	3	25.9	88	98.2	96	57	2	3	69.8	5.4	64	240	1	17	24
123221	1	78	3	5	1	1	1	4.7	0.5	10.6	260	25	1	2	1	142	4.86	78	2	3	2	3	2	4	10	3.8	61	102	0.9	14	92	146	0.8	135	2	27	95.1	95.2	124	66	0	1	42.4	6.3	44	480	2	15	27
124665	1	65	3	2.65	6	2	3	5.9	0.4	6.8	373	40	2	3	3	128	25.64	77	2	3	2	3	2	4	23	4	75	103	1.28	37	91	145	0.3	137	1	33.7	116.4	118	146	83	3	3	293	6.4	38	240	2	15	26
119882	2	26	3	0.38	2	2	3	5.5	1.4	25.5	214	46	2	3	3	90	23.22	77	2	3	2	3	2	4	19	3.4	81	103	0.65	23	29	139	0.3	147	0	50.5	147.8	139.5	108	70	3	3	100	5.7	60	240	2	20	23
120016	1	33	1	1.91	3	1	2	9.2	2.1	22.8	400	19	2	3	2	111	17.06	77	2	3	2	3	1	2	34	4.3	70	103	0.97	22	110	144	1.2	133	1	42.9	135.8	136.8	135	89	0	3	295	6.1	42	180	1	24	27
124224	1	50	1	1.96	2	1	1	14.7	1.6	10.9	337	35	1	2	1	236	13.99	77	2	3	2	3	1	1	58	3.7	136	98	0.49	137	155	139	1.2	143	1	42.4	137.3	120.9	122	85	1	0	443	8.8	56	240	1	35	25
124207	2	66	3	0.39	6	1	1	4.3	0.3	7	219	42	1	1	2	136	9.83	77	2	3	2	3	2	4	10	3.5	94	95	4.05	46	72	145	0.4	144	0	36.3	100.342	106.992	207	96	2	1	1560	6	47	480	2	13	35
122497	2	27	3	3.44	2	2	3	3.4	0.4	11.8	100	7	2	3	3	88	5.9	77	2	3	2	3	2	4	14	4.2	47	105	0.89	19	116	141	0.4	157	1	18.5	65	86.7	100	59	3	3	49.1	5.1	72	300	2	23	23
121207	1	65	3	2.16	3	1	1	3.7	0.9	24.3	226	48	2	3	3	92	5.09	77	2	3	2	3	1	1	15	3.9	121	104	0.77	17	64	139	0.5	175	1	17.7	80.4	85.3	108	67	2	3	299	5.5	86	240	1	18	24
121074	1	35	2	0	1	2	3	4.3	0.5	11.6	232	65	2	3	3	93	3.17	77	2	3	2	3	2	4	21	4.6	79	103	0.75	20	62	140	0.4	131	0	26.8	84.6	93.5	107	56	3	3	302	5.1	37	120	2	19	28
121692	1	58	2	3.85	2	1	1	3.2	0.5	15.6	194	58	2	3	3	106	2.35	77	2	3	2	3	1	1	9	4	75	102	1.23	11	52	144	0.5	146	2	19.6	80.2	91	124.78	75.276	1	3	132	5.3	60	720	0	14	29
124533	2	25	2	0.94	2	2	3	4.3	0.8	18.6	160	21	1	1	2	198	33.82	76	2	3	2	3	2	4	8	4	71	104	0.84	12	51	140	0.3	175	0	16.1	68.6	84.8	97	56	3	0	89.5	11.1	91	180	2	12	23
123569	1	72	3	NA	3	2	3	6.5	0.9	13.8	371	37	1	2	2	170	31.03	76	2	3	2	3	1	3	33	4.1	81	102	0.75	22	105	142	0.4	151	3	30.8	119.5	107.3	134	73	3	1	65.4	8.2	48	420	1	22	25
123900	1	73	3	NA	1	1	1	7	0.5	7.1	264	56	2	3	3	140	26.78	76	2	3	2	3	1	3	21	4.1	73	104	1.28	25	59	142	0.4	136	3	34.1	121.8	119.9	133	87	2	3	364	6	39	360	0	19	23
120849	1	26	3	2.46	4	2	3	3.2	0.5	15.6	299	39	2	3	2	105	13.99	76	2	3	2	3	1	3	28	4.2	57	100	0.93	18	121	137	0.9	136	1	34	103.5	101.6	124.78	75.276	3	3	349	5.4	42	240	1	23	25
124756	2	80	3	5	2	1	1	5	1.2	24	189	20	2	3	3	102	12.94	76	2	3	2	3	2	4	12	3.9	80	104	0.94	10	53	142	0.3	150	2	22	84.2	99.6	133	61	2	3	157	5.3	62	600	2	15	24
121587	1	23	1	NA	4	2	3	5.2	0.9	17.3	249	50	2	3	3	93	7.12	76	2	3	2	3	1	2	21	4.1	70	104	0.73	23	124	144	0.3	207	3	21.2	72.5	87.7	143	69	3	3	190	5.6	97	240	1	23	26
123035	2	22	2	NA	3	2	3	4.5	0.7	15.6	216	24	2	3	3	99	6.97	76	2	3	2	3	2	4	9	4	90	101	0.62	9	61	139	0.3	137	3	24.2	90.6	96.5	103	66	3	3	18.8	5.4	45	480	2	12	24
122546	1	43	2	1.51	2	2	3	6.1	0.3	4.9	316	14	2	3	3	99	6.95	76	2	3	2	3	2	4	36	4.2	69	99	1.03	27	111	142	0.6	128	1	26.9	104.6	101	155	91	3	3	227	5.4	35	360	2	24	28
124554	1	22	3	1.35	2	2	3	6.2	1.3	21	303	23	2	3	3	98	3.92	76	2	3	2	3	1	3	16	4.7	77	104	1.14	10	130	145	0.7	134	1	20.5	75.2	90.9	124.78	75.276	3	3	112	5.2	46	240	0	17	29
122741	2	70	3	3.6	2	1	1	4.4	1.2	27.3	110	56	2	3	1	122	1.74	76	2	3	2	3	2	4	13	4	61	106	0.84	13	90	145	0.4	152	2	26	92.5	99.1	149	81	0	3	74.3	5.6	66	600	2	15	27
121968	1	69	1	3.78	2	1	1	12.1	2.5	20.7	363	30	1	1	2	115	32.76	75	2	3	2	3	1	3	24	3.9	75	101	1.46	21	87	136	0.8	144	2	34.9	120	118.5	139	90	2	2	253	6.2	45	120	0	23	20
122624	1	76	3	4.86	1	1	1	4.4	0.7	15.9	320	18	1	2	1	157	13.84	75	2	3	2	3	1	3	31	4.1	51	98	0.99	24	87	139	0.9	142	2	28	116	106.7	101	58	2	1	47.4	6.7	34	240	0	30	25
121808	1	23	3	2.36	4	1	2	4	0.7	17.5	202	46	2	3	3	111	12.7	75	2	3	2	3	2	4	11	4	72	104	1.07	17	224	143	1.3	139	1	22.7	85	97.8	140	97	0	3	131	5.2	52	360	2	14	26
120485	1	25	2	1.36	3	1	2	6.2	0.9	14.5	282	12	2	3	3	109	11.53	75	2	3	2	3	2	4	19	4.1	77	103	0.75	29	102	141	0.6	145	1	33.5	106.6	119.8	134	81	0	3	249	5.5	58	240	2	19	24
123052	2	20	2	0.74	3	2	3	3.1	0.6	19.4	272	58	2	3	3	96	8.03	75	2	3	2	3	2	4	32	3.6	106	103	0.69	22	52	138	0.3	139	0	36.8	107.8	129.6	109	65	3	3	32.2	5.2	43	420	2	74	24
121213	2	24	3	1.8	3	2	3	6.3	0.3	4.8	257	28	2	3	3	85	7.92	75	2	3	2	3	2	4	9	4.1	72	103	0.68	7	39	142	0.2	145	1	26.6	88.8	103.5	122	86	3	3	10.8	5.3	48	420	2	16	22
120591	2	67	3	2.13	6	1	1	6.3	0.6	9.5	162	34	2	3	2	83	6.51	75	2	3	2	3	2	4	14	3.2	91	103	0.68	35	40	141	0.3	148	1	21.8	81.8	92.2	157	82	1	3	502	5.4	57	240	2	32	26
121418	2	77	3	5	3	2	3	4.5	0.9	20	254	27	2	3	3	105	4.46	75	2	3	2	3	2	4	16	4	79	104	0.69	14	63	143	0.4	160	2	22	83.8	100.3	118	63	3	3	48.9	5.9	79	240	2	21	28
122522	2	42	3	1.44	6	1	1	8.9	1.2	13.5	189	80	2	3	3	101	2.97	75	2	3	2	3	1	1	10	3.9	65	104	0.77	41	68	140	0.5	170	1	24.9	73.3	96.6	188	131	0	3	66.7	5.1	80	240	1	14	23
120991	1	27	3	NA	5	2	3	6.1	1.3	21.3	234	14	2	3	3	90	41.33	74	2	3	2	3	1	1	13	4	52	99	0.87	23	53	139	0.3	157	3	25.1	78.5	93.4	123	71	3	3	11	5.4	77	120	0	23	26
119937	2	37	3	5	2	2	3	8.8	1	11.4	100	0	2	3	3	105	35.08	74	2	3	2	3	2	4	12	3.1	123	102	0.57	21	23	139	0.2	119	2	82	173.1	180	124.78	75.276	3	3	23.2	5.8	34	240	2	14	27
122525	1	62	3	NA	1	2	3	6.9	0.7	10.1	363	24	3	3	1	127	22.3	74	2	3	2	3	2	4	8	4.5	56	99	1.29	29	89	140	0.4	160	3	33.7	105.5	103.5	113	75	3	3	415	6.6	35	240	2	18	24
119907	2	22	1	0.64	6	2	3	3.2	0.3	9.4	221	54	2	3	3	94	21.34	74	2	3	2	3	2	4	46	4	60	105	0.67	13	31	141	0.3	130	0	24.1	85.4	100.2	102	65	3	3	9.91	5.3	41	120	2	27	25
123411	2	39	3	3.5	6	1	1	4.8	0.5	10.4	308	26	2	3	1	109	21.06	74	2	3	2	3	2	4	11	3.5	61	102	0.72	15	39	142	0.3	141	2	45.4	137.5	135.3	133	85	0	3	51.1	6.5	48	420	2	9	27
123745	1	42	1	0.71	1	2	3	3.9	0.6	15.4	216	43	2	3	3	98	18.62	74	2	3	2	3	1	1	9	3.8	78	108	1	11	56	138	0.2	133	0	27.4	103.6	100.1	104	66	3	3	132	5.3	36	480	1	13	25
123885	2	67	1	NA	1	2	3	4.9	0.8	16.3	267	32	1	2	1	161	13.19	74	2	3	2	3	1	1	9	3.3	81	100	0.65	12	25	140	0.2	145	3	35.8	113.1	116.3	171	77	3	1	13.9	8.1	48	720	1	14	28
123723	1	25	3	3.75	2	2	3	6.3	1.1	17.5	282	13	2	3	3	101	11.89	74	2	3	2	3	2	4	25	4.6	81	100	0.9	16	138	141	0.8	167	2	24.1	86.3	95.2	126	75	3	3	89.3	4.8	33	360	2	18	27
123325	1	32	3	3.88	3	2	3	5.4	0.9	16.7	351	63	2	3	3	92	10.2	74	2	3	2	3	2	4	26	4.2	48	103	0.94	25	168	140	0.6	142	2	35.2	111.8	121.4	126	88	3	3	52.2	4.9	58	180	2	19	27
122154	1	72	3	5	5	1	1	11.6	1.9	16.4	226	11	2	3	2	112	9.97	74	2	3	2	3	2	4	25	5	71	99	1.03	59	86	142	0.6	135	2	24.9	96.5	100.2	110	58	2	3	992	5.7	45	600	2	22	27
121060	1	31	3	0.41	1	1	1	7	0.9	12.9	227	31	2	3	3	101	3.85	74	2	3	2	3	2	4	12	3.9	80	106	0.88	9	59	146	0.4	138	0	23.8	83.4	94.3	165	104	0	3	87.6	4.8	52	240	2	18	28
120928	1	23	2	1.2	3	2	3	6.7	0.3	4.5	154	21	2	3	3	97	3.7	74	2	3	2	3	1	1	12	4.2	76	104	0.85	12	149	142	0.6	143	0	22.4	75.6	93	107	58	3	3	152	5.2	63	60	1	17	26
121420	1	69	3	2.6	2	1	1	10.1	2.9	28.7	337	19	1	2	1	168	26.58	73	2	3	1	1	1	1	30	3.9	59	100	0.86	29	112	137	0.3	135	1	26.8	106.1	100.7	136	70	1	1	218	7.2	40	600	1	18	19
119807	1	58	3	5	4	1	1	4.4	0.5	11.4	305	25	2	3	3	116	12.74	73	2	3	2	3	2	4	37	4.2	91	103	1.25	33	112	141	1.2	144	2	29.9	103.8	104.3	129	77	1	3	298	5.5	51	240	2	28	31
122268	2	64	2	3.69	2	2	3	3.9	1.1	28.2	368	74	1	2	1	158	11.41	73	2	3	2	3	1	2	11	4	85	100	0.74	17	79	138	0.4	152	2	41.8	100.342	106.992	142	87	3	1	46.6	6.9	55	360	1	10	24
121077	1	30	1	1.19	2	2	3	6.2	1.1	17.7	238	68	2	3	3	104	8.44	73	2	3	2	3	2	4	49	4.3	72	104	0.84	27	225	142	0.8	119	0	30.1	109	106	112	61	3	3	313	5.2	29	240	2	24	26
120405	1	26	3	NA	2	2	3	5.8	0.6	10.3	214	56	2	3	3	107	6.22	73	2	3	2	3	1	1	12	4.6	135	101	0.87	14	158	145	0.8	145	3	19.7	76.1	88.6	142	82	3	3	151	5.4	60	840	0	18	27
120483	2	64	2	4.26	4	1	1	5.8	0.8	13.8	236	34	2	3	3	96	5.04	73	2	3	2	3	1	3	26	4	60	97	0.55	12	63	133	0.3	224	2	22.4	87.4	96.5	123	67	2	3	14.9	5.4	147	120	0	29	26
123103	1	23	3	1.66	5	2	3	7.6	0.8	10.5	368	41	2	3	3	104	2.87	73	2	3	2	3	2	4	77	4.1	91	97	0.76	148	205	136	0.9	152	1	17.7	74	84.2	137	89	3	3	395	5	63	720	2	134	24
121687	2	26	3	2.06	3	2	3	8.1	1.5	18.5	328	17	2	3	3	89	28.01	72	2	3	2	3	2	4	47	4.1	72	99	0.64	52	83	138	0.5	159	1	39	103.9	123.3	113	87	3	3	63.2	5.842	45	330	2	28	26
123521	2	50	3	1.41	3	1	1	4.5	0.7	15.6	374	30	1	2	1	140	19.75	72	2	3	2	3	1	1	15	3.4	82	109	0.54	22	45	143	0.1	153	1	34.8	120.3	115.5	124.78	75.276	0	0	28.8	6.9	50	60	0	12	22
122338	2	34	1	NA	2	1	1	7.6	2	26.3	386	16	1	2	1	160	17.57	72	2	3	2	3	1	1	23	4	66	99	0.62	17	125	137	0.4	129	3	56.4	144	161.8	124.78	75.276	0	0	27	7.8	33	360	1	19	23
120396	2	67	2	0.67	2	1	1	5.7	1.3	22.8	381	29	2	3	3	107	16.78	72	2	3	2	3	2	4	23	4.2	93	101	0.85	16	56	143	0.5	140	0	35.9	112	123.7	131	75	0	3	109	6	57	900	2	21	27
121774	1	72	3	2.19	4	1	1	5.2	0.6	11.5	283	18	1	2	1	125	9.59	72	2	3	2	3	1	3	31	3.7	49	102	1.52	45	74	141	0.3	139	1	31.3	117.7	103.2	124.78	75.276	0	1	158	5.3	41	480	0	25	26
120381	1	62	1	0.83	1	1	1	5.5	0.1	1.8	233	34	2	3	2	110	8.92	72	2	3	2	3	2	4	29	4.4	75	95	0.83	20	111	140	0.5	123	0	29.2	102.6	102.4	125	74	1	3	296	6	39	120	2	24	32
121401	2	35	2	1.79	2	2	3	2.5	0.1	4	274	9	2	3	3	95	8.25	72	2	3	2	3	2	4	10	3.8	71	104	0.6	9	105	141	0.3	144	1	31.8	99.4	110.8	88	61	3	3	16.3	5	54	60	2	13	26
122297	2	59	3	2.3	1	1	1	4.9	0.3	6.1	213	20	2	3	2	95	5.56	72	2	3	2	3	1	3	13	4.3	87	104	0.93	8	73	146	0.3	145	1	26.9	87.1	111.2	123	73	0	3	33.6	5.5	61	240	0	17	28
121920	1	30	3	5	5	2	3	3.3	0.3	9.1	176	132	2	3	3	87	9.09	71	2	3	2	3	1	1	14	4	66	99	0.77	17	65	142	0.4	160	2	24.1	88.5	97.9	112	69	3	3	83.3	4.7	37	90	0	22	28
120063	1	63	1	1.76	1	1	1	3.5	0.5	14.3	280	44	2	3	3	117	6.74	71	2	3	2	3	1	1	8	4	120	104	0.7	17	56	140	0.4	122	1	23.2	89.6	94.9	86	72	1	3	141	6	32	600	1	13	23
123647	2	48	3	4.31	1	2	3	5.2	0.8	15.4	219	47	2	3	3	88	6.68	71	2	3	2	3	2	4	6	3.3	58	107	0.68	10	36	141	0.3	121	2	32.6	100.3	117.3	105	78	3	3	46.5	5.4	37	900	2	9	21
121809	1	22	3	2.45	3	2	3	5	0.7	14	175	69	2	3	3	89	6.21	71	2	3	2	3	2	4	9	4.6	61	99	1.04	16	95	137	0.5	123	1	21.6	73	94.3	125	60	3	3	193	5.4	43	240	2	21	22
122252	1	70	3	2.89	3	2	3	3.8	0.6	15.8	273	27	2	3	3	109	6.17	71	2	3	2	3	2	4	29	4.5	63	100	1.03	15	93	141	0.8	124	1	32.1	108.9	105.6	131	82	3	3	170	5.6	40	240	2	22	26
122335	1	28	3	1.6	3	2	3	6.2	1.4	22.6	218	22	2	3	3	93	5.14	71	2	3	2	3	2	4	12	4.5	71	100	1.03	23	109	140	1	138	1	27.9	92	106.7	111	75	3	3	214	5	57	720	2	21	28
120471	2	67	3	5	1	1	1	5.5	0.5	9.1	260	21	1	2	1	146	4.95	71	2	3	2	3	2	4	8	4.2	67	98	0.71	15	135	141	0.6	139	2	24.7	80.8	101.8	118	69	1	2	269	6.4	56	420	2	13	28
122245	1	54	1	NA	6	1	1	4.4	0.7	15.9	270	32	2	3	3	108	4.57	71	2	3	2	3	1	2	39	4	91	97	1.33	134	262	140	1.8	206	3	19.2	82.3	86.1	124.78	75.276	1	3	369	5.4	121	600	0	42	31
122663	2	24	3	2.43	2	2	3	2.8	0.3	10.7	186	27	2	3	2	99	3.4	71	2	3	2	3	2	4	8	3.8	54	104	0.7	5	58	140	0.4	143	1	23.4	79.8	106.3	111	60	3	3	18.4	5.4	60	120	2	16	26
119880	2	25	3	2.27	3	2	3	6	0.6	10	176	55	2	3	3	81	1.11	71	2	3	2	3	2	4	9	4.3	73	103	0.61	7	82	141	0.5	139	1	18.9	74.5	86	100	63	3	3	38.8	5.4	57	420	2	13	25
123518	1	61	2	3.67	5	1	1	5.3	1.7	32.1	381	25	1	2	1	161	37.75	70	2	3	2	3	1	3	61	4.2	62	95	0.83	69	102	138	0.8	124	2	27.6	103.3	104.6	127	86	1	1	460	7.1	39	300	1	31	28
121590	2	63	3	4.86	6	1	1	14.4	2.9	20.1	315	17	2	3	1	148	30.67	70	2	3	2	3	2	4	45	4.3	67	84	0.57	104	59	129	0.5	141	2	31.9	100.1	105.3	160	91	1	3	142	8.5	51	360	2	46	26
122361	1	31	2	2.32	3	2	3	6.8	0.7	10.3	293	31	2	3	2	94	20.06	70	2	3	2	3	1	1	22	3.6	69	108	0.85	40	86	144	0.4	127	1	48.6	139.5	141.2	111	78	3	3	138	5.3	46	180	0	20	24
121329	2	63	2	1.67	2	1	1	8.8	0.5	5.7	190	21	2	3	3	115	11.37	70	2	3	1	2	1	1	37	3.4	201	102	0.88	106	31	141	0.3	131	1	18.6	75.9	87.8	144	98	1	3	133	5.6	45	420	1	49	26
123015	2	25	3	4.08	3	2	3	4.2	0.3	7.1	138	82	2	3	3	100	10.92	70	2	3	2	3	2	4	10	4.3	47	101	0.65	8	86	140	0.4	138	2	21.1	81.2	94.8	103	65	3	3	15.2	5.2	56	600	2	14	24
121708	2	65	1	1	1	1	1	6	0.8	13.3	305	13	1	2	1	155	8.94	70	2	3	2	3	2	4	53	4.8	72	97	0.5	22	155	139	0.4	135	0	29.6	104	102.8	136	68	2	1	37.3	6.9	37	9999	2	37	26
120836	1	72	3	1.78	1	2	3	5.3	1.1	20.8	241	50	2	3	3	110	8.05	70	2	3	2	3	2	4	25	4.1	63	101	1.05	18	111	139	0.7	139	1	24.1	99.2	95.9	117	57	3	3	83.6	5.8	48	240	2	31	26
120291	2	37	3	2.99	4	2	3	4.9	0.9	18.4	252	41	2	3	3	99	4.89	70	2	3	2	3	2	4	9	3.9	44	105	0.76	9	87	142	0.5	144	1	24.6	88.5	103.5	103	76	3	3	10.9	5.1	64	360	2	18	27
121623	1	63	2	NA	2	2	3	11.6	0.9	7.8	333	25	1	1	1	174	22.9	69	2	3	2	3	2	4	51	3.8	68	103	1.62	207	129	142	0.6	126	3	32.5	112	101.3	151	84	3	2	1070	7.3	36	120	2	65	23
120535	2	70	3	NA	6	2	3	4.2	0.8	19	242	29	2	3	3	93	6.4	69	2	3	2	3	2	4	28	4	86	102	0.92	13	84	142	0.6	162	3	34.2	94.5	117.5	137	65	3	3	45.9	5.8	82	480	2	37	27
123962	2	24	3	3.31	5	2	3	4	0.5	12.5	246	28	2	3	3	84	3.23	69	2	3	2	3	2	4	16	4.2	67	98	0.68	70	184	135	1.1	159	1	25.6	91.8	109.2	128	89	3	3	88.1	4.6	77	300	2	22	23
124557	1	60	2	0.45	1	1	1	6.1	0.9	14.8	205	49	3	3	2	88	1.88	69	2	3	2	3	2	4	19	3.6	58	107	1.05	10	78	144	0.4	150	0	19.2	69.6	85.4	134	82	1	3	84.3	5.8	70	480	2	17	26
124228	2	68	3	5	2	1	1	6.4	2.9	45.3	323	36	1	2	1	71	17.2	68	2	3	2	3	1	3	17	3.4	78	106	0.92	32	42	144	0.2	145	2	42.4	127	142	159	74	1	1	16.6	7.9	57	300	1	15	23
120416	1	72	3	5	5	1	1	4	0.6	15	112	40	1	2	1	130	13.24	68	2	3	2	3	1	3	15	4.6	74	97	0.93	44	108	139	0.6	137	2	25.6	97.9	103.5	139	67	1	1	148	6.4	53	480	0	20	30
119951	1	75	1	5	2	1	1	2.8	0.3	10.7	231	29	1	2	1	121	11.21	68	2	3	2	3	1	3	18	4.4	100	100	1.82	27	88	138	0.4	127	2	27.6	102.1	98.5	133	77	2	2	78	6.1	41	540	1	17	24
124712	2	31	3	4.17	6	2	3	3.8	0.2	5.3	119	37	2	3	3	91	9.8	68	2	3	2	3	2	4	23	4.1	83	102	0.64	20	73	139	0.6	136	2	20.6	81	88.2	124.78	75.276	3	3	31.2	5.1	58	180	2	22	26
124199	1	80	2	2.75	1	1	1	2.9	0.3	10.3	245	36	2	3	3	109	9.47	68	2	3	2	3	2	4	12	4.5	77	102	1.05	22	129	140	0.7	131	1	28.4	102.6	109.5	112	62	1	3	106	5.7	45	240	2	20	25
121647	2	63	3	1.35	6	2	3	5	0.6	12	222	52	2	3	3	104	8.32	68	2	3	2	3	2	4	19	3.7	76	103	0.9	19	65	140	0.5	149	1	24.3	87.1	100.6	125	69	3	3	51.1	5.9	64	120	2	28	27
122886	1	31	3	2.89	4	2	3	4	0.9	22.5	230	73	2	3	3	108	8.18	68	2	3	2	3	1	1	15	4.1	61	104	1	11	61	144	0.2	136	1	31.2	99.7	103.6	128	66	3	3	106	5.7	59	180	1	14	30
122233	2	20	2	0.58	3	2	3	3.6	0.6	16.7	100	23	2	3	3	94	6.73	68	2	3	2	3	2	4	16	4.2	49	98	0.59	13	173	136	0.5	143	0	20.1	70.5	83.5	100	64	3	3	28.2	5.3	61	360	2	19	25
120688	1	54	2	1.17	1	1	1	6	1.2	20	144	18	1	1	2	165	3.14	68	2	3	2	3	1	3	15	4.1	108	88	7.49	43	63	135	0.4	145	0	22.3	85.3	89	153	70	1	1	887	5.8	61	300	0	14	28
121682	1	76	3	5	1	1	1	7.1	1	14.1	357	16	2	3	3	112	31.66	67	2	3	2	3	2	4	21	3.8	60	101	0.96	16	113	142	0.4	136	2	35.8	113.1	113.3	140	83	2	3	73.6	5.9	54	360	2	22	29
120727	2	29	2	0.8	2	1	1	8.9	1.7	19.1	284	23	3	3	2	106	21.2	67	2	3	2	3	1	1	18	3.1	66	103	0.61	23	15	142	0.1	114	0	42.4	124.4	130.8	99	53	0	3	8.44	5.1	32	60	0	19	27
121872	1	67	3	5	4	1	1	6.6	1.4	21.2	329	27	1	2	1	211	20.27	67	2	3	2	3	1	3	31	4	95	102	0.96	29	95	145	0.5	136	2	31.1	113.1	106.5	155	95	1	2	167	7.1	29	240	0	23	26
120420	1	54	3	5	3	2	3	4.2	1.1	26.2	232	37	2	3	2	113	16.86	67	2	3	2	3	1	3	28	4.1	61	104	0.8	18	79	138	0.3	120	2	26.9	96.5	102.5	116	79	3	3	69.1	5.8	43	180	1	24	23
123847	2	29	3	2.89	2	2	3	7.5	2.2	29.3	359	31	2	3	3	86	16.15	67	2	3	2	3	1	1	11	3.6	64	105	0.89	19	38	142	0.2	122	1	44.2	118.8	129.2	106	68	3	3	26.1	5.7	31	480	1	12	27
121767	2	68	1	0.36	6	1	1	9.7	3.7	38.1	388	35	2	3	2	99	14.63	67	2	3	2	3	1	3	13	3.5	117	107	1.27	24	66	143	0.3	128	0	54	133.1	156.8	136	82	2	3	68	5.6	42	300	1	15	22
120909	2	67	1	4.07	6	2	3	5.2	0.4	7.7	233	21	2	3	3	131	13.99	67	2	3	2	3	2	4	37	3.8	79	99	0.57	38	149	139	0.6	133	2	21.7	85.4	87	124.78	75.276	3	3	350	6.2	42	120	2	35	27
120432	1	55	3	3.31	3	2	3	5.8	0.8	13.8	235	19	2	3	3	110	13.25	67	2	3	2	3	2	4	28	4.3	99	102	1.07	16	77	142	0.3	135	1	26.5	93.5	96.9	107	69	3	3	579	5.2	36	180	2	21	21
122665	2	61	3	NA	2	1	1	5.3	0.3	5.7	277	48	1	2	1	129	12.84	67	2	3	2	3	1	2	18	3.6	89	100	0.69	78	72	142	1.2	166	3	34.6	118.3	117	139	68	1	1	186	5.9	79	420	1	28	25
120652	2	60	3	0.59	1	1	1	5	0.5	10	301	37	3	3	2	105	9.18	67	2	3	2	3	2	4	122	4.1	104	103	0.74	300	91	143	0.8	127	0	28.1	101.3	102.7	134	72	1	3	250	6.1	46	360	2	53	29
124015	1	54	3	NA	2	2	3	3.7	0.5	13.5	272	28	2	3	3	111	5.06	67	2	3	2	3	2	4	18	4.3	75	97	0.99	14	92	138	0.9	139	3	24.6	98	101.1	102	65	3	3	314	5.9	50	360	2	21	27
123453	1	29	2	NA	4	2	3	4	0.4	10	210	49	2	3	3	88	4.93	67	2	3	2	3	2	4	23	4.3	60	101	1.06	20	145	141	0.7	140	3	23.4	86.6	98.8	124.78	75.276	3	3	260	4.7	69	120	2	18	30
122656	1	20	2	1.07	2	2	3	5.5	1	18.2	153	40	2	3	3	98	3.52	67	2	3	2	3	1	1	23	3.9	90	104	0.9	35	76	142	0.3	119	0	21.3	75.2	94.5	109	66	3	3	258	5.6	41	240	0	27	23
123989	2	20	2	1.49	4	2	3	4.3	0.6	14	163	46	2	3	3	89	3.45	67	2	3	2	3	2	4	12	4.3	71	101	0.51	14	45	140	0.3	177	1	21.1	67.7	91.4	115	66	3	3	52.4	5.1	92	240	2	16	26
123343	1	23	3	0.71	2	1	1	5.3	0.5	9.4	195	47	2	3	3	111	12.31	66	2	3	2	3	1	1	18	4.5	105	103	0.81	13	56	145	0.5	120	0	28.9	97.5	112.2	133	82	0	3	121	5.5	44	480	0	16	26
121489	1	80	3	3.55	2	1	1	6	0.4	6.7	330	15	1	2	2	125	7.25	66	2	3	2	3	1	3	14	4	52	104	0.84	19	79	142	0.7	127	2	36.1	121.9	113	97	50	2	2	100	6.5	40	240	1	13	24
123674	1	59	1	1.77	3	1	1	5.8	0.6	10.3	281	18	2	3	3	98	7.19	66	2	3	2	3	2	4	18	4.5	76	100	0.98	18	57	140	0.4	118	1	37.6	124.4	119.3	132	87	1	3	103	6.4	38	240	2	21	25
121348	2	49	3	3.77	2	1	1	6.5	0.8	12.3	249	43	1	1	2	209	6.8	66	2	3	1	1	2	4	12	3.7	189	105	1.29	11	107	140	0.2	147	2	37.3	112.6	131	124	78	0	0	38.4	7.9	64	360	2	15	22
123129	2	67	2	1.81	2	2	3	6.5	0.4	6.2	218	14	2	3	3	103	5.51	66	2	3	2	3	1	1	12	3.6	76	105	0.59	61	192	142	0.3	157	1	20.3	76.1	85.3	132	82	3	3	70.7	6.1	86	180	1	20	28
120110	2	50	3	1.66	6	2	3	2.7	0.2	7.4	224	39	1	2	2	114	4.98	66	2	3	2	3	2	4	15	4.2	70	92	0.54	20	31	132	0.2	160	1	24	88.5	96.8	124.78	75.276	3	1	58.6	4.4	80	180	2	15	28
123587	2	43	1	0.71	2	2	3	5.3	0.4	7.5	132	51	2	3	3	87	3.22	66	2	3	1	2	1	1	17	3.9	69	102	1.06	13	165	137	1	133	0	18.9	72.5	87.9	116	72	3	3	61.4	4.9	49	600	0	22	21
119980	1	22	2	5	3	2	3	4.5	0.5	11.1	223	89	2	3	3	92	15.91	65	2	3	2	3	2	4	118	4	87	98	1.01	33	65	137	0.2	123	2	24	84.5	94.2	119	70	3	3	145	5.3	32	720	2	64	27
122373	2	39	1	NA	5	2	3	4.3	0.6	14	197	53	2	3	3	99	8.61	65	2	3	2	3	1	1	19	3.7	67	98	0.95	39	238	136	0.7	203	3	22.3	78	93.1	140	105	3	3	86.5	5.2	129	180	0	29	22
124434	1	23	3	2.96	2	2	3	4.6	0.2	4.3	217	40	2	3	3	98	8.23	65	2	3	2	3	1	1	13	4.7	63	103	0.95	11	129	143	0.7	130	1	20.8	80	93.9	111	53	3	3	174	5.1	54	120	0	15	27
122442	2	62	3	5	2	2	3	5.4	0.6	11.1	261	63	2	3	3	92	5.3	65	2	3	2	3	1	3	10	4.3	39	104	0.67	10	29	144	0.1	166	2	21.7	76.7	88.1	120	68	3	3	5.13	5.5	93	360	1	19	26
120882	1	24	1	5	3	2	3	4.4	1	22.7	184	14	2	3	3	82	5.15	65	2	3	2	3	1	3	46	4.5	77	99	0.92	13	50	143	0.4	124	2	23.8	78	95.1	124.78	75.276	3	3	216	5.2	29	600	0	36	29
123795	2	71	2	NA	1	1	1	6.1	0.6	9.8	300	66	2	3	3	115	8.85	64	2	3	2	3	2	4	21	4.1	41	103	0.73	14	101	141	0.6	136	3	30.5	100	104.8	125	70	2	3	179	5.6	60	240	2	23	30
124769	2	28	3	3.69	2	2	3	2.4	0.4	16.7	220	42	2	3	3	115	8	64	2	3	2	3	2	4	12	4.1	40	102	0.7	14	72	138	0.2	129	2	24.5	79.7	90.8	84	57	3	3	66.2	5.3	54	300	2	19	23
122078	2	77	3	1.76	6	1	1	4.4	0.4	9.1	255	49	2	3	2	106	7.84	64	2	3	2	3	2	4	14	4.1	82	102	0.63	20	49	143	0.3	136	1	24.6	94.4	95.5	125	62	0	3	19.4	5.4	43	60	2	19	27
124119	1	71	1	2.1	5	2	3	5.5	0.6	10.9	155	80	2	3	3	119	2.84	64	2	3	2	3	1	1	11	3.6	93	98	1.25	26	113	138	0.5	142	1	18.1	73.8	85.2	123	73	3	3	439	5.6	70	180	0	23	27
124240	1	75	3	4.28	2	2	3	7	0.8	11.4	167	45	2	3	2	85	0.71	64	2	3	2	3	1	3	22	4.5	64	104	1.81	26	85	142	0.6	142	2	25.2	94	97.7	155	88	3	3	184	5.8	70	240	1	26	24
123515	1	72	3	1.81	1	2	3	6	1.3	21.7	247	31	1	2	1	111	5.33	63	2	3	2	3	1	1	17	5.4	90	103	0.9	20	91	146	0.4	130	1	20.6	86.6	89.4	136	56	3	1	85.2	6.7	44	600	1	17	29
120101	1	21	2	3.08	2	2	3	6	1.1	18.3	221	51	2	3	3	86	3.99	63	2	3	2	3	2	4	19	4.2	52	104	1.18	16	57	144	0.2	131	1	22.4	76.7	97.6	115	73	3	3	96.9	5.4	52	300	2	20	24
124505	2	47	1	NA	6	1	1	6	1.3	21.7	225	32	2	3	3	57	3.51	63	2	3	2	3	2	4	15	4.3	66	104	1.12	9	114	145	1.1	186	3	29.735	100.342	106.992	124.78	75.276	0	3	91.6	5.2	112	60	2	21	27
121721	2	57	3	5	4	1	1	3.3	0.2	6.1	234	22	1	1	2	350	38.9	62	2	3	2	3	1	3	28	3.6	135	103	0.69	26	70	134	0.4	160	2	25.7	99.7	103.8	116	85	1	1	112	9.5	73	180	1	28	22
121067	1	60	3	5	2	2	3	8.5	1.8	21.2	400	7	2	3	2	126	32.03	62	2	3	2	3	2	4	46	3.7	102	102	0.97	43	110	139	0.6	115	2	35.2	123	114.1	106	68	3	3	213	5.9	33	480	2	27	24
124097	1	20	2	5	2	2	3	5.8	1	17.2	341	32	3	3	2	110	19.92	62	2	3	2	3	1	3	28	4	70	104	0.81	24	117	148	0.5	123	2	29.9	109.8	110.5	114	80	3	3	131	4.9	49	600	0	28	27
124153	2	23	3	4.98	2	2	3	5	0.6	12	227	60	2	3	3	96	12.28	62	2	3	2	3	2	4	9	4.2	58	102	0.77	19	115	142	0.5	134	2	24.9	81.5	100.4	107	70	3	3	75.8	4.9	59	120	2	15	26
122906	2	26	2	1.5	3	2	3	5	0.7	14	284	27	2	3	3	106	11.26	62	2	3	2	3	2	4	10	3.7	81	102	0.71	8	16	140	0.2	121	1	33.4	103.5	114.4	101	64	3	3	7.64	5.7	47	360	2	14	23
123534	2	25	3	NA	1	2	3	4.7	0.7	14.9	189	40	2	3	3	96	9.29	62	2	3	2	3	2	4	11	4.1	41	100	0.79	7	86	139	0.6	167	3	19.6	72.5	88	100	62	3	3	19.5	5.4	88	480	2	17	25
124111	1	26	2	NA	6	2	3	5.4	0.7	13	182	84	2	3	3	77	4.42	62	2	3	2	3	2	4	10	4.7	59	100	0.88	24	79	140	1.8	115	3	18.4	69.3	82.8	116	71	3	3	125	5.842	38	60	2	17	26
124148	2	60	1	3.04	3	2	3	4.2	0.2	4.8	372	22	2	3	3	104	57.6	61	2	3	2	3	2	4	53	4.1	74	105	0.67	38	76	144	0.3	122	1	35.9	113.2	118	122	78	3	3	372	5.2	45	120	2	36	24
123488	1	66	3	2.96	2	1	1	15.2	1.3	8.6	398	49	1	2	1	108	18.67	61	2	3	2	3	2	4	14	4	109	102	1.1	18	92	143	1.2	122	1	35.9	120.8	110.7	151	89	1	1	120	5.9	43	360	2	19	28
123172	1	55	2	1.55	1	1	1	6.4	0.8	12.5	318	66	1	2	1	175	14.84	61	2	3	2	3	1	3	27	4.4	81	96	0.8	24	70	134	0.7	129	1	35.9	129.2	115	142	84	1	1	500	7.7	34	480	0	21	25
120145	1	31	2	NA	2	2	3	6.4	0.5	7.8	252	45	2	3	3	105	8.88	61	2	3	2	3	1	3	17	4.1	39	105	1.16	15	90	142	0.5	120	3	31.8	91.2	105.9	118	59	3	3	179	5.7	53	180	0	17	26
122012	1	29	3	5	4	2	3	5.4	0.8	14.8	220	32	2	3	3	94	2.76	61	2	3	2	3	2	4	51	3.4	54	106	1.15	14	59	147	0.6	110	2	27.8	94.4	109.3	125	70	3	3	217	5.4	29	240	2	52	31
121454	2	80	1	2.9	4	1	1	7.8	0.7	9	340	13	1	1	1	232	39.82	60	2	3	2	3	1	3	26	4.3	16	97	1.01	16	62	138	0.2	123	1	26.3	98.9	95.3	143	60	0	2	40.2	8.1	37	600	0	26	24
124086	1	23	3	5	3	1	2	4.3	0.2	4.7	381	27	2	3	3	91	34.34	60	2	3	2	3	2	4	27	4.2	75	106	0.85	27	103	143	0.5	152	2	46	129.3	133	108	77	0	3	179	4.6	31	360	2	19	21
120190	1	80	2	2.99	1	1	1	6.5	1	15.4	331	31	1	1	1	259	19.2	60	2	3	2	3	1	3	14	3.6	189	100	1	13	24	140	0.2	118	1	31.4	107.2	103.8	155	66	1	2	20.3	7.4	39	360	0	12	28
122128	2	37	3	0.91	1	2	3	6.5	0.6	9.2	195	40	2	3	3	95	6.75	60	2	3	2	3	2	4	11	3.9	44	104	0.78	10	15	141	0.3	152	0	22.6	76.1	97.5	106	60	3	3	9.04	5.6	85	360	2	14	23
123498	1	27	2	NA	5	2	3	7.4	0.4	5.4	253	28	2	3	3	95	2.84	60	2	3	2	3	1	1	7	4.6	53	101	0.69	22	89	143	0.3	132	3	22.2	82.9	93.7	120	66	3	3	96.4	5	64	300	0	14	27
124553	1	76	2	NA	6	1	1	9.1	2.3	25.3	257	7	2	3	3	97	15.54	59	2	3	1	1	2	4	25	3.2	71	93	0.93	34	99	130	0.6	142	3	28	102.4	97.6	135	71	2	3	112	5.7	66	360	2	24	21
123496	2	73	3	3.65	2	1	1	11	0.9	8.2	164	19	1	2	1	120	14.18	59	2	3	2	3	2	4	24	4.1	95	117	1.26	66	77	148	0.5	123	2	23.2	93.4	93.1	140	59	2	2	122	6.5	37	240	2	30	17
123273	2	20	3	1.14	2	2	3	5.6	1.3	23.2	252	29	2	3	3	90	8.15	59	2	3	2	3	2	4	8	3.3	63	105	0.63	16	76	142	0.1	112	0	32	102.4	110.5	125	73	3	3	40.4	5.3	41	600	2	10	27
123309	1	80	1	NA	6	1	1	5.5	2	36.4	169	50	2	3	3	94	6	59	2	3	2	3	1	3	12	3.7	68	104	1.85	17	73	144	0.7	123	3	22.4	100.342	106.992	124.78	75.276	1	3	346	5.7	54	360	1	14	25
123099	2	34	1	5	2	2	3	5.2	0.6	11.5	199	65	2	3	3	101	3.52	59	2	3	2	3	1	3	11	4.1	57	104	0.82	12	48	143	0.5	128	2	21.8	73.3	92.2	97	61	3	3	33.1	5.1	62	120	1	14	26
123053	2	46	3	1.43	4	2	3	3.5	0.4	11.4	275	40	2	3	3	91	3.37	59	2	3	2	3	1	1	28	3.6	85	98	0.58	212	201	139	0.6	257	1	21.4	88	89.1	107	80	3	3	96.3	4.9	178	20	1	45	24
124508	1	59	2	NA	4	1	1	13.3	3.3	24.8	260	105	1	1	2	144	170.96	58	2	3	2	3	1	3	35	3.7	239	105	0.79	577	96	140	0.7	121	3	29	106.6	107	124.78	75.276	0	0	686	8.6	45	180	1	30	24
122153	1	63	3	5	3	1	1	4.1	0.5	12.2	333	66	2	3	3	130	13.26	58	1	2	2	3	2	4	31	4.3	44	102	1.21	19	78	146	0.8	110	2	36.4	128.9	127.6	111	69	1	3	396	5.4	36	600	2	24	30
120018	2	30	3	NA	1	1	1	3.5	0.8	22.9	230	44	2	3	3	90	7.11	58	2	3	2	3	2	4	9	3.6	65	104	0.6	15	50	141	0.4	137	3	42.2	130.2	131.4	121	79	0	3	14.7	5.6	67	360	2	9	24
120089	1	69	3	1.21	2	1	1	4.6	0.4	8.7	304	47	1	2	1	134	5.66	58	2	3	2	3	2	4	17	4.4	44	98	0.99	14	81	141	0.5	125	0	28.6	95.6	95.5	115	61	0	1	168	6.5	62	300	2	17	27
123073	1	52	1	0.35	6	1	1	9.1	0.7	7.7	363	48	2	3	3	83	5.14	58	2	3	2	3	2	4	9	3.8	83	97	11.46	13	74	142	0.4	123	0	35.1	104.6	105.4	124.78	75.276	0	3	1030	5	42	180	2	11	25
121711	2	38	3	2.72	2	2	3	3.8	0.4	10.5	219	53	2	3	3	97	6.8	57	2	3	2	3	1	1	9	4.2	66	104	0.61	9	129	140	0.8	152	1	23	83.3	98.8	103	75	3	3	104	4.9	84	120	0	14	23
124539	1	69	3	0.39	5	2	3	3.8	0.4	10.5	232	59	2	3	3	95	1.97	57	2	3	2	3	1	3	22	4.2	66	102	0.96	35	117	144	0.6	147	0	24.1	92.2	96.1	134	80	3	3	124	4.9	59	720	0	21	22
119968	1	70	1	2.03	1	1	1	4.9	1	20.4	374	17	1	2	1	132	7.98	56	2	3	2	3	1	3	12	3.8	133	99	1.39	22	68	138	0.6	119	1	43.2	135.5	132.7	140	86	2	2	240	7.1	43	720	0	13	25
122848	1	73	1	1.3	6	1	1	9.7	1.6	16.5	355	20	1	2	1	171	20.56	55	2	3	2	3	1	3	39	3.9	53	100	1.42	96	109	141	0.6	124	0	31.2	113	99.7	128	68	0	2	308	9.6	44	90	0	35	26
120819	2	31	3	0.41	2	2	3	5.7	0.3	5.3	212	26	2	3	3	95	5.9	55	2	3	2	3	2	4	18	4.3	64	103	0.57	12	77	143	0.4	129	0	21.6	75	97	105	56	3	3	16.7	5.4	69	480	2	30	25
123116	1	79	1	NA	1	1	1	6.2	0.3	4.8	247	27	3	3	1	130	15.19	54	2	3	1	2	1	3	18	4.4	37	102	0.8	13	119	143	0.5	132	3	27.3	97.5	104.2	128	68	0	3	90.5	6.7	49	480	1	15	28
120671	2	57	3	0.2	2	1	1	6.3	0.7	11.1	179	21	2	3	3	95	14.56	54	2	3	2	3	1	3	14	3.5	82	102	0.85	24	50	140	0.3	123	0	27.8	94.4	107.4	135	92	1	3	157	5.2	55	300	0	24	26
124413	1	36	3	5	3	2	3	6.3	0.9	14.3	268	34	2	3	3	100	7.7	54	2	3	2	3	2	4	18	3.4	55	102	1.26	10	129	141	0.5	108	2	28.7	100.8	108.6	115	61	3	3	70.2	5.1	44	480	2	21.5	28
124196	2	75	3	5	5	1	1	3.7	0.5	13.5	263	26	2	3	3	122	5.13	54	2	3	2	3	1	3	43	4.1	93	101	0.81	82	135	140	1	145	2	20.5	81.6	94.8	125	67	0	3	334	5.4	74	300	1	42	26
123260	2	39	3	0.4	2	2	3	6.4	1.2	18.7	295	37	2	3	2	125	6.6	53	2	3	2	3	1	1	12	3.7	78	103	0.63	19	62	140	0.2	103	0	36.2	102.5	124.2	90	62	3	3	64.7	6.4	40	240	1	13	24
122747	1	64	3	0.8	3	1	1	6.9	0.6	8.7	177	64	2	3	3	93	5.78	53	2	3	1	2	1	3	25	3.8	125	102	0.81	143	43	141	0.4	105	0	29.7	105.2	103	148	91	2	3	70	5.1	34	180	0	46	26
122634	2	30	3	1.43	3	2	3	4	0.3	7.5	196	47	2	3	3	94	2.24	53	2	3	2	3	2	4	8	4	61	100	0.64	12	85	137	0.3	126	1	21.8	76.9	98.3	103	64	3	3	35.5	5.5	61	120	2	14	26
123827	1	78	1	1.69	2	1	1	9	1	11.1	271	36	1	1	1	295	54.75	52	2	3	3	3	1	3	23	3.5	134	102	1.56	27	84	140	0.2	118	1	32.1	118.5	111.6	139	58	2	1	94.4	9.3	47	420	0	38	24
123002	1	62	3	1.74	3	2	3	12	3.1	25.8	346	22	1	2	1	239	53.07	52	2	3	2	3	1	3	34	4.7	89	99	1.05	54	112	137	0.2	130	1	37.4	128	116.2	106	65	3	1	56.2	7.3	22	600	0	18	24
123461	1	80	3	NA	3	2	3	11.3	0.9	8	338	17	2	3	3	121	16.82	52	2	3	2	3	1	3	36	4.7	48	103	0.93	17	136	141	1.3	107	3	34.4	120.2	117.9	128	67	3	3	336	6	37	360	0	28	28
121589	1	80	1	1	1	1	1	4	1.1	27.5	100	21	1	1	2	144	4.79	52	2	3	2	3	1	3	11	4	90	99	1.26	14	48	139	0.4	129	0	37.6	117.7	133	103	53	1	2	47.8	7.4	66	600	0	19	26
123490	1	80	1	1.36	1	2	3	4.8	0.9	18.8	229	68	3	3	1	123	4.45	52	2	3	2	3	1	3	28	3.8	124	104	0.77	64	139	144	0.6	113	1	32.2	113	106.5	140	68	3	3	126	6	42	600	1	20	28
119915	1	25	3	1.28	1	2	3	4.9	0.4	8.2	193	69	2	3	3	82	3.5	52	2	3	2	3	2	4	10	4.5	72	103	0.83	13	75	143	0.3	103	0	19	72	84.1	108	60	3	3	38.8	5.7	42	360	2	16	28
123155	1	80	3	2.43	6	2	3	4.2	0.3	7.1	314	18	1	2	1	133	12.94	51	2	3	2	3	2	4	12	4.1	65	104	1.12	18	56	143	0.5	128	1	28.1	107.2	104.4	162	89	3	2	56.2	6.8	53	240	2	11	22
123011	1	80	3	5	1	1	1	4.2	0.6	14.3	271	20	2	3	3	96	8.22	51	2	3	2	3	1	3	21	4	104	101	1.21	9	137	141	0.9	114	2	28.1	105.2	107	150	68	2	3	483	4.4	55	120	1	24	27
124580	2	80	2	4.27	1	1	1	8.7	0.7	8	203	27	2	3	3	96	7.74	51	2	3	2	3	2	4	10	3.7	251	99	2.33	32	166	142	0.2	142	2	23	91	97	177	54	2	3	1620	5	74	480	2	16	28
123639	1	65	3	4.05	4	1	1	8.9	1.1	12.4	254	26	1	1	1	206	5.69	51	2	3	1	1	2	4	19	4	69	102	1.11	24	123	143	0.5	116	2	37.8	125.3	127.6	150	79	1	1	246	9.2	54	480	2	25	28
122265	2	22	2	2.01	2	2	3	3.1	0.7	22.6	286	40	2	3	3	94	9.28	50	2	3	2	3	1	2	18	3.8	51	103	0.63	11	40	142	0.3	109	1	32.8	110.4	122.7	91	61	3	3	13.3	5.5	51	180	1	15	24
121534	2	38	3	0.62	2	2	3	4.6	1	21.7	181	101	2	3	3	98	4.11	50	2	3	2	3	2	4	20	3.8	49	99	1.22	14	101	136	0.5	135	0	26.5	82.7	97.4	118	79	3	3	42.6	5.4	78	300	2	21	27
123560	1	64	1	1.08	3	1	1	7.3	1.1	15.1	165	40	1	1	1	118	2.16	50	2	3	1	1	1	3	9	3.7	71	103	5.29	17	67	144	0.3	117	0	29.735	100.342	106.992	174	74	1	1	507	5.7	54	720	1	13	28
120435	1	59	3	0.99	5	2	3	4.6	1.3	28.3	231	34	2	3	3	69	0.71	50	2	3	2	3	1	1	13	2.1	125	97	0.55	184	82	132	0.3	120	0	15.7	72.3	77	137	89	3	3	160	5.1	60	120	0	40	23
124598	2	65	1	NA	1	2	3	3.2	0.2	6.3	378	41	2	3	3	96	21.9	48	2	3	2	3	1	3	25	3.7	71	102	0.69	23	96	141	0.7	100	3	44.6	100.342	106.992	132	88	3	3	47.7	5.3	35	420	1	30	27
122434	2	74	2	5	3	1	1	11.8	1.3	11	345	29	1	2	1	149	28.3	47	2	3	2	3	1	3	48	3.8	137	105	0.8	28	64	141	0.3	117	2	35.4	115.1	117.1	141	64	1	2	162	8.5	45	480	1	37	24
121887	1	66	3	3.07	3	1	1	6	0.6	10	197	99	2	3	3	102	3.44	47	2	3	2	3	1	1	25	3.5	139	102	1.11	36	43	139	0.3	100	1	19.9	77.7	88.4	108	61	2	3	104	6.7	39	180	1	33	26
124569	2	24	3	1.77	3	2	3	7.2	1	13.9	230	45	2	3	3	82	6.5	46	2	3	2	3	1	1	12	4.2	38	105	0.81	9	145	144	0.5	104	1	23.5	78.1	86.9	92	51	3	3	77.9	5.5	49	480	0	22	26
124519	2	72	3	5	1	1	1	5.9	0.5	8.5	238	55	1	1	1	111	35.54	45	2	3	2	3	2	4	17	3.9	95	103	0.72	27	42	140	0.1	148	2	25.2	88.8	101.3	151	74	0	0	35.1	6.5	77	300	2	18	23
119810	2	20	2	1	2	2	3	5.6	0.9	16.1	199	36	2	3	3	94	13.71	45	2	3	2	3	1	1	25	4.1	63	103	0.65	13	136	141	0.5	108	0	26.3	89.3	100.2	94	60	3	3	22.3	5.6	49	300	0	21	25
122951	1	25	3	5	2	2	3	4.3	0.3	7	192	25	2	3	3	87	2.68	45	2	3	2	3	1	3	13	4.7	48	104	0.79	14	84	142	3.8	107	2	19.6	74.8	88	102	65	3	3	252	4.6	50	720	1	15	24
124524	2	31	1	2.43	2	2	3	4	0.8	20	197	62	2	3	3	93	3.05	44	2	3	2	3	1	1	7	4.3	45	102	0.8	21	56	139	0.5	114	1	15.7	63.2	80	96	67	3	3	28.4	4.9	57	540	1	16	27
119982	1	32	3	NA	5	2	3	6.3	0.5	7.9	162	10	2	3	3	100	2.98	44	2	3	2	3	1	1	16	3.9	105	101	0.99	19	119	144	0.3	137	3	25.4	81.8	95.6	124.78	75.276	3	3	218	6.1	81	300	0	18	30
122660	2	65	2	0.99	6	1	1	3.7	0.4	10.8	286	24	2	3	2	106	20.55	43	2	3	2	3	2	4	19	4.2	92	106	1.12	36	79	145	0.5	119	0	25.9	97.8	99.8	119	80	1	3	57.5	6.1	60	240	2	25	24
119876	1	60	1	1.36	3	1	1	4.9	0.3	6.1	258	33	1	2	1	125	5.45	42	2	3	2	3	2	4	26	4.2	56	106	0.84	11	41	146	0.4	104	1	23.3	87.2	91.1	117	77	1	2	9.25	7	46	240	2	20	25
121465	1	71	3	2.52	4	1	1	4.3	0.3	7	275	35	2	3	2	121	13	41	2	3	2	3	1	3	20	4	69	104	0.99	32	82	142	0.5	103	1	39.1	128.6	127.7	155	84	1	3	198	5.6	41	480	1	21	25
120249	1	35	2	NA	3	2	3	4.4	0.6	13.6	262	53	2	3	3	115	11.16	41	2	3	1	2	1	1	96	4.1	70	102	0.93	26	87	139	0.4	91	3	24.3	93.6	96	102	51	3	3	125	5.5	39	120	1	65	27
123302	1	69	3	1.54	1	1	1	4.5	0.4	8.9	221	63	1	2	1	121	10.53	41	2	3	2	3	1	3	24	4.3	59	94	0.65	20	65	135	0.5	99	1	25.6	90	88.9	112	62	2	1	188	6.1	44	60	0	22	27
123033	2	60	2	1.36	1	1	1	5.2	0.4	7.7	242	25	1	2	1	114	13.17	40	2	3	1	1	2	4	29	4.7	36	102	0.54	19	104	145	0.5	118	1	24.5	91	99	136	77	0	1	206	6	61	240	2	29	27
122974	1	71	2	2.73	1	2	3	10.7	0.7	6.5	342	24	1	1	1	162	28.24	39	2	3	2	3	1	3	25	4.1	89	100	1.17	22	44	140	0.5	104	1	34	116.8	109	101	60	3	1	125	8	51	120	0	18	25
123298	1	68	1	0.58	1	1	1	7.1	1	14.1	379	26	1	1	1	166	25.78	39	2	3	2	3	1	3	19	3.8	88	101	0.69	14	63	142	0.3	93	0	37.2	122.7	117.4	124.78	75.276	1	1	46	8	36	120	0	17	27
124106	2	40	2	NA	6	2	3	3.8	0.7	18.4	221	62	2	3	3	90	7.71	34	2	3	2	3	2	4	10	4	30	106	0.78	12	86	141	0.2	108	3	25.9	86	98.4	135	83	3	3	67.9	5.4	64	480	2	15	25
121854	2	28	3	1.36	6	2	3	4.8	0.4	8.3	307	18	2	3	3	92	51.61	33	2	3	2	3	2	4	10	3.9	89	101	0.58	13	52	141	0.4	121	1	28.2	102.6	97.6	124.78	75.276	3	3	12.3	4.9	23	180	2	12	25
122134	2	80	3	NA	2	2	3	5.8	0.9	15.5	331	9	1	2	1	159	7.15	32	2	3	2	3	1	3	9	3.4	49	102	0.87	10	82	145	0.5	121	3	29.2	95.7	109.5	128	80	3	1	73.9	6	79	300	1	17	26
123899	2	54	2	0.95	1	1	1	3.9	0.3	7.7	249	59	1	1	1	124	111.38	30	2	3	2	3	1	3	12	4.1	49	101	0.95	16	70	138	0.1	145	0	25.2	83	92.4	124.78	75.276	0	0	894	7	111	60	0	13	23
123890	1	60	2	5	2	1	1	8.3	0.8	9.6	339	70	1	2	1	120	26.5	29	2	3	2	3	2	4	21	3.6	54	103	0.83	24	91	138	0.7	76	2	36.7	122.5	121.8	114	69	1	1	41.5	5.6	34	240	2	26	23
123931	1	63	3	1.32	1	1	1	5.2	0.4	7.7	195	17	2	3	3	87	7.77	26	2	3	1	1	1	3	24	3.7	116	112	1.81	186	70	146	0.6	81	0	21.8	91.6	89.6	110	62	0	3	392	5.1	35	420	1	21	22
122295	2	70	3	5	3	1	1	4.2	0.4	9.5	277	15	2	3	3	119	13.67	21	2	3	2	3	2	4	23	3.8	78	106	1.19	23	64	143	0.6	130	2	39.4	116.8	122.6	115	66	0	3	25	5.5	102	180	2	35	23
120584	2	63	3	5	2	2	3	9.3	1.5	16.1	314	24	1	2	1	238	7.65	20	2	3	2	3	1	2	18	4.4	53	99	0.46	38	88	140	0.5	81	2	26.2	91.8	97.2	133	74	3	1	63.5	11	38	480	0	23	26
[truncated: 15 more columns]
