# Supplementary material for: Machine learning models including insulin resistance indexes for predicting liver stiffness in United States population: Data from NHANES
Source: Front Public Health. 2022 Sep 23;10:1008794. doi: 10.3389/fpubh.2022.1008794 (PMC9537573; doi:10.3389/fpubh.2022.1008794)
Supplement: Supplementary file 5 [file Data_Sheet_1.ZIP › dataset C/test-homa-ir.xls]

SEQN	GENDER.NEW	AGE.NEW	EDUCATION.LEVEL.NEW	PIR	DRINK.TIMES.NEW	EVER.TOLD.YOU.HAD.HIGH.BLOOD.PRESSURE.NEW	TAKING.PRESCRIPTION.FOR.HYPERTENSION.NEW	MEDIAN.STIFFNESS	STIFFNESS.E.INTERQUARTILE.RANGE	RATIO.OF.STIFFNESS.IQRE.MEDIAN.E	MEDIAN.CAP	CAP.INTERQUARTILE.RANGE	DOCTOR.TOLD.YOU.HAVE.DIABETES.NEW	TAKING.INSULIN.NOW	TAKE.DIABETIC.PILLS.TO.LOWER.BLOOD.SUGAR	FASTING.GLUCOSE..MG.DL.	INSULIN..U.ML.	LDL.CHOLESTEROL.MG.DL.	STEP1	HOMA	EVER.TOLD.YOU.HAVE.HEPATITIS.B.	EVER.PRESCRIBED.MEDS.TREAT.HEPATITIS.B.	EVER.TOLD.YOU.HAVE.HEPATITIS.C.	EVER.PRESCRIBED.MEDS.TREAT.HEPATITIS.C.	SMOKED.AT.LEAST.100.CIGARETTES.IN.LIFE	CURRENT.SMOKING.SITUATION	ALANINE.AMINOTRANSFERASE..ALT...U.L.	ALBUMIN..REFRIGERATED.SERUM..G.DL.	ALKALINE.PHOSPHATASE..ALP...IU.L.	CHLORIDE..MMOL.L.	CREATININE..REFRIGERATED.SERUM..MG.DL.	GGT.IU.L.	IRON..REFRIGERATED.SERUM..UG.DL.	SODIUM..MMOL.L.	TOTAL.BILIRUBIN..MG.DL.	CHOLESTEROL..REFRIGERATED.SERUM..MG.DL.	PIR.CS.NEW	BMI.NEW	WAIST.CIRCUMFERENCE..CM..NEW	HIP.CIRCUMFERENCE..CM..NEW	SYSTOLIC.NEW	DIASTOLIC.NEW	AGE.TOLD.HAD.HYPERTENSION.CS.NEW	AGE.WHEN.FIRST.TOLD.YOU.HAD.DIABETES.CS.NEW	FERRITIN..NG.ML..NEW	GLYCOHEMOGLOBIN.....NEW	HDL.MG.DL..NEW	MINUTES.SEDENTARY.ACTIVITY.NEW	AGE.STARTED.SMOKING.CIGARETTES.REGULARLY.CS.NEW
122493	2	52	3	NA	6	1	1	7	0.3	4.3	287	10	1	1	2	53	199.9	96	-10	-7196.4	2	3	2	3	1	3	22	2.4	147	103	1.26	56	37	143	0.1	189	3	34.1	121.8	117.1	111	61	1	0	206	10	37	180	1
124492	1	67	2	1.7	5	1	1	5.3	0.1	1.9	330	43	1	1	2	147	199.32	86	84	854.2285714	2	3	2	3	2	4	16	4.5	118	99	1.18	18	79	145	0.5	149	1	28.1	110.7	102.1	137	65	1	1	200	7.7	41	360	2
124508	1	59	2	NA	4	1	1	13.3	3.3	24.8	260	105	1	1	2	144	170.96	58	81	759.8222222	2	3	2	3	1	3	35	3.7	239	105	0.79	577	96	140	0.7	121	3	29	106.6	107	124.78	75.276	0	0	686	8.6	45	180	1
123935	2	50	1	NA	6	1	1	5.7	1.3	22.8	369	15	1	1	1	194	136.96	110.86	131	376.378626	2	3	2	3	2	4	14	3.7	103	103	0.58	51	44	140	0.2	209	3	37.7	100.342	106.992	124.78	75.276	1	0	46.4	7.9	26	60	2
123415	1	20	2	1.12	3	1	1	7.1	1	14.1	375	33	2	3	2	108	113.79	109	45	910.32	2	3	2	3	2	4	53	4	84	101	0.64	40	49	141	0.3	167	0	34.9	124.3	114.5	115	79	0	3	65.2	5.3	34	600	2
123899	2	54	2	0.95	1	1	1	3.9	0.3	7.7	249	59	1	1	1	124	111.38	30	61	657.3245902	2	3	2	3	1	3	12	4.1	49	101	0.95	16	70	138	0.1	145	0	25.2	83	92.4	124.78	75.276	0	0	894	7	111	60	0
122178	1	32	2	1.65	6	2	3	6.3	0.8	12.7	283	29	2	3	3	131	107.93	140	68	571.3941176	2	3	2	3	1	3	18	4.3	59	102	0.88	16	75	139	0.2	214	1	29.735	100.342	106.992	124.78	75.276	3	3	156	5.5	40	180	1
123342	2	35	3	1.11	2	2	3	6	1	16.7	326	24	2	3	3	139	97.23	101	76	460.5631579	2	3	2	3	1	1	20	3.9	88	101	0.74	23	40	142	0.6	157	0	53.1	144.6	153.3	98	56	3	3	32.2	5.7	33	360	0
120841	1	55	1	NA	1	1	1	4.9	0.9	18.4	345	29	1	2	1	131	95.59	90	68	506.0647059	2	3	2	3	1	1	66	4	84	102	0.67	37	53	140	0.4	169	3	38.9	136.3	121.5	120	76	1	1	58.8	6.4	48	180	1
123032	1	77	2	1.12	5	2	3	3.5	0.4	11.4	249	43	2	3	3	150	94.73	113	87	391.9862069	2	3	2	3	2	4	12	3.9	94	103	0.67	33	69	141	0.5	206	0	25.9	97.7	94	130	69	3	3	328	5.7	68	60	2
124373	2	27	1	0.07	6	2	3	4	0.8	20	262	26	2	3	3	114	68.11	106	51	480.7764706	2	3	2	3	2	4	14	3.5	76	108	0.58	36	36	141	0.3	149	0	38.4	119.3	123.6	119	88	3	3	25.4	5.7	28	180	2
123160	1	50	2	1.77	4	1	1	6.8	0.4	5.9	389	33	2	3	3	114	66.76	222	51	471.2470588	2	3	2	3	2	4	57	4.5	57	101	0.95	42	95	143	0.4	291	1	40.9	124.5	119.2	124.78	75.276	0	3	376	6.4	44	300	2
120000	2	29	2	1.8	2	2	3	7	1.8	25.7	219	42	1	2	1	118	59.1	117	55	386.8363636	2	3	2	3	2	4	23	3.4	74	102	0.68	22	30	141	0.2	187	1	42.7	128.5	130.8	104	84	3	0	28.8	6.6	47	120	2
121891	2	53	2	0.7	1	1	1	8	2	25	330	32	2	3	2	153	58.75	129	90	235	2	3	2	3	2	4	39	4	102	102	0.65	30	91	142	0.5	195	0	32.3	109.8	113.2	100	78	1	3	82.9	6.2	34	600	2
124148	2	60	1	3.04	3	2	3	4.2	0.2	4.8	372	22	2	3	3	104	57.6	61	41	505.7560976	2	3	2	3	2	4	53	4.1	74	105	0.67	38	76	144	0.3	122	1	35.9	113.2	118	122	78	3	3	372	5.2	45	120	2
123827	1	78	1	1.69	2	1	1	9	1	11.1	271	36	1	1	1	295	54.75	52	232	84.95689655	2	3	3	3	1	3	23	3.5	134	102	1.56	27	84	140	0.2	118	1	32.1	118.5	111.6	139	58	2	1	94.4	9.3	47	420	0
121149	2	43	1	2.95	2	2	3	6.8	1.1	16.2	335	15	2	3	3	141	54.25	123	78	250.3846154	2	3	2	3	2	4	14	3.4	104	100	0.63	16	28	138	0.3	182	1	33.2	105	114.1	124	80	3	3	12.7	6.5	38	480	2
123002	1	62	3	1.74	3	2	3	12	3.1	25.8	346	22	1	2	1	239	53.07	52	176	108.5522727	2	3	2	3	1	3	34	4.7	89	99	1.05	54	112	137	0.2	130	1	37.4	128	116.2	106	65	3	1	56.2	7.3	22	600	0
120953	1	61	3	5	3	1	1	7.9	1.7	21.5	386	27	2	3	3	116	52.08	143	53	353.7509434	2	3	2	3	2	4	45	3.7	40	105	1.06	42	106	140	0.3	202	2	37.3	111.5	112.6	110	71	1	3	616	5.5	36	600	2
122881	2	56	2	1.42	6	1	1	8.2	0.4	4.9	384	19	1	1	1	194	51.81	127	131	142.378626	2	3	2	3	2	4	29	4.1	112	101	0.55	20	42	142	0.3	186	1	30.3	111.5	102.4	119	86	1	1	82.3	9.3	38	30	2
121041	1	42	3	2.28	3	1	1	10.9	2.4	22	342	34	1	2	1	146	51.78	141	83	224.5879518	2	3	2	3	2	4	84	3.8	65	101	0.74	25	89	141	0.5	200	1	47.9	148.6	129.5	159	97	0	1	1080	7.2	43	480	2
121854	2	28	3	1.36	6	2	3	4.8	0.4	8.3	307	18	2	3	3	92	51.61	33	29	640.6758621	2	3	2	3	2	4	10	3.9	89	101	0.58	13	52	141	0.4	121	1	28.2	102.6	97.6	124.78	75.276	3	3	12.3	4.9	23	180	2
124498	2	27	1	0	2	2	3	6.8	1	14.7	210	29	2	3	3	97	51.02	119	34	540.2117647	2	3	2	3	2	4	12	3.6	89	104	0.56	20	31	142	0.1	186	0	32.7	113.6	115.5	101	70	3	3	15.1	5.2	62	600	2
122472	1	37	3	2.39	3	2	3	8.6	1.5	17.4	328	23	2	3	3	91	47.71	92	28	613.4142857	2	3	2	3	1	3	74	3.9	67	104	0.92	78	160	143	0.5	163	1	34.2	123	116.3	112	92	3	3	319	5.4	40	600	1
124514	2	36	3	4.08	1	1	1	3.2	0.2	6.3	217	57	2	3	3	107	47.51	172	44	388.7181818	2	3	2	3	2	4	12	4.1	70	102	0.88	15	65	142	0.4	237	2	29.8	92.1	105.5	132	84	0	3	13.1	5.3	46	120	2
120567	1	71	3	0.79	1	1	1	4.6	1.1	23.9	220	43	2	3	3	109	46.66	103	46	365.1652174	2	3	2	3	1	1	9	3.8	73	101	0.94	17	56	141	0.2	174	0	19	73.5	81.2	130	69	1	3	165	6.1	56	120	1
122456	2	56	3	1.33	2	2	3	9.5	1.5	15.8	336	25	2	3	2	117	44.91	126	54	299.4	2	3	2	3	2	4	23	3.7	107	105	0.66	20	58	140	0.2	213	0	41.8	110.5	140.4	120	81	3	3	132	6.6	56	300	2
120894	2	22	3	5	2	2	3	7.5	0.8	10.7	252	27	2	3	3	110	44.88	112	47	343.7617021	2	3	2	3	1	3	13	3.8	65	103	0.74	14	74	140	0.2	160	2	44.9	130.7	146.2	124.78	75.276	3	3	55.8	5.6	35	300	1
124189	1	44	1	1.15	6	1	1	6.1	0.8	13.1	390	12	2	3	3	103	44.4	139	40	399.6	2	3	2	3	1	1	28	4.1	55	103	0.78	20	144	138	0.5	221	0	29.7	100	101.3	113	81	1	3	198	5.4	36	120	1
119958	1	30	2	0.91	4	2	3	6.8	1.3	19.1	375	23	2	3	3	105	44.22	100	42	379.0285714	2	3	2	3	1	3	35	3.7	63	103	0.8	18	57	138	0.7	160	0	44.9	134.9	128.2	130	80	3	3	230	5.6	37	960	1
120257	1	70	3	5	2	1	1	4.8	0.9	18.8	318	48	2	3	3	126	42.63	81	63	243.6	2	3	2	3	2	4	28	5	50	93	1.12	36	68	140	0.7	160	2	28.7	114	108.1	134	67	2	3	422	5.5	34	420	2
120422	1	23	3	1	2	2	3	8.3	1	12	363	42	2	3	3	220	41.78	104	157	95.80127389	2	3	2	3	1	1	100	4	82	103	0.74	56	113	142	0.3	171	0	35.7	132.5	118.2	128	77	3	3	359	10.2	33	300	0
120069	1	23	2	1.11	4	2	3	6.5	0.7	10.8	292	16	2	3	3	85	41.71	106	22	682.5272727	2	3	2	3	1	2	31	4.2	63	100	0.97	34	142	143	0.6	198	0	38.3	121.6	124.8	133	91	3	3	472	5.3	45	180	1
120478	1	60	3	5	2	1	1	7.8	1.3	16.7	377	20	2	3	3	97	41.57	138	34	440.1529412	1	2	2	3	2	4	70	4.2	65	100	0.9	23	120	141	0.4	208	2	28.8	111	99.7	132	64	1	3	432	4.9	44	300	2
120991	1	27	3	NA	5	2	3	6.1	1.3	21.3	234	14	2	3	3	90	41.33	74	27	551.0666667	2	3	2	3	1	1	13	4	52	99	0.87	23	53	139	0.3	157	3	25.1	78.5	93.4	123	71	3	3	11	5.4	77	120	0
123507	2	28	3	NA	2	1	1	3.7	0.8	21.6	278	45	2	3	2	91	41.29	107	28	530.8714286	2	3	2	3	2	4	8	4.2	69	99	0.67	16	85	139	0.4	164	3	42.7	108.4	119	129	101	0	3	75.3	5.6	35	240	2
121088	2	31	3	2.21	2	2	3	5.1	1.3	25.5	271	30	2	3	3	112	40.2	125	49	295.3469388	2	3	2	3	1	1	43	3.9	68	103	0.72	15	60	137	0.2	187	1	41	121	140.6	113	77	3	3	60	5.7	35	240	1
121454	2	80	1	2.9	4	1	1	7.8	0.7	9	340	13	1	1	1	232	39.82	60	169	84.82366864	2	3	2	3	1	3	26	4.3	16	97	1.01	16	62	138	0.2	123	1	26.3	98.9	95.3	143	60	0	2	40.2	8.1	37	600	0
120948	1	33	2	4.31	4	2	3	7.2	0.7	9.7	399	11	2	3	3	115	39.56	180	52	273.8769231	2	3	2	3	1	3	119	4.4	74	101	0.95	126	110	140	1	238	2	40.6	133	126.5	141	92	3	3	803	5.3	48	600	0
124257	2	59	2	1.2	3	2	3	6	1	16.7	363	53	2	3	2	113	39.38	85	50	283.536	2	3	2	3	1	1	25	4.1	68	101	0.96	44	89	139	0.6	138	0	47.6	121.7	144.6	119	82	3	3	103	6.2	38	240	1
121721	2	57	3	5	4	1	1	3.3	0.2	6.1	234	22	1	1	2	350	38.9	62	287	48.79442509	2	3	2	3	1	3	28	3.6	135	103	0.69	26	70	134	0.4	160	2	25.7	99.7	103.8	116	85	1	1	112	9.5	73	180	1
120315	1	61	1	4.07	3	2	3	6.1	0.9	14.8	271	17	2	3	3	134	38.75	113	71	196.4788732	2	3	2	3	2	4	25	4	110	102	0.9	44	97	138	0.3	200	2	33.5	114.6	110.5	117	80	3	3	742	6.1	29	240	2
121846	2	36	3	4.44	2	1	1	12.9	0.9	7	319	11	2	3	3	110	38.09	93	47	291.7531915	2	3	2	3	2	4	40	3.5	133	105	0.74	106	76	140	0.3	164	2	45.5	140.1	152.7	115	83	0	3	20.9	5.7	55	720	2
123518	1	61	2	3.67	5	1	1	5.3	1.7	32.1	381	25	1	2	1	161	37.75	70	98	138.6734694	2	3	2	3	1	3	61	4.2	62	95	0.83	69	102	138	0.8	124	2	27.6	103.3	104.6	127	86	1	1	460	7.1	39	300	1
123329	2	46	1	2.45	2	1	1	7.7	1.5	19.5	300	10	2	3	3	102	36.55	99	39	337.3846154	2	3	2	3	2	4	19	4	86	98	0.65	24	62	139	0.3	145	1	34.2	114.6	115.2	124.78	75.276	0	3	202	6.2	36	180	2
121464	1	33	3	3.77	2	2	3	4.6	0.5	10.9	262	19	2	3	3	93	36.35	108	30	436.2	2	3	2	3	2	4	20	3.7	74	105	1.48	18	45	144	0.2	152	2	35.6	114.3	117	114	60	3	3	70.5	5.4	30	720	2
121360	1	58	3	4.91	1	1	1	5.3	0.5	9.4	292	38	2	3	3	104	36.16	107	41	317.502439	2	3	2	3	2	4	27	3.8	103	100	1.19	30	68	141	0.8	174	2	39.7	126.3	126.9	142	84	1	3	238	4.9	48	120	2
121671	2	34	2	0.59	2	2	3	4	0.4	10	379	39	2	3	3	110	36.01	108	47	275.8212766	2	3	2	3	1	2	13	3.6	75	105	0.62	24	91	141	0.3	167	0	49.2	137.5	141.1	127	97	3	3	172	6.1	46	300	1
124517	2	39	1	0.51	2	2	3	8.9	1	11.2	298	24	2	3	3	95	35.84	142	32	403.2	2	3	2	3	2	4	21	3.5	76	101	0.69	47	55	139	0.4	236	0	31.7	111.1	107.9	107	72	3	3	55.5	5.7	44	120	2
122962	2	63	2	4.62	1	2	3	5.5	0.8	14.5	320	42	2	3	3	141	35.58	95	78	164.2153846	2	3	2	3	1	3	42	3.9	101	102	0.57	28	57	139	0.4	171	2	39.5	117.8	126.5	121	77	3	3	348	6.1	47	300	0
124519	2	72	3	5	1	1	1	5.9	0.5	8.5	238	55	1	1	1	111	35.54	45	48	266.55	2	3	2	3	2	4	17	3.9	95	103	0.72	27	42	140	0.1	148	2	25.2	88.8	101.3	151	74	0	0	35.1	6.5	77	300	2
123105	1	31	3	5	6	2	3	6.3	0.8	12.7	378	22	2	3	3	102	35.43	143	39	327.0461538	2	3	2	3	2	4	49	4.3	54	101	0.74	28	116	140	0.7	223	2	32.4	114.8	112	124.78	75.276	3	3	315	5.3	44	600	2
123970	1	48	3	NA	2	2	3	7.1	0.5	7	294	25	2	3	3	110	35.41	128	47	271.2255319	2	3	2	3	2	4	22	4	64	104	0.95	25	54	139	0.4	190	3	31.2	105.4	103.2	121	83	3	3	19.8	5.7	38	840	2
119937	2	37	3	5	2	2	3	8.8	1	11.4	100	0	2	3	3	105	35.08	74	42	300.6857143	2	3	2	3	2	4	12	3.1	123	102	0.57	21	23	139	0.2	119	2	82	173.1	180	124.78	75.276	3	3	23.2	5.8	34	240	2
124122	2	57	3	1.73	1	2	3	6.2	1.5	24.2	286	20	2	3	3	85	35	89	22	572.7272727	2	3	2	3	1	1	23	3.8	73	108	0.87	25	89	144	0.7	166	1	33.7	113.8	118	130	83	3	3	117	5.7	53	720	1
122569	2	54	3	1.88	4	2	3	4	0.2	5	269	11	2	3	2	119	34.95	130	56	224.6785714	2	3	2	3	2	4	28	4	72	103	0.59	28	92	143	0.5	202	1	28.1	86.7	102.4	112	72	3	3	42.9	5.9	40	180	2
121358	1	29	2	1.71	2	1	1	7.5	1.6	21.3	347	22	2	3	3	106	34.79	171	43	291.2651163	2	3	2	3	2	4	56	4.1	107	99	0.88	59	66	138	0.3	235	1	44.8	144.7	138.5	152	103	0	3	185	5.3	42	180	2
123059	2	68	2	NA	2	1	1	4	0.5	12.5	241	56	2	3	3	120	34.41	79	57	217.3263158	2	3	2	3	1	3	18	3.3	149	105	0.91	177	64	143	0.4	151	3	40.2	125.3	132.3	132	84	1	3	201	5.7	60	300	1
124086	1	23	3	5	3	1	2	4.3	0.2	4.7	381	27	2	3	3	91	34.34	60	28	441.5142857	2	3	2	3	2	4	27	4.2	75	106	0.85	27	103	143	0.5	152	2	46	129.3	133	108	77	0	3	179	4.6	31	360	2
121078	1	64	3	2.64	2	1	1	7	1.7	24.3	355	37	1	2	1	122	34	91	59	207.4576271	2	3	2	3	1	3	33	4.1	52	100	1.56	32	86	141	0.6	150	1	36.7	130.3	117.3	133	81	0	2	348	5.4	32	300	1
124533	2	25	2	0.94	2	2	3	4.3	0.8	18.6	160	21	1	1	2	198	33.82	76	135	90.18666667	2	3	2	3	2	4	8	4	71	104	0.84	12	51	140	0.3	175	0	16.1	68.6	84.8	97	56	3	0	89.5	11.1	91	180	2
123940	1	41	2	NA	3	1	2	7.3	0.7	9.6	392	28	2	3	2	118	32.99	128	55	215.9345455	2	3	2	3	1	2	71	4.5	65	100	0.92	70	149	142	0.8	208	3	40.1	122.7	116.8	129	91	1	3	293	5.6	36	60	0
121968	1	69	1	3.78	2	1	1	12.1	2.5	20.7	363	30	1	1	2	115	32.76	75	52	226.8	2	3	2	3	1	3	24	3.9	75	101	1.46	21	87	136	0.8	144	2	34.9	120	118.5	139	90	2	2	253	6.2	45	120	0
121246	2	48	3	4.62	1	1	1	4.1	0.5	12.2	349	24	1	2	1	139	32.68	107	76	154.8	2	3	2	3	2	4	7	3.3	73	95	0.67	27	46	135	0.1	199	2	39.6	128.5	129.9	104	72	0	1	15.1	6.4	54	360	2
124616	1	28	3	3.85	3	2	3	4.6	0.5	10.9	335	43	2	3	3	106	32.6	99	43	272.9302326	2	3	2	3	2	4	48	4.5	70	102	0.94	37	63	141	0.4	212	2	35.4	113.2	116.3	115	73	3	3	272	5.6	40	720	2
120411	2	50	3	4.62	2	1	1	10.7	0.8	7.5	400	13	2	3	3	112	32.58	87	49	239.3632653	2	3	2	3	2	4	21	3.8	66	105	0.72	64	50	145	0.2	158	2	54.5	144.7	148	120	85	1	3	239	5.4	58	720	2
121381	2	23	3	2.46	3	1	2	6.8	1.5	22.1	356	29	3	3	1	87	32.37	110	24	485.55	2	3	2	3	1	3	31	4	51	99	0.72	29	95	138	0.5	185	1	60.3	143.2	156.5	101	56	0	3	94.5	5.3	43	480	1
120403	2	51	1	NA	6	1	1	3.8	0.6	15.8	324	44	2	3	3	117	32.13	131	54	214.2	2	3	2	3	1	2	12	3.7	59	105	0.54	24	90	141	0.2	184	3	42.4	124.2	132.5	120	83	1	3	138	6	38	60	1
121067	1	60	3	5	2	2	3	8.5	1.8	21.2	400	7	2	3	2	126	32.03	62	63	183.0285714	2	3	2	3	2	4	46	3.7	102	102	0.97	43	110	139	0.6	115	2	35.2	123	114.1	106	68	3	3	213	5.9	33	480	2
121371	1	23	2	0.49	2	2	3	4.4	0.5	11.4	352	34	2	3	3	118	32.01	91	55	209.52	2	3	2	3	1	3	15	4.1	83	105	0.79	14	73	142	0.3	144	0	29.5	106.3	107.2	113	62	3	3	143	5.4	43	60	0
120169	1	61	3	NA	6	2	3	8.3	1.4	16.9	329	14	2	3	3	122	32	100	59	195.2542373	2	3	2	3	2	4	21	3.7	51	104	1.1	36	91	142	0.7	158	3	38.8	120.8	115	121	89	3	3	614	5.9	45	30	2
121682	1	76	3	5	1	1	1	7.1	1	14.1	357	16	2	3	3	112	31.66	67	49	232.6040816	2	3	2	3	2	4	21	3.8	60	101	0.96	16	113	142	0.4	136	2	35.8	113.1	113.3	140	83	2	3	73.6	5.9	54	360	2
120198	1	29	3	0.15	2	2	3	4	0.5	12.5	277	24	2	3	3	104	31.65	136	41	277.902439	2	3	2	3	2	4	24	3.9	130	104	0.91	25	82	140	0.5	193	0	38.7	131.4	128.3	126	84	3	3	28.2	5.7	38	40	2
123569	1	72	3	NA	3	2	3	6.5	0.9	13.8	371	37	1	2	2	170	31.03	76	107	104.4	2	3	2	3	1	3	33	4.1	81	102	0.75	22	105	142	0.4	151	3	30.8	119.5	107.3	134	73	3	1	65.4	8.2	48	420	1
120160	2	27	3	0.92	3	2	3	3.9	0.9	23.1	311	41	2	3	3	109	30.86	115	46	241.5130435	2	3	2	3	2	4	14	3.4	64	104	0.93	18	41	145	0.2	174	0	39.2	108.7	124.4	112	70	3	3	46.1	5.3	47	120	2
124490	1	35	2	3.5	1	2	3	7.8	1.2	15.4	397	19	2	3	3	93	30.79	86	30	369.48	2	3	2	3	2	4	26	4.3	62	102	0.75	20	88	141	0.5	163	2	41.8	128.7	130.6	121	69	3	3	55.7	4.9	35	240	2
124753	1	21	2	NA	5	2	3	6.2	0.5	8.1	254	19	2	3	3	80	30.67	158	17	649.4823529	2	3	2	3	1	1	16	4.2	79	101	0.94	49	111	142	0.3	263	3	27.4	100.342	106.992	124.78	75.276	3	3	130	5.3	60	120	0
121590	2	63	3	4.86	6	1	1	14.4	2.9	20.1	315	17	2	3	1	148	30.67	70	85	129.8964706	2	3	2	3	2	4	45	4.3	67	84	0.57	104	59	129	0.5	141	2	31.9	100.1	105.3	160	91	1	3	142	8.5	51	360	2
123085	1	60	3	0.69	1	1	1	13.4	2.7	20.1	396	4	1	1	1	146	30.59	124	83	132.6795181	2	3	2	3	1	3	21	3.9	127	98	1.07	35	101	140	0.8	174	0	41.4	144.3	137.2	124.78	75.276	1	0	152	6.7	33	660	0
122578	2	22	3	1.52	2	2	3	5.1	0.9	17.6	302	43	2	3	3	97	30.5	121	34	322.9411765	2	3	2	3	2	4	36	3.9	96	102	0.56	42	99	141	0.3	181	1	32.9	95.7	106.9	99	72	3	3	13.9	5.7	40	300	2
122742	1	57	3	4.31	2	2	3	9.4	0.7	7.4	359	54	1	2	1	104	30.18	137	41	264.995122	2	3	2	3	2	4	29	4.4	64	99	0.86	51	87	140	0.4	246	2	38.8	122.1	117	124.78	75.276	3	1	68.5	6.4	38	420	2
121201	1	36	2	2.86	3	2	3	7.1	0.8	11.3	135	62	2	3	3	102	29.9	90	39	276	2	3	2	3	1	2	51	3.7	122	106	0.89	34	82	141	0.4	143	1	37.2	115.7	110.2	126	75	3	3	155	5.8	37	240	1
124412	1	52	1	1.11	1	2	3	6.4	0.7	10.9	341	59	2	3	3	118	29.79	105	55	194.9890909	2	3	2	3	1	3	14	4	42	96	1.01	23	69	141	0.4	177	0	41.5	128.4	132.9	78	55	3	3	135	5.5	45	480	1
121731	2	42	2	0.69	1	2	3	7.6	0.5	6.6	352	44	2	3	3	101	29.72	120	38	281.5578947	2	3	2	3	1	1	13	3.4	84	98	0.72	23	57	133	0.2	191	0	48.2	135.7	141.2	116	80	3	3	27.2	5.7	30	180	0
120600	1	72	3	1.35	3	1	1	10	13.9	139	342	26	2	3	3	163	29.72	118	100	106.992	2	3	2	3	2	4	39	4.4	90	97	0.82	40	152	137	1.4	160	1	32.3	114.1	106.9	117	76	2	3	816	6.2	30	480	2
124715	2	23	3	1.2	2	3	3	3.3	0.5	15.2	273	44	2	3	3	100	29.44	97	37	286.4432432	2	3	2	3	1	3	29	3.5	59	103	0.8	9	58	142	0.2	187	0	33.1	99.4	108.7	129	89	3	3	64	5	80	120	0
121962	1	54	2	0.06	5	2	3	13	0.9	6.9	366	57	2	3	3	103	29.4	166	40	264.6	2	3	2	3	2	4	127	4	114	101	0.9	414	96	141	0.6	223	0	33.9	115.8	107.9	130	83	3	3	955	5.3	37	480	2
120338	2	66	3	3.36	2	1	1	3.5	0.2	5.7	325	21	2	3	2	111	29.31	138	48	219.825	2	3	2	3	1	3	35	4.1	68	101	0.68	24	73	139	0.1	229	1	35.2	113.2	121.4	129	85	1	3	126	6.1	60	300	0
123562	2	43	2	0.95	1	2	3	6.1	0.8	13.1	375	27	1	2	2	123	29.24	95	60	175.44	2	3	2	3	1	3	13	3.8	50	100	0.81	44	49	138	0.2	159	0	35.1	128	122	133	94	3	0	155	5.9	39	300	0
119942	2	67	2	NA	6	1	1	9.1	0.8	8.8	310	35	2	3	1	147	29.22	100	84	125.2285714	2	3	2	3	2	4	19	3.6	57	100	0.62	21	82	140	0.5	164	3	36	115.7	116.9	124.78	75.276	1	3	31	7.4	45	660	2
124784	2	80	2	2.73	1	1	1	3.9	0.9	23.1	275	28	2	3	3	86	29.06	93	23	454.8521739	2	3	2	3	2	4	21	4.1	73	100	0.99	20	74	141	0.5	182	1	34.2	111.6	117.2	98	69	2	3	53.7	5.8	64	480	2
120013	1	62	3	1.34	1	1	1	6.2	1	16.1	369	38	1	2	1	142	29.03	152	79	132.2886076	2	3	2	3	2	4	19	4.5	104	103	1.05	27	57	140	0.4	209	0	39.5	120.8	121.4	161	97	2	2	128	6.9	43	90	2
119892	2	24	2	0.68	3	2	3	4.2	0.4	9.5	204	26	2	3	3	114	28.88	96	51	203.8588235	2	3	2	3	2	4	11	3.6	83	106	0.8	8	54	142	0.4	161	0	34	107.5	116	94	64	3	3	28.6	5.4	59	180	2
122166	1	70	3	NA	1	2	3	9.3	1.8	19.4	308	26	2	3	3	118	28.6	107	55	187.2	2	3	2	3	1	3	12	3.8	89	104	1.01	20	72	141	0.5	173	3	37.4	125.2	121.9	114	61	3	3	116	6.4	46	480	1
122171	2	34	3	0.38	2	1	1	11.4	11.3	99.1	342	45	2	3	3	100	28.43	90	37	276.6162162	2	3	2	3	2	4	5	3.5	60	102	0.65	13	19	141	0.3	146	0	92.3	100.342	106.992	124.78	75.276	0	3	9.59	5.7	50	600	2
122434	2	74	2	5	3	1	1	11.8	1.3	11	345	29	1	2	1	149	28.3	47	86	118.4651163	2	3	2	3	1	3	48	3.8	137	105	0.8	28	64	141	0.3	117	2	35.4	115.1	117.1	141	64	1	2	162	8.5	45	480	1
122974	1	71	2	2.73	1	2	3	10.7	0.7	6.5	342	24	1	1	1	162	28.24	39	99	102.6909091	2	3	2	3	1	3	25	4.1	89	100	1.17	22	44	140	0.5	104	1	34	116.8	109	101	60	3	1	125	8	51	120	0
121687	2	26	3	2.06	3	2	3	8.1	1.5	18.5	328	17	2	3	3	89	28.01	72	26	387.8307692	2	3	2	3	2	4	47	4.1	72	99	0.64	52	83	138	0.5	159	1	39	103.9	123.3	113	87	3	3	63.2	5.842	45	330	2
123988	2	46	2	1.22	1	1	1	5.3	0.9	17	264	35	2	3	3	109	27.92	100	46	218.5043478	2	3	2	3	1	3	26	4.2	42	100	0.75	22	104	137	0.5	190	0	33.5	104.4	116	120	80	0	3	24.8	5.3	46	1020	0
123338	2	37	1	2.6	2	2	3	4.8	0.8	16.7	337	36	2	3	3	92	27.91	81	29	346.4689655	2	3	2	3	1	3	21	4	83	104	0.85	16	56	142	0.2	136	1	35.2	107.7	108.7	115	89	3	3	41.7	5.6	41	300	0
120837	2	38	3	NA	4	1	1	4.8	1.2	25	339	43	1	2	1	124	27.65	94	61	163.1803279	2	3	2	3	2	4	12	4	56	103	0.58	13	70	143	0.2	140	3	32.3	108.8	112	115	86	0	0	137	6.1	34	360	2
123636	2	32	2	5	3	1	1	4.1	0.9	22	390	45	3	3	1	147	27.62	110	84	118.3714286	2	3	2	3	1	3	14	3.7	75	102	0.58	17	51	141	0.2	184	2	51.8	136.6	153.9	124.78	75.276	0	3	77.6	6.6	32	420	0
120332	2	63	1	2.82	3	1	1	5.9	1.4	23.7	381	34	2	3	3	140	27.51	110	77	128.6181818	2	3	2	3	2	4	26	4.2	69	99	0.72	22	69	140	0.4	199	1	30.3	105.7	104.8	132	77	2	3	200	5.8	63	360	2
121928	2	60	3	5	3	1	1	7	0.5	7.1	254	46	2	3	3	98	27.05	157	35	278.2285714	2	3	2	3	2	4	19	2.8	95	100	0.62	40	83	136	0.2	180	2	47.1	125.2	143.5	140	94	1	3	22.7	5.7	57	600	2
122417	1	62	2	2.66	4	2	3	4.3	0.8	18.6	294	64	2	3	3	104	27.02	181	41	237.2487805	2	3	2	3	1	3	36	3.9	70	106	0.91	22	84	144	0.4	236	1	36.7	126.5	117.4	147	86	3	3	232	6.2	40	300	1
121027	2	20	3	2.72	2	2	3	3.9	0.7	17.9	286	30	2	3	3	86	26.91	126	23	421.2	2	3	2	3	2	4	10	4	68	104	0.57	15	125	139	0.5	187	1	37.9	118.4	121.8	103	67	3	3	60.6	5.2	38	240	2
120874	2	32	1	1.42	2	2	3	6	1.3	21.7	270	19	1	2	1	128	26.83	187	65	148.5969231	2	3	2	3	2	4	32	4.2	132	101	0.51	71	52	139	0.3	259	1	28.4	94.6	98.6	124.78	75.276	3	0	23	5.9	42	300	2
123900	1	73	3	NA	1	1	1	7	0.5	7.1	264	56	2	3	3	140	26.78	76	77	125.2051948	2	3	2	3	1	3	21	4.1	73	104	1.28	25	59	142	0.4	136	3	34.1	121.8	119.9	133	87	2	3	364	6	39	360	0
124078	1	57	2	2.66	2	1	1	9.3	1.7	18.3	285	25	2	3	3	102	26.67	125	39	246.1846154	2	3	2	3	2	4	37	3.7	91	98	1.08	68	60	142	0.4	198	1	36.8	119.7	119.6	131	84	0	3	256	6	43	540	2
121420	1	69	3	2.6	2	1	1	10.1	2.9	28.7	337	19	1	2	1	168	26.58	73	105	91.13142857	2	3	1	1	1	1	30	3.9	59	100	0.86	29	112	137	0.3	135	1	26.8	106.1	100.7	136	70	1	1	218	7.2	40	600	1
123890	1	60	2	5	2	1	1	8.3	0.8	9.6	339	70	1	2	1	120	26.5	29	57	167.3684211	2	3	2	3	2	4	21	3.6	54	103	0.83	24	91	138	0.7	76	2	36.7	122.5	121.8	114	69	1	1	41.5	5.6	34	240	2
121937	1	22	3	NA	2	2	3	6.1	1.1	18	268	51	2	3	3	91	26.13	108	28	335.9571429	2	3	2	3	2	4	27	3.9	92	104	1.11	23	77	141	0.3	180	3	34.7	114.2	122.9	123	90	3	3	206	5.2	55	180	2
124778	2	54	3	5	3	1	1	9.8	1.2	12.2	303	10	1	2	1	139	26.11	102	76	123.6789474	2	3	2	3	2	4	85	4.1	163	102	0.66	61	64	139	0.7	175	2	27.8	93.2	96.8	124.78	75.276	1	1	76.7	6.6	52	480	2
124129	2	28	3	3.55	3	1	1	4.4	0.2	4.5	270	14	2	3	3	108	25.94	81	45	207.52	2	3	2	3	2	4	14	4	59	100	0.56	16	141	137	0.4	141	2	30	87.3	102.1	99	68	0	3	104	5.4	44	300	2
124158	1	54	2	NA	2	1	1	5.3	0.3	5.7	400	0	1	2	1	154	25.87	98	91	102.3428571	2	3	2	3	2	4	36	3.8	62	101	0.73	21	99	136	0.6	164	3	34.6	116.5	116.6	136	76	0	1	164	8.6	33	60	2
123298	1	68	1	0.58	1	1	1	7.1	1	14.1	379	26	1	1	1	166	25.78	39	103	90.10485437	2	3	2	3	1	3	19	3.8	88	101	0.69	14	63	142	0.3	93	0	37.2	122.7	117.4	124.78	75.276	1	1	46	8	36	120	0
124665	1	65	3	2.65	6	2	3	5.9	0.4	6.8	373	40	2	3	3	128	25.64	77	65	142.0061538	2	3	2	3	2	4	23	4	75	103	1.28	37	91	145	0.3	137	1	33.7	116.4	118	146	83	3	3	293	6.4	38	240	2
122144	1	69	3	0.64	2	1	1	7.7	0.7	9.1	239	34	2	3	3	120	25.39	156	57	160.3578947	2	3	2	3	1	3	19	4.2	60	100	1.37	26	103	139	0.3	215	0	26.7	99.7	100.6	129	81	1	3	201	6.3	32	180	1
124741	1	58	3	1.64	1	1	1	7.5	0.9	12	389	45	1	2	1	125	25.32	82	62	147.0193548	2	3	2	3	2	4	22	3.6	66	98	0.94	53	41	140	0.4	155	1	48.1	164.1	159.2	135	84	1	1	157	7.1	50	300	2
119798	1	68	2	0.59	3	2	3	6.1	0.5	8.2	381	22	2	3	3	109	25.25	119	46	197.6086957	2	3	2	3	1	3	24	4	94	98	1.2	27	87	141	0.4	205	0	32	106.4	103	139	89	3	3	123	5.7	57	180	0
123566	2	37	1	0.87	2	1	1	3.2	0.5	15.6	271	41	2	3	3	105	25.18	108	42	215.8285714	2	3	2	3	1	3	15	4.3	59	99	0.71	23	57	140	0.3	177	0	34	106.2	112.3	129	77	0	3	55.5	5.5	50	360	0
123446	2	37	3	2.46	2	2	3	6.7	0.4	6	304	24	2	3	3	92	25.15	98	29	312.2068966	2	3	2	3	2	4	18	3.8	79	103	0.94	10	51	142	0.3	160	1	36.7	113.9	121.1	124	88	3	3	14.6	5.6	52	480	2
121359	2	76	3	0.87	6	1	1	6.7	1	14.9	269	35	2	3	2	127	25.09	138	64	141.13125	2	3	2	3	2	4	13	3.6	72	102	1.32	31	74	141	0.5	205	0	33.8	111.2	114.7	124.78	75.276	1	3	76.6	6.9	31	240	2
121906	1	26	2	1.94	3	2	3	7.2	1.1	15.3	313	25	2	3	3	88	25.03	104	25	360.432	2	3	2	3	2	4	37	4.4	90	104	0.8	31	111	141	0.3	176	1	30.2	102.5	102.8	140	83	3	3	150	5.2	46	120	2
120699	2	71	3	1.6	3	2	3	4.3	0.9	20.9	323	20	2	3	2	104	24.83	158	41	218.0195122	2	3	2	3	2	4	17	4	71	102	0.64	26	82	142	1	242	1	32.1	104	111.2	112	61	3	3	261	5.6	53	300	2
122925	2	57	3	2.66	6	1	1	4.3	0.6	14	380	18	1	2	1	149	24.1	116	86	100.8837209	2	3	2	3	2	4	22	4.2	81	106	0.63	87	81	143	0.4	181	1	33	106.6	116	126	86	1	1	141	7	49	720	2
121410	2	60	2	2.4	1	1	1	4.4	0.3	6.8	273	22	2	3	2	107	24.09	119	44	197.1	2	3	3	3	2	4	20	4.1	87	101	0.57	21	54	140	0.9	183	1	35.4	106.3	117.7	166	87	0	3	45.2	6.2	37	300	2
119806	1	56	2	1.44	3	2	3	3.6	0.3	8.3	344	40	2	3	3	123	23.91	115	60	143.46	2	3	2	3	2	4	23	3.9	36	107	1.14	37	80	146	0.4	179	1	34.7	117.2	104.8	135	81	3	3	84.8	5.6	36	120	2
123332	2	61	1	NA	4	1	1	5.4	1.6	29.6	194	40	1	1	2	98	23.88	109	35	245.6228571	2	3	2	3	1	3	28	2.8	83	106	2.19	12	34	145	0.1	183	3	35.7	116.7	120	179	81	0	0	33.3	6.7	43	120	1
122286	2	64	3	0.88	6	1	1	10.1	0.5	5	334	8	1	2	1	176	23.84	146	113	75.95044248	2	3	2	3	1	3	79	4.3	50	97	1.01	28	35	139	0.2	225	0	36.1	109.7	110	129	64	1	1	198	9.4	45	480	1
120936	1	61	2	1.73	5	1	1	8.9	1.1	12.4	365	45	2	3	3	108	23.82	115	45	190.56	2	3	2	3	2	4	20	3.7	61	101	1.1	31	103	139	0.4	190	1	39.8	123	118.4	161	98	1	3	81.6	5.6	54	240	2
120412	1	52	3	1.57	6	2	3	10.1	0.9	8.9	400	1	2	3	3	97	23.77	97	34	251.6823529	2	3	2	3	2	4	33	3.9	73	102	1.02	48	95	144	0.5	150	1	35.3	123.4	120.3	141	102	3	3	324	5	41	360	2
122184	1	27	2	2.13	2	1	2	4.1	0.5	12.2	268	43	2	3	3	110	23.46	84	47	179.693617	2	3	2	3	1	3	23	3.6	99	103	0.96	22	73	143	0.6	130	1	45.7	127.4	136.7	109	69	0	3	176	5.4	30	480	0
121978	1	52	3	3.18	1	1	1	8.2	0.6	7.3	377	50	1	2	1	217	23.36	126	154	54.60779221	2	3	2	3	1	3	43	4	60	94	0.89	62	112	137	0.3	203	1	35.5	117.1	108.2	140	88	1	1	385	8.2	49	300	0
122816	2	37	3	5	6	2	3	7.5	0.4	5.3	328	36	2	3	3	90	23.32	103	27	310.9333333	2	3	2	3	2	4	19	4	68	100	0.81	18	119	139	0.3	199	2	35.9	105.1	107.5	124.78	75.276	3	3	139	5.4	69	180	2
123009	2	43	3	5	3	1	1	14.2	3.4	23.9	327	39	1	2	1	149	23.27	100	86	97.40930233	2	3	2	3	1	3	27	3.7	87	102	0.51	20	35	139	0.3	158	2	36.5	117.8	126	115	90	1	1	9.79	7.5	41	600	1
123120	2	43	3	2.48	2	2	3	3.6	0.6	16.7	261	16	2	3	3	92	23.24	139	29	288.4965517	2	3	2	3	2	4	12	3.8	63	104	0.67	22	40	142	0.3	201	1	33.5	96	121.9	109	77	3	3	93.3	5.5	49	600	2
119882	2	26	3	0.38	2	2	3	5.5	1.4	25.5	214	46	2	3	3	90	23.22	77	27	309.6	2	3	2	3	2	4	19	3.4	81	103	0.65	23	29	139	0.3	147	0	50.5	147.8	139.5	108	70	3	3	100	5.7	60	240	2
122785	1	52	1	3.69	6	2	3	7.2	1	13.9	264	17	1	2	1	115	23.14	134	52	160.2	2	3	2	3	1	3	24	4	66	99	0.78	40	123	137	0.3	230	2	32.4	100.342	106.992	124.78	75.276	3	1	81.8	6.4	48	90	0
121083	1	24	1	2.04	6	2	3	6	1	16.7	339	28	2	3	3	99	23.1	121	36	231	2	3	2	3	2	4	33	4.3	63	100	0.92	33	121	140	0.3	195	1	30.9	105.7	106.7	126	83	3	3	257	5.1	35	360	2
123871	2	55	2	1.01	2	1	1	4	0.2	5	327	46	2	3	3	99	23.04	194	36	230.4	2	3	2	3	2	4	13	3.9	105	100	0.93	36	60	142	0.2	274	0	27.3	97.5	107.4	120	74	0	3	40.6	5.6	40	180	2
121623	1	63	2	NA	2	2	3	11.6	0.9	7.8	333	25	1	1	1	174	22.9	69	111	74.27027027	2	3	2	3	2	4	51	3.8	68	103	1.62	207	129	142	0.6	126	3	32.5	112	101.3	151	84	3	2	1070	7.3	36	120	2
123754	1	69	3	2.96	5	1	1	6.1	1.1	18	315	34	2	3	2	119	22.89	87	56	147.15	2	3	2	3	1	3	30	4.3	65	105	0.99	84	132	142	0.7	162	1	34.5	108.2	105.6	166	92	1	3	360	5.2	55	420	1
124423	1	52	3	4.81	4	1	1	6.8	0.8	11.8	306	34	2	3	2	109	22.85	120	46	178.826087	2	3	2	3	1	3	25	4.4	66	100	0.87	89	102	141	0.4	183	2	28.9	100.4	105.5	108	63	0	3	102	6.4	42	720	1
122423	1	47	2	1.49	4	1	1	6.1	0.7	11.5	376	13	2	3	3	128	22.8	125	65	126.2769231	2	3	2	3	1	3	102	4.4	55	105	1.18	68	109	143	0.6	192	1	36.1	119.2	119.3	118	80	0	3	296	6.3	30	180	0
119911	1	69	2	3.05	3	1	1	3.3	0.8	24.2	315	49	2	3	3	101	22.76	147	38	215.6210526	2	3	2	3	1	3	17	4.2	72	103	0.85	14	97	142	0.4	209	1	38.7	130	128.4	144	75	0	3	330	5.7	42	480	0
121398	1	80	3	5	1	2	3	6.8	1	14.7	371	35	1	2	1	168	22.7	105	105	77.82857143	2	3	2	3	2	4	22	4	83	96	1.03	28	121	137	0.5	206	2	24.7	95	95.7	146	62	3	2	77.4	6.8	70	360	2
121970	2	32	3	5	6	2	3	3.6	0.2	5.6	344	27	2	3	3	91	22.65	125	28	291.2142857	2	3	2	3	2	4	17	3.6	85	103	0.87	28	62	142	0.2	195	2	28.2	95.7	110.2	113	75	3	3	55.8	5.6	39	720	2
124421	2	47	2	0.49	2	2	3	4.5	1	22.2	255	60	2	3	3	109	22.57	103	46	176.6347826	2	3	2	3	1	1	25	3.6	75	102	0.87	26	97	141	0.2	190	0	27.6	102.7	101.6	130	81	3	3	59.2	5.9	71	300	0
122787	1	42	3	4.44	2	1	1	9.8	1.2	12.2	386	11	2	3	2	129	22.52	97	66	122.8363636	2	3	2	3	1	3	12	4.1	57	105	0.91	17	89	145	0.5	151	2	29.3	105.3	99.9	107	70	0	3	372	5.5	33	120	1
123703	1	34	1	0.66	2	2	3	4.6	2	43.5	298	96	2	3	3	97	22.46	143	34	237.8117647	2	3	2	3	2	4	79	3.9	89	104	1.03	41	83	143	0.3	208	0	44.2	129.2	133	113	82	3	3	169	6.1	43	600	2
124344	2	53	3	NA	2	1	1	8.4	2.3	27.4	378	17	1	2	1	118	22.32	91	55	146.0945455	2	3	2	3	2	4	19	3.8	75	102	1.09	22	73	142	0.5	164	3	57.3	151.7	162.5	103	59	1	1	48.4	6.9	61	600	2
122525	1	62	3	NA	1	2	3	6.9	0.7	10.1	363	24	3	3	1	127	22.3	74	64	125.4375	2	3	2	3	2	4	8	4.5	56	99	1.29	29	89	140	0.4	160	3	33.7	105.5	103.5	113	75	3	3	415	6.6	35	240	2
121494	1	80	3	NA	1	2	3	6.9	0.7	10.1	367	48	1	2	2	171	22.28	161	108	74.26666667	2	3	2	3	2	4	22	3.8	86	104	0.98	48	84	142	0.5	235	3	31.6	114	104.2	124.78	75.276	3	2	110	7.1	50	120	2
123643	2	24	2	0.97	6	2	3	5.1	0.5	9.8	220	23	2	3	3	101	22.26	113	38	210.8842105	2	3	2	3	2	4	31	3.9	116	103	0.87	35	110	140	1.4	163	0	29	95.8	113.2	104	69	3	3	63.8	5	38	360	2
119871	2	39	1	0.71	6	1	1	8.6	0.4	4.7	313	30	1	2	1	117	22.16	126	54	147.7333333	2	3	2	3	2	4	28	3.8	97	96	0.72	41	76	138	0.2	193	0	47.6	127	140.5	140	98	0	0	113	6.6	43	360	2
120005	1	41	3	NA	1	2	3	5.1	0.3	5.9	327	30	2	3	2	96	22.07	240	33	240.7636364	2	3	2	3	2	4	27	3.9	59	101	1.02	29	98	142	0.3	307	3	33.3	114.7	113	123	76	3	3	224	6	46	300	2
120452	2	58	3	NA	3	1	1	5.1	1	19.6	300	31	2	3	2	109	22.04	192	46	172.4869565	2	3	2	3	2	4	10	3.8	59	103	0.67	20	46	142	0.3	270	3	43.1	116.7	123.3	127	84	1	3	158	6.2	58	540	2
122217	2	49	3	4.98	3	1	1	4.6	0.9	19.6	311	32	1	2	1	175	22.03	98	112	70.81071429	2	3	2	3	2	4	13	3.6	141	100	0.82	24	55	142	0.2	197	2	36.2	118.2	132	153	96	1	1	25.2	8	68	240	2
120788	2	54	3	3.48	6	1	1	3.9	0.4	10.3	275	5	2	3	3	115	21.97	136	52	152.1	2	3	2	3	2	4	12	4.2	89	103	0.61	11	112	146	0.6	207	2	20.9	75.7	89.5	125	78	1	3	84.5	5.5	53	840	2
124598	2	65	1	NA	1	2	3	3.2	0.2	6.3	378	41	2	3	3	96	21.9	48	33	238.9090909	2	3	2	3	1	3	25	3.7	71	102	0.69	23	96	141	0.7	100	3	44.6	100.342	106.992	132	88	3	3	47.7	5.3	35	420	1
119918	2	68	1	NA	2	1	1	4.7	0.8	17	259	34	1	2	1	103	21.72	109	40	195.48	2	3	2	3	1	3	9	3.7	105	102	0.76	18	89	142	0.5	182	3	29.5	116	122	128	76	0	1	202	6.2	48	480	0
123536	1	65	2	3.08	2	1	1	4	0.7	17.5	364	43	2	3	2	158	21.69	100	95	82.19368421	2	3	2	3	1	3	40	4.4	127	100	1.32	18	109	136	1.2	166	1	37.1	117	122.5	161	102	1	3	160	6	30	240	1
120981	2	68	3	1.61	1	2	3	3.9	0.4	10.3	319	26	2	3	3	110	21.68	117	47	166.0595745	2	3	2	3	2	4	34	4	67	104	0.9	33	83	147	0.4	195	1	31.9	104.7	107.2	130	64	3	3	129	5.7	46	300	2
124812	2	62	3	5	3	1	2	5.9	0.6	10.2	327	34	2	3	3	107	21.67	139	44	177.3	2	3	2	3	1	3	97	3.7	110	97	0.46	79	104	138	0.4	219	2	28.7	99.3	104.6	165	91	0	3	132	5.2	66	240	0
123971	1	80	2	2.74	2	1	1	4.4	0.5	11.4	334	28	3	3	1	109	21.55	80	46	168.6521739	2	3	2	3	1	3	25	4.1	73	100	1.56	25	128	141	0.6	137	1	32	120.1	111.7	166	69	0	3	41.8	5.8	44	360	0
123038	1	75	2	NA	2	1	1	4.1	0.7	17.1	294	50	2	3	2	114	21.48	112	51	151.6235294	2	3	2	3	1	3	20	3.8	50	101	1.16	27	96	142	0.5	190	3	34.1	118.8	115.7	119	71	0	3	167	6	57	300	0
120209	1	23	2	3.09	4	2	3	4.5	0.2	4.4	289	21	2	3	3	84	21.43	133	21	367.3714286	2	3	2	3	2	4	35	4	72	99	1	44	107	139	0.4	192	1	38.8	121.3	121.9	123	76	3	3	142	5.1	45	180	2
124088	1	29	3	5	3	1	1	4.9	0.5	10.2	189	35	2	3	3	103	21.4	160	40	192.6	2	3	2	3	2	4	30	4.9	78	103	1.14	47	107	143	0.6	225	2	30.4	105	109.5	127	80	0	3	131	5.1	40	720	2
119907	2	22	1	0.64	6	2	3	3.2	0.3	9.4	221	54	2	3	3	94	21.34	74	31	247.8193548	2	3	2	3	2	4	46	4	60	105	0.67	13	31	141	0.3	130	0	24.1	85.4	100.2	102	65	3	3	9.91	5.3	41	120	2
122960	2	62	3	NA	6	1	1	3.4	0.3	8.8	343	58	2	3	2	96	21.3	98	33	232.3636364	2	3	2	3	2	4	29	4.1	55	102	0.64	16	98	143	0.7	161	3	38.9	121.3	128.9	132	69	1	3	200	5.6	40	360	2
122585	1	72	3	NA	1	1	1	6	0.3	5	367	16	2	3	3	110	21.28	126	47	162.9957447	2	3	2	3	1	3	17	3.7	65	105	0.75	20	47	142	0.3	178	3	30.1	112.4	108.1	135	76	2	3	31.8	5.1	41	540	0
121644	1	52	2	0.35	5	1	1	6.1	0.7	11.5	247	27	1	2	1	247	21.26	172	184	41.59565217	2	3	2	3	1	1	25	3.9	67	96	0.82	96	122	134	0.4	251	0	27.8	99.5	100.1	120	83	1	1	220	8.2	69	180	1
122694	1	77	2	4.8	1	1	1	8.2	1.5	18.3	319	18	2	3	3	148	21.24	84	85	89.95764706	2	3	2	3	1	3	22	4.5	68	94	0.95	35	162	141	0.8	158	2	31	103.6	109.1	122	64	0	3	499	7.2	54	300	0
120792	1	47	2	1.06	5	2	3	5.1	0.4	7.8	192	45	2	3	3	98	21.23	145	35	218.3657143	2	3	2	3	1	1	15	3.9	53	103	1.14	15	75	144	0.2	195	0	35.3	120.2	114.9	132	96	3	3	74	6.1	35	720	0
120678	1	29	3	5	2	1	2	4.7	0.6	12.8	335	16	2	3	3	93	21.23	94	30	254.76	2	3	2	3	2	4	33	4.4	60	101	0.84	26	146	141	0.6	159	2	29.7	95.6	104.4	144	102	0	3	672	4.7	41	240	2
120727	2	29	2	0.8	2	1	1	8.9	1.7	19.1	284	23	3	3	2	106	21.2	67	43	177.4883721	2	3	2	3	1	1	18	3.1	66	103	0.61	23	15	142	0.1	114	0	42.4	124.4	130.8	99	53	0	3	8.44	5.1	32	60	0
123411	2	39	3	3.5	6	1	1	4.8	0.5	10.4	308	26	2	3	1	109	21.06	74	46	164.8173913	2	3	2	3	2	4	11	3.5	61	102	0.72	15	39	142	0.3	141	2	45.4	137.5	135.3	133	85	0	3	51.1	6.5	48	420	2
124752	2	35	2	0.66	3	1	2	6.7	0.8	11.9	393	18	1	2	1	222	20.98	131	159	47.50188679	2	3	2	3	2	4	19	4.3	108	100	0.68	55	40	138	0.3	182	0	35.2	113.7	119.1	131	91	0	0	97.3	7.9	41	540	2
123287	1	27	3	1.42	2	2	3	6.8	1.9	27.9	327	23	2	3	3	95	20.9	123	32	235.125	2	3	2	3	2	4	25	4.2	71	101	0.92	25	69	138	0.3	175	1	37.6	116.9	116.4	104	72	3	3	97.8	5.3	38	120	2
120325	2	21	1	0.8	2	2	3	5.3	0.2	3.8	298	15	2	3	3	90	20.9	95	27	278.6666667	2	3	2	3	2	4	33	3.8	77	101	0.57	38	91	138	0.2	180	0	31.6	92.5	105.3	122	84	3	3	123	5.4	47	420	2
122955	2	31	3	2.32	3	1	1	4.1	0.5	12.2	263	12	2	3	3	89	20.87	132	26	288.9692308	2	3	2	3	2	4	10	3.5	65	108	0.81	17	45	146	0.2	188	1	37.8	114.1	126	131	94	0	3	36.8	5.8	41	720	2
120052	1	72	2	NA	1	1	1	6.5	1.2	18.5	284	22	2	3	3	105	20.87	80	42	178.8857143	2	3	2	3	1	1	11	3.6	102	107	1.45	11	40	143	0.2	140	3	32.5	116.2	105.3	126	62	2	3	19.8	5.1	28	600	0
121172	2	73	3	2.65	6	2	3	5	0.6	12	302	15	2	3	3	120	20.82	153	57	131.4947368	2	3	2	3	2	4	10	3.9	129	99	0.78	15	57	143	0.3	243	1	49.6	119.9	143.6	121	88	3	3	128	6	46	960	2
120472	2	59	3	2.36	2	1	1	5	0.6	12	209	61	2	3	3	88	20.76	191	25	298.944	2	3	2	3	2	4	10	3.9	72	98	1.05	11	50	140	0.3	274	1	33.7	111	117.5	150	79	0	3	264	5.7	74	480	2
122202	1	49	3	1.97	2	1	1	4.8	0.6	12.5	178	34	1	1	2	212	20.69	169	149	49.98926174	2	3	2	3	2	4	20	3.9	57	100	0.73	25	88	136	0.5	235	1	38.3	118.7	127	121	87	1	1	295	10.3	46	720	2
120246	1	34	3	5	4	1	2	7	0.4	5.7	278	33	2	3	3	100	20.67	105	37	201.1135135	2	3	2	3	2	4	63	4.2	84	102	1.13	37	74	139	0.5	197	2	29.6	105.7	111.7	127	82	0	3	513	5	36	720	2
123624	1	72	2	1.7	4	2	3	7.5	1	13.3	373	21	1	2	1	124	20.63	92	61	121.7508197	2	3	2	3	1	3	18	4.4	65	100	1.05	29	86	142	0.4	165	1	31.5	107.4	107.3	121	70	3	2	169	6.8	42	240	1
122848	1	73	1	1.3	6	1	1	9.7	1.6	16.5	355	20	1	2	1	171	20.56	55	108	68.53333333	2	3	2	3	1	3	39	3.9	53	100	1.42	96	109	141	0.6	124	0	31.2	113	99.7	128	68	0	2	308	9.6	44	90	0
122660	2	65	2	0.99	6	1	1	3.7	0.4	10.8	286	24	2	3	2	106	20.55	43	43	172.0465116	2	3	2	3	2	4	19	4.2	92	106	1.12	36	79	145	0.5	119	0	25.9	97.8	99.8	119	80	1	3	57.5	6.1	60	240	2
123850	1	32	3	5	3	1	2	5.8	0.6	10.3	302	20	2	3	3	92	20.47	114	29	254.1103448	2	3	2	3	2	4	16	4.4	77	102	0.97	33	78	136	0.6	196	2	30.8	99.4	106.1	125	86	0	3	119	5.1	51	420	2
120875	2	41	3	4.66	2	2	3	3.6	0.5	13.9	222	22	2	3	3	106	20.46	116	43	171.2930233	2	3	2	3	1	1	12	3.4	86	103	0.68	15	40	139	0.3	190	2	29.735	100.342	106.992	124.78	75.276	3	3	16.2	5.2	46	120	1
120552	1	21	3	2.1	4	2	3	8.4	0.9	10.7	388	41	2	3	2	98	20.45	153	35	210.3428571	2	3	2	3	2	4	115	3.9	88	103	0.74	64	134	140	0.7	218	1	47.5	134.1	127.8	125	77	3	3	243	5.2	40	180	2
120577	2	56	2	4.64	3	2	3	7	1.1	15.7	322	33	2	3	3	111	20.41	151	48	153.075	2	3	2	3	1	3	57	4.1	62	101	0.63	33	98	143	0.4	221	2	34.3	110.5	117.9	133	86	3	3	242	5.6	42	11	0
121255	2	33	2	1.04	4	2	3	3.7	0.5	13.5	283	70	2	3	3	91	20.33	84	28	261.3857143	2	3	2	3	1	3	19	3.6	66	104	0.71	36	53	142	0.3	168	0	39.5	130.8	130.4	123	91	3	3	121	5.2	75	420	1
123082	2	54	2	5	3	2	3	6.5	1.3	20	380	60	1	2	1	131	20.32	82	68	107.5764706	2	3	2	3	1	1	25	3.8	65	101	0.51	58	106	142	0.3	151	2	41.8	126.7	131.8	119	77	3	1	84	6.9	44	240	0
121872	1	67	3	5	4	1	1	6.6	1.4	21.2	329	27	1	2	1	211	20.27	67	148	49.30540541	2	3	2	3	1	3	31	4	95	102	0.96	29	95	145	0.5	136	2	31.1	113.1	106.5	155	95	1	2	167	7.1	29	240	0
121116	2	42	3	1.35	1	2	3	5.5	0.7	12.7	312	8	2	3	3	89	20.24	147	26	280.2461538	2	3	2	3	2	4	50	4.4	69	101	0.74	26	77	138	0.4	210	1	27.9	92.1	97.6	106	70	3	3	174	5.3	38	600	2
124810	2	56	3	1.93	6	1	1	5.5	1	18.2	280	31	2	3	3	130	20.12	142	67	108.1074627	2	3	2	3	2	4	24	3.8	112	103	0.68	33	102	143	0.5	212	1	41.7	120	128.4	130	82	0	3	236	5.6	37	360	2
119843	1	58	3	3.37	6	2	3	5.6	1.2	21.4	397	11	2	3	3	106	20.08	92	43	168.1116279	2	3	2	3	2	4	31	3.8	95	105	1.04	24	41	143	0.3	153	1	33.7	118.6	116.4	123	77	3	3	18	5.9	36	600	2
122361	1	31	2	2.32	3	2	3	6.8	0.7	10.3	293	31	2	3	2	94	20.06	70	31	232.9548387	2	3	2	3	1	1	22	3.6	69	108	0.85	40	86	144	0.4	127	1	48.6	139.5	141.2	111	78	3	3	138	5.3	46	180	0
120617	1	34	1	0.98	2	2	3	5.4	0.5	9.3	319	34	2	3	3	106	20.01	182	43	167.5255814	2	3	2	3	1	3	46	4.4	86	104	1.11	42	73	142	0.2	245	0	36.9	111.5	116.6	136	78	3	3	209	5.9	39	180	1
123635	1	25	2	0.31	4	1	2	4.3	0.4	9.3	225	103	2	3	2	93	20	120	30	240	2	3	2	3	1	1	39	4.4	85	102	0.93	93	110	138	0.9	180	0	36.8	106.1	121.3	107	71	0	3	171	5.5	46	900	1
122435	1	48	3	2.45	3	2	3	6.9	1.3	18.8	264	35	2	3	3	111	19.99	169	48	149.925	2	3	2	3	1	3	29	4.1	94	99	0.78	43	75	141	0.4	230	1	34.3	123.6	117.1	155	87	3	3	185	5.9	41	480	1
124581	1	38	1	0.47	3	1	1	5.9	0.3	5.1	387	21	2	3	3	408	19.94	87	345	20.80695652	2	3	2	3	1	1	21	4	95	99	0.91	52	66	135	0.6	179	0	29.1	99.8	100.1	124	87	0	3	246	14.3	31	180	0
120984	2	39	3	4.06	2	2	3	5.9	0.8	13.6	341	12	2	3	3	110	19.92	140	47	152.5787234	2	3	2	3	2	4	27	3.9	91	103	0.83	30	45	140	0.2	215	2	33.2	104.4	120	111	83	3	3	22.2	6.1	32	600	2
124097	1	20	2	5	2	2	3	5.8	1	17.2	341	32	3	3	2	110	19.92	62	47	152.5787234	2	3	2	3	1	3	28	4	70	104	0.81	24	117	148	0.5	123	2	29.9	109.8	110.5	114	80	3	3	131	4.9	49	600	0
120382	2	58	2	4.69	1	2	3	4.8	1	20.8	170	73	2	3	3	89	19.88	172	26	275.2615385	3	3	2	3	2	4	23	4.2	94	107	0.62	134	82	145	0.5	253	2	26.6	93.2	97.6	110	69	3	3	100	5.6	64	10	2
120460	1	20	3	0.48	3	2	3	5	0.8	16	331	32	2	3	3	94	19.81	180	31	230.0516129	2	3	2	3	2	4	48	4.1	76	96	0.73	26	96	138	0.4	253	0	28.6	97.3	107.5	126	71	3	3	67	5.6	45	420	2
123268	2	63	3	5	2	2	3	5.4	0.4	7.4	251	21	2	3	1	99	19.75	91	36	197.5	2	3	2	3	1	3	15	4.1	80	99	0.61	26	104	141	0.7	182	2	29.6	100.8	100.1	105	69	3	3	226	5.8	68	300	1
123521	2	50	3	1.41	3	1	1	4.5	0.7	15.6	374	30	1	2	1	140	19.75	72	77	92.33766234	2	3	2	3	1	1	15	3.4	82	109	0.54	22	45	143	0.1	153	1	34.8	120.3	115.5	124.78	75.276	0	0	28.8	6.9	50	60	0
122517	2	67	3	2.16	1	1	1	4.1	0.6	14.6	298	22	2	3	2	116	19.74	173	53	134.0830189	2	3	2	3	1	3	8	3.6	92	100	0.82	18	74	141	0.3	251	1	42.8	120	136.7	191	115	1	3	150	6.1	58	240	1
119978	2	29	3	0.95	2	1	1	3.9	0.8	20.5	275	44	2	3	2	106	19.6	103	43	164.0930233	2	3	2	3	2	4	9	3.4	83	102	0.69	18	40	142	0.4	173	0	42.2	132.5	135.2	162	98	0	3	15.9	6.2	59	240	2
123113	1	36	2	5	3	2	3	5.8	0.9	15.5	362	29	1	2	1	139	19.59	124	76	92.79473684	2	3	2	3	1	3	56	4.3	58	101	0.79	42	84	143	0.7	196	2	34.4	116.6	118.5	122	88	3	0	163	6	45	480	1
121730	2	54	3	1.72	1	2	3	3.7	0.6	16.2	261	29	2	3	3	100	19.54	135	37	190.1189189	2	3	2	3	2	4	31	4.2	119	102	0.72	19	100	144	0.8	203	1	35.6	112.1	124.8	117	80	3	3	240	5.7	39	20	2
123641	1	43	1	1.78	3	2	3	5.2	1	19.2	335	41	2	3	3	103	19.51	159	40	175.59	2	3	2	3	2	4	28	4.6	70	101	0.82	21	88	141	0.4	246	1	35.5	117.7	115.4	123	73	3	3	316	5.5	45	240	2
120829	2	53	3	1.66	2	2	3	4.7	0.3	6.4	344	40	2	3	3	111	19.48	87	48	146.1	2	3	2	3	1	1	13	3.6	93	100	0.68	29	77	143	0.4	169	1	52.8	143.8	144.3	104	72	3	3	42.6	5.9	42	600	0
120212	1	61	3	1.82	2	1	1	5.3	1.5	28.3	319	43	2	3	3	107	19.45	161	44	159.1363636	2	3	2	3	1	3	16	4.4	58	101	1.3	30	68	143	0.5	236	1	29.9	111	109.7	140	93	1	3	77.6	6.3	63	480	1
120468	1	69	1	2.24	1	1	1	6.2	0.4	6.5	371	33	2	3	3	102	19.32	185	39	178.3384615	2	3	2	3	1	3	23	4.1	80	101	1.02	17	110	140	0.6	276	1	28.3	101.2	97.9	183	101	2	3	111	5.9	51	300	1
124149	1	21	2	NA	3	2	3	7.5	1.3	17.3	211	27	3	3	2	111	19.27	135	48	144.525	2	3	2	3	2	4	16	4.3	77	104	1.18	24	77	142	0.3	184	3	43.6	112	133.3	116	81	3	3	112	5.9	47	480	2
121274	1	58	2	NA	2	1	1	8.4	2.3	27.4	400	2	2	3	3	99	19.21	117	36	192.1	2	3	2	3	2	4	28	3.8	92	105	0.83	26	74	143	0.3	177	3	41.2	131.7	133.3	131	87	1	3	55	5.6	37	180	2
120190	1	80	2	2.99	1	1	1	6.5	1	15.4	331	31	1	1	1	259	19.2	60	196	35.26530612	2	3	2	3	1	3	14	3.6	189	100	1	13	24	140	0.2	118	1	31.4	107.2	103.8	155	66	1	2	20.3	7.4	39	360	0
123644	2	60	1	0.92	6	1	1	4.4	0.4	9.1	321	47	1	1	2	231	19.19	144	168	41.12142857	2	3	2	3	1	3	58	3.2	63	103	0.8	33	78	140	0.2	223	0	27.4	103.9	99.4	161	73	1	0	95.2	10.9	40	60	1
121134	1	56	2	0.86	1	2	3	6.1	0.4	6.6	332	24	2	3	3	113	19.02	112	50	136.944	2	3	2	3	1	3	47	4.2	74	100	1.15	27	124	140	0.7	164	0	31.1	102.5	102.8	153	87	3	3	105	6.2	34	300	0
123664	1	28	3	1.85	3	2	3	5.6	1.3	23.2	299	27	2	3	3	103	18.94	158	40	170.46	2	3	2	3	1	1	80	4.5	72	100	1.18	71	115	141	0.4	247	1	33.3	103	105	108	71	3	3	129	5.4	33	300	1
122627	2	31	1	0.82	6	2	3	5.5	1.4	25.5	199	40	2	3	3	108	18.94	116	45	151.52	2	3	2	3	1	1	9	4	73	105	0.83	15	41	142	0.2	176	0	30.9	111.3	107.5	118	91	3	3	12.6	5.4	47	180	1
124161	2	65	1	5	6	2	3	5.4	0.9	16.7	304	26	2	3	3	117	18.91	121	54	126.0666667	2	3	2	3	2	4	16	3.6	88	105	0.78	26	60	145	0.2	205	2	35.4	113.3	119.3	175	103	3	3	93.7	6.7	72	360	2
122401	2	43	3	2.16	2	2	3	4.3	0.4	9.3	244	42	2	3	3	103	18.8	79	40	169.2	2	3	2	3	1	3	8	3.8	72	105	0.76	19	106	142	0.4	141	1	30.2	92.4	114.9	109	65	3	3	31.4	5.1	47	180	1
121105	1	54	2	0.87	5	1	1	6.2	0.3	4.8	400	8	1	2	1	242	18.67	103	179	37.54860335	2	3	2	3	1	3	11	3.5	86	103	1.18	76	78	139	0.2	188	0	31.1	105.7	103.4	124.78	75.276	1	1	219	9.1	44	120	0
123488	1	66	3	2.96	2	1	1	15.2	1.3	8.6	398	49	1	2	1	108	18.67	61	45	149.36	2	3	2	3	2	4	14	4	109	102	1.1	18	92	143	1.2	122	1	35.9	120.8	110.7	151	89	1	1	120	5.9	43	360	2
120239	2	23	2	1.77	2	2	3	4.5	0.6	13.3	244	43	2	3	3	86	18.64	120	23	291.7565217	2	3	2	3	2	4	15	3.7	84	102	0.58	11	67	142	0.3	161	1	32.1	97	107.1	102	74	3	3	214	5.4	29	120	2
123745	1	42	1	0.71	1	2	3	3.9	0.6	15.4	216	43	2	3	3	98	18.62	74	35	191.52	2	3	2	3	1	1	9	3.8	78	108	1	11	56	138	0.2	133	0	27.4	103.6	100.1	104	66	3	3	132	5.3	36	480	1
121461	2	45	1	0.38	6	2	3	4.6	1.1	23.9	319	27	2	3	3	97	18.61	117	34	197.0470588	2	3	2	3	2	4	18	3.9	82	102	0.74	16	51	141	0.2	197	0	32.9	98.9	102.9	91	64	3	3	43.8	5.6	59	30	2
123783	1	21	2	NA	2	2	3	8.3	0.6	7.2	204	68	2	3	3	103	18.55	220	40	166.95	2	3	2	3	2	4	11	4.5	66	102	0.78	31	59	140	0.7	268	3	24.2	84.5	102.2	127	59	3	3	287	4.8	40	300	2
122789	1	74	3	5	3	1	1	7.8	1	12.8	295	39	2	3	3	113	18.53	107	50	133.416	2	3	2	3	1	3	24	3.6	104	101	1.2	19	103	142	0.8	177	2	30.1	102.3	103.8	129	73	1	3	488	5.7	51	840	0
121315	1	53	1	0.12	2	2	3	4.5	0.5	11.1	247	45	2	3	3	123	18.51	162	60	111.06	2	3	2	3	1	3	28	4.2	93	101	1.1	23	133	142	0.5	252	0	30.9	106.5	100.5	117	81	3	3	240	5.7	38	60	1
122896	1	74	3	1.73	3	1	1	7.9	1	12.7	333	25	1	2	1	153	18.51	122	90	74.04	2	3	2	3	2	4	100	4.2	62	102	0.93	55	98	144	0.5	189	1	28.3	103.8	99.6	123	74	1	1	589	7.9	50	300	2
123984	1	65	1	NA	2	1	1	4.3	0.3	7	283	18	1	2	1	160	18.5	86	97	68.65979381	2	3	2	3	1	3	26	4.3	89	99	0.94	41	107	139	0.5	144	3	24	92.4	95.5	166	88	1	1	55.8	6.7	41	120	1
121197	1	61	2	0.99	1	1	1	7	1.2	17.1	263	49	2	3	1	126	18.46	135	63	105.4857143	2	3	1	1	1	3	17	4.5	49	100	0.69	30	127	144	0.9	218	0	30	106	103.1	151	82	1	3	564	5.6	69	45	1
122625	1	62	3	2.24	3	2	3	3.5	0.2	5.7	263	29	2	3	2	96	18.44	91	33	201.1636364	2	3	2	3	1	1	13	3.9	72	101	1.45	22	74	138	0.2	171	1	34.5	119.9	109.1	144	97	3	3	103	5.9	47	360	1
120647	2	80	3	2.4	2	1	1	5.1	0.7	13.7	272	45	2	3	3	114	18.44	83	51	130.1647059	2	3	2	3	1	3	20	4.6	109	100	1.26	18	95	141	0.6	148	1	34.6	109.9	120.7	116	45	1	3	139	5.5	51	120	1
122752	1	54	3	2.18	4	1	1	6.4	1.1	17.2	357	45	2	3	2	125	18.39	140	62	106.7806452	2	3	2	3	1	3	23	3.8	49	100	0.76	52	81	139	0.4	229	1	42	139	147.9	123	86	1	3	165	6	52	300	0
122323	2	48	2	5	3	1	1	4.4	0.4	9.1	297	13	2	3	3	101	18.28	96	38	173.1789474	2	3	2	3	2	4	20	4.2	64	100	0.6	21	72	139	0.3	168	2	35.2	109.8	123.9	131	88	0	3	40.3	5.9	50	30	2
122499	2	55	2	5	1	1	1	6.7	1	14.9	332	24	2	3	3	110	18.22	120	47	139.5574468	2	3	2	3	1	1	10	3.7	83	103	0.73	15	136	142	0.5	217	2	33.6	100.342	117.7	120	83	1	3	88.3	5.1	77	960	0
121700	1	47	2	5	1	2	3	8.7	1.3	14.9	348	19	1	2	1	140	18.18	105	77	84.9974026	2	3	2	3	1	3	41	4	104	105	0.65	286	66	142	0.4	172	2	40.1	129.6	119.2	125	73	3	1	241	6.7	37	240	0
124009	1	37	3	3.56	2	2	3	3.6	0.2	5.6	281	33	2	3	3	94	18.16	105	31	210.8903226	2	3	2	3	2	4	27	3.9	82	104	0.99	34	44	144	0.3	165	2	33.5	124.1	118.9	115	82	3	3	14.4	5.3	40	480	2
121308	2	41	3	2.07	2	1	1	4.8	0.3	6.3	275	40	1	1	1	188	18.16	86	125	52.3008	2	3	2	3	1	3	25	3.9	69	97	0.7	17	170	138	0.6	163	1	29.735	100.342	106.992	124.78	75.276	0	0	102	8.2	52	300	1
123412	1	52	3	3.34	2	1	1	13.7	6.6	48.2	392	44	1	2	1	235	17.99	148	172	37.65348837	2	3	2	3	1	1	47	4.1	124	100	1.01	71	57	144	0.3	210	1	47	145.4	138	151	107	1	1	49.2	9.4	28	720	1
120454	2	40	1	1.09	2	2	3	3.3	0.2	6.1	228	25	2	3	3	114	17.98	112	51	126.9176471	2	3	2	3	1	3	10	4.2	82	102	0.73	15	108	144	0.5	196	0	28	92	107.8	99	59	3	3	49.9	5	56	180	1
124556	1	54	3	5	5	1	1	5.9	0.6	10.2	294	36	2	3	3	143	17.95	96	80	80.775	2	3	2	3	2	4	22	3.8	43	103	1.32	27	85	139	0.5	145	2	27.7	106.4	107.1	112	81	1	3	227	5.7	41	720	2
120640	2	67	1	NA	1	2	3	11.3	4.1	36.3	400	32	1	1	2	250	17.83	116	187	34.32513369	2	3	2	3	2	4	18	3.8	146	103	1.25	172	102	142	0.3	218	3	29.735	100.342	106.992	124.78	75.276	3	0	73.3	7.5	51	300	2
123306	1	33	3	2.08	2	2	3	5.3	0.3	5.7	362	27	2	3	3	105	17.81	95	42	152.6571429	2	3	2	3	1	3	32	4.1	60	101	1.22	33	91	139	0.7	210	1	32.7	102.1	107.4	110	70	3	3	383	5	25	420	0
123720	1	33	3	3.79	3	1	2	6.3	0.2	3.2	363	58	2	3	3	103	17.77	115	40	159.93	2	3	2	3	1	3	86	4.2	72	102	0.9	212	108	140	0.4	181	2	34.9	123.1	116.8	128	81	0	3	412	5.4	49	720	0
120373	2	24	3	1.78	2	2	3	5.3	0.3	5.7	255	17	2	3	3	92	17.75	148	29	220.3448276	2	3	2	3	2	4	12	3.9	58	104	0.66	14	46	140	0.3	221	1	33.8	101.3	119.2	117	75	3	3	37.3	5.1	39	180	2
124568	2	58	2	0.49	2	1	1	6.7	1	14.9	326	41	3	3	2	119	17.7	147	56	113.7857143	2	3	2	3	2	4	20	4.1	88	102	0.7	46	56	145	0.3	217	0	46.1	125.5	134.4	122	89	1	3	855	6.6	48	300	2
122037	1	68	3	3.87	2	1	1	11.9	2	16.8	320	26	2	3	2	222	17.66	130	159	39.98490566	2	3	2	3	2	4	27	3.7	77	100	1.17	22	65	137	0.9	192	2	36.8	120.4	122.5	121	78	1	3	296	8.3	39	360	2
120041	1	62	3	0.88	4	1	1	4.9	0.7	14.3	250	32	2	3	2	120	17.64	86	57	111.4105263	2	3	2	3	2	4	9	3.9	55	104	0.93	12	70	142	0.5	163	0	28.6	97.8	104	141	91	2	3	198	5.6	61	840	2
121943	1	22	3	NA	6	2	3	8.4	2	23.8	304	32	2	3	3	101	17.61	99	38	166.8315789	2	3	2	3	2	4	49	4.4	59	100	0.74	30	85	140	0.3	169	3	29.735	100.342	106.992	124.78	75.276	3	3	208	5.2	57	120	2
123523	1	50	1	NA	1	1	1	8.9	3.5	39.3	372	21	1	2	2	373	17.59	156	310	20.42709677	2	3	2	3	1	1	41	3.5	112	93	0.8	65	63	132	0.4	222	3	37.2	127.1	115.5	160	106	1	1	286	14.1	39	120	0
120939	1	63	1	1.16	5	1	1	5	0.3	6	245	54	1	2	1	179	17.58	118	116	54.55862069	2	3	2	3	1	1	49	4	61	100	0.63	79	180	139	0.7	196	0	31.3	109.9	105.6	145	78	2	1	612	7.2	50	120	1
122338	2	34	1	NA	2	1	1	7.6	2	26.3	386	16	1	2	1	160	17.57	72	97	65.20824742	2	3	2	3	1	1	23	4	66	99	0.62	17	125	137	0.4	129	3	56.4	144	161.8	124.78	75.276	0	0	27	7.8	33	360	1
121751	1	52	1	0.64	1	2	3	5.3	0.8	15.1	394	25	2	3	1	117	17.54	151	54	116.9333333	2	3	2	3	1	3	49	4	75	100	0.65	38	123	141	0.3	216	0	35.3	115.8	117.7	124.78	75.276	3	3	598	6.1	38	480	1
122240	2	63	3	3.95	2	1	1	3.9	0.9	23.1	289	14	2	3	3	113	17.49	144	50	125.928	2	3	2	3	2	4	24	4.3	68	98	0.97	29	87	141	0.5	222	2	33.5	104.4	113.6	107	63	1	3	85.4	5.6	41	180	2
122559	1	44	2	1.53	2	1	1	6.8	1.8	26.5	349	18	2	3	3	134	17.49	86	71	88.68169014	2	3	2	3	1	1	28	4.1	71	105	0.95	26	97	144	0.3	159	1	34.9	124.2	113.7	131	86	1	3	260	7	60	420	1
124467	2	50	1	0.94	1	2	3	6.9	1	14.5	400	0	2	3	1	154	17.47	101	91	69.11208791	2	3	2	3	2	4	30	4.2	50	100	0.4	29	123	141	0.4	179	0	35.1	107.5	113.1	129	72	3	3	92.5	6.9	37	15	2
120553	2	32	3	1.12	2	2	3	5	0.5	10	200	34	2	3	3	98	17.31	115	35	178.0457143	2	3	2	3	2	4	15	4.2	59	100	0.8	21	60	138	0.3	200	0	28	93	103.3	109	68	3	3	36.3	5.4	32	300	2
119966	1	66	2	3.69	6	2	3	4.6	0.6	13	323	42	2	3	3	104	17.24	189	41	151.3756098	2	3	2	3	2	4	15	4.1	86	99	1.14	14	118	138	0.4	267	2	26.2	97.3	105.3	139	86	3	3	95.7	6	55	240	2
123506	2	70	1	0.85	3	1	1	5	0.9	18	293	17	2	3	3	102	17.22	135	39	158.9538462	2	3	2	3	2	4	12	4.1	46	104	1.04	24	70	143	0.4	209	0	33.6	110.8	112.5	127	73	2	3	255	5.7	52	240	2
124218	2	54	3	2.37	1	1	1	3.5	0.2	5.7	314	87	2	3	3	98	17.21	132	35	177.0171429	2	3	2	3	1	2	13	3.6	75	105	0.74	20	37	140	0.1	195	1	39.8	119.3	134	126	91	1	3	132	5.5	42	600	1
124228	2	68	3	5	2	1	1	6.4	2.9	45.3	323	36	1	2	1	71	17.2	68	8	774	2	3	2	3	1	3	17	3.4	78	106	0.92	32	42	144	0.2	145	2	42.4	127	142	159	74	1	1	16.6	7.9	57	300	1
123516	2	80	3	1.58	1	2	3	4.5	0.5	11.1	215	69	2	3	3	117	17.18	138	54	114.5333333	2	3	2	3	2	4	12	4.3	66	102	1.11	20	92	142	0.5	224	1	30	111.6	114.5	147	90	3	3	109	5.5	60	600	2
121637	2	64	3	3.65	2	2	3	3.8	1.1	28.9	275	34	2	3	2	125	17.16	94	62	99.63870968	2	3	2	3	2	4	23	3.9	74	104	0.81	25	83	144	0.4	170	2	33.7	111.5	115.6	131	74	3	3	101	6	37	420	2
124701	1	33	1	0.41	2	2	3	4.5	0.5	11.1	297	29	2	3	2	115	17.15	135	52	118.7307692	2	3	2	3	2	4	33	4.6	114	103	0.8	44	154	140	0.6	198	0	24.9	85.6	96.3	110	76	3	3	80.5	5.4	41	60	2
124507	2	45	3	2.79	2	1	1	5.1	1.3	25.5	219	37	2	3	3	99	17.15	109	36	171.5	2	3	2	3	2	4	13	3.9	112	98	0.77	10	52	137	0.3	158	1	36.5	103	126.8	119	72	1	3	54.5	5.6	41	360	2
120519	2	32	3	0.06	2	2	3	7.8	1.8	23.1	353	32	1	2	1	253	17.13	89	190	32.45684211	2	3	2	3	2	4	41	3.8	83	93	0.65	33	53	135	0.2	170	0	41.7	128.8	129.6	101	69	3	0	82.7	8.4	61	180	2
122893	2	45	3	2.58	1	1	1	5.1	1.3	25.5	283	35	2	3	3	96	17.1	93	33	186.5454545	2	3	2	3	1	3	14	3.5	74	100	0.99	18	53	139	0.4	160	1	59.4	157.3	160	112	81	0	3	59.6	5.8	51	240	1
122023	1	59	3	5	5	1	1	5.1	0.5	9.8	332	23	3	3	2	133	17.09	97	70	87.89142857	2	3	2	3	2	4	19	3.7	82	101	1	22	108	139	0.3	156	2	24.7	97.3	102	107	65	1	3	182	6.2	35	600	2
120016	1	33	1	1.91	3	1	2	9.2	2.1	22.8	400	19	2	3	2	111	17.06	77	48	127.95	2	3	2	3	1	2	34	4.3	70	103	0.97	22	110	144	1.2	133	1	42.9	135.8	136.8	135	89	0	3	295	6.1	42	180	1
122713	2	54	3	2.19	2	2	3	3.6	0.3	8.3	290	33	2	3	2	133	17.04	85	70	87.63428571	2	3	2	3	1	3	9	4	79	104	0.93	17	50	145	0.3	150	1	36.3	113.5	122	111	82	3	3	78.6	6	54	600	1
122019	2	43	2	1.4	3	1	1	10.3	1	9.7	380	44	2	3	2	215	17.01	156	152	40.28684211	2	3	2	3	2	4	48	3.9	122	96	0.64	129	42	140	0.5	222	1	36.9	118.8	126.3	136	105	1	3	67.3	7.4	46	240	2
124048	2	48	1	0.21	2	1	1	4.5	0.3	6.7	272	26	2	3	2	105	16.98	147	42	145.5428571	2	3	2	3	1	1	14	3.7	74	103	0.6	25	42	143	0.3	237	0	31.2	110.7	108.4	130	91	0	3	18.1	6.7	51	420	1
122118	2	24	1	NA	6	2	3	3.9	0.8	20.5	217	66	2	3	3	104	16.98	84	41	149.0926829	2	3	2	3	2	4	40	3.9	93	102	0.66	53	131	140	0.4	149	3	24.8	87.2	97.9	103	68	3	3	59.8	5	43	180	2
124803	2	46	3	1.37	6	1	1	5.4	0.5	9.3	277	16	1	2	1	195	16.97	86	132	46.28181818	2	3	2	3	2	4	18	3.8	118	99	0.43	30	86	139	0.5	161	1	29.735	100.342	106.992	122	85	0	0	103	7.6	51	540	2
120677	1	21	2	1.19	4	2	3	3.7	0.3	8.1	290	26	2	3	3	118	16.9	93	55	110.6181818	2	3	2	3	2	4	128	4.5	57	102	0.91	47	103	143	0.5	156	0	30.4	96.7	106.2	110	67	3	3	263	5.7	47	90	2
120420	1	54	3	5	3	2	3	4.2	1.1	26.2	232	37	2	3	2	113	16.86	67	50	121.392	2	3	2	3	1	3	28	4.1	61	104	0.8	18	79	138	0.3	120	2	26.9	96.5	102.5	116	79	3	3	69.1	5.8	43	180	1
123461	1	80	3	NA	3	2	3	11.3	0.9	8	338	17	2	3	3	121	16.82	52	58	104.4	2	3	2	3	1	3	36	4.7	48	103	0.93	17	136	141	1.3	107	3	34.4	120.2	117.9	128	67	3	3	336	6	37	360	0
123800	2	45	1	0.92	2	2	3	8.5	1.7	20	318	16	2	3	3	115	16.8	98	52	116.3076923	2	3	2	3	2	4	141	3.5	87	104	0.59	52	74	140	0.1	179	0	35.7	110.1	115.9	103	65	3	3	269	5.3	50	60	2
120396	2	67	2	0.67	2	1	1	5.7	1.3	22.8	381	29	2	3	3	107	16.78	72	44	137.2909091	2	3	2	3	2	4	23	4.2	93	101	0.85	16	56	143	0.5	140	0	35.9	112	123.7	131	75	0	3	109	6	57	900	2
120994	2	55	3	1.5	2	1	1	7.1	1.6	22.5	329	29	1	2	1	114	16.73	86	51	118.0941176	2	3	2	3	1	3	29	4.1	91	105	0.78	20	72	146	0.5	140	1	38.8	127.5	126.1	127	90	0	1	20.9	6.6	36	600	0
123903	2	75	2	1.93	1	1	1	11.2	2.4	21.4	400	2	1	2	1	142	16.7	120	79	76.10126582	2	3	2	3	2	4	14	3.7	50	105	0.8	22	48	144	0.3	185	1	48.1	130.3	137.8	144	83	1	1	85.6	6.4	43	420	2
123760	1	47	3	5	6	2	3	8.8	1.5	17	369	14	2	3	2	107	16.69	151	44	136.5545455	2	3	2	3	2	4	44	4	73	106	0.94	55	90	144	0.6	235	2	30.2	108.2	106.9	121	91	3	3	131	5.3	36	480	2
119848	2	56	3	4.08	2	2	3	4.9	1.4	28.6	260	30	2	3	3	106	16.61	141	43	139.0604651	2	3	2	3	2	4	12	3.9	65	107	0.71	15	61	143	0.3	217	2	29.5	84.6	109.2	115	74	3	3	211	5.4	55	240	2
122136	2	59	2	1.44	6	1	1	5.1	1	19.6	314	36	2	3	2	96	16.57	193	33	180.7636364	2	3	2	3	2	4	15	4	101	106	0.57	17	75	145	0.2	263	1	27.3	77.2	99.7	128	77	1	3	51.4	5.7	36	90	2
121156	2	59	3	0.91	3	2	3	14	4	28.6	277	32	3	3	1	107	16.56	160	44	135.4909091	2	3	2	3	1	2	13	3.8	66	107	0.66	15	152	144	0.5	238	0	30.3	103.1	105	96	60	3	3	118	5.7	45	360	1
121641	2	44	3	1.99	3	2	3	2.9	0.3	10.3	316	23	2	3	3	98	16.55	94	35	170.2285714	2	3	2	3	2	4	14	3.9	79	106	0.68	44	78	143	0.2	185	1	37.7	110	128.2	124.78	75.276	3	3	123	5.5	61	480	2
121831	2	77	3	2.22	3	1	1	4.5	1	22.2	287	24	2	3	3	104	16.54	107	41	145.2292683	2	3	2	3	2	4	13	4.3	59	98	0.45	19	107	141	1.1	192	1	30.9	105.7	109.6	148	75	2	3	137	5.3	60	120	2
122934	1	32	3	1.06	3	2	3	3.1	0.5	16.1	217	71	2	3	3	103	16.52	102	40	148.68	2	3	2	3	2	4	12	4	57	104	0.95	19	62	142	0.7	162	0	35.7	110.1	111.6	105	74	3	3	83.4	4.9	36	180	2
123353	1	44	3	2.52	5	2	3	4	0.5	12.5	238	16	2	3	3	103	16.47	104	40	148.23	2	3	2	3	2	4	23	4.1	44	104	0.95	20	104	143	1.2	171	1	24	95.7	102.3	124	72	3	3	173	4.8	48	360	2
120426	2	52	3	NA	6	1	1	2.3	0.5	21.7	209	38	1	2	1	113	16.42	118	50	118.224	2	3	2	3	2	4	17	3.7	87	98	0.78	24	45	138	0.3	185	3	64.7	149	171.4	124.78	75.276	0	1	82.2	7.4	47	480	2
120327	1	76	3	4.73	5	1	1	4	0.4	10	359	29	2	3	3	96	16.42	79	33	179.1272727	2	3	2	3	2	4	13	3.5	53	102	1.07	13	65	142	0.4	145	2	34.2	122	115.1	125	70	2	3	51.5	5.9	51	360	2
124370	1	54	3	NA	3	2	3	4.3	0.9	20.9	274	31	2	3	3	120	16.4	141	57	103.5789474	2	3	2	3	2	4	19	4	63	103	1.15	19	102	140	0.5	225	3	26.2	91.2	96	107	66	3	3	213	5.4	71	600	2
120846	1	42	1	0.03	6	1	1	6.1	0.4	6.6	335	41	2	3	3	129	16.38	123	66	89.34545455	2	3	2	3	2	4	10	4.2	103	103	0.99	13	53	140	0.5	201	0	30.8	107.2	110.2	136	81	0	3	226	6	74	60	2
120106	2	30	2	NA	2	2	3	4.3	0.3	7	217	15	2	3	3	95	16.37	112	32	184.1625	2	3	2	3	1	3	31	4.1	97	106	0.69	19	52	139	0.4	167	3	30.5	96.9	111.7	104	61	3	3	10.6	5.1	39	120	1
121408	1	37	2	0.33	3	2	3	5.9	0.6	10.2	276	21	2	3	3	94	16.36	133	31	189.9870968	2	3	2	3	2	4	13	4.3	74	102	0.93	30	111	142	0.7	220	0	27.1	101.1	99.1	120	77	3	3	26.1	5.1	40	30	2
122676	1	43	3	5	2	2	3	6.6	1	15.2	378	17	1	2	1	204	16.35	92	141	41.74468085	2	3	2	3	2	4	34	4.6	91	100	0.87	37	72	144	0.4	149	2	39.8	123.1	120.7	114	72	3	0	241	7.9	35	480	2
121045	1	27	2	4.61	3	2	3	7	0.4	5.7	279	25	2	3	3	97	16.34	111	34	173.0117647	2	3	2	3	2	4	52	4.1	68	103	0.84	46	105	141	0.3	170	2	34.2	109.6	118.9	117	72	3	3	174	5.5	47	480	2
120573	2	56	1	NA	2	2	3	4.5	0.6	13.3	386	21	2	3	3	159	16.34	97	96	61.275	2	3	2	3	2	4	22	3.7	86	103	0.45	29	61	141	0.5	157	3	35.4	113.2	112.9	160	92	3	3	15	7.2	43	300	2
124051	2	23	3	3.37	2	2	3	2.8	0.6	21.4	100	26	2	3	3	97	16.28	96	34	172.3764706	2	3	2	3	1	3	16	4	98	101	0.62	25	51	141	0.4	164	1	42.4	118.3	131.6	124.78	75.276	3	3	25.7	5.1	55	60	0
124422	2	52	1	2.1	3	1	1	9.2	1.6	17.4	334	50	1	2	1	306	16.27	172	243	24.1037037	2	3	2	3	2	4	34	3.6	135	96	0.37	49	67	134	0.3	279	1	29.4	93	92.5	143	85	0	1	181	13.2	61	240	2
121753	1	20	1	1.49	2	1	1	5.6	0.5	8.9	332	19	2	3	3	106	16.27	134	43	136.2139535	2	3	2	3	2	4	47	4.6	106	101	0.7	28	112	143	0.7	228	1	32.7	103.3	98.9	135	62	0	3	388	5.5	37	180	2
122599	2	55	2	NA	1	1	1	3.7	1.1	29.7	287	20	2	3	2	131	16.26	100	68	86.08235294	2	3	2	3	2	4	22	3.5	86	105	0.8	109	47	147	0.4	159	3	48.9	138	138.4	138	98	1	3	67.6	7.5	41	180	2
121488	2	26	3	1.22	2	2	3	6.7	1.2	17.9	215	36	2	3	3	95	16.19	101	32	182.1375	2	3	2	3	2	4	10	4	69	104	0.84	12	22	141	0.2	159	0	32	100.5	110.8	98	57	3	3	7.22	5	48	1020	2
123963	2	80	2	2.92	1	1	1	5.2	1.3	25	346	39	3	3	3	142	16.18	102	79	73.73164557	2	3	2	3	1	3	15	3.6	59	101	0.78	18	104	140	0.4	177	1	32.2	111.4	111.8	119	70	2	3	143	6.6	50	540	1
123847	2	29	3	2.89	2	2	3	7.5	2.2	29.3	359	31	2	3	3	86	16.15	67	23	252.7826087	2	3	2	3	1	1	11	3.6	64	105	0.89	19	38	142	0.2	122	1	44.2	118.8	129.2	106	68	3	3	26.1	5.7	31	480	1
120778	2	30	2	2.34	2	2	3	4.5	0.3	6.7	225	26	2	3	3	94	16.11	93	31	187.083871	2	3	2	3	1	1	25	3.9	77	105	0.81	12	58	140	0.6	151	1	30	91	112.4	111	66	3	3	21.8	5.6	48	240	1
123729	2	78	1	1.68	1	1	1	10.5	1.7	16.2	281	61	1	2	1	114	16.01	95	51	113.0117647	2	3	2	3	1	3	15	3.8	114	99	0.73	17	74	143	0.3	172	1	41	139.9	141.6	197	110	1	2	74.3	6.3	59	480	0
120745	1	32	3	5	2	2	3	5.2	0.5	9.6	230	13	2	3	3	113	15.98	156	50	115.056	2	3	2	3	1	3	24	4.6	74	96	1.08	32	172	139	1.1	229	2	26.1	89.9	97.5	121	67	3	3	497	5.2	34	180	1
120260	1	40	2	NA	3	2	3	4.5	0.2	4.4	295	40	2	3	3	107	15.96	103	44	130.5818182	2	3	2	3	2	4	26	3.8	72	102	0.95	19	91	141	0.4	156	3	34.4	107.2	121.3	124.78	75.276	3	3	184	4.8	38	300	2
123886	1	63	3	NA	1	2	3	5.6	0.4	7.1	379	24	2	3	2	124	15.95	80	61	94.13114754	2	3	2	3	1	1	54	4.1	66	99	0.89	39	97	139	0.3	177	3	33.1	114	110.6	122	73	3	3	354	6.4	37	360	0
123007	1	35	1	NA	6	2	3	4.3	0.7	16.3	100	0	2	3	3	103	15.92	233	40	143.28	2	3	2	3	1	2	96	4.2	77	98	1.11	176	107	135	0.4	380	3	25.5	96.3	106.3	109	72	3	3	158	5.6	55	600	1
123388	2	63	3	2.66	2	1	1	10	1	10	334	16	2	3	3	101	15.91	119	38	150.7263158	2	3	2	3	2	4	14	3.7	113	101	0.84	12	68	142	0.2	197	1	38.9	128.4	140	149	79	0	3	61.6	6.3	64	240	2
119980	1	22	2	5	3	2	3	4.5	0.5	11.1	223	89	2	3	3	92	15.91	65	29	197.5034483	2	3	2	3	2	4	118	4	87	98	1.01	33	65	137	0.2	123	2	24	84.5	94.2	119	70	3	3	145	5.3	32	720	2
120899	2	60	3	2.72	3	2	3	4.4	0.6	13.6	262	48	2	3	3	104	15.85	142	41	139.1707317	2	3	2	3	1	3	30	4	95	104	0.55	147	127	144	0.4	216	1	28.6	94.2	96.8	107	71	3	3	545	5.4	53	600	1
121784	2	74	2	1	2	2	3	4.8	0.9	18.8	317	12	1	2	1	113	15.81	191	50	113.832	2	3	2	3	2	4	21	4.3	78	101	0.87	22	96	142	0.4	278	0	27.1	99.8	99	124	67	3	1	177	6.7	58	180	2
123950	2	54	3	0.28	1	1	1	4.8	0.2	4.2	321	20	2	3	3	96	15.79	141	33	172.2545455	2	3	2	3	2	4	18	3.8	100	94	0.62	17	87	135	1.3	215	0	43.4	118.6	128.6	130	91	0	3	82.3	6.3	57	360	2
121341	1	61	1	1.19	3	2	3	4.4	0.6	13.6	315	37	2	3	3	115	15.77	133	52	109.1769231	2	3	2	3	1	3	34	4	72	100	0.82	55	129	139	0.5	210	0	30.8	115.8	105.5	128	89	3	3	157	5.8	58	50	1
120798	1	60	2	0.7	1	2	3	4.4	0.2	4.5	259	60	2	3	3	98	15.74	90	35	161.8971429	2	3	3	3	1	1	22	3.7	120	103	0.99	176	67	140	0.2	154	0	23.9	93.2	92.7	105	58	3	3	146	5.8	51	720	1
123005	2	47	2	0.77	5	1	1	4.6	0.8	17.4	333	25	2	3	3	110	15.71	142	47	120.3319149	2	3	2	3	2	4	57	3.9	65	98	0.61	96	78	140	0.3	219	0	42.8	134.8	140.5	159	129	1	3	64.1	6.1	65	540	2
120330	1	50	3	5	3	2	3	5.5	0.2	3.6	278	38	2	3	2	116	15.61	137	53	106.0301887	2	3	2	3	2	4	38	4	66	100	0.77	35	72	138	0.5	201	2	30.4	104.7	103.1	120	72	3	3	330	6	40	360	2
123866	1	41	3	2.8	3	1	2	5.2	1.4	26.9	338	27	2	3	3	113	15.59	97	50	112.248	2	3	2	3	1	3	28	4.4	69	105	0.87	24	76	141	0.4	165	1	22.6	90.4	90.1	132	91	0	3	148	5.2	32	480	1
124553	1	76	2	NA	6	1	1	9.1	2.3	25.3	257	7	2	3	3	97	15.54	59	34	164.5411765	2	3	1	1	2	4	25	3.2	71	93	0.93	34	99	130	0.6	142	3	28	102.4	97.6	135	71	2	3	112	5.7	66	360	2
120311	2	65	3	3.98	6	2	3	6.5	0.6	9.2	312	22	2	3	3	100	15.49	101	37	150.7135135	2	3	2	3	2	4	17	4.1	89	107	0.65	15	92	143	0.5	160	2	31.2	107.9	112.8	127	82	3	3	28.7	5.4	38	180	2
120859	2	65	3	5	2	1	1	4.3	0.4	9.3	367	20	2	3	2	112	15.44	83	49	113.4367347	2	3	2	3	2	4	28	3.9	70	104	0.59	24	84	143	0.3	165	2	26.6	86.3	93.9	146	75	2	3	45.8	6	67	240	2
124732	1	39	3	1.3	4	1	2	5.9	0.7	11.9	360	22	2	3	3	94	15.35	116	31	178.2580645	2	3	2	3	1	1	25	4	56	102	0.99	56	122	141	0.3	196	0	31.5	104.2	114.8	131	80	0	3	249	5.6	60	120	1
123593	2	77	3	2.16	1	2	3	4.6	0.3	6.5	304	37	2	3	3	97	15.34	145	34	162.4235294	2	3	2	3	2	4	10	4.3	74	103	0.92	20	97	142	0.3	220	1	28.8	95.2	106.4	151	78	3	3	267	5.5	51	480	2
121839	2	78	1	1	6	1	1	3.7	0.8	21.6	346	26	2	3	2	116	15.33	137	53	104.1283019	2	3	2	3	2	4	10	3.4	73	99	0.86	17	70	133	0.4	202	0	39.7	125.8	141.7	151	102	2	3	121	5.7	46	360	2
121293	2	25	3	0.91	1	1	2	4.6	0.5	10.9	259	40	2	3	3	89	15.28	87	26	211.5692308	2	3	2	3	1	3	11	4.1	107	100	0.68	21	93	136	0.5	174	0	44.3	139	141.2	124.78	75.276	0	3	36.1	5.3	69	480	0
124365	1	36	3	3.4	1	2	3	6.6	1	15.2	276	30	2	3	3	98	15.27	120	35	157.0628571	2	3	2	3	2	4	75	3.7	97	100	1.03	54	53	139	0.3	208	1	38.2	124	125	140	82	3	3	154	5.6	32	180	2
123162	1	69	3	4.14	2	1	1	4.4	0.5	11.4	288	18	2	3	2	123	15.23	159	60	91.38	2	3	2	3	2	4	16	3.7	65	101	0.95	25	56	141	0.3	218	2	30	113.1	108	142	84	1	3	118	5.9	37	300	2
124457	1	76	1	0.94	1	1	1	6.2	3.2	51.6	400	11	1	1	2	168	15.21	95	105	52.14857143	2	3	2	3	1	3	17	3.8	91	96	4.46	22	110	141	0.5	152	0	34.5	118.5	103.8	164	71	2	1	677	8.8	36	480	0
119883	2	61	2	0.94	4	1	1	8.4	11.7	139.3	379	31	3	3	2	163	15.2	132	100	54.72	3	3	2	3	1	1	13	3.4	85	98	0.78	39	116	140	0.6	213	0	39.7	123	125.1	121	70	2	3	113	6.3	46	180	0
120823	1	58	2	3.13	2	1	1	5.3	0.5	9.4	283	39	3	3	2	187	15.19	134	124	44.1	2	3	2	3	2	4	59	4.2	73	97	1.09	41	71	139	0.4	216	1	28.8	98.7	105.8	134	82	1	3	532	8	72	240	2
123116	1	79	1	NA	1	1	1	6.2	0.3	4.8	247	27	3	3	1	130	15.19	54	67	81.61791045	2	3	1	2	1	3	18	4.4	37	102	0.8	13	119	143	0.5	132	3	27.3	97.5	104.2	128	68	0	3	90.5	6.7	49	480	1
120960	2	61	3	1.57	1	1	1	4.8	0.4	8.3	244	35	2	3	2	91	15.18	99	28	195.1714286	2	3	2	3	1	3	13	4.2	95	103	0.79	16	57	143	0.4	180	1	35.8	108.7	121.6	110	74	1	3	128	5.8	61	480	1
123527	1	40	3	5	3	2	3	6.2	0.7	11.3	352	18	2	3	3	107	15.17	147	44	124.1181818	2	3	2	3	2	4	28	4.7	84	99	0.82	22	84	143	0.6	220	2	27.4	93.3	99.3	118	70	3	3	154	5.2	43	300	2
121827	2	66	2	3.67	2	2	3	4.7	0.3	6.4	291	38	2	3	3	106	15.17	116	43	127.0046512	2	3	2	3	2	4	15	4.1	109	102	0.93	22	51	144	0.5	190	2	28.6	99.6	111.1	121	60	3	3	32.1	6.1	56	480	2
123077	1	50	3	5	3	2	3	4.5	0.4	8.9	304	31	2	3	3	100	15.16	175	37	147.5027027	2	3	2	3	2	4	22	4.2	92	103	0.87	33	105	145	0.7	254	2	27.5	100.7	101.9	111	72	3	3	122	5.4	72	480	2
124235	1	45	3	1.67	2	2	3	6.3	1.1	17.5	370	51	2	3	3	126	15.16	93	63	86.62857143	2	3	2	3	1	1	34	4	99	103	1.26	28	107	146	0.5	143	1	36.6	122.9	107.4	109	83	3	3	103	6.1	28	240	0
124069	2	23	2	0.48	6	2	3	5.7	0.5	8.8	277	18	1	2	2	120	15.13	119	57	95.55789474	2	3	2	3	2	4	87	3.8	73	103	0.4	66	58	140	0.2	192	0	30.7	102.8	109.2	93	62	3	0	211	6.4	43	240	2
124000	1	59	3	NA	3	1	1	4.6	0.5	10.9	368	41	2	3	3	111	14.84	122	48	111.3	2	3	2	3	1	3	25	4.3	88	103	1.12	26	109	140	0.3	247	3	32.4	110.3	107.9	128	83	0	3	359	5.5	31	120	0
123172	1	55	2	1.55	1	1	1	6.4	0.8	12.5	318	66	1	2	1	175	14.84	61	112	47.7	2	3	2	3	1	3	27	4.4	81	96	0.8	24	70	134	0.7	129	1	35.9	129.2	115	142	84	1	1	500	7.7	34	480	0
123346	1	70	2	1.79	2	1	1	12.3	2.1	17.1	341	33	2	3	3	108	14.78	103	45	118.24	2	3	2	3	1	1	21	4.1	65	100	0.97	24	78	140	0.3	178	1	27.8	104.2	105.3	127	76	1	3	165	5.7	35	600	0
120521	1	73	3	5	3	2	3	6.1	0.9	14.8	339	38	2	3	3	107	14.78	88	44	120.9272727	2	3	2	3	2	4	18	4	53	104	1.09	33	85	142	0.3	250	2	30.7	103.2	101.5	126	73	3	3	279	6.2	30	840	2
121421	1	46	3	1.15	4	1	2	11.1	12.4	111.7	311	17	1	2	1	183	14.72	83	120	44.16	2	3	2	3	2	4	30	4.1	87	103	0.85	31	51	141	0.4	163	0	32.5	124.7	119.6	119	78	0	0	83.9	7.5	35	300	2
122740	2	24	2	2.55	2	2	3	3.6	0.3	8.3	220	30	2	3	3	93	14.69	123	30	176.28	2	3	2	3	1	3	12	3.9	100	106	0.67	13	41	142	0.2	185	1	28.8	101.5	108.8	121	65	3	3	22.6	5.4	41	120	1
121767	2	68	1	0.36	6	1	1	9.7	3.7	38.1	388	35	2	3	2	99	14.63	67	36	146.3	2	3	2	3	1	3	13	3.5	117	107	1.27	24	66	143	0.3	128	0	54	133.1	156.8	136	82	2	3	68	5.6	42	300	1
120476	1	43	2	1.05	3	1	2	6	0.6	10	287	43	2	3	3	98	14.62	124	35	150.3771429	2	3	2	3	1	1	22	4	118	110	1.09	36	74	148	0.3	196	0	29.4	103	103.4	119	80	1	3	209	5.4	34	720	0
120451	2	21	3	4.31	2	2	3	6.4	0.7	10.9	261	32	2	3	3	86	14.57	112	23	228.0521739	2	3	2	3	2	4	17	4.1	83	100	0.63	15	36	141	0.2	170	2	23.4	86.1	108.7	124.78	75.276	3	3	36.8	5	47	600	2
120671	2	57	3	0.2	2	1	1	6.3	0.7	11.1	179	21	2	3	3	95	14.56	54	32	163.8	2	3	2	3	1	3	14	3.5	82	102	0.85	24	50	140	0.3	123	0	27.8	94.4	107.4	135	92	1	3	157	5.2	55	300	0
123277	1	54	1	0.87	1	2	3	4.6	0.7	15.2	400	9	2	3	3	119	14.54	91	56	93.47142857	2	3	2	3	1	1	40	4.1	73	100	0.87	21	103	138	0.5	161	0	35.7	118.5	110.5	126	76	3	3	265	5.9	56	600	1
122833	2	44	2	0.8	1	2	3	4.7	0.5	10.6	227	38	2	3	3	111	14.52	173	48	108.9	2	3	2	3	1	3	23	4.3	88	101	0.85	43	127	139	0.5	251	0	23.9	88.3	100.3	113	70	3	3	72.4	5.4	64	180	1
123175	1	46	3	5	3	1	1	4.9	0.6	12.2	241	40	2	3	3	94	14.52	164	31	168.6193548	2	3	2	3	1	3	20	4.6	56	101	1.04	27	91	142	0.4	245	2	29.4	106.1	105	119	77	1	3	210	5.4	58	240	0
124544	2	79	1	NA	1	1	1	5.5	1.3	23.6	331	25	2	3	3	127	14.48	84	64	81.45	2	3	2	3	1	3	9	3.9	71	100	1.1	18	58	141	0.1	180	3	29.3	101.3	108.1	142	79	1	3	49.1	6.5	61	240	0
120782	1	21	2	1.11	3	2	3	2.9	0.2	6.9	297	45	2	3	3	98	14.46	78	35	148.7314286	2	3	2	3	1	3	26	4.1	104	101	0.78	48	83	141	0.3	222	0	32.9	105.4	111.6	130	83	3	3	91.4	5.1	29	480	0
123247	2	67	3	NA	6	1	1	5.9	0.8	13.6	362	36	2	3	3	102	14.44	98	39	133.2923077	2	3	2	3	2	4	17	3.9	52	104	0.66	13	70	144	0.2	185	3	25.7	93.7	96.3	108	59	1	3	84.4	5.4	71	120	2
120368	1	25	2	2.4	2	2	3	6.1	0.4	6.6	275	25	2	3	3	110	14.38	134	47	110.1446809	2	3	2	3	2	4	57	4.1	83	100	0.85	26	100	139	0.6	198	1	26.9	88.6	100.8	119	77	3	3	138	5.9	41	240	2
124273	2	25	2	2.43	6	2	3	3.9	0.6	15.4	246	45	2	3	3	93	14.36	95	30	172.32	2	3	2	3	2	4	25	4.4	57	102	0.63	18	89	142	0.3	155	1	28.6	87.1	103.8	98	70	3	3	33.6	5.3	41	360	2
121786	1	55	3	0.89	2	2	3	7	1.9	27.1	299	39	2	3	3	99	14.31	86	36	143.1	2	3	1	1	1	1	23	3.3	71	104	0.75	17	74	143	0.2	151	0	49.4	149.5	153.2	138	86	3	3	228	5.6	43	180	0
119944	2	65	2	1.91	6	1	1	11.6	2.6	22.4	359	38	2	3	3	134	14.29	104	71	72.45633803	2	3	2	3	2	4	12	3.9	95	104	1.32	10	77	146	0.6	151	1	58.2	143.5	156	140	117	1	3	56.8	5.8	32	360	2
121593	2	63	3	3.03	6	2	3	3.8	0.5	13.2	249	80	2	3	3	97	14.27	125	34	151.0941176	2	3	2	3	2	4	13	3.8	79	99	0.93	16	101	141	0.3	219	1	33.6	101.4	115.6	119	77	3	3	102	5.7	86	240	2
122919	1	24	1	0.48	2	1	2	5.2	0.5	9.6	295	27	2	3	3	101	14.25	94	38	135	2	3	2	3	1	3	29	4.4	77	101	0.58	20	112	142	0.8	156	0	30	105	105.6	121	60	0	3	109	5.9	50	120	1
124205	2	60	1	NA	6	1	1	3.2	0.7	21.9	276	34	2	3	3	103	14.2	144	40	127.8	2	3	2	3	2	4	5	3.9	100	102	0.74	21	65	142	0.5	223	3	32.3	109	115.8	127	78	1	3	70	5.1	40	420	2
120967	1	57	3	4.48	5	2	3	6.6	0.8	12.1	389	33	2	3	3	105	14.18	147	42	121.5428571	2	3	2	3	1	3	62	4	61	100	1.12	55	116	137	0.6	251	2	35.2	123.4	108	151	96	3	3	166	5.6	41	360	0
123496	2	73	3	3.65	2	1	1	11	0.9	8.2	164	19	1	2	1	120	14.18	59	57	89.55789474	2	3	2	3	2	4	24	4.1	95	117	1.26	66	77	148	0.5	123	2	23.2	93.4	93.1	140	59	2	2	122	6.5	37	240	2
124025	2	59	2	4.02	5	1	1	5.5	0.9	16.4	240	23	1	2	1	120	14.17	83	57	89.49473684	2	3	2	3	1	3	17	3.9	59	100	0.63	30	46	140	0.3	160	2	34	112	118.1	165	78	1	1	13	6.4	47	360	0
120943	1	68	3	NA	4	2	3	3.8	0.2	5.3	207	14	2	3	3	96	14.13	138	33	154.1454545	2	3	2	3	1	3	21	4	62	100	0.97	21	160	142	0.6	226	3	22.7	89.3	93.7	121	57	3	3	142	5.5	70	300	0
122722	2	22	2	1.47	2	2	3	5.5	0.4	7.3	248	96	2	3	3	103	14.08	84	40	126.72	2	3	2	3	2	4	11	3.5	93	104	0.83	10	52	138	0.3	140	1	38	125.1	133	108	65	3	3	24.8	5.2	48	600	2
120556	1	76	3	0.82	6	2	3	6.9	0.9	13	305	28	1	2	1	172	14.07	95	109	46.46972477	2	3	2	3	2	4	19	4.4	49	98	0.93	24	126	140	0.4	194	0	25.3	100.1	101.9	134	60	3	0	77.8	6.8	58	240	2
124224	1	50	1	1.96	2	1	1	14.7	1.6	10.9	337	35	1	2	1	236	13.99	77	173	29.11213873	2	3	2	3	1	1	58	3.7	136	98	0.49	137	155	139	1.2	143	1	42.4	137.3	120.9	122	85	1	0	443	8.8	56	240	1
120849	1	26	3	2.46	4	2	3	3.2	0.5	15.6	299	39	2	3	2	105	13.99	76	42	119.9142857	2	3	2	3	1	3	28	4.2	57	100	0.93	18	121	137	0.9	136	1	34	103.5	101.6	124.78	75.276	3	3	349	5.4	42	240	1
120909	2	67	1	4.07	6	2	3	5.2	0.4	7.7	233	21	2	3	3	131	13.99	67	68	74.06470588	2	3	2	3	2	4	37	3.8	79	99	0.57	38	149	139	0.6	133	2	21.7	85.4	87	124.78	75.276	3	3	350	6.2	42	120	2
120203	2	41	3	0.19	2	1	1	6.4	0.5	7.8	213	13	2	3	3	98	13.97	146	35	143.6914286	2	3	2	3	1	1	9	3.6	83	103	0.75	22	77	141	0.5	211	0	30.8	106	112.6	144	93	0	3	19.5	5.7	46	120	0
121603	1	24	1	1.5	5	2	3	6.5	1.7	26.2	279	8	2	3	3	99	13.96	111	36	139.6	2	3	2	3	1	1	56	3.9	117	101	0.85	31	85	144	0.3	171	1	30.8	106.4	108	104	66	3	3	117	5.6	32	240	0
123669	2	60	3	1.79	3	2	3	5.9	1.3	22	337	60	2	3	3	102	13.9	202	39	128.3076923	2	3	2	3	1	3	29	4.1	111	100	0.86	45	65	143	0.4	293	1	32.4	114	112.8	124.78	75.276	3	3	150	5.5	59	600	0
122504	1	47	1	0	5	2	3	6.7	0.9	13.4	196	60	2	3	3	107	13.89	96	44	113.6454545	2	3	2	3	2	4	28	4.2	60	96	0.99	79	137	137	0.4	172	0	26.7	92.4	95.1	126	81	3	3	796	5.6	54	29	2
119897	1	32	3	0.99	2	2	3	4.5	0.4	8.9	279	36	2	3	3	95	13.88	142	32	156.15	2	3	2	3	2	4	32	4	84	101	0.9	33	143	140	0.8	216	0	27.9	101.1	105.3	111	71	3	3	138	4.7	38	300	2
122624	1	76	3	4.86	1	1	1	4.4	0.7	15.9	320	18	1	2	1	157	13.84	75	94	53.00425532	2	3	2	3	1	3	31	4.1	51	98	0.99	24	87	139	0.9	142	2	28	116	106.7	101	58	2	1	47.4	6.7	34	240	0
121773	1	42	2	1.33	3	2	3	6.1	1.7	27.9	389	34	2	3	3	113	13.82	106	50	99.504	2	3	2	3	2	4	16	4.4	93	99	0.98	35	139	138	0.6	161	0	33	113.8	112.5	143	90	3	3	205	7	42	180	2
120734	2	62	2	1.69	1	2	3	5.1	0.5	9.8	258	27	2	3	3	107	13.81	135	44	112.9909091	2	3	2	3	2	4	12	3.5	65	103	0.87	13	85	143	0.3	217	1	31.3	98.7	112.3	118	76	3	3	130	5.1	42	60	2
121171	2	49	3	2.32	2	2	3	4.8	0.6	12.5	351	37	1	2	2	262	13.78	113	199	24.92864322	2	3	2	3	1	1	31	3.7	86	99	0.5	33	80	136	0.5	190	1	26.7	100.342	106.992	142	72	3	0	65.6	11.7	65	120	1
121277	2	60	3	3.65	2	1	1	5.1	1.2	23.5	334	61	2	3	3	94	13.76	158	31	159.7935484	2	3	2	3	2	4	19	3.9	106	102	0.92	18	101	141	0.7	246	2	43.3	124.1	147.2	182	99	1	3	134	5.9	64	360	2
124071	2	50	1	1.35	2	1	1	3.2	0.7	21.9	281	24	2	3	2	127	13.72	132	64	77.175	2	3	2	3	2	4	20	4.1	54	101	0.58	22	74	141	0.5	200	1	27.1	91.5	103	124.78	75.276	1	3	148	5.9	57	240	2
123153	1	42	1	0.25	1	2	3	5.5	1.2	21.8	297	47	2	3	3	111	13.71	144	48	102.825	2	3	2	3	1	1	24	4.1	81	104	0.71	29	106	142	0.3	211	0	25.5	91.4	92	124.78	75.276	3	3	152	5.8	43	20	0
124779	2	37	3	NA	6	2	3	3.2	0.6	18.7	238	54	2	3	3	102	13.71	112	39	126.5538462	2	3	2	3	2	4	16	4	62	99	0.61	14	65	138	0.2	183	3	28.4	84.8	104.7	112	77	3	3	8.27	5.8	56	540	2
119810	2	20	2	1	2	2	3	5.6	0.9	16.1	199	36	2	3	3	94	13.71	45	31	159.2129032	2	3	2	3	1	1	25	4.1	63	103	0.65	13	136	141	0.5	108	0	26.3	89.3	100.2	94	60	3	3	22.3	5.6	49	300	0
121122	1	46	1	0.55	2	2	3	4.9	0.4	8.2	288	22	2	3	3	84	13.68	151	21	234.5142857	2	3	2	3	1	1	13	3.9	82	100	1.01	18	118	141	0.4	214	0	25.5	108.7	102.2	124	89	3	3	56.1	5.8	44	120	0
122295	2	70	3	5	3	1	1	4.2	0.4	9.5	277	15	2	3	3	119	13.67	21	56	87.87857143	2	3	2	3	2	4	23	3.8	78	106	1.19	23	64	143	0.6	130	2	39.4	116.8	122.6	115	66	0	3	25	5.5	102	180	2
122771	1	25	3	1.42	6	1	1	3.5	0.3	8.6	263	25	2	3	3	100	13.65	119	37	132.8108108	2	3	2	3	2	4	47	4.7	52	100	0.98	23	107	143	0.9	199	1	23.2	87	92.8	125	86	0	3	101	5.2	38	480	2
124115	1	60	3	5	1	2	3	8.7	0.9	10.3	307	15	2	3	2	127	13.65	110	64	76.78125	2	3	2	3	2	4	17	4.3	60	101	0.91	21	140	140	0.7	182	2	30.4	111.1	109.7	135	84	3	3	227	6.5	50	840	2
122314	2	77	3	NA	6	1	1	6	0.3	5	293	12	1	2	1	153	13.57	82	90	54.28	2	3	2	3	2	4	23	3.5	43	98	0.9	21	45	140	0.2	164	3	26.8	95.3	90.9	151	81	2	2	56.4	7.1	45	60	2
122539	2	52	3	2.47	2	2	3	3	0.9	30	116	105	2	3	2	91	13.55	240	28	174.2142857	2	3	2	3	2	4	30	3.8	115	104	0.89	14	50	145	0.2	316	1	34.5	100.342	106.992	118	77	3	3	31.7	5.4	53	120	2
124347	1	26	3	2.07	3	1	1	5.6	0.3	5.4	335	55	2	3	3	88	13.52	97	25	194.688	2	3	2	3	1	3	23	4.6	76	101	1.03	15	123	140	0.7	151	1	37	121.2	118.3	158	109	0	3	144	4.1	41	600	1
120043	1	53	3	1.71	2	2	3	2.3	0.2	8.7	191	49	2	3	3	100	13.42	124	37	130.572973	2	3	1	2	2	4	29	4.2	54	102	0.81	71	202	141	0.9	185	1	27	100.7	106.2	115	70	3	3	44.8	5.4	49	480	2
123891	2	70	1	NA	1	1	1	3.6	0.7	19.4	301	53	2	3	3	122	13.41	122	59	81.82372881	2	3	2	3	1	2	14	4.1	97	102	0.73	12	53	141	0.2	204	3	25.5	93.3	94.2	141	86	2	3	13	5.4	63	9999	1
120137	2	35	3	3.86	3	2	3	3.6	0.3	8.3	294	74	2	3	3	101	13.41	112	38	127.0421053	2	3	2	3	2	4	18	3.5	62	102	0.58	14	35	138	0.2	177	2	29.1	97.4	114.1	124.78	75.276	3	3	6.55	5.6	46	360	2
123185	1	53	3	5	4	1	1	5.8	0.3	5.2	276	32	2	3	3	106	13.41	83	43	112.2697674	2	3	2	3	1	3	19	4.4	84	104	1.04	25	72	143	0.4	157	2	30.8	108.2	109.9	121	85	1	3	491	5.2	65	420	0
122015	1	39	1	0.29	3	2	3	5.4	0.6	11.1	307	33	2	3	3	105	13.4	120	42	114.8571429	2	3	2	3	1	2	19	4	88	104	0.97	24	92	142	0.4	183	0	29.735	100.342	106.992	108	63	3	3	173	5.9	37	120	0
122685	2	61	1	2.37	1	1	1	3.8	0.5	13.2	245	33	2	3	3	97	13.37	131	34	141.5647059	2	3	2	3	2	4	15	3.5	60	101	0.62	18	89	142	0.3	199	1	35	106	113.3	140	75	2	3	169	5.6	49	240	2
120614	1	23	3	1.24	3	2	3	4	0.2	5	297	73	2	3	3	109	13.31	215	46	104.1652174	2	3	2	3	2	4	59	4.4	91	99	0.93	52	89	139	0.6	282	0	27.5	93.5	101	124	90	3	3	125	5.2	48	480	2
122153	1	63	3	5	3	1	1	4.1	0.5	12.2	333	66	2	3	3	130	13.26	58	67	71.24776119	1	2	2	3	2	4	31	4.3	44	102	1.21	19	78	146	0.8	110	2	36.4	128.9	127.6	111	69	1	3	396	5.4	36	600	2
120731	2	36	1	0.52	2	1	1	4	0.3	7.5	255	35	1	2	2	80	13.25	165	17	280.5882353	2	3	2	3	2	4	10	3.7	52	101	0.66	16	93	140	0.4	256	0	27.1	87	98.2	153	96	0	0	14.9	5.7	50	30	2
120432	1	55	3	3.31	3	2	3	5.8	0.8	13.8	235	19	2	3	3	110	13.25	67	47	101.4893617	2	3	2	3	2	4	28	4.3	99	102	1.07	16	77	142	0.3	135	1	26.5	93.5	96.9	107	69	3	3	579	5.2	36	180	2
120416	1	72	3	5	5	1	1	4	0.6	15	112	40	1	2	1	130	13.24	68	67	71.14029851	2	3	2	3	1	3	15	4.6	74	97	0.93	44	108	139	0.6	137	2	25.6	97.9	103.5	139	67	1	1	148	6.4	53	480	0
123885	2	67	1	NA	1	2	3	4.9	0.8	16.3	267	32	1	2	1	161	13.19	74	98	48.45306122	2	3	2	3	1	1	9	3.3	81	100	0.65	12	25	140	0.2	145	3	35.8	113.1	116.3	171	77	3	1	13.9	8.1	48	720	1
123033	2	60	2	1.36	1	1	1	5.2	0.4	7.7	242	25	1	2	1	114	13.17	40	51	92.96470588	2	3	1	1	2	4	29	4.7	36	102	0.54	19	104	145	0.5	118	1	24.5	91	99	136	77	0	1	206	6	61	240	2
120793	2	70	3	NA	1	1	1	6.3	0.3	4.8	282	24	1	2	1	112	13.15	106	49	96.6122449	2	3	2	3	1	3	16	4.1	72	106	0.69	15	100	143	0.4	177	3	37.5	128	128.2	125	77	1	2	154	6.2	54	240	1
124643	2	54	3	1.7	2	2	3	9.5	2.2	23.2	321	29	1	2	1	142	13.14	148	79	59.87848101	2	3	2	3	1	3	19	4.2	62	101	0.5	27	81	145	0.3	227	1	24.1	86.7	90.1	119	80	3	1	175	6.2	50	180	1
120343	2	65	3	2.24	1	1	1	3.5	0.5	14.3	214	49	2	3	2	117	13.04	113	54	86.93333333	2	3	2	3	2	4	19	4	99	101	0.56	27	63	139	0.4	184	1	28.5	96.2	105.6	117	68	1	3	219	6.3	52	480	2
121465	1	71	3	2.52	4	1	1	4.3	0.3	7	275	35	2	3	2	121	13	41	58	80.68965517	2	3	2	3	1	3	20	4	69	104	0.99	32	82	142	0.5	103	1	39.1	128.6	127.7	155	84	1	3	198	5.6	41	480	1
120456	1	54	2	2.96	2	1	1	5.3	0.7	13.2	262	22	2	3	3	106	12.99	135	43	108.7534884	2	3	2	3	2	4	22	4	65	103	1.11	16	92	143	0.5	189	1	31.9	111.2	113.1	121	76	1	3	62.7	5.3	39	60	2
122056	2	61	1	2.78	6	1	1	4	0.6	15	329	37	1	2	1	134	12.99	101	71	65.86478873	2	3	2	3	2	4	23	4	65	98	0.8	30	88	138	0.3	170	1	28.9	100.2	98	149	85	1	1	250	7.3	53	120	2
119905	1	52	3	5	3	2	3	4.3	0.3	7	306	24	2	3	3	100	12.97	113	37	126.1945946	2	3	2	3	1	3	10	3.8	55	102	1.2	34	101	142	0.5	169	2	40.9	122.8	125.9	117	75	3	3	452	5.6	40	360	1
121907	1	64	3	1.17	4	1	1	4.8	0.6	12.5	307	42	2	3	3	98	12.97	85	35	133.4057143	2	3	2	3	2	4	24	4.1	67	101	0.77	16	79	138	0.4	140	0	29.1	100.2	99	142	73	1	3	163	5.4	41	60	2
124756	2	80	3	5	2	1	1	5	1.2	24	189	20	2	3	3	102	12.94	76	39	119.4461538	2	3	2	3	2	4	12	3.9	80	104	0.94	10	53	142	0.3	150	2	22	84.2	99.6	133	61	2	3	157	5.3	62	600	2
123155	1	80	3	2.43	6	2	3	4.2	0.3	7.1	314	18	1	2	1	133	12.94	51	70	66.54857143	2	3	2	3	2	4	12	4.1	65	104	1.12	18	56	143	0.5	128	1	28.1	107.2	104.4	162	89	3	2	56.2	6.8	53	240	2
122655	2	56	2	0.61	3	2	3	7.7	1.7	22.1	263	27	3	3	2	149	12.93	106	86	54.1255814	2	3	2	3	1	3	17	4.1	91	101	0.87	27	75	141	0.6	180	0	52.2	125.3	154.6	124.78	75.276	3	3	190	6.2	52	480	1
120826	2	52	3	5	2	2	3	5.2	1	19.2	287	38	2	3	2	106	12.92	133	43	108.1674419	2	3	2	3	2	4	13	4.1	99	103	0.82	17	79	143	0.5	201	2	30.6	104.5	109.5	135	89	3	3	46.5	6	43	480	2
123539	1	60	2	5	3	1	1	8	0.8	10	300	26	1	2	2	145	12.91	91	82	56.67804878	2	3	2	3	1	1	25	3.9	92	99	0.88	63	93	137	0.8	159	2	38.3	132	121.1	142	95	1	1	294	6.7	37	480	0
124231	2	23	3	1.54	4	2	3	4.1	0.5	12.2	217	14	2	3	3	96	12.89	114	33	140.6181818	2	3	2	3	2	4	13	4.1	69	98	0.73	28	60	138	0.3	179	1	30.3	96.8	109.3	124.78	75.276	3	3	23.8	5.2	51	720	2
123045	2	80	1	0.68	1	1	2	2.2	0.3	13.6	177	57	1	2	1	207	12.88	144	144	32.2	2	3	2	3	1	3	14	3.7	74	103	0.95	22	117	138	0.3	223	0	37.8	119	131	123	67	0	0	391	9.2	48	720	1
124183	2	33	1	NA	2	2	3	4.3	0.7	16.3	264	27	3	3	2	95	12.87	94	32	144.7875	2	3	2	3	2	4	31	4.3	49	103	0.62	12	96	142	0.8	151	3	32.4	102.8	110.2	91	52	3	3	36.4	5.6	39	240	2
122473	2	67	3	4.56	4	1	1	4.8	1.3	27.1	382	36	2	3	3	122	12.85	222	59	78.40677966	2	3	2	3	1	3	12	4	62	104	0.71	60	113	144	0.4	315	2	40	122.3	127.5	165	79	1	3	102	6.1	49	420	0
122665	2	61	3	NA	2	1	1	5.3	0.3	5.7	277	48	1	2	1	129	12.84	67	66	70.03636364	2	3	2	3	1	2	18	3.6	89	100	0.69	78	72	142	1.2	166	3	34.6	118.3	117	139	68	1	1	186	5.9	79	420	1
121114	2	29	3	0.99	3	2	3	4.6	0.6	13	321	55	2	3	3	87	12.83	108	24	192.45	2	3	2	3	1	3	11	4.3	63	103	0.64	16	102	138	0.6	175	0	35.4	114.1	117.1	112	78	3	3	18.2	4.9	53	180	0
123265	2	22	3	0.4	2	2	3	4.5	0.5	11.1	217	30	2	3	3	101	12.78	102	38	121.0736842	2	3	2	3	2	4	12	4.1	57	103	0.85	10	78	141	0.3	170	0	22.5	73.5	93.6	106	64	3	3	95.3	5.2	55	300	2
119807	1	58	3	5	4	1	1	4.4	0.5	11.4	305	25	2	3	3	116	12.74	73	53	86.53584906	2	3	2	3	2	4	37	4.2	91	103	1.25	33	112	141	1.2	144	2	29.9	103.8	104.3	129	77	1	3	298	5.5	51	240	2
123223	2	52	2	NA	1	2	3	7	1.9	27.1	359	50	1	2	2	136	12.73	116	73	62.77808219	2	3	2	3	1	1	33	3.8	110	103	0.62	14	106	142	0.5	173	3	43.3	135.7	144.5	147	88	3	1	216	6.7	40	60	0
123505	2	23	3	5	3	2	3	3.1	0.5	16.1	231	28	2	3	3	98	12.73	92	35	130.9371429	2	3	2	3	2	4	14	4.3	79	104	0.72	18	88	143	0.4	150	2	25.3	79.8	106.5	88	57	3	3	84.9	5.3	43	480	2
124256	2	60	3	5	4	1	1	3.3	0.6	18.2	295	25	1	2	1	133	12.73	89	70	65.46857143	2	3	2	3	1	3	20	3.7	79	101	0.74	28	59	142	0.6	180	2	37.9	114.1	115.4	107	77	1	1	118	5.2	76	240	1
120358	1	43	2	3.32	4	2	3	3.6	0.7	19.4	276	44	2	3	3	112	12.71	151	49	93.37959184	2	3	2	3	2	4	24	4.2	69	101	0.9	47	87	139	0.6	209	1	34.9	116.8	119.6	134	84	3	3	73.6	5.9	47	480	2
121808	1	23	3	2.36	4	1	2	4	0.7	17.5	202	46	2	3	3	111	12.7	75	48	95.25	2	3	2	3	2	4	11	4	72	104	1.07	17	224	143	1.3	139	1	22.7	85	97.8	140	97	0	3	131	5.2	52	360	2
120054	2	80	1	0.73	6	1	1	2.6	0.9	34.6	191	25	2	3	3	108	12.67	96	45	101.36	2	3	2	3	2	4	23	4	56	104	0.81	32	154	143	0.5	181	0	29.4	109.7	109.4	161	67	2	3	124	6.2	48	300	2
119855	1	50	3	4.93	2	1	1	6.3	0.8	12.7	307	22	2	3	3	72	12.63	134	9	505.2	2	3	2	3	1	2	16	4.4	63	103	1.14	22	86	143	0.6	204	2	25.9	90	92.9	115	75	1	3	209	5.8	41	360	1
122453	1	61	3	4.93	2	2	3	4.1	0.5	12.2	356	19	1	2	1	173	12.63	116	110	41.33454545	3	3	3	3	2	4	38	4.3	75	100	0.79	30	146	143	0.9	189	2	26.5	96.4	98	130	90	3	1	254	7.3	49	300	2
122044	2	41	3	3.4	2	1	1	4.8	0.9	18.8	377	65	2	3	3	149	12.6	122	86	52.74418605	2	3	2	3	2	4	14	3.8	90	98	0.7	23	53	139	0.5	201	1	45.8	127.3	138.5	145	105	0	3	22.9	6.8	54	240	2
124590	2	46	3	5	3	1	1	5.4	1.2	22.2	330	39	1	2	1	188	12.51	105	125	36.0288	2	3	2	3	2	4	15	3.9	72	106	0.73	38	99	147	0.2	199	2	29.4	101.7	115	125	86	1	0	40.9	8.1	60	120	2
124345	2	26	3	NA	4	1	2	5.4	0.3	5.6	290	22	2	3	3	103	12.5	89	40	112.5	2	3	2	3	1	1	12	3.8	71	102	0.55	24	70	139	0.3	151	3	36	113.5	114.6	132	83	0	3	62.6	5.6	36	540	1
123959	2	27	3	0.89	2	2	3	5	0.8	16	291	24	2	3	3	85	12.45	121	22	203.7272727	2	3	2	3	2	4	17	4	63	103	0.7	37	92	142	0.4	184	0	32.3	108	115.2	91	58	3	3	62.4	5.3	44	180	2
122216	1	44	3	2.48	2	1	2	4.3	0.3	7	284	34	2	3	2	129	12.43	108	66	67.8	2	3	2	3	1	3	40	4.3	77	103	0.76	34	97	141	0.5	164	1	27	95.5	96.5	122	76	1	3	192	6.5	32	660	0
121535	1	45	3	5	3	1	1	3.6	0.6	16.7	131	95	2	3	3	109	12.43	106	46	97.27826087	2	3	2	3	1	3	37	4.8	59	101	0.85	23	142	140	0.8	179	2	25.4	90.4	99.5	109	73	1	3	634	5.3	60	600	0
121782	1	35	3	5	1	2	3	11	1.1	10	342	31	2	3	3	118	12.4	94	55	81.16363636	2	3	2	3	1	3	40	4.7	61	98	0.9	58	92	139	0.4	184	2	32.5	110.1	112.3	129	90	3	3	116	5.8	42	180	0
123951	2	62	3	4.81	2	1	1	4.2	0.4	9.5	238	64	2	3	2	107	12.38	153	44	101.2909091	2	3	2	3	2	4	21	4	62	103	0.82	53	91	144	0.3	241	2	23.9	85	89.6	133	81	1	3	192	5.9	66	480	2
124406	2	36	2	NA	2	2	3	5.1	0.3	5.9	244	38	2	3	3	104	12.37	81	41	108.6146341	2	3	2	3	2	4	10	3.6	68	103	0.79	17	22	140	0.2	132	3	25.2	87	103.6	118	74	3	3	5.13	5.8	39	840	2
124688	1	37	1	1.99	3	2	3	3.9	0.4	10.3	263	36	2	3	3	103	12.34	78	40	111.06	2	3	2	3	2	4	53	4.2	93	104	0.81	93	127	141	0.4	136	1	29.3	94.5	93	106	66	3	3	143	5.6	45	180	2
123343	1	23	3	0.71	2	1	1	5.3	0.5	9.4	195	47	2	3	3	111	12.31	66	48	92.325	2	3	2	3	1	1	18	4.5	105	103	0.81	13	56	145	0.5	120	0	28.9	97.5	112.2	133	82	0	3	121	5.5	44	480	0
124153	2	23	3	4.98	2	2	3	5	0.6	12	227	60	2	3	3	96	12.28	62	33	133.9636364	2	3	2	3	2	4	9	4.2	58	102	0.77	19	115	142	0.5	134	2	24.9	81.5	100.4	107	70	3	3	75.8	4.9	59	120	2
123609	2	60	3	0.56	2	2	3	3.7	0.6	16.2	194	49	1	2	1	134	12.26	80	71	62.16338028	2	3	2	3	2	4	11	3.8	83	103	0.57	11	71	142	0.3	155	0	26.1	94	96	95	54	3	0	125	9.1	49	60	2
121336	2	73	2	5	2	1	1	9.1	2	22	298	26	1	2	1	128	12.24	78	65	67.79076923	2	3	2	3	2	4	14	4.3	55	106	1.35	35	76	144	0.7	158	2	30.8	110.3	111.3	105	52	1	1	124	6.1	58	240	2
121629	2	56	3	0.59	2	1	1	3.5	0.1	2.9	280	48	2	3	2	128	12.16	148	65	67.34769231	2	3	2	3	2	4	19	4.2	99	101	0.63	27	100	141	0.6	205	0	28.8	89.4	97	105	79	1	3	281	6.1	55	180	2
121249	1	77	2	0.91	2	2	3	4.8	0.7	14.6	305	77	2	3	3	127	12.11	105	64	68.11875	1	2	2	3	1	3	32	3.9	61	101	1.17	32	120	137	0.6	175	0	28.8	102.2	99.3	112	63	3	3	428	5.8	53	300	1
119947	1	40	1	2.31	2	3	3	4.5	0.2	4.4	250	44	2	3	3	109	12.1	116	46	94.69565217	2	3	2	3	1	3	33	4.3	91	101	0.85	52	72	142	0.2	219	1	27.3	91.1	95.3	145	89	3	3	178	5.6	29	360	1
121665	2	29	3	2.52	2	1	2	3.4	0.5	14.7	226	35	2	3	3	104	12.09	126	41	106.1560976	2	3	2	3	2	4	12	4.2	77	97	0.81	21	70	138	0.3	194	1	37.6	99.4	119.2	139	100	0	3	38.8	5.4	51	180	2
124558	2	21	2	0.59	2	2	3	5	0.9	18	280	76	2	3	3	95	12.09	107	32	136.0125	2	3	2	3	2	4	7	3.5	82	102	0.75	9	21	140	0.1	168	0	39.1	103.7	123	107	72	3	3	5.31	5.3	46	240	2
121927	2	71	2	4.13	1	2	3	4.8	0.3	6.3	310	42	1	2	2	113	12.08	135	50	86.976	2	3	2	3	1	3	17	4.1	105	101	1.17	33	67	141	0.6	218	2	43.4	125	136	145	78	3	2	116	6.2	51	600	0
123552	1	59	3	5	2	2	3	6.1	0.5	8.2	298	40	2	3	2	106	12.07	156	43	101.0511628	2	3	2	3	2	4	36	3.9	51	99	1.01	24	128	139	0.6	216	2	36.2	113.9	118	124	88	3	3	294	5.7	45	480	2
123856	1	26	3	4.93	2	2	3	4.1	0.3	7.3	271	70	2	3	3	94	12.07	100	31	140.1677419	2	3	2	3	2	4	29	4.4	67	99	0.96	29	69	139	1.2	162	2	27.3	91.5	102.9	105	63	3	3	356	5.2	40	360	2
122629	1	73	3	5	4	2	3	5.8	1.3	22.4	332	90	2	3	3	130	12.02	158	67	64.58507463	2	3	2	3	2	4	18	3.9	91	103	1.42	50	68	143	0.5	228	2	28.2	110	106.5	129	79	3	3	420	6	42	300	2
124730	1	74	1	0.87	1	1	1	2.7	0.5	18.5	342	25	1	2	1	162	12.02	98	99	43.70909091	2	3	2	3	1	3	14	4.2	121	102	0.94	20	61	141	0.4	149	0	31.1	114.7	106.5	156	79	2	2	265	7.4	43	180	0
121956	2	24	3	NA	3	2	3	5.8	1.3	22.4	218	50	2	3	3	81	12.01	92	18	240.2	2	3	2	3	2	4	18	4.7	67	100	0.67	9	178	138	0.7	188	3	19.8	71.2	92.4	109	60	3	3	84.1	4.3	82	240	2
121793	2	36	2	0.96	6	2	3	9	1.2	13.3	211	100	2	3	3	107	11.97	80	44	97.93636364	2	3	2	3	1	1	8	4.2	82	106	1.14	12	80	143	0.3	151	0	33.5	91.5	118.2	109	81	3	3	32.5	5.3	63	300	0
119960	2	45	3	4.64	3	2	3	3.9	0.3	7.7	165	38	2	3	3	101	11.96	89	38	113.3052632	2	3	2	3	1	2	9	4	62	104	0.77	12	30	142	0.3	162	2	27.7	88.9	108.3	110	71	3	3	6.1	5.6	54	420	1
123239	1	27	1	0.78	2	2	3	4.4	0.9	20.5	238	63	2	3	3	66	11.96	81	3	1435.2	2	3	2	3	1	1	8	4.3	66	103	1.47	22	32	143	0.4	157	0	26.3	87.5	105.1	113	59	3	3	98.6	5	59	240	1
123804	2	64	3	2.63	1	1	1	9.1	2.2	24.2	331	45	1	2	1	325	11.95	117	262	16.41984733	2	3	2	3	2	4	43	3.9	72	94	0.48	45	78	138	0.8	189	1	29.2	97.1	104.9	114	66	1	1	57.9	10.8	44	150	2
120022	1	56	3	3.85	2	2	3	3.4	0.7	20.6	178	80	2	3	3	108	11.94	121	45	95.52	2	3	2	3	1	3	13	4	54	103	0.94	16	114	143	0.5	193	2	22.4	88	96.3	145	77	3	3	248	5.7	53	60	0
120481	2	30	1	1.06	6	2	3	3.8	0.3	7.9	276	10	2	3	3	94	11.91	100	31	138.3096774	2	3	2	3	2	4	15	3.7	44	104	0.67	16	31	140	0.3	172	0	29	100.342	106.992	124.78	75.276	3	3	7.23	5.2	59	120	2
123723	1	25	3	3.75	2	2	3	6.3	1.1	17.5	282	13	2	3	3	101	11.89	74	38	112.6421053	2	3	2	3	2	4	25	4.6	81	100	0.9	16	138	141	0.8	167	2	24.1	86.3	95.2	126	75	3	3	89.3	4.8	33	360	2
122952	2	34	3	0.66	6	2	3	5.1	0.5	9.8	239	27	2	3	3	89	11.85	137	26	164.0769231	2	3	2	3	2	4	16	3.8	55	105	0.69	9	14	139	0.5	196	0	39.9	120.5	127	119	72	3	3	4.84	5.6	53	240	2
124418	1	80	2	1.66	5	1	1	3.3	0.3	9.1	230	101	2	3	3	109	11.83	165	46	92.5826087	2	3	2	3	2	4	16	4	75	96	0.84	25	103	136	0.6	244	1	27.9	100.342	106.992	155	83	1	3	381	5.5	48	300	2
120407	1	42	2	0.34	2	2	3	6	0.9	15	258	39	2	3	2	101	11.75	112	38	111.3157895	2	3	2	3	2	4	39	4	97	103	1.01	27	117	142	0.4	174	0	27.8	96.2	104	104	65	3	3	291	5.3	48	240	2
123431	2	24	3	5	2	2	3	4.7	0.8	17	209	18	2	3	3	87	11.75	94	24	176.25	2	3	2	3	2	4	14	4.6	48	98	0.83	11	156	140	1.1	176	2	21.5	69.5	83.6	107	77	3	3	96.5	5.2	69	120	2
124684	2	51	3	2.79	1	1	1	3.5	0.9	25.7	275	53	2	3	3	103	11.73	113	40	105.57	2	3	2	3	2	4	15	4.4	63	100	0.73	19	115	141	0.4	188	1	28	95.5	103.4	126	101	1	3	122	5.3	66	300	2
121657	2	49	2	3.47	6	2	3	2.8	0.4	14.3	157	28	2	3	3	95	11.71	162	32	131.7375	2	3	2	3	2	4	11	4.3	90	101	0.65	26	102	139	0.4	243	2	28.7	88.2	101.6	114	79	3	3	39.3	5.2	50	360	2
124039	1	40	3	4.78	6	1	1	6	1.4	23.3	335	12	3	3	2	101	11.71	158	38	110.9368421	2	3	2	3	1	2	56	4.3	95	104	0.89	43	100	144	0.5	236	2	24.1	91.9	98.7	114	74	0	3	101	5.6	38	300	1
120749	1	31	2	2.03	2	2	3	4	0.4	10	288	34	2	3	3	107	11.66	111	44	95.4	2	3	2	3	2	4	11	4.2	122	101	0.73	18	67	138	0.3	177	1	36.1	130.2	122.2	107	70	3	3	181	5.3	41	120	2
123995	1	31	3	5	2	2	3	3.1	0.7	22.6	218	47	2	3	3	103	11.65	114	40	104.85	2	3	2	3	2	4	13	3.9	62	102	1.35	11	126	141	0.8	184	2	30.1	102.7	114.8	99	65	3	3	158	5.2	51	420	2
120386	2	37	3	1.3	2	1	1	4.2	0.3	7.1	320	37	1	2	1	173	11.63	118	110	38.06181818	2	3	2	3	2	4	19	3.5	63	101	0.74	28	43	141	0.2	176	0	46.1	127.8	136.8	99	63	0	0	47.8	10.1	44	150	2
124060	2	33	3	4.78	6	2	3	4.6	0.9	19.6	279	7	2	3	3	95	11.63	88	32	130.8375	2	3	2	3	2	4	10	3.7	71	104	0.53	11	103	140	0.4	142	2	22.2	82.1	92.7	86	53	3	3	29.7	5	43	180	2
124472	2	58	1	0.87	5	1	1	6.6	0.9	13.6	245	48	2	3	3	115	11.62	239	52	80.44615385	2	3	2	3	1	1	18	3.9	58	100	0.67	90	122	138	0.2	316	0	21	89.1	91.7	132	68	1	3	345	5.6	55	2	0
120576	2	28	3	5	3	2	3	4.6	0.3	6.5	279	21	2	3	3	93	11.61	113	30	139.32	2	3	2	3	1	3	15	4.3	43	100	0.67	13	145	141	1.6	192	2	27.1	95	101	109	67	3	3	54	4.8	72	180	0
123335	2	75	1	NA	6	1	1	6.7	1.9	28.4	237	30	2	3	3	88	11.6	88	25	167.04	2	3	2	3	2	4	48	4.1	108	99	0.87	33	104	138	0.7	188	3	26.2	90.1	94.7	170	73	2	3	136	6.2	80	540	2
122359	1	66	3	1.07	6	2	3	3.1	0.4	12.9	266	34	2	3	3	105	11.58	129	42	99.25714286	2	3	2	3	2	4	25	4.1	102	105	0.79	26	102	144	0.5	223	0	23.6	85.7	88.5	134	75	3	3	134	5.5	45	180	2
121240	2	44	3	5	2	2	3	5.5	0.5	9.1	216	35	2	3	2	97	11.55	104	34	122.2941176	2	3	2	3	2	4	13	3.8	46	103	0.71	29	40	139	0.3	157	2	37.5	116.1	122.3	111	70	3	3	14.1	5.6	50	300	2
120258	2	59	2	2.9	3	1	1	4.3	0.8	18.6	335	32	2	3	3	115	11.53	162	52	79.82307692	2	3	2	3	2	4	23	4.1	59	101	0.73	17	114	139	0.5	243	1	27.1	101	102.6	127	72	1	3	156	6.1	72	180	2
120485	1	25	2	1.36	3	1	2	6.2	0.9	14.5	282	12	2	3	3	109	11.53	75	46	90.23478261	2	3	2	3	2	4	19	4.1	77	103	0.75	29	102	141	0.6	145	1	33.5	106.6	119.8	134	81	0	3	249	5.5	58	240	2
123198	1	48	3	5	5	1	1	6.7	0.8	11.9	284	33	2	3	3	119	11.52	133	56	74.05714286	2	3	2	3	2	4	40	4.5	57	98	0.9	24	114	143	0.7	208	2	27.1	104.8	102.7	124	81	1	3	78.9	5.6	52	480	2
124574	2	37	1	0.74	2	2	3	4.9	0.3	6.1	245	28	2	3	3	100	11.51	115	37	111.9891892	2	3	2	3	2	4	20	4.2	77	101	0.7	48	86	139	0.4	191	0	32.6	97.4	110.3	114	68	3	3	29.3	5.7	52	180	2
120410	2	51	3	4.48	4	1	1	5.2	0.3	5.8	218	45	2	3	3	86	11.47	121	23	179.5304348	2	3	2	3	1	3	11	4.2	58	107	0.75	14	70	143	1	220	2	22.4	88.7	99.1	98	73	1	3	159	5.5	96	240	0
121663	1	34	3	4.64	3	2	3	4.9	1	20.4	250	32	2	3	3	101	11.44	109	38	108.3789474	2	3	2	3	2	4	12	4.2	42	106	0.85	12	105	144	0.3	163	2	25.3	92.9	104.2	112	71	3	3	271	5.2	41	360	2
123782	2	80	3	2.55	1	2	3	5.3	1.2	22.6	265	38	2	3	3	110	11.42	210	47	87.47234043	2	3	2	3	1	1	11	3.7	94	105	0.76	10	103	144	0.3	302	1	31.7	115.4	119.8	125	91	3	3	144	5.8	59	600	1
121436	1	69	2	5	3	1	1	5	0	0	342	0	2	3	3	93	11.42	159	30	137.04	2	3	2	3	1	3	17	3.9	59	101	1.4	13	87	139	0.3	238	2	40	131.5	136.9	135	82	1	3	113	5.8	62	360	1
121754	1	29	3	1.22	1	2	3	5.7	1.1	19.3	328	12	2	3	3	106	11.42	120	43	95.60930233	2	3	2	3	2	4	69	4.2	80	99	1.15	24	61	140	0.3	173	0	28.8	100.2	113.7	113	79	3	3	140	5.1	43	600	2
122268	2	64	2	3.69	2	2	3	3.9	1.1	28.2	368	74	1	2	1	158	11.41	73	95	43.23789474	2	3	2	3	1	2	11	4	85	100	0.74	17	79	138	0.4	152	2	41.8	100.342	106.992	142	87	3	1	46.6	6.9	55	360	1
121936	1	60	2	0.07	5	1	1	4	0.2	5	203	38	1	2	1	112	11.39	85	49	83.68163265	2	3	2	3	1	1	15	4.1	54	100	0.79	26	79	139	0.4	141	0	25	94.6	96.6	95	59	1	1	111	6.8	54	240	1
124504	2	66	3	0.04	1	2	3	4.2	0.5	11.9	276	24	2	3	2	98	11.38	145	35	117.0514286	2	3	2	3	1	3	14	3.9	97	104	1.07	13	84	142	0.3	223	0	30.3	107.8	113.3	96	57	3	3	190	5.6	61	120	0
121329	2	63	2	1.67	2	1	1	8.8	0.5	5.7	190	21	2	3	3	115	11.37	70	52	78.71538462	2	3	1	2	1	1	37	3.4	201	102	0.88	106	31	141	0.3	131	1	18.6	75.9	87.8	144	98	1	3	133	5.6	45	420	1
123711	2	64	3	2.17	1	1	1	7.4	1.8	24.3	338	55	1	2	1	163	11.35	142	100	40.86	2	3	2	3	1	3	23	4	81	100	0.9	18	93	139	0.4	214	1	41.4	127.3	136	147	69	1	1	199	6.7	40	240	0
120723	2	38	3	5	3	2	3	5.8	0.8	13.8	315	52	2	3	3	94	11.33	115	31	131.5741935	2	3	2	3	2	4	22	3.8	51	103	0.77	30	44	140	0.3	183	2	44.5	128	137.7	105	75	3	3	136	4.8	36	720	2
124090	2	65	3	NA	3	1	1	11.7	2.4	20.5	341	35	2	3	2	97	11.33	114	34	119.9647059	2	3	2	3	1	3	15	3.6	108	102	0.74	20	71	142	0.3	184	3	52.9	148.8	152.2	144	99	1	3	154	5.4	58	360	1
123704	2	44	3	1.96	2	1	1	3.4	0.7	20.6	174	66	3	3	2	108	11.33	88	45	90.64	2	3	2	3	2	4	12	4.2	57	99	0.64	14	54	137	0.2	166	1	24.3	82.4	87.3	115	78	1	3	25.8	5	62	120	2
124417	2	25	3	4.81	6	2	3	5.1	0.8	15.7	221	58	2	3	3	97	11.33	79	34	119.9647059	2	3	2	3	2	4	11	4.2	46	104	0.94	17	87	142	0.4	133	2	26.2	85.6	109.5	110	79	3	3	68.9	5.2	40	600	2
122394	2	66	3	0.86	2	1	1	3.9	1	25.6	258	42	2	3	3	94	11.32	156	31	131.4580645	2	3	2	3	1	3	14	3.4	92	102	0.77	20	105	139	0.3	244	0	28.8	97.7	106.3	126	85	2	3	123	5.7	61	600	1
123513	2	28	1	0.31	1	1	2	4.5	1	22.2	232	69	2	3	3	89	11.31	140	26	156.6	2	3	2	3	2	4	35	3.7	109	102	0.62	48	47	140	0.3	209	0	37.1	118.5	119.2	124.78	75.276	0	3	10.4	5.6	44	420	2
124208	2	79	3	3.92	1	1	1	5.9	0.5	8.5	247	95	2	3	3	112	11.3	143	49	83.02040816	2	3	2	3	2	4	11	4.1	103	105	0.94	13	66	146	0.4	218	2	30.7	110.9	109.3	155	83	2	3	98	6.6	58	720	2
122906	2	26	2	1.5	3	2	3	5	0.7	14	284	27	2	3	3	106	11.26	62	43	94.26976744	2	3	2	3	2	4	10	3.7	81	102	0.71	8	16	140	0.2	121	1	33.4	103.5	114.4	101	64	3	3	7.64	5.7	47	360	2
120558	1	45	3	3.18	2	2	3	5.3	0.4	7.5	252	47	2	3	2	102	11.24	87	39	103.7538462	2	3	2	3	2	4	21	4.6	58	103	0.95	53	152	142	0.8	149	1	33.9	108.3	109.6	137	94	3	3	134	5.9	52	840	2
122572	1	62	3	1.68	2	2	3	4.4	0.3	6.8	210	44	2	3	3	90	11.23	105	27	149.7333333	2	3	2	3	1	3	16	3.8	90	108	0.9	11	116	145	0.6	154	1	28	104.4	97.6	124	70	3	3	92.2	5.4	39	240	0
123474	1	40	1	2.03	4	2	3	4.8	0.8	16.7	238	25	2	3	3	111	11.22	102	48	84.15	2	3	2	3	1	1	21	4	65	100	0.93	26	162	136	0.6	179	1	29.6	100.4	99	117	72	3	3	234	5.5	37	120	1
120930	2	62	3	5	6	2	3	5.5	0.7	12.7	320	36	2	3	3	112	11.21	118	49	82.35918367	2	3	2	3	2	4	14	3.7	137	101	0.76	26	78	140	0.6	199	2	38.2	128.4	133.3	129	84	3	3	324	5.7	68	720	2
120529	2	21	3	1.06	3	2	3	6.1	1	16.4	228	25	2	3	3	94	11.21	114	31	130.1806452	2	3	2	3	2	4	11	4	59	103	0.63	13	71	140	0.2	166	0	28.2	100.342	106.992	108	65	3	3	63.3	5.3	41	120	2
119951	1	75	1	5	2	1	1	2.8	0.3	10.7	231	29	1	2	1	121	11.21	68	58	69.57931034	2	3	2	3	1	3	18	4.4	100	100	1.82	27	88	138	0.4	127	2	27.6	102.1	98.5	133	77	2	2	78	6.1	41	540	1
121812	2	57	2	1.82	6	1	1	4.7	0.4	8.5	312	42	2	3	3	115	11.2	138	52	77.53846154	2	3	2	3	2	4	24	3.9	85	98	0.64	17	61	138	0.5	227	1	28	96	97	156	83	0	3	61.3	5.8	55	480	2
123109	2	24	2	1.22	6	2	3	3.9	0.2	5.1	317	21	2	3	3	88	11.19	85	25	161.136	2	3	2	3	2	4	16	3.7	81	105	0.7	16	149	142	0.6	151	0	47.7	129.3	147.2	105	67	3	3	69.4	5.2	57	30	2
120249	1	35	2	NA	3	2	3	4.4	0.6	13.6	262	53	2	3	3	115	11.16	41	52	77.26153846	2	3	1	2	1	1	96	4.1	70	102	0.93	26	87	139	0.4	91	3	24.3	93.6	96	102	51	3	3	125	5.5	39	120	1
121345	2	34	3	0.62	2	2	3	3.3	0.5	15.2	242	34	2	3	3	98	11.13	140	35	114.48	2	3	2	3	1	1	11	4	89	102	0.83	10	61	140	0.3	203	0	33.7	96.6	117.1	92	52	3	3	113	5.2	54	120	0
120159	2	80	3	1.48	4	1	1	5.9	0.8	13.6	265	22	2	3	3	87	11.11	89	24	166.65	3	3	2	3	2	4	10	3.7	106	104	0.77	22	126	144	0.2	213	1	25.9	103.3	96.4	162	92	2	3	152	5.5	91	300	2
122537	1	31	1	NA	2	2	3	8.5	1.1	12.9	261	26	2	3	3	98	11.1	102	35	114.1714286	2	3	2	3	2	4	51	5	54	98	0.88	28	119	139	0.9	166	3	28.5	102.1	105.5	122	76	3	3	203	4.8	44	900	2
123440	2	39	2	2.18	3	2	3	5.1	0.4	7.8	373	33	2	3	3	100	11.07	166	37	107.7081081	2	3	2	3	1	3	16	3.7	84	101	0.78	26	101	140	0.4	256	1	38.8	120.1	130.6	119	80	3	3	17	5.3	69	360	1
121675	1	60	3	NA	3	2	3	3.5	0.4	11.4	197	40	2	3	3	100	11.03	140	37	107.3189189	2	3	2	3	2	4	21	3.9	65	103	0.96	30	93	141	0.3	216	3	31.3	108	106.5	120	80	3	3	201	5.1	66	360	2
122988	2	54	2	NA	2	1	1	5.6	1.4	25	308	12	2	3	2	98	11.03	92	35	113.4514286	2	3	2	3	1	1	12	3.9	79	102	0.51	17	120	142	0.4	177	3	30.8	102.1	102.6	125	81	1	3	48.9	5.7	29	240	1
122647	2	60	2	0.81	1	1	1	4.7	0.4	8.5	120	32	1	1	2	88	11	157	25	158.4	2	3	2	3	2	4	25	3.6	116	106	1.19	25	63	145	0.2	227	0	31.3	114.8	113.4	122	77	1	1	222	5.7	55	240	2
122038	2	73	2	1.69	6	2	3	4.2	0.7	16.7	259	38	2	3	3	104	11	109	41	96.58536585	2	3	2	3	2	4	11	4.3	76	101	0.88	12	90	142	0.3	191	1	25.6	99.3	97.2	143	84	3	3	252	5.6	65	120	2
123015	2	25	3	4.08	3	2	3	4.2	0.3	7.1	138	82	2	3	3	100	10.92	70	37	106.2486486	2	3	2	3	2	4	10	4.3	47	101	0.65	8	86	140	0.4	138	2	21.1	81.2	94.8	103	65	3	3	15.2	5.2	56	600	2
120831	1	60	3	5	3	2	3	3.7	0.1	2.7	342	29	2	3	2	100	10.91	180	37	106.1513514	2	3	2	3	1	3	23	4.1	71	105	0.91	31	100	144	0.6	273	2	28.6	102.6	101.1	104	66	3	3	110	5.7	36	720	1
121604	1	37	3	5	2	2	3	5.1	0.6	11.8	239	40	2	3	3	99	10.9	88	36	109	2	3	2	3	2	4	11	3.9	102	103	1	30	97	144	0.4	172	2	28.4	100	99.7	114	78	3	3	567	5.4	59	180	2
122929	2	26	3	5	2	2	3	3.5	0.3	8.6	179	56	2	3	3	93	10.87	96	30	130.44	2	3	1	1	1	1	19	4.2	95	100	0.81	21	147	138	0.7	150	2	28.6	90.2	111.5	105	66	3	3	29.3	4.6	43	240	1
121791	2	60	2	0.97	6	1	1	3.3	0.3	9.1	275	22	2	3	3	106	10.85	193	43	90.8372093	2	3	2	3	2	4	13	3.9	73	98	0.53	19	145	140	0.8	304	0	20.4	75	84	117	67	1	3	299	5.6	93	360	2
120364	1	60	1	0.91	3	2	3	3.8	0.5	13.2	311	56	1	2	2	111	10.85	134	48	81.375	2	3	2	3	1	2	19	3.9	94	98	0.55	22	132	139	0.5	208	0	35.5	121.8	109	159	86	3	1	133	6	49	300	1
120601	1	24	2	5	4	2	3	5.5	1.1	20	238	37	2	3	3	79	10.85	89	16	244.125	2	3	2	3	1	2	40	4.5	72	102	0.92	42	127	143	0.8	141	2	32.4	112.5	109	98	69	3	3	38.3	4.3	39	300	1
121525	2	65	3	5	1	2	3	5.8	0.4	6.9	225	25	2	3	3	91	10.84	167	28	139.3714286	2	3	2	3	1	2	19	4	80	106	0.8	25	60	140	0.2	227	2	29.4	96	97.6	111	73	3	3	201	5.7	40	240	1
122602	2	22	3	3.35	2	2	3	6.1	0.7	11.5	261	35	2	3	2	96	10.8	122	33	117.8181818	2	3	2	3	1	2	13	4	55	106	0.75	15	59	141	0.3	176	1	31.3	103.3	109.7	93	59	3	3	40.3	5.4	45	180	0
120455	2	80	3	4.88	2	2	3	4.4	0.7	15.9	274	47	2	3	3	95	10.78	122	32	121.275	2	3	2	3	2	4	11	3.8	90	103	0.91	17	55	141	0.2	194	2	27.9	91.1	106.9	139	73	3	3	158	5.5	57	480	2
123156	1	80	3	1.65	1	2	3	6.5	1.8	27.7	392	33	1	2	1	181	10.75	83	118	32.79661017	2	3	2	3	2	4	17	3.9	62	100	1.11	68	97	143	0.6	155	1	28.3	112.9	106.8	122	66	3	2	102	8.2	42	480	2
121526	2	56	2	1.3	6	1	1	4.5	1.3	28.9	261	27	2	3	3	101	10.73	117	38	101.6526316	2	3	2	3	2	4	44	3.9	77	101	0.68	84	65	140	0.4	194	0	29.9	101.1	99	112	74	1	3	126	5.6	66	300	2
120078	2	69	3	0.95	2	2	3	3.9	0.8	20.5	237	92	2	3	3	94	10.71	209	31	124.3741935	2	3	2	3	1	3	16	4.3	77	98	0.91	24	77	139	0.5	295	0	31.7	108.6	117.8	126	84	3	3	321	5.6	59	300	0
123405	1	57	3	3.98	4	1	1	3.6	0.1	2.8	255	77	2	3	3	106	10.7	152	43	89.58139535	2	3	2	3	2	4	23	4.2	65	104	0.98	19	171	144	0.6	206	2	28	99.3	102.7	112	64	1	3	135	5.4	42	720	2
123678	2	42	2	3.11	2	2	3	2.8	0.6	21.4	277	35	2	3	3	106	10.67	148	43	89.33023256	2	3	2	3	2	4	6	4.4	52	103	0.92	14	28	139	0.2	213	1	28.8	97.4	105.1	126	81	3	3	8.47	5.4	50	720	2
123196	2	65	3	5	1	1	1	2.9	0.4	13.8	256	45	2	3	3	108	10.62	149	45	84.96	2	3	2	3	2	4	16	4.2	77	104	0.94	10	70	142	0.5	221	2	38.9	114	128.4	130	68	1	3	56	5.9	46	120	2
119825	2	51	2	NA	2	2	3	4.4	0.3	6.8	257	26	2	3	3	98	10.6	152	35	109.0285714	3	3	2	3	1	1	11	4.1	72	101	0.8	13	123	139	0.5	233	3	25.2	99.7	107	114	73	3	3	34.8	5.7	57	60	0
123542	1	62	1	0.76	3	2	3	5.7	0.7	12.3	225	42	2	3	3	95	10.59	142	32	119.1375	2	3	2	3	1	1	14	4	117	103	1.04	91	63	143	0.1	208	0	30.8	106.1	110.4	132	76	3	3	99.7	5.5	57	600	1
124433	1	41	2	0.51	4	1	1	7.5	0.6	8	254	14	2	3	3	281	10.56	173	218	17.43853211	2	3	2	3	1	1	12	3.7	74	99	0.77	33	77	137	0.3	247	0	32.5	117.5	119.3	136	89	0	3	149	9.3	64	180	0
123302	1	69	3	1.54	1	1	1	4.5	0.4	8.9	221	63	1	2	1	121	10.53	41	58	65.35862069	2	3	2	3	1	3	24	4.3	59	94	0.65	20	65	135	0.5	99	1	25.6	90	88.9	112	62	2	1	188	6.1	44	60	0
120252	1	58	3	4.9	3	1	1	6.9	1	14.5	304	25	2	3	3	112	10.52	169	49	77.28979592	2	3	2	3	2	4	21	4.1	72	102	0.85	14	80	142	0.9	261	2	28.3	94	102.2	122	81	0	3	68	5.1	72	360	2
121696	1	40	2	4.4	2	2	3	3.5	0.5	14.3	256	27	2	3	3	97	10.5	153	34	111.1764706	2	3	2	3	1	3	17	3.8	44	101	1	20	84	141	0.4	222	2	33.4	111.6	117.4	125	85	3	3	92.9	5.8	62	240	0
124265	2	35	3	3.03	2	2	3	3.2	0.3	9.4	290	32	2	3	3	100	10.47	167	37	101.8702703	2	3	2	3	2	4	28	4.1	65	99	0.72	23	66	137	0.2	249	1	33.3	89.9	115.1	101	73	3	3	40.7	5.2	68	480	2
120335	2	24	3	2.98	3	2	3	2.7	0.3	11.1	202	52	2	3	3	93	10.42	89	30	125.04	2	3	2	3	1	3	9	4.3	53	99	0.74	13	98	138	0.4	160	1	26.3	83.9	98.7	97	68	3	3	38.2	5.4	59	480	1
124653	2	51	1	0.07	4	1	1	6.8	1.5	22.1	369	24	2	3	3	104	10.33	112	41	90.70243902	2	3	2	3	1	1	35	3.8	83	98	0.62	40	149	139	0.8	178	0	41.7	138.6	137.3	142	104	1	3	95.8	6.1	47	300	0
123774	1	24	3	NA	3	2	3	5.6	0.9	16.1	170	43	2	3	3	111	10.31	80	48	77.325	2	3	2	3	2	4	19	4.7	56	101	1.18	13	115	140	0.8	152	3	22.5	77.3	90.8	116	82	3	3	164	5	62	720	2
124702	2	31	3	0.93	3	2	3	5.7	0.6	10.5	173	24	2	3	3	97	10.3	117	34	109.0588235	2	3	2	3	2	4	16	4	56	102	0.73	28	84	138	0.3	181	0	30.2	86.2	99.1	98	64	3	3	106	5.4	53	240	2
123784	2	80	3	3.04	6	1	1	4.9	1.4	28.6	226	54	2	3	3	105	10.29	186	42	88.2	2	3	2	3	2	4	16	4.4	61	99	0.81	12	136	142	0.6	286	1	31.2	107.8	111.9	180	87	2	3	617	5.1	50	540	2
124066	1	36	2	1.63	4	2	3	3.3	0.4	12.1	356	42	2	3	3	108	10.29	135	45	82.32	2	3	2	3	1	3	24	4.3	54	100	1.06	28	143	139	0.5	208	1	30.8	118	113.2	115	80	3	3	219	5.8	50	480	0
122972	2	47	3	2.66	2	2	3	4.4	0.6	13.6	348	37	2	3	3	90	10.29	93	27	137.2	2	3	2	3	2	4	10	3.6	73	101	0.73	17	48	141	0.2	173	1	40	111.3	134.8	108	75	3	3	92.2	4.8	48	540	2
121117	1	50	2	3.36	5	1	1	5	0.4	8	316	44	2	3	3	104	10.28	94	41	90.26341463	2	3	2	3	2	4	13	4.1	69	105	1.04	23	44	142	0.3	151	1	30.7	99	106	184	122	1	3	47.8	5.7	50	120	2
122784	2	47	1	1.38	2	2	3	3.7	0.7	18.9	267	33	2	3	3	95	10.27	160	32	115.5375	2	3	2	3	2	4	8	3.9	68	103	0.64	13	63	141	0.3	231	1	23.5	85.1	96.1	124.78	75.276	3	3	28.4	5.3	51	600	2
123902	2	34	3	0.98	2	2	3	6.4	0.9	14.1	265	57	2	3	2	102	10.26	148	39	94.70769231	2	3	2	3	1	1	14	3.7	64	102	0.93	21	72	138	0.3	200	0	41.1	127.1	129.4	108	81	3	3	59.1	5.4	48	120	1
124284	2	55	1	3.15	3	1	1	4.8	0.4	8.3	377	30	1	2	1	158	10.25	101	95	38.84210526	2	3	2	3	1	3	19	4	107	101	0.38	50	41	142	0.2	178	1	38.5	111.7	120	133	80	1	1	13.5	7.5	38	120	0
123986	2	29	3	3.45	6	2	3	2.8	0.3	10.7	221	34	2	3	3	102	10.24	115	39	94.52307692	2	3	2	3	2	4	8	4	79	96	0.7	12	67	134	0.5	174	2	25.2	79.5	98	90	54	3	3	91	5.4	40	300	2
120927	2	55	3	0.29	3	1	1	6.9	1.6	23.2	302	27	2	3	3	92	10.23	80	29	126.9931034	2	3	2	3	2	4	13	3.5	108	102	0.89	15	62	141	0.5	169	0	42.2	148.5	137.2	120	88	1	3	12.1	5.6	81	30	2
122389	1	28	2	0.04	2	2	3	10.5	1.1	10.5	230	48	2	3	3	115	10.22	100	52	70.75384615	2	3	2	3	1	2	30	4.2	53	104	1	30	148	142	1.5	161	0	27.3	91.5	105.6	114	61	3	3	186	5.5	54	120	0
124462	2	41	3	2.77	3	2	3	7.5	1.3	17.3	282	40	2	3	3	84	10.2	93	21	174.8571429	2	3	2	3	1	1	13	4.1	62	109	1.04	22	108	142	0.4	153	1	27.9	99	104.4	142	89	3	3	389	5.1	43	480	1
123325	1	32	3	3.88	3	2	3	5.4	0.9	16.7	351	63	2	3	3	92	10.2	74	29	126.6206897	2	3	2	3	2	4	26	4.2	48	103	0.94	25	168	140	0.6	142	2	35.2	111.8	121.4	126	88	3	3	52.2	4.9	58	180	2
123861	1	42	3	4.06	2	2	3	4.8	0.4	8.3	311	35	3	3	2	100	10.19	145	37	99.14594595	2	3	2	3	1	3	18	3.7	92	102	1.24	18	127	140	0.5	195	2	31.6	95.4	102	116	73	3	3	214	5.7	43	180	1
120607	2	49	2	1.27	2	1	1	2.8	0.4	14.3	323	45	2	3	3	83	10.16	127	20	182.88	2	3	2	3	1	3	30	4	84	100	0.81	21	137	142	0.4	224	0	40.1	114.2	122	117	84	1	3	51	5.5	54	480	1
121299	2	64	3	5	2	2	3	3.1	0.5	16.1	201	52	3	3	2	104	10.14	184	41	89.03414634	2	3	2	3	1	3	17	3.8	83	102	0.64	14	55	139	0.2	262	2	33	106.5	115.7	115	74	3	3	99.3	5.6	66	180	1
120717	2	36	3	0.49	3	2	3	3.5	0.7	20	253	38	2	3	3	97	10.12	97	34	107.1529412	2	3	2	3	2	4	18	3.7	64	100	0.66	21	57	137	0.3	156	0	38.1	107.2	133.8	109	72	3	3	40.4	5.8	52	600	2
121500	2	30	1	1.18	4	2	3	6.4	0.7	10.9	207	29	2	3	3	97	10.11	119	34	107.0470588	2	3	2	3	2	4	10	3.8	45	105	0.86	8	41	140	0.2	165	0	26.2	91.6	99.6	109	68	3	3	73.1	4.8	41	60	2
120091	2	75	3	5	3	1	1	2.4	0.2	8.3	248	49	2	3	3	122	10.09	123	59	61.56610169	2	3	2	3	2	4	14	4	67	103	0.6	32	58	141	0.5	200	2	23.3	87.2	97.8	119	79	1	3	60.8	6	68	180	2
122651	2	56	1	1.45	2	1	1	3.8	0.3	7.9	264	77	2	3	3	107	10.08	121	44	82.47272727	2	3	2	3	2	4	21	4.2	100	97	0.65	26	138	137	0.5	212	1	32.3	108	105.4	134	78	1	3	208	5.8	73	360	2
121153	1	28	3	2.09	2	2	3	3.6	0.7	19.4	264	82	2	3	3	111	10.07	82	48	75.525	2	3	2	3	2	4	31	4	27	103	0.91	19	92	140	0.3	163	1	35.3	111.5	116.1	119	80	3	3	158	5.3	26	360	2
120538	2	53	1	NA	2	2	3	3.4	0.7	20.6	259	14	2	3	3	97	10.06	115	34	106.5176471	2	3	2	3	2	4	13	4	89	100	0.7	11	102	141	0.4	188	3	28.3	92	102.3	118	78	3	3	38.6	5.2	42	120	2
124745	1	24	2	3.35	5	1	1	3.6	0.8	22.2	236	67	2	3	3	102	10.05	137	39	92.76923077	2	3	2	3	1	3	23	4.3	81	102	1.19	26	77	141	0.4	208	1	34.3	108.5	115.4	133	74	0	3	73	5.3	49	180	0
124531	1	57	2	NA	3	1	1	3.7	0.8	21.6	240	24	2	3	3	103	10.04	118	40	90.36	2	3	2	3	1	1	18	4	120	101	1.3	97	55	137	0.5	185	3	33.7	120.4	118.7	114	72	1	3	180	5.6	58	240	1
119829	2	35	3	3.73	5	2	3	7.1	1.3	18.3	217	37	2	3	3	101	10.03	156	38	95.02105263	2	3	2	3	2	4	13	4	65	104	0.9	34	108	141	0.2	230	2	31.1	98.6	107.3	117	87	3	3	59.4	5.5	48	660	2
122724	2	49	3	4.07	2	1	1	4.5	0.8	17.8	260	47	1	2	1	183	10.01	122	120	30.03	2	3	2	3	2	4	19	4.3	74	98	0.92	22	76	143	0.5	225	2	30.9	107.9	112.8	104	72	1	1	188	8.2	83	600	2
121747	2	56	3	1.6	2	1	1	4.6	0.9	19.6	245	40	2	3	3	104	10	101	41	87.80487805	2	3	2	3	1	2	21	3.9	83	111	0.78	11	100	145	0.6	185	1	27.2	97.7	98.6	137	82	0	3	80.2	5.7	72	360	1
120978	2	53	2	4.45	2	2	3	3.6	0.5	13.9	288	29	2	3	3	107	9.97	138	44	81.57272727	2	3	2	3	2	4	25	3.8	82	103	0.68	13	99	141	0.4	216	2	27.4	91.4	98.6	114	72	3	3	79.3	5.8	55	180	2
121505	2	27	3	3.98	3	2	3	5	1.3	26	197	34	2	3	3	98	9.97	89	35	102.5485714	2	3	2	3	2	4	18	3.8	64	98	0.63	13	56	136	0.3	169	2	43.7	95.7	144.4	104	71	3	3	116	5.7	75	600	2
122154	1	72	3	5	5	1	1	11.6	1.9	16.4	226	11	2	3	2	112	9.97	74	49	73.24897959	2	3	2	3	2	4	25	5	71	99	1.03	59	86	142	0.6	135	2	24.9	96.5	100.2	110	58	2	3	992	5.7	45	600	2
123936	1	51	3	3.11	2	1	1	6.1	1.1	18	308	30	1	2	1	156	9.96	134	93	38.55483871	2	3	2	3	2	4	17	3.9	55	102	1	20	54	141	0.5	192	1	37.6	117.7	119.9	122	74	1	1	198	7.9	42	240	2
122856	1	80	3	2.92	6	2	3	4.4	0.8	18.2	249	16	2	3	3	114	9.94	171	51	70.16470588	2	3	2	3	2	4	16	3.9	72	104	1.17	24	88	141	0.8	233	1	25.8	99.9	96.7	114	76	3	3	183	5.8	44	840	2
122503	2	32	2	1.67	6	2	3	4.3	0.8	18.6	259	30	2	3	3	100	9.94	81	37	96.71351351	2	3	2	3	2	4	11	3.8	68	102	0.82	8	23	138	0.4	149	1	29	96.5	103.7	99	62	3	3	5.16	5.4	57	360	2
121414	2	53	3	2.34	2	2	3	4.4	0.5	11.4	332	62	1	1	1	256	9.91	99	193	18.48497409	2	3	2	3	1	3	15	4.3	101	102	0.68	31	58	139	0.4	157	1	29.5	104.9	113.4	104	63	3	1	230	12.5	41	600	1
124401	2	54	3	3.77	3	2	3	5.1	0.3	5.9	189	19	2	3	3	95	9.84	122	32	110.7	2	3	2	3	1	1	14	4	82	105	0.71	14	99	144	0.3	191	2	21.9	81.2	94.7	110	64	3	3	99	5.6	56	240	0
124207	2	66	3	0.39	6	1	1	4.3	0.3	7	219	42	1	1	2	136	9.83	77	73	48.47671233	2	3	2	3	2	4	10	3.5	94	95	4.05	46	72	145	0.4	144	0	36.3	100.342	106.992	207	96	2	1	1560	6	47	480	2
123104	1	62	2	4.61	3	1	1	6.1	0.3	4.9	235	30	2	3	3	111	9.81	122	48	73.575	2	3	2	3	2	4	26	4.3	86	99	1.07	51	106	141	0.4	178	2	30.6	106.4	109.5	113	71	1	3	244	6.2	42	40	2
124712	2	31	3	4.17	6	2	3	3.8	0.2	5.3	119	37	2	3	3	91	9.8	68	28	126	2	3	2	3	2	4	23	4.1	83	102	0.64	20	73	139	0.6	136	2	20.6	81	88.2	124.78	75.276	3	3	31.2	5.1	58	180	2
124632	1	26	3	2.55	2	1	2	4.4	0.3	6.8	262	20	2	3	3	101	9.78	93	38	92.65263158	2	3	2	3	2	4	11	3.9	73	104	0.85	16	78	142	0.2	151	1	26.4	97	105.1	119	74	0	3	89.9	5.3	36	480	2
124798	1	55	1	0.8	1	2	3	4.5	0.4	8.9	191	31	2	3	3	102	9.77	96	39	90.18461538	2	3	2	3	1	1	17	4.5	105	100	0.91	38	90	137	0.6	150	0	26	95.3	95	133	77	3	3	111	5.5	44	60	1
121673	2	20	2	1.7	2	2	3	3.5	0.4	11.4	215	37	2	3	3	90	9.77	89	27	130.2666667	2	3	2	3	2	4	16	4.6	61	99	0.59	16	151	140	0.4	168	1	22.7	76.1	96.4	107	72	3	3	60.3	5	60	240	2
121005	1	66	2	2.17	2	1	1	5.8	0.9	15.5	400	11	1	2	1	107	9.77	88	44	79.93636364	2	3	2	3	1	2	10	3.6	85	101	2.12	13	67	141	0.4	144	1	42.9	143.6	141.1	161	100	1	2	73.1	6.4	35	420	0
124091	1	61	1	5	3	2	3	5.2	1.2	23.1	239	46	1	1	1	171	9.68	83	108	32.26666667	2	3	2	3	2	4	12	4.2	64	100	1.02	23	111	139	0.7	156	2	34.4	109.2	103.5	147	82	3	1	174	9	55	480	2
123375	2	76	1	0.1	6	2	3	4.1	0.3	7.3	293	48	2	3	3	117	9.64	141	54	64.26666667	2	3	2	3	2	4	12	4	120	104	0.84	18	82	143	0.2	219	0	23.9	88.8	96.2	123	74	3	3	132	6.2	57	120	2
122840	2	39	3	4.74	1	2	3	2.7	0	0	298	17	2	3	3	105	9.64	125	42	82.62857143	2	3	2	3	2	4	8	3.7	53	104	0.9	17	55	139	0.3	190	2	31.3	103	111.4	138	86	3	3	10.1	5.4	49	600	2
122820	1	67	3	5	1	1	1	4.5	0.3	6.7	340	31	2	3	3	147	9.62	108	84	41.22857143	2	3	2	3	1	3	18	4	57	103	0.96	26	77	140	0.4	178	2	27.6	102.1	98.6	110	54	2	3	468	6.5	44	240	0
123280	1	71	2	2.4	5	1	1	6.4	0.6	9.4	242	23	2	3	3	110	9.62	94	47	73.68510638	2	3	2	3	1	3	9	3.6	87	104	1.45	18	72	141	0.6	164	1	29.3	107.5	114.2	177	92	0	3	155	5.7	58	180	0
119831	2	20	2	2.41	6	2	3	4.5	0.2	4.4	197	45	2	3	3	93	9.6	103	30	115.2	2	3	2	3	2	4	10	4	58	102	0.57	12	115	140	0.9	174	1	22.6	81.6	95.1	97	69	3	3	27	5.1	58	300	2
121774	1	72	3	2.19	4	1	1	5.2	0.6	11.5	283	18	1	2	1	125	9.59	72	62	55.68387097	2	3	2	3	1	3	31	3.7	49	102	1.52	45	74	141	0.3	139	1	31.3	117.7	103.2	124.78	75.276	0	1	158	5.3	41	480	0
121057	1	25	3	2.37	4	2	3	4.2	0.9	21.4	275	72	2	3	3	106	9.58	125	43	80.20465116	2	3	2	3	2	4	51	4.5	86	103	0.88	32	79	140	0.2	198	1	29.8	88.6	101.5	111	60	3	3	264	4.6	51	720	2
121208	2	40	2	0.32	3	1	1	3.9	0.6	15.4	244	52	2	3	3	92	9.58	109	29	118.9241379	2	3	2	3	2	4	11	3.7	53	101	0.66	11	14	140	0.3	171	0	29.735	100.342	106.992	124.78	75.276	0	3	6.21	5.1	38	480	2
119994	2	55	3	2.15	3	1	1	4.9	1	20.4	287	30	2	3	1	182	9.56	155	119	28.9210084	2	3	2	3	2	4	13	4.3	57	100	0.59	13	76	144	0.4	227	1	22.3	84.6	90.8	163	83	1	3	75.6	7.9	51	480	2
122953	1	66	2	5	2	2	3	4.1	0.5	12.2	246	61	2	3	3	112	9.55	110	49	70.16326531	2	3	2	3	2	4	23	4	123	104	1.08	68	108	139	0.5	174	2	30.2	107.5	106.5	122	72	3	3	245	5.5	32	360	2
121123	2	53	3	3.08	1	1	1	3.5	0.9	25.7	190	52	3	3	2	108	9.54	118	45	76.32	2	3	2	3	2	4	30	3.7	97	102	0.92	31	69	140	0.3	186	1	33.3	110	109.6	136	87	1	3	151	6.1	50	600	2
120196	2	54	3	1.48	2	1	1	7.7	1.6	20.8	319	11	2	3	3	102	9.54	104	39	88.06153846	2	3	2	3	1	1	21	4	97	100	0.57	29	67	141	0.3	191	1	28	98.2	103.3	134	75	1	3	41.3	6.3	59	720	0
121460	2	58	1	1.1	2	1	1	11	2.4	21.8	354	44	1	1	1	371	9.53	114	308	11.13896104	2	3	2	3	1	3	28	3.5	145	100	0.57	58	86	140	0.2	210	0	33.1	112.4	104	150	75	1	0	243	11.9	35	120	1
123025	1	72	3	2.59	1	2	3	5.4	0.3	5.6	208	23	2	3	3	111	9.53	84	48	71.475	2	3	2	3	1	1	15	4.2	72	100	1.39	14	69	139	0.3	148	1	19.6	78.8	89.1	139	73	3	3	81.8	6	53	240	0
122039	1	46	3	5	3	2	3	6	1.3	21.7	356	22	2	3	3	96	9.52	128	33	103.8545455	3	3	2	3	2	4	36	4.1	50	101	1.23	30	97	142	0.7	201	2	27.7	89.7	97.8	130	89	3	3	250	5.9	48	540	2
124199	1	80	2	2.75	1	1	1	2.9	0.3	10.3	245	36	2	3	3	109	9.47	68	46	74.11304348	2	3	2	3	2	4	12	4.5	77	102	1.05	22	129	140	0.7	131	1	28.4	102.6	109.5	112	62	1	3	106	5.7	45	240	2
124567	1	42	3	1.38	2	2	3	5.5	0.4	7.3	221	30	2	3	3	96	9.45	118	33	103.0909091	2	3	2	3	1	1	22	4.2	68	98	0.88	30	163	138	0.8	179	1	19.8	81.6	90.5	124.78	75.276	3	3	431	5.2	43	600	1
122392	2	51	3	1.58	3	2	3	5.8	0.3	5.2	182	44	2	3	3	110	9.43	125	47	72.22978723	2	3	2	3	2	4	8	3.7	57	103	0.85	20	25	140	0.3	183	1	38	103.3	132.9	124.78	75.276	3	3	8.76	6	43	480	2
122652	2	73	2	5	1	2	3	3.3	0.3	9.1	276	18	2	3	3	106	9.42	99	43	78.86511628	2	3	2	3	2	4	13	4.3	66	102	0.7	9	73	144	0.3	162	2	24.1	87.5	92.9	118	68	3	3	63.2	5.9	54	300	2
124182	1	42	3	4.98	6	1	1	4.1	0.9	22	194	22	2	3	3	82	9.42	91	19	178.4842105	2	3	2	3	2	4	15	3.8	56	102	0.79	20	47	141	0.2	172	2	30.5	103.4	110	145	101	0	3	55.5	5.2	60	480	2
121405	2	37	2	0.76	2	2	3	4.8	1.2	25	212	23	2	3	3	96	9.41	143	33	102.6545455	2	3	2	3	1	1	12	4.4	53	98	0.89	16	47	137	0.3	207	0	21.7	82	89.7	98	69	3	3	54.3	5.2	32	300	1
120062	2	68	2	0.7	6	1	1	2.8	0.1	3.6	278	53	2	3	3	103	9.38	165	40	84.42	2	3	2	3	1	3	11	3.9	116	100	1.36	13	63	142	0.2	236	0	30	112.6	116.2	165	90	1	3	358	5.5	54	420	1
121779	1	24	3	1.44	6	2	3	5.1	0.3	5.9	213	40	2	3	3	97	9.38	98	34	99.31764706	2	3	2	3	2	4	18	3.9	82	100	1.4	50	92	142	0.5	169	1	26.6	81.9	105.8	117	77	3	3	80	5.6	55	240	2
122419	1	61	3	4.04	1	2	3	5.8	0.6	10.3	211	23	2	3	3	105	9.37	145	42	80.31428571	2	3	2	3	2	4	19	4.8	79	100	1.1	59	126	140	0.5	232	2	26.6	99.9	100.8	163	98	3	3	117	5.8	65	9999	2
121882	1	38	1	NA	1	2	3	6.2	0.6	9.7	328	31	2	3	3	102	9.37	119	39	86.49230769	2	3	2	3	1	3	20	4.5	100	102	0.71	19	147	142	0.5	196	3	29.9	99.8	98.4	126	83	3	3	112	5.4	50	180	1
120111	1	43	3	2.99	4	2	3	3.8	0.6	15.8	234	68	2	3	3	102	9.36	151	39	86.4	2	3	2	3	1	3	35	4.6	58	97	1.03	38	143	139	0.6	232	1	33	112.4	119	112	82	3	3	582	5.4	53	600	0
123534	2	25	3	NA	1	2	3	4.7	0.7	14.9	189	40	2	3	3	96	9.29	62	33	101.3454545	2	3	2	3	2	4	11	4.1	41	100	0.79	7	86	139	0.6	167	3	19.6	72.5	88	100	62	3	3	19.5	5.4	88	480	2
122265	2	22	2	2.01	2	2	3	3.1	0.7	22.6	286	40	2	3	3	94	9.28	50	31	107.7677419	2	3	2	3	1	2	18	3.8	51	103	0.63	11	40	142	0.3	109	1	32.8	110.4	122.7	91	61	3	3	13.3	5.5	51	180	1
123254	1	53	1	NA	2	2	3	9.1	0.8	8.8	294	50	1	2	1	166	9.26	112	103	32.36504854	2	3	2	3	2	4	27	4.5	77	100	0.7	33	111	141	0.9	189	3	29.2	93.9	94.3	117	80	3	1	67.7	7.7	41	120	2
122683	1	54	3	1.59	4	1	1	3.3	0.4	12.1	169	14	2	3	3	110	9.25	183	47	70.85106383	2	3	2	3	1	3	19	3.8	67	101	1.2	24	106	142	0.5	265	1	25.4	94.1	98.7	160	100	1	3	64	5.3	60	240	0
121322	2	61	1	NA	2	1	1	3.9	0.5	12.8	254	32	2	3	3	116	9.25	162	53	62.83018868	2	3	2	3	1	1	16	3.7	128	106	0.65	14	82	146	0.3	255	3	26	90.4	94	124.78	75.276	1	3	58.1	5.9	56	420	1
123537	2	45	3	2.43	6	2	3	4.1	0.4	9.8	215	25	2	3	3	97	9.25	123	34	97.94117647	2	3	2	3	2	4	11	3.9	88	103	0.73	13	88	141	0.4	188	1	23.5	85.1	94.9	138	86	3	3	43.6	5.4	47	240	2
123367	1	80	1	1.91	3	2	3	4.6	0.9	19.6	331	50	2	3	3	115	9.21	90	52	63.76153846	2	3	2	3	2	4	13	3.9	63	105	1.22	17	113	141	0.6	177	1	35.6	119	112	124.78	75.276	3	3	94.7	6.2	67	360	2
120652	2	60	3	0.59	1	1	1	5	0.5	10	301	37	3	3	2	105	9.18	67	42	78.68571429	2	3	2	3	2	4	122	4.1	104	103	0.74	300	91	143	0.8	127	0	28.1	101.3	102.7	134	72	1	3	250	6.1	46	360	2
121110	1	41	3	1.38	6	1	1	6.1	0.5	8.2	198	33	2	3	2	105	9.15	138	42	78.42857143	2	3	2	3	2	4	34	4.4	88	99	1.29	35	41	140	0.9	196	1	28.8	94.6	107.2	124.78	75.276	0	3	126	5.9	44	360	2
122587	1	48	3	1.93	4	2	3	4.5	1.2	26.7	235	24	2	3	3	110	9.13	166	47	69.93191489	2	3	2	3	2	4	23	4.1	72	100	1.24	23	114	141	0.6	244	1	23.8	89.7	93.5	100	73	3	3	297	5.8	64	540	2
122415	1	60	2	1.54	1	2	3	4.4	2.7	61.4	321	30	2	3	3	93	9.1	143	30	109.2	2	3	2	3	2	4	16	4	80	102	0.87	15	81	139	0.7	224	1	34.6	120.5	112	126	68	3	3	114	5.7	65	480	2
121695	1	47	1	1.24	2	2	3	5.5	0.5	9.1	329	23	2	3	3	111	9.1	118	48	68.25	2	3	2	3	1	3	23	3.6	61	102	0.93	33	89	143	0.4	186	0	33.5	108.6	104.2	144	101	3	3	97.7	5.8	43	240	1
121920	1	30	3	5	5	2	3	3.3	0.3	9.1	176	132	2	3	3	87	9.09	71	24	136.35	2	3	2	3	1	1	14	4	66	99	0.77	17	65	142	0.4	160	2	24.1	88.5	97.9	112	69	3	3	83.3	4.7	37	90	0
124062	2	59	3	5	5	2	3	4.4	0.2	4.5	269	41	2	3	3	108	9.08	107	45	72.64	2	3	2	3	1	3	14	4	57	102	0.8	33	130	142	0.4	191	2	30.7	101	115.8	106	78	3	3	48.6	5.5	58	300	0
122304	2	65	3	NA	3	1	1	4.1	0.4	9.8	307	8	2	3	3	105	9.04	156	42	77.48571429	2	3	2	3	1	3	19	4.6	105	100	0.66	22	115	141	0.6	239	3	26.8	99.1	103	151	86	2	3	562	5.6	68	360	1
121625	1	68	3	NA	4	2	3	4.3	0.3	7	334	59	2	3	3	107	9.03	139	44	73.88181818	2	3	2	3	2	4	53	4.7	90	98	1.1	70	152	141	0.9	218	3	27.3	103.6	98.9	110	67	3	3	504	6.6	50	120	2
124024	2	45	3	NA	3	2	3	4.4	0.5	11.4	242	74	2	3	3	101	9	160	38	85.26315789	2	3	2	3	1	1	7	4.2	107	98	0.76	20	77	139	0.3	224	3	33.2	120	122.7	110	74	3	3	106	5.8	54	60	1
122730	1	66	3	1.49	1	1	1	5.3	0.7	13.2	298	30	2	3	2	102	9	148	39	83.07692308	2	3	2	3	2	4	14	4.1	85	105	1.09	13	77	142	0.6	223	1	24.2	94	92.4	137	89	2	3	103	5.3	35	300	2
123517	1	37	1	NA	5	2	3	3.8	0.2	5.3	266	28	2	3	3	97	8.98	106	34	95.08235294	2	3	2	3	1	1	65	4	88	106	1	67	55	145	0.2	163	3	32.5	109.5	107.2	125	89	3	3	211	6	54	600	1
121304	1	58	3	4.14	3	2	3	4.5	0.6	13.3	291	17	2	3	3	103	8.94	127	40	80.46	2	3	2	3	2	4	29	4.3	74	101	0.86	27	135	142	1	197	2	28.1	102.1	98.6	135	79	3	3	116	4.9	57	300	2
121708	2	65	1	1	1	1	1	6	0.8	13.3	305	13	1	2	1	155	8.94	70	92	34.9826087	2	3	2	3	2	4	53	4.8	72	97	0.5	22	155	139	0.4	135	0	29.6	104	102.8	136	68	2	1	37.3	6.9	37	9999	2
122414	2	56	1	5	3	1	1	7.2	0.5	6.9	246	22	2	3	3	102	8.93	135	39	82.43076923	2	3	2	3	1	1	18	4.1	117	104	0.55	35	107	143	0.4	218	2	28.5	103.5	107.5	153	83	1	3	214	5.4	65	120	1
120056	2	57	1	0.64	1	2	3	5.9	0.6	10.2	265	20	1	2	1	105	8.93	84	42	76.54285714	2	3	2	3	1	1	14	4.1	102	104	0.57	10	90	146	0.6	146	0	31.5	101.1	109.2	118	71	3	1	216	6.3	41	30	0
122672	1	47	3	4.64	5	2	3	3.6	0.3	8.3	286	23	2	3	3	115	8.92	155	52	61.75384615	2	3	2	3	2	4	19	4.6	45	102	0.99	22	73	142	0.3	243	2	31.1	103.2	109.2	125	77	3	3	140	5.3	76	600	2
122995	1	41	3	NA	1	2	3	5.3	0.3	5.7	270	27	2	3	3	95	8.92	131	32	100.35	2	3	2	3	2	4	19	4.4	57	103	0.85	27	86	145	0.4	197	3	19.9	86	89.5	119	77	3	3	105	5.4	39	360	2
120381	1	62	1	0.83	1	1	1	5.5	0.1	1.8	233	34	2	3	2	110	8.92	72	47	68.32340426	2	3	2	3	2	4	29	4.4	75	95	0.83	20	111	140	0.5	123	0	29.2	102.6	102.4	125	74	1	3	296	6	39	120	2
124056	1	45	3	NA	1	1	1	6	0.4	6.7	269	25	2	3	3	104	8.9	119	41	78.14634146	2	3	2	3	2	4	48	4.2	57	97	1.03	31	167	141	1.2	176	3	24.5	87.8	95.9	128	77	0	3	893	4.4	37	180	2
121136	1	79	3	2.22	2	2	3	4.7	1.3	27.7	286	36	3	3	2	119	8.9	90	56	57.21428571	2	3	2	3	2	4	18	4.1	78	97	0.96	20	157	137	0.6	170	1	24.9	98.8	92.5	139	73	3	3	58	6	60	300	2
121873	2	68	1	NA	2	2	3	4.3	1.2	27.9	121	21	2	3	3	89	8.89	173	26	123.0923077	2	3	2	3	2	4	11	3.5	68	103	0.7	25	93	139	0.4	244	3	28.8	101.6	105.5	163	79	3	3	83.2	5.5	54	360	2
123204	1	37	1	2.39	2	2	3	4	0.4	10	206	59	2	3	3	105	8.89	90	42	76.2	2	3	2	3	1	3	13	4.3	64	103	0.79	16	96	141	0.2	164	1	22.1	85.2	92.3	120	68	3	3	68.9	5.7	53	240	0
124356	1	58	3	2.85	6	1	1	4.4	0.7	15.9	272	47	2	3	3	108	8.88	103	45	71.04	2	3	2	3	2	4	43	4.1	59	99	0.82	30	136	143	0.7	170	1	30.2	98.3	105.3	124.78	75.276	1	3	134	6.1	46	600	2
120145	1	31	2	NA	2	2	3	6.4	0.5	7.8	252	45	2	3	3	105	8.88	61	42	76.11428571	2	3	2	3	1	3	17	4.1	39	105	1.16	15	90	142	0.5	120	3	31.8	91.2	105.9	118	59	3	3	179	5.7	53	180	0
121089	2	72	3	NA	2	2	3	3.4	0.5	14.7	195	51	2	3	2	119	8.87	129	56	57.02142857	2	3	2	3	2	4	12	3.5	107	101	0.78	14	57	139	0.2	209	3	29	93.6	108.3	110	70	3	3	18.2	6.5	68	300	2
123227	1	26	3	2.55	6	1	2	5.5	1.2	21.8	326	35	2	3	2	102	8.86	95	39	81.78461538	2	3	2	3	2	4	20	4.2	58	99	0.97	33	73	140	0.4	148	1	31.7	103	111.9	116	72	0	3	83.6	5.3	39	600	2
121477	2	80	3	NA	6	1	1	3.7	1.6	43.2	246	33	2	3	3	93	8.85	108	30	106.2	2	3	2	3	2	4	8	3.5	106	100	1	8	51	141	0.4	180	3	30.5	101.7	116	191	80	0	3	25.7	5.3	64	480	2
123795	2	71	2	NA	1	1	1	6.1	0.6	9.8	300	66	2	3	3	115	8.85	64	52	61.26923077	2	3	2	3	2	4	21	4.1	41	103	0.73	14	101	141	0.6	136	3	30.5	100	104.8	125	70	2	3	179	5.6	60	240	2
123860	2	61	3	NA	5	1	1	3.3	0.7	21.2	259	29	2	3	3	99	8.84	150	36	88.4	2	3	2	3	2	4	23	4.1	70	101	0.73	24	109	140	0.4	235	3	27.3	101.8	100.7	114	62	1	3	147	5.6	62	480	2
123626	2	80	1	1.98	2	1	1	6	1	16.7	213	41	2	3	2	102	8.82	81	39	81.41538462	2	3	2	3	1	3	8	3.8	46	103	2.61	10	72	142	0.6	146	1	31.8	95.5	114.1	144	45	2	3	133	5.8	53	600	1
119959	1	59	3	1.66	3	2	3	4.1	0.8	19.5	210	39	2	3	3	109	8.81	94	46	68.94782609	2	3	2	3	2	4	23	4	71	99	1.08	31	107	136	1	166	1	29.3	110.7	109.7	119	78	3	3	297	5.1	39	720	2
124482	1	61	3	5	5	2	3	5.6	1.2	21.4	254	19	2	3	3	114	8.8	119	51	62.11764706	2	3	2	3	2	4	13	3.8	55	104	1.02	11	145	145	0.8	182	2	31.7	110.6	104	121	76	3	3	210	5.3	49	540	2
123317	2	69	2	NA	1	1	1	5.6	0.6	10.7	226	22	2	3	3	106	8.79	78	43	73.59069767	2	3	2	3	2	4	10	4	120	103	0.57	24	70	143	0.3	150	3	32.9	122	119	141	66	1	3	200	5.9	64	120	2
121319	2	47	2	NA	2	2	3	4	0.4	10	397	34	2	3	2	120	8.77	121	57	55.38947368	2	3	2	3	1	1	13	4.2	77	102	0.67	18	79	137	0.3	200	3	30.5	102.2	105.7	116	80	3	3	67.3	5.8	49	720	1
123279	1	62	2	1.06	2	1	1	4.8	0.3	6.3	373	46	1	1	1	297	8.77	104	234	13.49230769	2	3	2	3	1	3	25	4	154	100	0.95	31	104	142	0.4	166	0	30.7	114.7	106.7	124.78	75.276	1	1	160	9.9	35	840	1
123434	2	53	3	3.7	4	2	3	4.9	0.7	14.3	315	46	2	3	3	100	8.76	159	37	85.23243243	2	3	2	3	1	2	16	4.2	100	104	0.67	22	45	142	0.2	260	2	25.8	94	106.7	135	96	3	3	58.4	5.8	75	600	1
123318	2	53	2	0.99	3	2	3	4.4	0.2	4.5	257	35	2	3	3	105	8.76	130	42	75.08571429	2	3	2	3	2	4	15	3.9	65	104	0.62	21	71	141	0.1	198	0	27.3	89.1	96.1	105	75	3	3	67	5.4	44	120	2
123508	1	59	3	0.75	5	2	3	5	1.2	24	294	15	2	3	3	103	8.72	85	40	78.48	2	3	2	3	2	4	24	3.9	61	106	0.93	34	117	142	0.3	169	0	26.6	96.5	100.2	106	63	3	3	73.3	5.7	65	300	2
120340	2	78	2	0.75	2	1	1	1.6	0	0	289	22	2	3	3	119	8.71	105	56	55.99285714	2	3	2	3	1	2	7	4	93	104	0.63	22	34	147	0.3	217	0	29	102.4	112.4	165	52	2	3	13.4	5.8	102	300	1
121559	2	52	2	5	3	2	3	3.9	0.2	5.1	256	20	2	3	3	95	8.69	93	32	97.7625	2	3	2	3	2	4	20	3.9	44	101	0.75	19	155	139	0.5	192	2	25	80.3	98	116	75	3	3	51.7	5.2	89	30	2
120527	1	55	1	0.94	6	2	3	6.4	1.6	25	311	33	1	2	1	258	8.67	152	195	16.00615385	2	3	2	3	1	3	52	4.4	99	98	0.62	39	134	141	0.7	220	0	29.8	103.1	98.3	122	66	3	1	265	10.2	43	60	0
119846	1	37	1	0.2	6	2	3	6.4	0.4	6.3	371	23	2	3	3	94	8.64	129	31	100.3354839	2	3	2	3	1	2	101	4.1	56	101	0.81	240	83	144	0.4	235	0	31.9	110.7	114.7	124.78	75.276	3	3	180	5.4	86	360	0
123672	1	47	3	1.92	2	2	3	5.5	1.1	20	293	29	2	3	3	103	8.64	96	40	77.76	2	3	2	3	2	4	24	4.4	57	99	0.64	28	123	138	1.1	154	1	27.6	96.7	102	104	57	3	3	184	5.3	48	180	2
122373	2	39	1	NA	5	2	3	4.3	0.6	14	197	53	2	3	3	99	8.61	65	36	86.1	2	3	2	3	1	1	19	3.7	67	98	0.95	39	238	136	0.7	203	3	22.3	78	93.1	140	105	3	3	86.5	5.2	129	180	0
121896	1	75	2	1.15	2	1	1	4.4	0.4	9.1	270	41	2	3	3	107	8.55	102	44	69.95454545	2	3	2	3	1	3	11	3.9	62	105	1.77	20	88	144	0.6	180	0	22.2	78.7	92.6	118	67	2	3	377	5.8	66	600	0
122214	2	76	3	4.8	5	2	3	4.5	0.3	6.7	320	42	2	3	3	98	8.53	119	35	87.73714286	2	3	2	3	1	3	18	3.9	79	103	0.64	15	90	142	0.4	220	2	30.4	103.2	117.5	116	70	3	3	178	5.4	87	540	1
120025	2	36	3	4.47	3	2	3	5.6	0.6	10.7	226	36	2	3	3	105	8.52	134	42	73.02857143	2	3	2	3	1	3	12	3.8	47	104	0.83	8	54	141	0.3	196	2	29.5	90.2	114.7	114	70	3	3	37.3	5.5	59	180	1
124671	2	67	3	3.43	2	2	3	8.5	1	11.8	327	30	2	3	3	107	8.47	114	44	69.3	2	3	2	3	1	3	21	4.1	110	104	0.83	19	77	141	0.4	203	1	40.6	120.8	135.6	120	70	3	3	48.8	5.5	67	240	1
124501	1	63	3	5	5	2	3	7.9	1.3	16.5	268	21	2	3	2	110	8.47	96	47	64.87659574	2	3	2	3	1	3	32	4.2	84	101	0.96	27	86	139	0.2	182	2	31.1	106.8	113.7	131	71	3	3	287	6.3	43	300	0
121944	2	56	3	0.16	1	2	3	6.7	1.5	22.4	288	20	2	3	3	103	8.44	190	40	75.96	2	3	2	3	1	3	20	4.2	66	101	0.86	25	105	142	0.6	281	0	29.7	97.8	108.8	122	84	3	3	82.4	5.6	90	360	0
120959	1	69	1	1.64	3	1	1	5.3	0.9	17	335	34	2	3	2	105	8.44	177	42	72.34285714	2	3	2	3	1	3	18	3.7	71	110	0.84	33	86	147	0.4	236	1	34.7	126.5	105.9	168	87	2	3	176	6	55	180	1
121077	1	30	1	1.19	2	2	3	6.2	1.1	17.7	238	68	2	3	3	104	8.44	73	41	74.10731707	2	3	2	3	2	4	49	4.3	72	104	0.84	27	225	142	0.8	119	0	30.1	109	106	112	61	3	3	313	5.2	29	240	2
121699	2	71	3	5	5	2	3	4	0.7	17.5	292	63	2	3	2	96	8.42	154	33	91.85454545	2	3	2	3	2	4	14	3.6	94	104	0.88	33	101	145	0.3	232	2	31.3	105.5	116	157	84	3	3	40.2	5.1	56	720	2
124685	2	50	3	1.22	3	2	3	4.5	0.9	20	210	24	2	3	3	100	8.42	134	37	81.92432432	2	3	2	3	2	4	21	3.7	87	101	0.84	13	90	140	0.6	204	0	35.1	103.5	112.3	117	79	3	3	72.6	5.2	55	120	2
123087	1	21	3	NA	2	2	3	5.6	0.7	12.5	269	68	2	3	3	92	8.42	101	29	104.5241379	2	3	2	3	2	4	9	4.2	120	100	0.84	10	91	139	0.6	162	3	21.1	83.1	92.9	112	69	3	3	145	5.3	55	120	2
123494	2	44	3	4.22	2	2	3	4	0.2	5	299	69	2	3	3	96	8.42	92	33	91.85454545	2	3	2	3	2	4	10	4.4	66	103	0.93	10	105	143	0.5	138	2	33	98.6	110	117	81	3	3	109	5.4	37	120	2
121938	2	38	2	0.6	6	2	3	8.4	0.9	10.7	267	28	2	3	3	109	8.39	142	46	65.66086957	2	3	2	3	1	1	112	4.1	117	96	0.54	273	120	137	0.7	246	0	27.9	96.4	101.8	124.78	75.276	3	3	701	5.9	87	540	0
124338	2	32	3	NA	2	2	3	5.5	1	18.2	187	31	2	3	2	93	8.39	104	30	100.68	2	3	2	3	2	4	14	3.9	61	102	0.65	9	50	141	0.4	171	3	27.9	85.1	112.2	116	71	3	3	8.07	5.6	50	480	2
122657	1	72	1	3.29	5	1	1	5.4	0.7	13	329	23	1	2	1	163	8.38	81	100	30.168	2	3	2	3	1	3	20	4	74	102	0.89	68	139	141	0.6	169	1	29.3	107.2	103.2	113	56	2	2	135	7.3	30	180	1
123709	2	51	1	NA	6	2	3	5.8	0.4	6.9	193	21	2	3	3	96	8.36	116	33	91.2	2	3	2	3	2	4	13	4	100	107	0.71	26	89	146	0.4	185	3	21.8	80.1	95	112	71	3	3	223	5.5	42	180	2
124486	2	36	3	1.48	2	1	2	8.5	2	23.5	243	32	2	3	3	100	8.34	135	37	81.14594595	2	3	2	3	2	4	15	4.1	67	103	0.79	27	132	143	0.3	246	1	33.8	116.1	113	113	83	0	3	27	5.3	46	540	2
123363	2	34	2	NA	2	2	3	3.7	0.3	8.1	192	47	2	3	3	102	8.34	96	39	76.98461538	2	3	2	3	2	4	20	4.2	63	103	0.57	21	111	140	0.3	189	3	20.7	85.1	93.2	99	62	3	3	21.2	5.5	75	90	2
122004	2	40	2	1.55	2	2	3	6.5	0.9	13.8	207	13	2	3	3	86	8.33	102	23	130.3826087	2	3	2	3	1	1	28	4.4	67	104	0.75	24	85	142	0.4	157	1	29.7	93.4	105.2	123	81	3	3	36.2	5.3	39	720	0
121647	2	63	3	1.35	6	2	3	5	0.6	12	222	52	2	3	3	104	8.32	68	41	73.05365854	2	3	2	3	2	4	19	3.7	76	103	0.9	19	65	140	0.5	149	1	24.3	87.1	100.6	125	69	3	3	51.1	5.9	64	120	2
120720	1	42	2	0.93	4	2	3	5.5	0.4	7.3	200	34	2	3	3	108	8.3	202	45	66.4	2	3	2	3	1	1	23	4.2	55	103	0.83	26	84	141	0.5	263	0	27.5	97.5	102.6	122	73	3	3	276	5	47	300	0
123079	2	40	3	3.59	3	2	3	3.1	0.3	9.7	215	55	2	3	3	97	8.29	154	34	87.77647059	2	3	2	3	1	2	8	4.1	55	107	0.92	21	105	143	0.5	217	2	26.5	91.4	113.5	110	68	3	3	67.3	5.5	48	300	1
122909	2	64	3	4.2	1	1	1	3.8	0.8	21.1	241	56	1	2	1	140	8.28	157	77	38.71168831	2	3	2	3	2	4	10	4.4	80	103	0.59	21	100	140	0.4	222	2	26.2	87.2	104.7	148	99	1	1	145	6.7	52	9999	2
120076	2	45	3	3.67	2	1	2	6.4	1.5	23.4	275	43	3	3	2	92	8.28	82	29	102.7862069	2	3	2	3	2	4	18	4	71	98	0.88	21	42	137	0.9	141	2	46	112.1	137.9	114	71	0	3	26	6.1	46	720	2
123322	2	39	3	2.89	2	2	3	5.2	0.8	15.4	235	52	2	3	3	102	8.26	101	39	76.24615385	2	3	2	3	1	3	9	3.8	56	108	0.53	7	113	144	0.5	162	1	27.8	85.4	103.5	118	81	3	3	136	4.7	51	120	1
121401	2	35	2	1.79	2	2	3	2.5	0.1	4	274	9	2	3	3	95	8.25	72	32	92.8125	2	3	2	3	2	4	10	3.8	71	104	0.6	9	105	141	0.3	144	1	31.8	99.4	110.8	88	61	3	3	16.3	5	54	60	2
124434	1	23	3	2.96	2	2	3	4.6	0.2	4.3	217	40	2	3	3	98	8.23	65	35	84.65142857	2	3	2	3	1	1	13	4.7	63	103	0.95	11	129	143	0.7	130	1	20.8	80	93.9	111	53	3	3	174	5.1	54	120	0
123011	1	80	3	5	1	1	1	4.2	0.6	14.3	271	20	2	3	3	96	8.22	51	33	89.67272727	2	3	2	3	1	3	21	4	104	101	1.21	9	137	141	0.9	114	2	28.1	105.2	107	150	68	2	3	483	4.4	55	120	1
124008	2	39	1	NA	2	2	3	4.4	0.6	13.6	308	22	2	3	2	95	8.19	140	32	92.1375	2	3	2	3	2	4	12	3.7	55	104	0.71	25	81	142	0.3	225	3	30.6	102.9	116.4	124.78	75.276	3	3	16.8	5.5	48	120	2
121961	1	41	3	5	3	2	3	4.6	0.4	8.7	309	24	2	3	3	104	8.18	154	41	71.82439024	2	3	2	3	2	4	9	4.1	54	103	1.16	28	102	141	0.4	212	2	30.9	108.8	111.7	112	84	3	3	145	5.7	46	360	2
122886	1	31	3	2.89	4	2	3	4	0.9	22.5	230	73	2	3	3	108	8.18	68	45	65.44	2	3	2	3	1	1	15	4.1	61	104	1	11	61	144	0.2	136	1	31.2	99.7	103.6	128	66	3	3	106	5.7	59	180	1
121486	2	35	3	0.28	4	1	2	2.8	0.3	10.7	268	53	2	3	3	80	8.16	81	17	172.8	2	3	2	3	1	2	15	4.7	116	101	0.71	15	77	136	0.3	175	0	33.7	107.1	118.3	133	89	0	3	76.3	5.5	81	240	0
123273	2	20	3	1.14	2	2	3	5.6	1.3	23.2	252	29	2	3	3	90	8.15	59	27	108.6666667	2	3	2	3	2	4	8	3.3	63	105	0.63	16	76	142	0.1	112	0	32	102.4	110.5	125	73	3	3	40.4	5.3	41	600	2
124710	2	22	3	1.71	2	2	3	2.8	0.6	21.4	135	64	2	3	3	93	8.14	109	30	97.68	2	3	2	3	2	4	7	3.9	53	101	0.64	9	66	135	0.1	195	1	21.7	76.7	97.3	111	75	3	3	27.8	5.2	72	120	2
122776	1	63	1	1.52	2	2	3	6.2	1.1	17.7	184	43	2	3	3	105	8.13	116	42	69.68571429	2	3	2	3	1	3	40	4.3	114	101	0.74	35	92	138	0.3	185	1	28.7	106.5	98.5	124.78	75.276	3	3	692	5.6	37	720	1
120021	2	56	1	1.79	1	2	3	5.4	1	18.5	347	26	2	3	3	100	8.12	101	37	79.00540541	2	3	2	3	1	1	29	3.6	118	104	0.76	25	79	146	0.3	176	1	37.6	115.3	121.1	149	79	3	3	139	6	54	120	0
120965	2	55	3	5	3	2	3	2.3	0.3	13	237	22	2	3	3	84	8.11	103	21	139.0285714	2	3	2	3	2	4	14	4.1	70	102	0.75	7	105	145	1.3	184	2	23.6	83.5	95	101	65	3	3	60.1	5.3	67	660	2
121029	1	76	3	0.65	1	2	3	6.1	0.9	14.8	304	29	2	3	3	118	8.06	81	55	52.75636364	2	3	2	3	1	3	16	3.8	73	101	1.13	26	74	141	0.6	135	0	29.735	93.9	95.4	149	88	3	3	428	5	45	900	1
124718	2	59	1	NA	6	1	1	6.1	0.8	13.1	262	21	1	2	1	186	8.05	177	123	23.56097561	2	3	2	3	2	4	14	3.3	120	97	0.8	25	49	133	0.3	280	3	28	101.3	108.7	205	94	1	1	45	11.6	66	300	2
120836	1	72	3	1.78	1	2	3	5.3	1.1	20.8	241	50	2	3	3	110	8.05	70	47	61.65957447	2	3	2	3	2	4	25	4.1	63	101	1.05	18	111	139	0.7	139	1	24.1	99.2	95.9	117	57	3	3	83.6	5.8	48	240	2
123052	2	20	2	0.74	3	2	3	3.1	0.6	19.4	272	58	2	3	3	96	8.03	75	33	87.6	2	3	2	3	2	4	32	3.6	106	103	0.69	22	52	138	0.3	139	0	36.8	107.8	129.6	109	65	3	3	32.2	5.2	43	420	2
124775	2	54	3	2.78	2	2	3	3.5	0.3	8.6	301	34	3	3	2	101	8.01	116	38	75.88421053	2	3	2	3	2	4	13	4.3	75	105	0.56	11	88	143	0.2	196	1	25	80.2	97.6	115	75	3	3	51.8	5.5	65	360	2
124769	2	28	3	3.69	2	2	3	2.4	0.4	16.7	220	42	2	3	3	115	8	64	52	55.38461538	2	3	2	3	2	4	12	4.1	40	102	0.7	14	72	138	0.2	129	2	24.5	79.7	90.8	84	57	3	3	66.2	5.3	54	300	2
119968	1	70	1	2.03	1	1	1	4.9	1	20.4	374	17	1	2	1	132	7.98	56	69	41.63478261	2	3	2	3	1	3	12	3.8	133	99	1.39	22	68	138	0.6	119	1	43.2	135.5	132.7	140	86	2	2	240	7.1	43	720	0
121606	2	44	1	1.58	6	2	3	4.9	0.6	12.2	287	45	2	3	3	92	7.96	88	29	98.8137931	2	3	2	3	2	4	17	3.6	191	98	0.48	33	82	137	0.4	163	1	27.6	98	101.1	109	59	3	3	76.8	5.5	62	120	2
122140	2	53	2	1.21	1	1	1	5.5	1.1	20	165	36	1	2	1	131	7.92	138	68	41.92941176	2	3	2	3	1	1	13	3.7	131	101	0.69	29	68	135	0.2	226	0	28	101	103.5	129	82	2	1	35.3	7.6	61	480	1
120392	2	27	3	5	6	2	3	2.8	0.3	10.7	235	51	2	3	3	101	7.92	104	38	75.03157895	2	3	2	3	2	4	8	4	79	103	0.87	9	62	141	0.4	164	2	28.3	93.6	114.8	98	57	3	3	36.5	5.5	45	240	2
121213	2	24	3	1.8	3	2	3	6.3	0.3	4.8	257	28	2	3	3	85	7.92	75	22	129.6	2	3	2	3	2	4	9	4.1	72	103	0.68	7	39	142	0.2	145	1	26.6	88.8	103.5	122	86	3	3	10.8	5.3	48	420	2
119795	2	67	3	2.49	1	2	3	4	0.5	12.5	225	30	2	3	3	99	7.91	138	36	79.1	2	3	2	3	1	1	18	4.1	100	101	0.73	15	121	141	0.3	225	1	24.8	92.6	102.7	133	67	3	3	95.2	5.8	40	600	0
124668	2	76	3	5	2	2	3	5.7	1.2	21.1	195	35	2	3	3	99	7.86	275	36	78.6	2	3	2	3	2	4	10	3.9	86	101	0.84	11	137	139	0.7	371	2	23.6	88.2	96	136	67	3	3	80.8	5.3	83	240	2
119864	1	80	2	2.16	3	2	3	4.4	0.3	6.8	350	35	2	3	3	108	7.85	88	45	62.8	2	3	2	3	2	4	18	4.2	87	105	1.18	16	83	143	0.4	151	1	25	98.3	91.3	133	70	3	3	69.8	6.1	42	180	2
120666	1	49	2	0	3	1	1	3.9	0.4	10.3	167	29	2	3	3	101	7.84	188	38	74.27368421	2	3	2	3	1	1	17	3.7	118	105	0.97	19	57	140	0.2	243	0	29.735	90.9	99.8	130	81	1	3	237	5.9	33	30	1
122063	2	44	3	1.57	3	2	3	4.3	0.5	11.6	294	9	2	3	3	96	7.84	120	33	85.52727273	2	3	2	3	1	1	9	4.1	86	104	0.6	10	67	138	0.2	198	1	27.2	95.4	103.4	100	61	3	3	72.1	5.7	47	240	1
123677	1	51	3	0.28	5	1	1	6	1.2	20	192	106	2	3	3	89	7.84	114	26	108.5538462	2	3	2	3	1	1	27	4.3	100	94	0.7	74	91	135	0.2	212	0	24.7	95.4	95.5	128	82	1	3	102	5.1	58	120	0
120097	2	70	3	2.01	2	1	1	4.8	0.5	10.4	217	10	2	3	2	105	7.84	80	42	67.2	2	3	2	3	1	3	25	4.5	47	102	0.64	31	106	143	0.5	165	1	24	81.8	94.6	137	71	2	3	153	5.8	59	120	1
122078	2	77	3	1.76	6	1	1	4.4	0.4	9.1	255	49	2	3	2	106	7.84	64	43	65.6372093	2	3	2	3	2	4	14	4.1	82	102	0.63	20	49	143	0.3	136	1	24.6	94.4	95.5	125	62	0	3	19.4	5.4	43	60	2
121237	2	63	2	3.08	1	2	3	4.1	0.3	7.3	281	17	2	3	3	98	7.83	213	35	80.53714286	2	3	2	3	1	1	10	4.1	105	99	0.92	17	95	137	0.3	295	1	30.6	103.1	113.1	129	79	3	3	95.2	5.5	62	360	1
120312	1	33	3	5	4	2	3	4.9	0.9	18.4	262	24	2	3	3	118	7.83	96	55	51.25090909	2	3	2	3	1	3	20	4.3	49	102	0.92	11	80	139	1.5	157	2	32.2	110.5	116.3	107	67	3	3	275	5	55	240	0
122489	1	48	3	5	4	1	1	5.4	1.4	25.9	280	45	2	3	2	96	7.79	111	33	84.98181818	2	3	2	3	2	4	36	4.4	81	100	1.06	29	62	141	0.3	159	2	31.5	106.3	108.5	131	87	1	3	101	5.9	30	480	2
122367	2	59	3	2.67	3	1	1	5	0.3	6	246	51	2	3	3	97	7.77	92	34	82.27058824	2	3	2	3	2	4	9	3.8	72	105	0.87	22	54	143	0.2	185	1	38.2	112.5	125.2	124.78	75.276	0	3	64.6	5.8	85	360	2
123231	1	67	3	5	3	1	1	10.5	2.7	25.7	312	33	1	1	1	93	7.77	81	30	93.24	2	3	2	3	1	3	16	3.5	184	93	6.34	278	82	137	0.5	183	2	32.2	117.7	114.6	148	59	1	0	1750	6.2	88	360	1
123931	1	63	3	1.32	1	1	1	5.2	0.4	7.7	195	17	2	3	3	87	7.77	26	24	116.55	2	3	1	1	1	3	24	3.7	116	112	1.81	186	70	146	0.6	81	0	21.8	91.6	89.6	110	62	0	3	392	5.1	35	420	1
124821	1	63	1	3.71	3	1	1	4.6	0.2	4.3	232	22	3	3	2	125	7.75	100	62	45	2	3	2	3	2	4	13	3.6	70	104	0.93	18	129	142	0.6	157	2	25.5	97.1	99.8	121	66	1	3	137	5.9	44	60	2
122526	1	23	1	2.72	1	2	3	3.9	0.3	7.7	212	43	2	3	3	109	7.75	93	46	60.65217391	2	3	2	3	2	4	20	4.8	114	102	0.71	21	142	143	1.4	159	1	21.1	82.1	93.8	144	85	3	3	150	5.2	46	120	2
122630	1	30	3	2.75	5	1	1	5.7	0.9	15.8	321	26	2	3	3	113	7.75	89	50	55.8	2	3	2	3	1	2	37	4.1	69	100	0.92	112	83	142	0.6	168	1	30	100.7	105.1	129	83	0	3	228	5	65	480	0
124580	2	80	2	4.27	1	1	1	8.7	0.7	8	203	27	2	3	3	96	7.74	51	33	84.43636364	2	3	2	3	2	4	10	3.7	251	99	2.33	32	166	142	0.2	142	2	23	91	97	177	54	2	3	1620	5	74	480	2
120594	1	61	1	NA	4	1	1	2.9	2.4	82.8	259	33	1	2	1	145	7.72	149	82	33.89268293	2	3	2	3	1	3	19	3.9	75	106	0.93	36	68	144	0.5	223	3	28.9	103.5	104	120	86	0	1	319	6.7	38	720	0
122369	2	26	3	0.31	4	2	3	6.8	0.2	2.9	338	36	2	3	3	103	7.72	120	40	69.48	2	3	2	3	1	1	45	3.9	92	102	0.62	65	41	141	0.4	236	0	21.9	81.3	107.9	118	81	3	3	27.5	5.4	98	300	1
124106	2	40	2	NA	6	2	3	3.8	0.7	18.4	221	62	2	3	3	90	7.71	34	27	102.8	2	3	2	3	2	4	10	4	30	106	0.78	12	86	141	0.2	108	3	25.9	86	98.4	135	83	3	3	67.9	5.4	64	480	2
122639	1	48	3	3.38	3	2	3	3.6	0.2	5.6	228	43	2	3	3	100	7.7	173	37	74.91891892	2	3	2	3	1	2	20	4.4	84	99	1.06	41	158	139	0.5	259	1	25.5	84.4	95.3	109	73	3	3	523	5.2	60	120	1
124413	1	36	3	5	3	2	3	6.3	0.9	14.3	268	34	2	3	3	100	7.7	54	37	74.91891892	2	3	2	3	2	4	18	3.4	55	102	1.26	10	129	141	0.5	108	2	28.7	100.8	108.6	115	61	3	3	70.2	5.1	44	480	2
120177	2	72	3	1.8	6	2	3	5.5	1.4	25.5	231	36	2	3	3	111	7.68	228	48	57.6	2	3	2	3	2	4	16	4	102	104	0.68	20	134	143	0.5	299	1	25.8	89.4	96.1	143	70	3	3	119	5.4	57	120	2
121102	1	45	2	0.4	2	1	2	4.4	0.2	4.5	234	37	2	3	3	100	7.67	131	37	74.62702703	2	3	2	3	1	1	15	3.7	96	100	0.73	128	102	141	0.3	201	0	28.9	101.2	97.9	119	77	1	3	70.4	6.1	48	120	1
122107	2	34	3	0.62	4	2	3	4.8	0.7	14.6	275	73	2	3	3	103	7.67	109	40	69.03	2	3	2	3	2	4	7	4	78	103	0.69	23	35	141	0.1	169	0	40.5	110.4	125.9	119	85	3	3	25.4	5.7	50	300	2
120863	1	54	1	1.27	2	2	3	4.8	0.6	12.5	164	51	2	3	3	87	7.65	123	24	114.75	2	3	2	3	1	1	13	4.3	72	99	1.34	14	63	141	0.5	179	0	20.4	81.2	92.6	94	63	3	3	309	5.4	44	180	0
120584	2	63	3	5	2	2	3	9.3	1.5	16.1	314	24	1	2	1	238	7.65	20	175	15.73714286	2	3	2	3	1	2	18	4.4	53	99	0.46	38	88	140	0.5	81	2	26.2	91.8	97.2	133	74	3	1	63.5	11	38	480	0
123801	1	58	3	2.43	5	1	1	5.2	0.3	5.8	253	19	2	3	3	108	7.62	147	45	60.96	2	3	2	3	1	1	38	4.1	82	101	0.74	93	80	140	0.3	212	1	24.7	97.3	96.5	107	60	1	3	388	4.8	45	300	0
122911	2	27	3	1.2	1	2	3	3.4	0.9	26.5	233	63	2	3	2	103	7.6	126	40	68.4	2	3	2	3	1	3	21	3.5	127	105	0.61	45	69	143	0.4	207	0	28.3	91.7	103.8	108	68	3	3	17.7	5.6	59	240	0
123781	2	25	2	2.77	2	2	3	2	0.5	25	179	43	2	3	3	97	7.6	121	34	80.47058824	2	3	2	3	2	4	9	4.2	57	98	0.65	13	140	138	0.5	196	1	28.5	94.2	103.2	132	90	3	3	21.7	4.8	62	300	2
121548	1	68	3	2.43	1	1	1	4.3	1	23.3	231	33	1	2	1	127	7.6	85	64	42.75	2	3	2	3	1	3	12	3.9	61	102	1.36	7	92	142	0.2	153	1	26.2	100.8	98.9	120	70	1	1	103	6.6	38	300	1
122468	1	31	1	0.89	2	2	3	6.7	0.7	10.4	189	25	2	3	3	118	7.59	163	55	49.68	2	3	2	3	2	4	46	4.1	76	103	0.74	57	78	142	0.3	227	0	29.4	99	99	109	65	3	3	84.4	5.6	32	60	2
119891	1	30	3	NA	2	2	3	4.7	0.3	6.4	287	37	2	3	3	96	7.59	125	33	82.8	2	3	2	3	2	4	37	4.3	81	99	0.96	43	67	139	0.8	176	3	25.8	87.2	101.1	103	66	3	3	132	5.2	35	480	2
121720	2	79	3	4.2	5	2	3	4.2	1	23.8	271	34	2	3	2	103	7.58	150	40	68.22	2	3	2	3	1	3	13	4.3	58	98	0.73	14	112	139	0.9	263	2	21.1	84.2	91.7	132	56	3	3	120	5.4	104	300	1
121771	1	41	3	NA	6	2	3	2.5	0.3	12	296	70	2	3	3	106	7.58	92	43	63.46046512	2	3	2	3	2	4	18	4.1	58	98	0.8	11	86	137	0.3	149	3	29.7	114.2	108.6	124.78	75.276	3	3	41.7	5.4	44	540	2
120817	1	59	3	0.17	4	2	3	14.9	2.9	19.5	268	20	3	3	2	117	7.57	143	54	50.46666667	2	3	2	3	2	4	27	4.2	59	101	0.82	47	123	140	1	207	0	29	96.6	104.2	127	72	3	3	853	6	46	180	2
121309	2	70	3	1.2	3	1	1	4.6	0.8	17.4	244	49	2	3	3	118	7.56	133	55	49.48363636	2	3	2	3	2	4	35	4	87	100	1.06	20	93	138	0.4	249	0	29.3	100	113.5	106	61	2	3	21.3	6	97	600	2
123862	1	73	3	4.64	2	1	1	3.8	1	26.3	308	32	1	2	1	143	7.56	79	80	34.02	2	3	2	3	1	3	18	4.3	59	98	0.83	25	89	141	0.6	158	2	29.7	116.9	112.7	151	73	0	2	72.7	6.9	46	480	0
120413	1	28	3	2.35	2	2	3	3.9	0.9	23.1	271	79	2	3	3	91	7.55	84	28	97.07142857	2	3	2	3	1	2	29	3.8	82	103	0.92	32	58	138	0.3	141	1	38.4	116.6	129	120	87	3	3	103	5.4	44	300	1
123380	2	48	3	4.08	2	2	3	6.7	0.7	10.4	292	60	2	3	3	89	7.53	112	26	104.2615385	2	3	2	3	1	3	15	3.9	71	104	1.02	10	79	143	0.5	177	2	32.3	107.2	128.5	101	67	3	3	28.4	5.4	53	660	0
121776	2	59	3	3.12	2	1	1	5	1.2	24	249	14	2	3	3	103	7.51	84	40	67.59	2	3	2	3	1	1	13	4.4	79	101	0.54	21	83	138	0.3	148	1	27.3	100.4	102.2	93	55	0	3	111	5.7	37	300	0
123165	2	34	3	NA	4	2	3	4.5	0.3	6.7	218	40	2	3	3	101	7.5	87	38	71.05263158	2	3	2	3	2	4	9	4.5	48	104	0.81	9	138	145	0.4	192	3	24.7	75.3	100.8	111	70	3	3	99	5.4	96	240	2
124789	1	28	3	1.2	6	2	3	7.7	0.9	11.7	307	36	2	3	3	93	7.47	169	30	89.64	2	3	2	3	1	1	45	4.2	58	101	1.05	54	138	141	0.7	265	0	22.1	75.8	91	124.78	75.276	3	3	191	5.5	76	180	0
121972	1	38	3	4.62	1	2	3	5.4	0.4	7.4	337	19	2	3	3	108	7.46	102	45	59.68	2	3	2	3	2	4	68	4.3	62	104	0.96	78	143	143	0.5	188	2	25.7	87.1	92.6	135	88	3	3	741	6	46	180	2
122239	1	35	3	2.43	2	1	1	5.8	0.6	10.3	202	53	2	3	3	106	7.46	92	43	62.45581395	2	3	2	3	2	4	8	4.3	71	98	1.07	31	89	139	0.4	174	1	20.4	79.8	92.6	128	78	0	3	242	4.5	68	180	2
123281	2	80	2	5	1	2	3	3.3	0.3	9.1	283	46	2	3	3	101	7.44	171	38	70.48421053	2	3	2	3	1	3	14	3.7	146	100	1.89	20	84	142	0.5	255	2	26.1	96.6	103.5	123	62	3	3	817	2.8	57	180	0
120571	2	55	3	5	1	2	3	5.8	0.3	5.2	203	26	2	3	2	103	7.42	116	40	66.78	2	3	2	3	2	4	17	4.3	87	101	0.57	15	109	140	0.6	194	2	22.5	82.8	91.4	106	61	3	3	317	5.5	68	480	2
124236	2	58	2	0.99	5	1	1	5.6	0.5	8.9	176	45	2	3	3	91	7.41	147	28	95.27142857	2	3	1	1	1	1	20	4	108	100	0.76	55	85	137	0.3	230	0	27.9	93.9	99.5	153	79	1	3	88.9	5.5	73	300	0
121182	1	45	3	0.32	6	2	3	3.7	0.4	10.8	232	26	2	3	3	101	7.41	93	38	70.2	2	3	2	3	2	4	12	4	73	105	0.88	21	59	139	0.6	147	0	27	94.2	99.6	107	67	3	3	13.7	5.9	33	180	2
122363	1	39	1	4.17	6	1	1	3.3	0.2	6.1	224	56	2	3	3	90	7.39	131	27	98.53333333	2	3	2	3	2	4	43	4.3	121	102	0.96	75	110	139	1	190	2	23	86.6	91.5	114	72	0	3	406	5.4	34	240	2
121650	1	38	2	2.67	1	2	3	3.7	0.5	13.5	210	72	2	3	3	99	7.37	119	36	73.7	2	3	2	3	2	4	39	4.1	73	103	0.92	29	145	144	0.5	198	1	26.7	89.6	96.8	110	72	3	3	96.4	5.5	54	120	2
122996	2	47	3	3.73	2	2	3	5.4	1.2	22.2	247	15	2	3	3	92	7.36	85	29	91.36551724	2	3	2	3	1	3	14	3.6	55	101	0.8	21	48	140	0.3	165	2	25.9	87.5	98	128	78	3	3	7.46	5.4	70	120	0
124132	2	80	1	1.27	1	1	1	4.3	0.4	9.3	198	25	1	2	1	152	7.35	88	89	29.73033708	2	3	2	3	1	3	9	3.8	79	104	1.34	15	60	141	0.4	148	0	24.6	98	100.5	165	69	2	2	76	7.1	40	120	1
124391	2	69	1	0.84	6	2	3	4.7	0.3	6.4	262	31	2	3	3	116	7.32	140	53	49.72075472	2	3	2	3	1	1	103	3.9	146	102	1.31	178	57	139	0.1	214	0	24.5	100.342	106.992	112	63	3	3	198	5.8	57	240	1
122670	1	56	3	1.33	5	2	3	8.4	2.1	25	316	41	2	3	3	110	7.3	161	47	55.91489362	1	2	2	3	1	3	56	4.1	71	96	0.84	89	78	136	0.6	240	0	27.4	99.8	94.4	143	70	3	3	158	5.5	53	240	0
124360	2	59	3	3.44	1	2	3	5.6	1.1	19.6	288	22	2	3	2	109	7.3	154	46	57.13043478	2	3	2	3	1	2	8	3.8	102	99	0.95	16	71	142	0.3	242	1	35.3	113.2	117.7	119	75	3	3	45.6	5.9	39	660	1
120557	1	80	1	1.1	1	1	1	3.9	0.6	15.4	218	29	2	3	3	105	7.3	82	42	62.57142857	2	3	2	3	1	1	10	4	41	106	1.24	18	108	144	0.7	132	0	21.8	86.8	90.5	192	81	2	3	794	5.8	37	540	0
123628	2	40	3	1.79	6	2	3	4.4	0.8	18.2	246	26	2	3	3	100	7.3	80	37	71.02702703	2	3	2	3	2	4	11	3.9	50	101	0.6	19	50	138	0.2	164	1	24.2	80.8	91	127	81	3	3	156.023	5.3	70	60	2
120350	2	59	3	3.3	6	2	3	3.9	0.5	12.8	300	36	2	3	3	100	7.29	225	37	70.92972973	2	3	2	3	2	4	22	4	76	106	0.81	22	70	142	0.9	297	1	28.7	97.8	101.6	109	73	3	3	274	6	47	180	2
121948	2	51	3	0	1	2	3	3.6	0.9	25	219	45	2	3	3	96	7.28	215	33	79.41818182	2	3	2	3	2	4	12	2.5	78	106	2.12	31	60	145	0.2	306	0	24.5	94.7	97.8	151	79	3	3	34.2	6	57	300	2
124814	1	64	2	2	4	2	3	8	0.7	8.8	275	53	2	3	3	105	7.27	162	42	62.31428571	2	3	2	3	1	3	14	3.7	116	105	0.98	43	27	142	0.3	221	1	37.5	119.5	117.4	141	87	3	3	10.4	6.2	50	300	0
120208	1	80	3	5	2	2	3	3.2	0.6	18.7	245	12	2	3	3	92	7.26	92	29	90.12413793	2	3	2	3	1	3	20	4.3	125	103	2.2	28	151	145	0.4	173	2	22.7	94.2	103.8	96	67	3	3	298	5.5	69	300	1
121489	1	80	3	3.55	2	1	1	6	0.4	6.7	330	15	1	2	2	125	7.25	66	62	42.09677419	2	3	2	3	1	3	14	4	52	104	0.84	19	79	142	0.7	127	2	36.1	121.9	113	97	50	2	2	100	6.5	40	240	1
122759	1	47	3	5	5	2	3	5.2	0.8	15.4	224	119	2	3	3	100	7.24	103	37	70.44324324	2	3	2	3	1	2	23	4.3	69	100	0.85	32	127	138	0.8	165	2	24	86.2	98.7	123	76	3	3	219	5.1	52	600	1
120366	1	31	3	4.61	2	2	3	4.3	0.4	9.3	257	30	2	3	3	108	7.24	84	45	57.92	2	3	2	3	2	4	20	4	64	99	1.35	13	87	142	0.9	147	2	29.735	90.3	101.8	119	76	3	3	139	4.9	49	180	2
123918	2	54	3	5	4	1	2	5.1	0.3	5.9	277	28	2	3	2	94	7.22	134	31	83.84516129	2	3	2	3	1	2	26	3.8	77	98	0.87	27	134	139	0.3	230	2	32.3	104.7	113	136	101	1	3	118	5.2	61	540	1
122885	1	22	3	1.69	2	2	3	4.3	0.5	11.6	200	33	2	3	3	96	7.19	83	33	78.43636364	2	3	2	3	2	4	10	4.4	58	104	1.1	11	148	145	0.8	149	1	24.5	81	105.6	116	80	3	3	218	5.3	57	240	2
123853	1	67	2	NA	1	1	1	2.5	0.4	16	285	34	2	3	3	112	7.19	78	49	52.8244898	2	3	2	3	1	3	17	4.3	46	105	0.79	13	87	143	0.6	154	3	25.9	88	98.2	96	57	2	3	69.8	5.4	64	240	1
123674	1	59	1	1.77	3	1	1	5.8	0.6	10.3	281	18	2	3	3	98	7.19	66	35	73.95428571	2	3	2	3	2	4	18	4.5	76	100	0.98	18	57	140	0.4	118	1	37.6	124.4	119.3	132	87	1	3	103	6.4	38	240	2
122550	1	80	1	1	2	2	3	3.2	0.3	9.4	175	37	1	2	2	107	7.18	142	44	58.74545455	1	2	2	3	2	4	10	3.9	94	101	1.21	21	75	138	0.3	214	0	20.4	84.8	88.2	135	60	3	1	170	6.3	39	180	2
120310	2	52	1	0.81	4	1	1	3.6	0.7	19.4	291	68	2	3	3	91	7.17	104	28	92.18571429	1	1	2	3	1	2	11	3.6	89	106	0.79	20	86	141	0.3	170	0	29.9	98.2	104.1	139	97	0	3	84.7	5.4	45	9999	1
120387	1	65	3	5	3	2	3	6.1	0.7	11.5	286	20	2	3	3	117	7.15	195	54	47.66666667	2	3	2	3	2	4	23	4	63	104	0.79	47	148	141	1	268	2	28.8	105.7	105.7	129	75	3	3	184	5.3	57	30	2
122134	2	80	3	NA	2	2	3	5.8	0.9	15.5	331	9	1	2	1	159	7.15	32	96	26.8125	2	3	2	3	1	3	9	3.4	49	102	0.87	10	82	145	0.5	121	3	29.2	95.7	109.5	128	80	3	1	73.9	6	79	300	1
121570	2	43	2	1.74	2	2	3	3	0.4	13.3	253	24	2	3	3	91	7.14	107	28	91.8	2	3	2	3	2	4	10	3.7	75	99	0.82	7	86	137	0.3	186	1	24	80.7	90.3	97	66	3	3	28.9	5.5	69	60	2
123791	2	60	3	5	6	2	3	3	0.2	6.7	279	33	2	3	3	106	7.13	162	43	59.69302326	2	3	2	3	1	3	14	4.1	60	100	0.68	16	125	141	0.4	279	2	24.7	83.2	100.3	124.78	75.276	3	3	73.1	5.6	95	420	0
121587	1	23	1	NA	4	2	3	5.2	0.9	17.3	249	50	2	3	3	93	7.12	76	30	85.44	2	3	2	3	1	2	21	4.1	70	104	0.73	23	124	144	0.3	207	3	21.2	72.5	87.7	143	69	3	3	190	5.6	97	240	1
121346	1	52	1	2	3	2	3	5.4	1.1	20.4	243	93	2	3	3	96	7.11	176	33	77.56363636	2	3	2	3	1	3	28	4.1	69	102	0.99	23	96	144	0.5	235	1	27.2	96	96.3	141	85	3	3	218	5.3	47	300	0
120018	2	30	3	NA	1	1	1	3.5	0.8	22.9	230	44	2	3	3	90	7.11	58	27	94.8	2	3	2	3	2	4	9	3.6	65	104	0.6	15	50	141	0.4	137	3	42.2	130.2	131.4	121	79	0	3	14.7	5.6	67	360	2
124815	1	52	3	5	4	2	3	6	1.4	23.3	225	47	2	3	3	102	7.1	129	39	65.53846154	2	3	2	3	1	3	25	4	52	104	1.2	30	112	141	0.3	205	2	29.5	99.3	105.3	141	87	3	3	74.9	5.8	67	60	1
122204	1	34	3	5	4	1	2	4.9	0.9	18.4	230	62	2	3	3	96	7.06	111	33	77.01818182	2	3	2	3	2	4	32	4.8	49	101	1.03	13	98	141	0.3	172	2	28	92.4	100	112	69	0	3	93.7	5.2	48	720	2
123992	1	62	2	2.65	3	1	1	7	0.9	12.9	180	66	2	3	2	103	7.04	96	40	63.36	2	3	2	3	2	4	18	4.1	206	101	0.64	92	162	137	1	184	1	22.4	82.3	88.1	158	93	1	3	134	5.1	67	120	2
124566	1	80	2	NA	5	2	3	5.2	0.4	7.7	306	22	2	3	3	107	7.03	140	44	57.51818182	2	3	2	3	2	4	24	4.1	83	98	0.81	49	173	136	0.9	213	3	24	94.2	91.2	134	75	3	3	368	5.5	40	360	2
123037	1	67	3	5	2	2	3	4.2	0.2	4.8	275	24	2	3	3	101	7	160	38	66.31578947	2	3	2	3	1	3	19	3.9	40	101	1.22	19	178	141	0.6	246	2	24.3	89.4	94	132	81	3	3	98.3	5.4	62	180	1
120683	1	71	3	NA	1	1	1	3.4	0.7	20.6	245	24	2	3	3	104	6.99	91	41	61.37560976	2	3	2	3	2	4	21	4.5	114	99	1.1	13	142	139	0.5	161	3	26.4	104	96.4	115	72	1	3	72.9	5.6	51	480	2
123525	1	32	3	5	3	2	3	4.9	0.6	12.2	240	37	2	3	3	107	6.97	91	44	57.02727273	2	3	2	3	2	4	16	4.4	45	99	0.93	21	99	141	0.7	161	2	23.8	83.7	99.4	124.78	75.276	3	3	156	4.9	54	420	2
123035	2	22	2	NA	3	2	3	4.5	0.7	15.6	216	24	2	3	3	99	6.97	76	36	69.7	2	3	2	3	2	4	9	4	90	101	0.62	9	61	139	0.3	137	3	24.2	90.6	96.5	103	66	3	3	18.8	5.4	45	480	2
121415	2	60	3	1.68	4	2	3	6.9	1.9	27.5	279	58	2	3	3	98	6.96	135	35	71.58857143	2	3	2	3	2	4	31	4.1	112	96	0.66	11	107	139	0.6	231	1	20.6	73.8	97.5	119	67	3	3	254	5.3	85	240	2
120211	2	52	3	1.97	2	1	1	3.9	0.5	12.8	309	37	1	1	1	83	6.95	181	20	125.1	2	3	2	3	1	3	12	4	66	98	1.43	14	62	136	0.3	259	1	28.7	88.3	98.3	133	75	1	0	48.9	5.8	48	240	0
122546	1	43	2	1.51	2	2	3	6.1	0.3	4.9	316	14	2	3	3	99	6.95	76	36	69.5	2	3	2	3	2	4	36	4.2	69	99	1.03	27	111	142	0.6	128	1	26.9	104.6	101	155	91	3	3	227	5.4	35	360	2
123821	1	60	1	0.05	3	1	1	3.3	0.5	15.2	303	50	1	2	1	173	6.94	101	110	22.71272727	2	3	2	3	1	1	12	3.8	81	95	0.89	11	45	135	0.4	164	0	28.7	107	103.7	141	63	1	1	78.2	8	41	40	1
123811	1	62	3	NA	4	2	3	7.5	0.8	10.7	237	30	2	3	3	97	6.93	130	34	73.37647059	2	3	1	1	1	3	26	4.2	95	100	0.92	24	140	139	0.8	205	3	23.8	89.1	90.6	107	53	3	3	182	5.3	63	60	1
123570	2	74	3	3.19	3	1	1	3.1	0.8	25.8	217	43	2	3	3	102	6.92	91	39	63.87692308	2	3	2	3	2	4	24	3.9	81	102	0.9	15	90	140	0.6	212	1	28	86.4	98.9	110	62	0	3	88	5.4	104	120	2
120653	1	78	1	NA	6	1	1	4.3	0.9	20.9	300	34	2	3	3	101	6.9	98	38	65.36842105	2	3	2	3	1	3	21	4.1	125	100	0.93	21	65	139	0.8	163	3	22.9	100.342	106.992	124.78	75.276	2	3	52.7	6.1	45	0	1
122139	1	72	3	1.22	4	1	1	3.1	0.2	6.5	204	54	1	2	2	136	6.89	100	73	33.97808219	2	3	2	3	1	3	11	4.3	67	99	1.14	12	88	143	0.5	172	0	28.1	95.7	93.9	132	72	1	1	241	5.9	54	600	1
124282	2	80	2	1.03	6	1	1	4.6	1	21.7	334	30	2	3	3	122	6.86	131	59	41.85762712	2	3	2	3	2	4	23	3.8	89	96	0.73	22	123	136	0.5	217	0	31	102	112	140	64	2	3	332	6.5	65	240	2
123330	1	38	2	NA	2	2	3	4	0.6	15	217	61	2	3	3	103	6.86	119	40	61.74	2	3	2	3	1	1	13	4.3	74	100	1.13	19	101	138	0.5	174	3	30.5	93.6	105.9	120	77	3	3	149	5.6	41	180	1
122029	1	29	2	2.43	1	2	3	5	0.8	16	294	38	2	3	3	101	6.86	88	38	64.98947368	2	3	2	3	1	1	19	4.4	72	98	0.69	16	102	139	0.4	154	1	27.5	96.8	101.1	118	75	3	3	471	5.2	36	120	0
122502	2	60	2	0.59	2	1	1	7.6	2.5	32.9	274	35	2	3	3	103	6.82	165	40	61.38	2	3	2	3	1	3	9	3.8	107	99	0.71	11	49	144	0.4	251	0	37.2	133.5	134.1	145	86	1	3	104	5.7	73	180	0
121894	1	57	2	2.88	2	2	3	5.2	0.5	9.6	214	14	2	3	3	110	6.82	97	47	52.23829787	2	3	2	3	2	4	37	4	86	102	0.95	23	69	143	0.4	171	1	24.8	89.8	93.9	127	72	3	3	123	5.6	60	120	2
123226	1	33	3	1.99	2	2	3	3.6	0.3	8.3	164	73	2	3	3	108	6.81	119	45	54.48	2	3	2	3	1	1	7	3.9	60	101	0.83	17	43	142	0.4	184	1	19	73.4	85	96	62	3	3	312	5.5	46	240	0
121348	2	49	3	3.77	2	1	1	6.5	0.8	12.3	249	43	1	1	2	209	6.8	66	146	16.76712329	2	3	1	1	2	4	12	3.7	189	105	1.29	11	107	140	0.2	147	2	37.3	112.6	131	124	78	0	0	38.4	7.9	64	360	2
121711	2	38	3	2.72	2	2	3	3.8	0.4	10.5	219	53	2	3	3	97	6.8	57	34	72	2	3	2	3	1	1	9	4.2	66	104	0.61	9	129	140	0.8	152	1	23	83.3	98.8	103	75	3	3	104	4.9	84	120	0
122128	2	37	3	0.91	1	2	3	6.5	0.6	9.2	195	40	2	3	3	95	6.75	60	32	75.9375	2	3	2	3	2	4	11	3.9	44	104	0.78	10	15	141	0.3	152	0	22.6	76.1	97.5	106	60	3	3	9.04	5.6	85	360	2
123846	2	24	2	1.14	2	2	3	3.1	0.4	12.9	219	14	2	3	3	99	6.74	92	36	67.4	2	3	2	3	2	4	12	4.1	61	107	0.58	13	40	144	0.3	138	0	24.4	78.3	93.3	109	66	3	3	22.9	5.5	37	120	2
120063	1	63	1	1.76	1	1	1	3.5	0.5	14.3	280	44	2	3	3	117	6.74	71	54	44.93333333	2	3	2	3	1	1	8	4	120	104	0.7	17	56	140	0.4	122	1	23.2	89.6	94.9	86	72	1	3	141	6	32	600	1
122233	2	20	2	0.58	3	2	3	3.6	0.6	16.7	100	23	2	3	3	94	6.73	68	31	78.15483871	2	3	2	3	2	4	16	4.2	49	98	0.59	13	173	136	0.5	143	0	20.1	70.5	83.5	100	64	3	3	28.2	5.3	61	360	2
120609	1	39	3	5	1	2	3	6.1	1.1	18	275	14	2	3	3	106	6.72	120	43	56.26046512	2	3	2	3	2	4	18	4.1	52	105	1.01	10	112	146	0.8	191	2	24.6	85.5	99	112	74	3	3	306	5.3	60	180	2
122193	2	54	3	2.45	3	1	1	3.6	0.1	2.8	285	26	3	3	2	121	6.72	115	58	41.71034483	2	3	2	3	2	4	30	4.3	41	100	0.72	21	60	140	0.3	198	1	31.7	99.6	109.9	122	72	0	3	184	6	69	360	2
122301	2	39	3	NA	3	1	1	2.9	0.3	10.3	159	89	2	3	3	77	6.72	98	14	172.8	2	3	2	3	1	3	7	3.6	62	106	0.91	17	28	140	0.2	177	3	24.8	90.2	105	98	57	0	3	8.54	5.1	72	180	1
119854	2	46	3	5	2	2	3	3.2	0.5	15.6	198	15	2	3	2	111	6.71	116	48	50.325	2	3	2	3	2	4	25	4.2	45	102	0.57	19	196	139	0.4	188	2	22.9	78.1	93.2	107	64	3	3	94.4	5.5	57	540	2
120780	2	40	3	NA	2	2	3	5.8	1.4	24.1	101	111	2	3	3	90	6.7	96	27	89.33333333	2	3	2	3	2	4	9	4	66	106	0.77	14	63	143	0.3	183	3	22.9	100.342	106.992	124.78	75.276	3	3	26.6	5.5	79	240	2
123088	2	77	2	NA	4	2	3	3.8	0.4	10.5	270	41	2	3	3	98	6.7	84	35	68.91428571	2	3	2	3	1	3	17	4	89	103	0.49	18	64	141	0.5	167	3	24	96.3	97.6	113	58	3	3	191	5.6	70	120	0
122813	1	73	3	4.8	1	2	3	6.1	1.5	24.6	250	42	2	3	3	95	6.68	125	32	75.15	2	3	2	3	1	3	19	4.5	45	104	1.2	15	123	142	0.5	199	2	29.5	99.6	96.3	130	68	3	3	488	5.6	43	240	1
123647	2	48	3	4.31	1	2	3	5.2	0.8	15.4	219	47	2	3	3	88	6.68	71	25	96.192	2	3	2	3	2	4	6	3.3	58	107	0.68	10	36	141	0.3	121	2	32.6	100.3	117.3	105	78	3	3	46.5	5.4	37	900	2
123083	2	68	3	4.62	4	2	3	5.3	1.5	28.3	278	70	2	3	3	108	6.67	145	45	53.36	2	3	2	3	2	4	16	4.2	63	103	0.83	14	141	139	0.5	228	2	24.3	87	97.6	124	64	3	3	217	5.4	72	360	2
124287	1	56	3	4.15	3	2	3	4	0.3	7.5	280	69	2	3	3	105	6.66	89	42	57.08571429	2	3	2	3	2	4	25	4.3	67	100	1.26	27	121	138	0.5	168	2	32	105.6	104.3	131	68	3	3	252	5.2	71	480	2
120634	2	79	1	1.1	6	1	1	3.5	0.8	22.9	261	11	2	3	2	139	6.64	167	76	31.45263158	2	3	2	3	1	3	13	4.6	118	98	0.75	13	67	138	0.4	232	0	22.9	79.7	87	178	84	2	3	282	6.3	54	480	1
124351	1	80	1	1.6	6	2	3	7	1.5	21.4	273	20	3	3	1	150	6.64	107	87	27.47586207	2	3	2	3	1	3	11	4.3	100	96	0.8	16	80	137	0.7	172	1	29.735	100.342	106.992	197	72	3	3	75.7	6.8	54	420	1
123260	2	39	3	0.4	2	2	3	6.4	1.2	18.7	295	37	2	3	2	125	6.6	53	62	38.32258065	2	3	2	3	1	1	12	3.7	78	103	0.63	19	62	140	0.2	103	0	36.2	102.5	124.2	90	62	3	3	64.7	6.4	40	240	1
122780	1	80	1	NA	6	2	3	6.2	0.5	8.1	203	53	3	3	2	151	6.59	102	88	26.95909091	2	3	2	3	2	4	13	4.4	68	99	0.55	12	131	142	0.8	185	3	21.7	84.4	92.6	131	55	3	3	32.4	6.1	73	120	2
123010	1	66	2	3.46	6	1	1	3.6	0.8	22.2	294	50	2	3	3	105	6.58	179	42	56.4	2	3	2	3	1	2	14	3.8	105	104	0.8	25	77	144	0.3	250	2	32.1	100.342	106.992	124.78	75.276	2	3	472	5.6	61	120	1
122490	1	33	3	0.64	2	2	3	5.9	0.6	10.2	310	51	2	3	2	107	6.58	135	44	53.83636364	2	3	2	3	1	3	13	4.3	50	101	1.01	15	119	141	0.3	196	0	35.6	121.5	113.5	115	77	3	3	182	5.7	50	180	0
123668	1	59	2	3.7	4	1	1	5.5	0.9	16.4	306	51	2	3	3	104	6.57	118	41	57.68780488	2	3	2	3	1	2	20	4.5	76	101	0.79	34	61	140	0.7	197	2	24	91.5	90	153	89	1	3	83.6	5.4	72	360	1
124535	2	47	3	3.98	5	2	3	3	0.8	26.7	168	26	2	3	3	92	6.55	107	29	81.31034483	2	3	2	3	2	4	24	3.8	60	99	0.64	29	153	140	0.5	182	2	31.1	114.3	116.1	110	81	3	3	239	5	60	480	2
123775	2	80	2	2.32	2	1	1	4.8	0.9	18.8	235	42	2	3	2	96	6.52	89	33	71.12727273	2	3	2	3	1	3	12	4	114	102	0.72	16	90	143	0.4	181	1	26.8	102	104	145	73	2	3	119	6	78	180	1
120945	1	25	3	1.43	3	2	3	5	0.8	16	150	44	2	3	3	97	6.51	159	34	68.92941176	2	3	2	3	1	3	14	4.2	57	104	1.46	21	91	142	0.5	224	1	26.2	80.4	97.4	104	60	3	3	246	5.4	57	600	1
120591	2	67	3	2.13	6	1	1	6.3	0.6	9.5	162	34	2	3	2	83	6.51	75	20	117.18	2	3	2	3	2	4	14	3.2	91	103	0.68	35	40	141	0.3	148	1	21.8	81.8	92.2	157	82	1	3	502	5.4	57	240	2
124569	2	24	3	1.77	3	2	3	7.2	1	13.9	230	45	2	3	3	82	6.5	46	19	123.1578947	2	3	2	3	1	1	12	4.2	38	105	0.81	9	145	144	0.5	104	1	23.5	78.1	86.9	92	51	3	3	77.9	5.5	49	480	0
120154	2	23	2	1.35	1	2	3	3.4	0.2	5.9	169	74	2	3	3	91	6.49	99	28	83.44285714	2	3	2	3	1	3	11	4.6	59	102	0.57	7	82	145	0.7	168	1	17.9	72.4	84.9	97	63	3	3	72.7	4.1	51	480	0
124089	2	30	3	1.67	2	2	3	4.4	0.6	13.6	190	51	2	3	3	90	6.48	107	27	86.4	2	3	2	3	2	4	17	4.5	80	101	0.65	26	15	138	0.3	174	1	19.1	72	93.1	124	69	3	3	4.37	5.5	59	360	2
124450	2	34	3	5	4	2	3	6.1	0.6	9.8	188	9	2	3	3	89	6.47	83	26	89.58461538	2	3	2	3	2	4	15	4.1	36	101	1.01	22	151	144	0.5	189	2	23.6	79.9	107.6	106	66	3	3	29	4.9	94	240	2
123553	1	45	3	4.08	3	2	3	5.8	1.1	19	241	45	2	3	3	100	6.46	126	37	62.85405405	2	3	2	3	2	4	26	4.5	69	99	1.04	11	117	140	0.6	196	2	29.3	103.9	107.2	128	73	3	3	153	5.4	39	360	2
122436	1	71	2	5	2	1	1	4.4	0.8	18.2	349	34	1	2	1	206	6.46	93	143	16.26293706	2	3	2	3	2	4	19	3.9	77	105	1.67	20	85	144	0.5	166	2	34.4	120.9	110.8	140	68	1	1	144	7.7	34	480	2
122783	2	71	2	0.98	1	1	1	3.7	0.3	8.1	202	40	2	3	3	98	6.45	176	35	66.34285714	2	3	2	3	1	3	9	3.7	117	106	0.87	9	50	143	0.2	272	0	22	81.1	95.2	139	67	2	3	52.9	5.8	84	240	0
122644	1	44	1	2.8	3	2	3	3.3	0.3	9.1	256	18	2	3	3	106	6.45	116	43	54	2	3	2	3	2	4	21	4.4	128	104	0.7	29	108	143	0.9	185	1	27.7	100.7	97.6	109	60	3	3	81.9	5	43	120	2
121993	1	79	1	NA	1	1	1	3.9	0.5	12.8	196	24	1	2	1	123	6.44	90	60	38.64	2	3	2	3	1	3	16	4	70	100	0.85	43	70	141	0.5	157	3	21.6	85.7	88	114	44	2	2	89.8	6.5	50	60	1
120535	2	70	3	NA	6	2	3	4.2	0.8	19	242	29	2	3	3	93	6.4	69	30	76.8	2	3	2	3	2	4	28	4	86	102	0.92	13	84	142	0.6	162	3	34.2	94.5	117.5	137	65	3	3	45.9	5.8	82	480	2
121365	1	37	3	5	2	1	2	5.6	0.6	10.7	246	40	2	3	3	103	6.38	130	40	57.42	2	3	2	3	2	4	26	4.3	58	100	0.85	16	115	140	0.3	200	2	22.7	84.5	97.5	139	96	0	3	493	5.3	59	240	2
119896	2	43	3	1.14	4	1	1	6.5	0.7	10.8	359	29	2	3	3	106	6.38	93	43	53.41395349	2	3	2	3	1	3	45	3.8	94	87	0.77	236	217	130	0.4	258	0	32.1	106.5	112.4	110	74	0	3	534	4.9	151	360	0
120661	2	20	2	0.08	2	2	3	5.3	1.5	28.3	185	23	2	3	3	93	6.38	89	30	76.56	2	3	2	3	2	4	13	4	72	101	0.85	10	86	140	0.5	156	0	21.5	71.8	96.6	109	61	3	3	26.5	5.3	53	600	2
121868	1	31	3	5	4	2	3	4.3	0.2	4.7	100	12	2	3	3	93	6.38	82	30	76.56	2	3	2	3	2	4	18	3.9	80	101	1	26	99	139	0.2	171	2	29.9	94.9	100.3	132	92	3	3	236	5.1	38	840	2
122209	1	31	2	1	2	2	3	4.2	0.8	19	206	30	2	3	3	95	6.37	155	32	71.6625	2	3	2	3	1	1	23	4.2	81	103	1.22	21	146	139	0.4	211	0	24.7	93.7	98.6	109	71	3	3	64.5	5.3	41	240	0
123687	1	33	1	NA	3	2	3	3.9	0.4	10.3	241	52	2	3	3	109	6.36	97	46	49.77391304	2	3	2	3	2	4	21	4.7	66	99	0.62	12	178	142	0.7	188	3	20.3	73.2	83.4	157	84	3	3	243	5	60	120	2
123698	1	64	3	2.99	1	1	1	4.8	0.8	16.7	265	24	1	2	1	106	6.35	96	43	53.1627907	2	3	2	3	1	3	18	3.8	66	102	0.92	24	37	141	0.2	165	1	26.5	94.2	98.2	142	80	2	2	11.4	6.4	67	240	1
122105	1	37	1	NA	2	2	3	4.4	0.3	6.8	266	22	2	3	2	98	6.33	160	35	65.10857143	2	3	2	3	2	4	32	4.8	64	101	0.82	51	140	139	0.7	277	3	26.8	84.5	92	116	64	3	3	538	5.3	50	240	2
122943	2	78	1	NA	1	1	1	4.2	0.7	16.7	183	58	1	2	1	120	6.33	104	57	39.97894737	2	3	2	3	1	3	11	3.7	86	103	0.5	18	62	140	0.3	170	3	24.7	85	93.7	131	74	1	1	55.7	6.7	50	600	1
122922	2	73	3	4.73	4	2	3	5.9	0.7	11.9	267	17	2	3	3	76	6.32	121	13	175.0153846	2	3	2	3	2	4	13	3.9	89	103	0.6	30	51	140	0.2	189	2	27	96.9	111.7	116	72	3	3	46	5.5	58	180	2
122475	2	62	1	0.58	2	1	1	7	2.1	30	228	51	1	2	1	121	6.3	87	58	39.10344828	2	3	2	3	2	4	17	4.4	88	104	0.56	18	87	145	0.7	177	0	28.7	97.2	102.2	163	91	1	1	43.7	6.7	69	180	2
122786	2	47	1	3.33	4	2	3	2.7	0.5	18.5	221	33	2	3	3	107	6.29	144	44	51.46363636	2	3	2	3	2	4	88	4.1	58	101	0.96	13	98	139	0.4	228	1	28.4	94	108.1	91	67	3	3	72.7	5.4	72	540	2
121394	2	43	3	0.72	2	2	3	3.8	1.1	28.9	266	46	1	1	2	387	6.29	124	324	6.988888889	2	3	2	3	1	1	10	3.8	104	95	0.63	19	128	134	1.1	188	0	34.3	116	120.2	100	69	3	1	93.8	14.8	44	480	1
121350	2	42	3	1.22	2	2	3	5	0.7	14	209	24	2	3	3	92	6.29	123	29	78.08275862	2	3	2	3	1	1	8	3.7	64	103	1.01	18	50	145	0.1	199	0	35.1	98.3	114.8	112	72	3	3	54	5.4	64	1080	1
121576	2	55	3	5	2	2	3	4.9	1	20.4	240	30	2	3	3	87	6.26	172	24	93.9	2	3	2	3	2	4	11	3.8	47	102	0.62	10	78	142	0.3	235	2	26.6	100.5	108.3	92	68	3	3	51.6	5.7	51	180	2
124019	1	34	3	5	4	2	3	4.5	0.4	8.9	217	58	2	3	3	108	6.26	134	45	50.08	2	3	2	3	2	4	20	4.3	50	99	0.89	11	124	141	1.3	196	2	28.3	92.2	102.6	128	81	3	3	56.2	5.3	50	300	2
124312	1	47	3	1.48	1	2	3	4.6	0.4	8.7	229	21	2	3	3	92	6.25	130	29	77.5862069	2	3	2	3	1	3	21	4.2	72	103	0.99	13	130	139	0.6	192	1	34.3	112.2	117.7	115	88	3	3	157	5	50	120	0
119950	1	37	3	1.62	2	2	3	4.4	0.6	13.6	236	58	2	3	3	91	6.24	145	28	80.22857143	2	3	2	3	2	4	41	5	124	99	1.33	48	68	140	0.3	223	1	19.3	69.5	85.2	107	69	3	3	96.6	5.4	70	780	2
123915	2	27	2	2.28	6	2	3	3.2	0.5	15.6	232	77	2	3	3	98	6.24	134	35	64.18285714	2	3	2	3	2	4	11	4.2	52	102	0.68	10	113	142	0.8	222	1	22.5	75.8	95.6	107	72	3	3	73.1	5.5	75	600	2
122043	2	64	3	1.58	2	2	3	4.2	0.5	11.9	237	35	2	3	2	94	6.23	93	31	72.3483871	2	3	2	3	1	3	14	3.7	74	109	0.92	14	55	147	0.2	167	1	33.6	99.5	117.9	147	81	3	3	42.7	5.6	64	60	0
124597	2	37	3	5	2	2	3	5.5	0.4	7.3	266	42	2	3	3	94	6.22	137	31	72.23225806	2	3	2	3	2	4	11	3.9	49	103	0.81	14	54	140	0.2	206	2	21.8	72.5	96.4	85	59	3	3	47.5	5.1	60	120	2
122116	2	32	3	0.6	4	2	3	1.7	0.2	11.8	143	48	2	3	2	103	6.22	87	40	55.98	2	3	2	3	1	1	21	4	71	105	0.66	24	93	139	0.5	156	0	25.2	87.8	97.4	124.78	75.276	3	3	60.8	5	59	180	1
120405	1	26	3	NA	2	2	3	5.8	0.6	10.3	214	56	2	3	3	107	6.22	73	44	50.89090909	2	3	2	3	1	1	12	4.6	135	101	0.87	14	158	145	0.8	145	3	19.7	76.1	88.6	142	82	3	3	151	5.4	60	840	0
120561	1	37	3	5	4	2	3	3.4	0.3	8.8	179	75	2	3	3	97	6.21	173	34	65.75294118	2	3	2	3	2	4	65	4.2	65	99	0.8	25	109	139	0.8	249	2	23.1	84.1	93.2	111	63	3	3	244	5	65	180	2
119817	1	50	2	1.95	2	2	3	4.1	0.4	9.8	291	36	2	3	3	102	6.21	152	39	57.32307692	2	3	2	3	2	4	42	4	53	100	0.89	13	111	138	0.5	225	1	29.1	108.2	104	108	66	3	3	104	5.8	66	300	2
121809	1	22	3	2.45	3	2	3	5	0.7	14	175	69	2	3	3	89	6.21	71	26	85.98461538	2	3	2	3	2	4	9	4.6	61	99	1.04	16	95	137	0.5	123	1	21.6	73	94.3	125	60	3	3	193	5.4	43	240	2
120623	1	32	3	NA	3	2	3	3.6	0.3	8.3	100	33	2	3	3	101	6.2	130	38	58.73684211	2	3	2	3	2	4	25	4.4	78	105	1.1	20	88	144	0.4	182	3	25	90	100.4	108	65	3	3	116	5.4	42	480	2
120462	2	61	2	3.05	2	2	3	6.5	0.7	10.8	219	15	2	3	3	104	6.2	84	41	54.43902439	2	3	2	3	2	4	21	4.3	85	101	0.92	14	75	141	0.4	156	1	23.6	94.8	99.7	108	70	3	3	95.6	5.7	60	540	2
122535	1	23	3	4.41	5	2	3	6.1	1	16.4	256	25	2	3	3	100	6.18	99	37	60.12972973	2	3	2	3	1	2	34	4.1	56	102	0.91	46	90	139	0.3	171	2	31.1	106.2	108.4	115	71	3	3	175	5.8	51	120	1
122252	1	70	3	2.89	3	2	3	3.8	0.6	15.8	273	27	2	3	3	109	6.17	71	46	48.28695652	2	3	2	3	2	4	29	4.5	63	100	1.03	15	93	141	0.8	124	1	32.1	108.9	105.6	131	82	3	3	170	5.6	40	240	2
122289	2	57	3	1.47	3	2	3	4	0.3	7.5	209	50	2	3	3	99	6.15	138	36	61.5	2	3	2	3	1	1	12	4	104	98	0.68	17	96	139	0.4	206	1	22.1	71.7	93.9	108	65	3	3	95.7	5.7	48	540	0
119799	2	70	3	1.56	6	2	3	4.3	0.7	16.3	222	46	2	3	3	99	6.14	137	36	61.4	1	2	2	3	2	4	24	3.9	81	103	0.7	18	178	142	0.5	214	1	23	84.4	90.2	144	72	3	3	180	5.6	59	180	2
122315	1	80	2	2.59	1	1	1	3.6	0.8	22.2	355	53	2	3	3	116	6.13	137	53	41.63773585	2	3	2	3	2	4	57	4.2	107	98	1.28	109	91	140	0.6	247	1	24.4	88.5	88.1	189	104	2	3	81.8	6.2	37	300	2
122543	1	47	3	1.08	4	2	3	7	0.8	11.4	266	23	2	3	3	88	6.13	88	25	88.272	1	2	1	2	1	1	63	4	66	102	0.96	69	198	139	0.6	133	0	29.8	115.2	110.5	106	60	3	3	259	5.3	26	180	0
123519	2	44	3	3.49	4	1	1	3.7	0.5	13.5	278	24	2	3	3	107	6.11	114	44	49.99090909	2	3	2	3	1	1	30	4	54	101	0.68	30	125	141	0.6	195	2	29.2	101.8	106.2	121	90	0	3	69.9	5.6	55	480	1
124380	2	23	3	3.45	6	2	3	4.1	0.5	12.2	185	39	2	3	3	108	6.1	110	45	48.8	2	3	2	3	2	4	8	4.3	63	103	0.82	9	66	142	0.4	166	2	26.9	75.5	104.1	101	69	3	3	51.9	5.6	44	480	2
122340	2	36	2	2.67	1	2	3	5.3	0.6	11.3	244	32	2	3	3	91	6.1	80	28	78.42857143	2	3	2	3	2	4	15	3.8	41	102	0.7	15	63	141	0.5	161	1	24.3	85.5	97.4	105	60	3	3	30.9	5.1	67	240	2
124792	1	32	3	0	2	2	3	4.1	0.3	7.3	187	34	2	3	3	98	6.09	105	35	62.64	3	3	2	3	2	4	20	4.3	78	102	0.84	10	70	142	0.4	158	0	21.8	75.3	87.4	105	67	3	3	93.9	5.1	47	240	2
121245	1	24	2	1.43	2	2	3	4	0.6	15	131	43	2	3	3	97	6.08	145	34	64.37647059	2	3	2	3	2	4	19	4	86	104	1.17	17	98	143	0.5	211	1	21	70.3	90.2	128	65	3	3	219	4.6	55	600	2
121646	1	22	2	3.18	3	2	3	9.1	1.7	18.7	216	32	2	3	3	91	6.04	102	28	77.65714286	2	3	2	3	1	1	10	4.5	65	100	0.87	27	83	140	0.2	167	1	20	68.3	88	120	67	3	3	95.5	5.8	54	180	0
122717	2	57	1	2.03	1	2	3	4	0.6	15	269	43	2	3	3	114	6.02	252	51	42.49411765	2	3	2	3	1	1	9	3.7	100	104	0.67	17	43	140	0.3	332	1	22.1	83.7	94.8	117	66	3	3	33.1	6	35	240	0
120860	1	61	3	1.64	2	2	3	5.5	1.2	21.8	203	132	2	3	3	105	6.02	99	42	51.6	2	3	2	3	2	4	19	4.1	67	103	0.68	27	96	146	0.6	162	1	23.1	85.5	93.6	124	62	3	3	215	5.4	43	120	2
122213	2	36	3	1.91	2	2	3	3.3	0.5	15.2	240	43	2	3	3	105	6.01	98	42	51.51428571	2	3	2	3	1	2	31	4	59	100	0.67	9	90	137	0.3	173	1	22.8	78.7	95.3	113	70	3	3	33.5	5.3	63	600	1
123309	1	80	1	NA	6	1	1	5.5	2	36.4	169	50	2	3	3	94	6	59	31	69.67741935	2	3	2	3	1	3	12	3.7	68	104	1.85	17	73	144	0.7	123	3	22.4	100.342	106.992	124.78	75.276	1	3	346	5.7	54	360	1
121585	1	44	1	2.6	5	2	3	4.5	0.5	11.1	247	33	2	3	3	106	5.99	94	43	50.14883721	2	3	2	3	1	1	13	3.8	61	101	0.9	15	78	139	0.3	158	1	19.7	78.6	88.6	105	65	3	3	352	5.6	56	120	1
122654	1	55	3	5	5	1	1	5.5	0.8	14.5	268	30	3	3	1	108	5.98	125	45	47.84	2	3	2	3	1	1	24	4	47	102	1.02	42	108	138	0.6	189	2	31.5	101.6	104.7	130	85	1	3	72.6	5.8	40	420	1
122902	1	57	3	1.84	5	1	1	4.7	0.1	2.1	244	14	2	3	3	106	5.95	107	43	49.81395349	2	3	2	3	1	1	16	3.6	68	103	1.25	96	105	140	0.2	166	1	26.6	91	93	128	83	1	3	201	5.3	52	360	0
121204	2	70	2	5	4	2	3	5.6	0.6	10.7	142	42	2	3	3	91	5.93	153	28	76.24285714	2	3	2	3	2	4	27	3.6	60	102	0.81	67	77	141	0.4	248	2	20.1	75.8	87.6	160	81	3	3	97	5.1	78	540	2
124735	1	63	3	5	1	2	3	3.4	0.3	8.8	254	46	2	3	3	67	5.93	97	4	533.7	2	3	2	3	2	4	14	3.7	57	105	1.5	17	132	139	0.4	171	2	25.3	95.9	105	102	67	3	3	192	5.3	49	300	2
122077	1	43	1	NA	3	2	3	5.7	1.1	19.3	281	89	2	3	3	99	5.92	189	36	59.2	2	3	2	3	1	3	28	3.6	73	102	0.76	35	131	140	0.7	250	3	25.5	92.4	97.6	124	75	3	3	52.2	5.2	53	150	0
122497	2	27	3	3.44	2	2	3	3.4	0.4	11.8	100	7	2	3	3	88	5.9	77	25	84.96	2	3	2	3	2	4	14	4.2	47	105	0.89	19	116	141	0.4	157	1	18.5	65	86.7	100	59	3	3	49.1	5.1	72	300	2
120819	2	31	3	0.41	2	2	3	5.7	0.3	5.3	212	26	2	3	3	95	5.9	55	32	66.375	2	3	2	3	2	4	18	4.3	64	103	0.57	12	77	143	0.4	129	0	21.6	75	97	105	56	3	3	16.7	5.4	69	480	2
120635	2	34	2	1.16	4	2	3	5.6	0.7	12.5	223	32	2	3	3	94	5.89	79	31	68.4	2	3	2	3	1	3	11	3.8	72	102	0.6	33	125	140	0.4	146	0	37.4	120	129.7	119	76	3	3	134	5	58	360	0
120676	2	45	3	4.66	5	2	3	3.7	0.3	8.1	293	30	2	3	3	111	5.87	146	48	44.025	2	3	2	3	2	4	13	4.2	73	104	0.67	18	93	138	0.4	226	2	25.8	86.2	98.6	104	66	3	3	81	5.4	73	300	2
120629	2	27	3	3.92	3	2	3	2.9	0.4	13.8	224	13	2	3	3	84	5.86	117	21	100.4571429	2	3	2	3	2	4	15	4.6	52	99	0.87	23	246	138	0.4	227	2	20	69.2	89.6	104	67	3	3	86.9	5	94	480	2
124043	2	64	2	1.22	1	2	3	4.3	0.4	9.3	139	76	2	3	3	102	5.83	145	39	53.81538462	1	3	3	3	1	1	23	4	131	98	0.64	269	144	136	0.3	254	0	24.7	83.1	92.6	135	73	3	3	254	5.4	53	180	1
122612	2	67	2	3.19	6	1	1	5.5	1.1	20	219	30	2	3	3	96	5.79	157	33	63.16363636	2	3	2	3	2	4	12	4.2	62	99	0.92	11	108	140	0.5	263	1	23.3	89.6	90.4	115	57	2	3	70.4	5.4	80	480	2
124237	1	43	2	4.66	5	2	3	5.5	0.6	10.9	235	77	2	3	3	103	5.78	126	40	52.02	2	3	2	3	1	3	24	4.3	61	102	0.89	24	88	139	0.4	200	2	26.7	94.6	105.1	112	66	3	3	45.1	5.6	48	120	1
122747	1	64	3	0.8	3	1	1	6.9	0.6	8.7	177	64	2	3	3	93	5.78	53	30	69.36	2	3	1	2	1	3	25	3.8	125	102	0.81	143	43	141	0.4	105	0	29.7	105.2	103	148	91	2	3	70	5.1	34	180	0
121917	2	56	2	NA	2	2	3	4.9	0.5	10.2	221	19	2	3	3	101	5.73	128	38	54.28421053	2	3	2	3	1	3	26	3.8	80	104	0.73	15	83	143	0.3	204	3	29.3	91.4	107	101	63	3	3	26.9	5.7	60	720	0
120156	1	60	2	1.98	1	2	3	4.3	0.7	16.3	259	11	2	3	3	96	5.72	137	33	62.4	2	3	2	3	1	3	15	4.6	79	99	1.1	18	163	136	1.7	204	1	21.7	84.2	98	119	78	3	3	114	5.4	57	360	1
123551	2	21	2	1.54	6	2	3	5.3	2.1	39.6	249	53	2	3	1	62	5.7	113	-1	-2052	2	3	2	3	2	4	6	3.9	79	102	0.68	15	15	137	0.2	177	1	29.7	104.2	102.8	118	78	3	3	7.64	4.9	51	600	2
122534	1	63	2	0.3	5	1	1	10.9	1.4	12.8	280	122	2	3	3	107	5.7	101	44	46.63636364	2	3	1	2	1	1	43	4	83	99	0.87	155	81	137	0.5	161	0	25.7	91.2	101.4	124	79	1	3	111	5.6	52	1200	0
120229	1	43	3	0.59	1	2	3	6	0.9	15	214	28	2	3	3	99	5.69	86	36	56.9	2	3	2	3	2	4	17	4.3	79	99	0.89	19	47	140	0.6	157	0	26.7	88.8	98.2	106	68	3	3	149	5.6	54	120	2
123639	1	65	3	4.05	4	1	1	8.9	1.1	12.4	254	26	1	1	1	206	5.69	51	143	14.32447552	2	3	1	1	2	4	19	4	69	102	1.11	24	123	143	0.5	116	2	37.8	125.3	127.6	150	79	1	1	246	9.2	54	480	2
123627	1	43	2	2.23	4	2	3	3.5	0.2	5.7	227	42	1	1	1	269	5.68	165	206	9.926213592	2	3	2	3	1	1	6	3.5	103	105	1.04	18	59	144	0.3	235	1	28.7	98.1	100.3	107	66	3	0	521	14.1	36	840	1
120479	1	39	2	0.95	2	1	2	5.6	0.4	7.1	225	33	2	3	3	97	5.68	148	34	60.14117647	2	3	2	3	1	2	26	4.2	122	108	0.95	35	137	143	0.8	217	0	30	98.5	105	123	70	0	3	143	5.4	41	180	1
122095	2	43	3	1.38	6	2	3	2.8	0.2	7.1	229	33	2	3	3	84	5.67	148	21	97.2	2	3	2	3	2	4	12	4	51	101	0.64	12	70	139	0.3	218	1	20.9	71.6	88.6	109	71	3	3	36.3	5.3	64	300	2
120089	1	69	3	1.21	2	1	1	4.6	0.4	8.7	304	47	1	2	1	134	5.66	58	71	28.69859155	2	3	2	3	2	4	17	4.4	44	98	0.99	14	81	141	0.5	125	0	28.6	95.6	95.5	115	61	0	1	168	6.5	62	300	2
121554	1	34	3	2.21	3	2	3	5.6	0.4	7.1	246	35	2	3	3	99	5.65	121	36	56.5	2	3	2	3	2	4	15	4.4	68	102	0.85	18	50	140	0.4	177	1	27.9	95.6	103	112	63	3	3	161	5.3	34	120	2
124186	1	80	3	1.66	2	2	3	4.5	0.5	11.1	251	22	2	3	3	98	5.64	160	35	58.01142857	2	3	2	3	1	3	16	3.9	40	101	1.98	12	118	137	0.5	243	1	21.2	85.4	95.9	163	85	3	3	102	5.5	72	180	1
124662	2	63	3	2.2	6	1	1	6.3	0.4	6.3	365	39	1	2	1	198	5.64	148	135	15.04	2	3	2	3	2	4	17	4	108	100	0.5	25	64	140	0.3	232	1	34.6	114.1	115.7	175	88	1	1	167	8.9	50	180	2
123472	1	39	1	5	3	2	3	4.9	0.2	4.1	256	21	2	3	3	107	5.62	91	44	45.98181818	2	3	2	3	2	4	15	4	54	103	1.09	14	125	142	0.4	168	2	29.9	107.7	115.2	126	75	3	3	58.5	5.8	63	540	2
124638	1	49	3	4.73	3	2	3	6.5	1.2	18.5	239	55	1	2	1	112	5.61	186	49	41.21632653	2	3	2	3	2	4	12	3	36	98	0.97	45	101	134	1	168	2	27.4	103.4	104.8	121	68	3	1	136	6.8	49	360	2
124637	1	27	3	1.98	4	2	3	3.9	0.5	12.8	230	11	2	3	3	98	5.58	107	35	57.39428571	2	3	2	3	1	1	29	4.7	65	100	0.94	43	168	141	1	177	1	27.2	93.4	102.8	130	82	3	3	210	4.9	40	720	1
121895	1	26	3	5	2	2	3	3.3	0.2	6.1	182	27	2	3	3	102	5.57	90	39	51.41538462	2	3	2	3	1	3	23	4.3	75	101	1.03	29	72	139	0.3	147	2	33.7	102.7	108.4	110	69	3	3	179	5.6	41	180	0
122297	2	59	3	2.3	1	1	1	4.9	0.3	6.1	213	20	2	3	2	95	5.56	72	32	62.55	2	3	2	3	1	3	13	4.3	87	104	0.93	8	73	146	0.3	145	1	26.9	87.1	111.2	123	73	0	3	33.6	5.5	61	240	0
121694	2	76	3	5	6	1	1	6.1	1.4	23	240	17	2	3	3	105	5.54	143	42	47.48571429	2	3	2	3	2	4	14	4.2	98	103	1.02	16	75	142	0.4	219	2	31.7	98.6	111.6	158	72	0	3	204	5.1	69	480	2
123830	1	46	3	1.93	4	2	3	4.4	0.3	6.8	269	22	2	3	3	122	5.52	125	59	33.68135593	2	3	2	3	2	4	47	3.8	84	105	1	50	210	144	1	196	1	29.1	99.1	102.1	148	104	3	3	418	5.4	40	60	2
124248	2	49	3	4.64	4	2	3	4.4	0.5	11.4	233	18	2	3	3	87	5.51	111	24	82.65	2	3	2	3	2	4	12	4.3	31	104	0.62	9	111	144	0.3	190	2	24.1	85.5	100.8	102	64	3	3	36.4	5.2	71	480	2
123748	1	22	3	NA	2	2	3	5	0.7	14	247	48	4	3	3	93	5.51	103	30	66.12	2	3	2	3	2	4	25	4.2	66	99	0.86	28	117	142	0.5	165	3	28.7	88.9	105	106	75	3	3	110	5.3	51	60	2
123129	2	67	2	1.81	2	2	3	6.5	0.4	6.2	218	14	2	3	3	103	5.51	66	40	49.59	2	3	2	3	1	1	12	3.6	76	105	0.59	61	192	142	0.3	157	1	20.3	76.1	85.3	132	82	3	3	70.7	6.1	86	180	1
124272	2	43	3	0.52	3	2	3	5	1	20	238	22	2	3	3	97	5.47	95	34	57.91764706	2	3	2	3	2	4	17	3.9	64	102	0.85	38	58	137	0.3	185	0	35.8	106.2	123.9	94	63	3	3	38.8	5.4	80	360	2
122721	2	64	2	1.17	1	1	1	3.2	0.4	12.5	297	39	2	3	3	118	5.45	151	55	35.67272727	2	3	2	3	1	3	14	4.3	77	99	0.82	17	158	141	0.4	241	0	24	86.8	101	104	60	1	3	99.7	5.5	72	120	0
120047	1	75	3	2.08	6	1	1	3.4	0.3	8.8	294	44	1	2	1	113	5.45	105	50	39.24	2	3	2	3	1	3	3	3.7	60	103	0.85	13	69	145	0.5	158	1	29.735	100.342	106.992	124.78	75.276	1	1	37	5.6	42	720	0
121964	2	73	1	1.72	1	1	1	2.9	0.7	24.1	265	28	2	3	3	86	5.45	98	23	85.30434783	2	3	2	3	1	3	13	4.5	59	100	0.82	12	159	142	0.6	182	1	25.1	86.5	100.3	152	70	2	3	290	5.7	70	300	0
119876	1	60	1	1.36	3	1	1	4.9	0.3	6.1	258	33	1	2	1	125	5.45	42	62	31.64516129	2	3	2	3	2	4	26	4.2	56	106	0.84	11	41	146	0.4	104	1	23.3	87.2	91.1	117	77	1	2	9.25	7	46	240	2
119939	1	58	3	5	3	1	1	3.3	0.4	12.1	302	59	1	2	2	132	5.43	105	69	28.33043478	1	1	2	3	1	3	27	3.9	62	102	0.89	14	110	140	0.6	165	2	29	103.1	108.9	105	67	0	0	110	6.3	40	240	0
121473	1	66	3	3.02	6	2	3	8.8	2.2	25	255	64	2	3	3	101	5.42	99	38	51.34736842	2	3	2	3	2	4	14	3.9	70	104	1.05	15	97	145	0.7	161	1	21.4	83.3	92.1	129	69	3	3	135	5.2	46	240	2
122041	2	33	1	2.6	1	2	3	3.5	0.1	2.9	191	36	2	3	3	109	5.42	85	46	42.4173913	2	3	2	3	2	4	26	3.8	80	101	0.75	36	48	139	0.3	145	1	31.9	98	109.5	104	64	3	3	33.7	5.9	55	120	2
122416	1	28	3	3.69	3	2	3	5.3	0.4	7.5	156	53	2	3	3	106	5.41	102	43	45.29302326	2	3	2	3	1	3	21	4.7	83	102	1.07	22	150	141	0.5	160	2	25.1	80.6	90.4	116	64	3	3	123	5.8	47	480	1
119901	2	30	1	0.76	1	2	3	4.6	0.7	15.2	245	37	2	3	3	95	5.39	92	32	60.6375	2	3	2	3	1	1	14	4.3	46	103	0.55	10	123	142	0.2	173	0	20.9	76.5	88.5	106	70	3	3	50.9	5	70	120	0
124394	2	50	2	1.49	1	2	3	5.5	0.6	10.9	261	48	2	3	3	98	5.34	175	35	54.92571429	2	3	2	3	2	4	14	4.2	47	104	0.84	11	43	142	0.3	233	1	31.4	95.7	111	104	70	3	3	59.6	6.3	44	240	2
122970	1	43	3	NA	4	2	3	2.4	0.4	16.7	336	62	2	3	3	118	5.34	140	55	34.95272727	2	3	2	3	2	4	27	4	104	100	1.04	26	109	138	0.5	231	3	34.3	118.9	110.2	120	77	3	3	456	5.7	37	480	2
123934	1	67	3	NA	2	1	1	8.5	1.3	15.3	281	53	1	2	1	159	5.34	79	96	20.025	2	3	2	3	1	3	35	4.2	91	101	1.1	26	136	142	0.5	135	3	28.7	104.7	103.3	128	77	1	1	29.7	8.2	44	180	0
124249	2	32	3	5	1	2	3	2.9	0.4	13.8	238	39	2	3	3	85	5.33	82	22	87.21818182	2	3	2	3	2	4	13	3.8	70	101	0.87	8	189	137	0.7	147	2	26.8	97.5	100	119	73	3	3	37.5	5	49	180	2
123515	1	72	3	1.81	1	2	3	6	1.3	21.7	247	31	1	2	1	111	5.33	63	48	39.975	2	3	2	3	1	1	17	5.4	90	103	0.9	20	91	146	0.4	130	1	20.6	86.6	89.4	136	56	3	1	85.2	6.7	44	600	1
119821	1	80	2	NA	1	1	1	6.6	0.9	13.6	244	23	1	2	1	90	5.32	140	27	70.93333333	2	3	2	3	2	4	18	4.3	60	103	0.99	14	41	143	0.3	198	3	29.9	100.342	106.992	141	67	2	2	17.8	5.9	47	840	2
122442	2	62	3	5	2	2	3	5.4	0.6	11.1	261	63	2	3	3	92	5.3	65	29	65.79310345	2	3	2	3	1	3	10	4.3	39	104	0.67	10	29	144	0.1	166	2	21.7	76.7	88.1	120	68	3	3	5.13	5.5	93	360	1
120887	2	53	3	3.45	6	1	1	3.2	0.5	15.6	199	44	2	3	3	111	5.28	146	48	39.6	2	3	2	3	2	4	17	4	124	100	0.53	13	88	142	0.5	215	2	33	93.8	117	138	106	0	3	68.5	5.8	53	180	2
124409	1	80	4	NA	6	1	1	5.5	0.7	12.7	315	43	2	3	3	100	5.27	98	37	51.27567568	2	3	2	3	2	4	13	3.8	196	105	1.14	41	93	144	0.3	177	3	26.8	98.1	107.4	124.78	75.276	2	3	134	5.7	67	600	2
120404	2	32	3	0.33	3	2	3	2.5	0.1	4	232	20	2	3	2	103	5.23	147	40	47.07	2	3	2	3	1	3	12	4.4	60	102	0.77	14	53	140	0.2	208	0	26.6	94.7	107.7	125	76	3	3	47.2	5	48	720	1
122949	2	43	3	2.06	3	1	2	4.4	0.6	13.6	175	17	2	3	3	91	5.2	95	28	66.85714286	2	3	2	3	2	4	12	3.9	63	106	0.93	10	154	141	0.3	156	1	22.2	79.2	96.3	124.78	75.276	0	3	52.6	5.2	48	360	2
124212	1	39	3	5	4	1	1	3.6	0.5	13.9	301	41	2	3	3	98	5.19	131	35	53.38285714	2	3	2	3	1	1	25	3.9	93	98	0.8	33	108	139	0.3	192	2	25.4	93.7	108	121	75	0	3	369	6	41	600	1
124246	2	61	3	4.19	4	1	1	3.3	0.8	24.2	264	32	2	3	3	99	5.19	95	36	51.9	2	3	2	3	2	4	21	4	28	96	0.97	35	140	136	0.6	174	2	26.4	90.3	102.8	118	68	1	3	392	5.1	58	180	2
124757	1	43	3	4.08	3	2	3	4.4	0.6	13.6	235	17	2	3	2	110	5.18	159	47	39.67659574	1	2	2	3	1	3	36	4.5	87	99	0.8	16	163	139	1	262	2	22.2	82.6	93	127	80	3	3	250	5.2	97	240	0
120593	1	68	3	3.52	2	2	3	5.3	1.2	22.6	285	26	2	3	3	94	5.18	151	31	60.15483871	2	3	2	3	1	2	18	4.2	88	102	1.24	33	115	140	0.5	218	2	28.4	110.5	106.9	136	92	3	3	150	6.2	44	180	1
124010	1	33	3	5	5	2	3	5.2	0.8	15.4	242	43	2	3	3	102	5.15	150	39	47.53846154	2	3	2	3	2	4	48	4.5	54	98	0.78	18	109	138	0.6	225	2	26.2	93.1	95.6	122	81	3	3	260	4.9	58	600	2
120882	1	24	1	5	3	2	3	4.4	1	22.7	184	14	2	3	3	82	5.15	65	19	97.57894737	2	3	2	3	1	3	46	4.5	77	99	0.92	13	50	143	0.4	124	2	23.8	78	95.1	124.78	75.276	3	3	216	5.2	29	600	0
122335	1	28	3	1.6	3	2	3	6.2	1.4	22.6	218	22	2	3	3	93	5.14	71	30	61.68	2	3	2	3	2	4	12	4.5	71	100	1.03	23	109	140	1	138	1	27.9	92	106.7	111	75	3	3	214	5	57	720	2
123073	1	52	1	0.35	6	1	1	9.1	0.7	7.7	363	48	2	3	3	83	5.14	58	20	92.52	2	3	2	3	2	4	9	3.8	83	97	11.46	13	74	142	0.4	123	0	35.1	104.6	105.4	124.78	75.276	0	3	1030	5	42	180	2
124196	2	75	3	5	5	1	1	3.7	0.5	13.5	263	26	2	3	3	122	5.13	54	59	31.30169492	2	3	2	3	1	3	43	4.1	93	101	0.81	82	135	140	1	145	2	20.5	81.6	94.8	125	67	0	3	334	5.4	74	300	1
122631	2	45	3	5	3	2	3	3.1	0.5	16.1	210	23	2	3	3	96	5.12	117	33	55.85454545	2	3	2	3	1	3	19	4.3	53	104	0.96	9	78	140	0.4	187	2	26	94.5	105.8	113	75	3	3	56.7	5.7	53	180	1
122570	1	42	3	3.03	4	1	1	8.3	2.5	30.1	323	20	2	3	3	97	5.1	115	34	54	2	3	2	3	2	4	12	4.3	50	104	1.05	15	106	143	1.4	194	1	38.6	122.4	119.2	151	112	1	3	211	5.5	63	300	2
121984	1	61	3	NA	2	2	3	5.1	0.8	15.7	228	41	2	3	3	103	5.09	98	40	45.81	2	3	2	3	2	4	31	4.1	72	103	0.71	9	95	141	0.9	150	3	23.4	91.5	101.2	119	74	3	3	509	4.9	43	240	2
121207	1	65	3	2.16	3	1	1	3.7	0.9	24.3	226	48	2	3	3	92	5.09	77	29	63.1862069	2	3	2	3	1	1	15	3.9	121	104	0.77	17	64	139	0.5	175	1	17.7	80.4	85.3	108	67	2	3	299	5.5	86	240	1
123249	2	51	2	1.49	2	2	3	6.1	0.9	14.8	303	47	2	3	3	106	5.08	136	43	42.53023256	2	3	2	3	1	1	17	4.1	102	102	0.93	15	59	139	0.3	205	1	33.4	98.3	117.5	109	78	3	3	70.6	5.6	55	180	0
123048	2	52	3	3.4	2	2	3	4	0.8	20	208	47	2	3	3	86	5.08	101	23	79.51304348	2	3	2	3	1	1	17	4.1	91	102	0.96	15	69	141	0.4	165	1	35.8	109.5	124.8	114	76	3	3	125	5.5	50	383.833	0
123852	2	60	3	5	2	2	3	4.2	0.8	19	199	51	2	3	3	97	5.07	118	34	53.68235294	2	3	2	3	1	3	9	4.3	67	104	0.72	7	158	142	0.6	207	2	19.1	73.5	91.1	138	85	3	3	28.6	5.6	68	480	1
124398	1	33	3	1.77	6	2	3	6.2	1.5	24.2	274	61	2	3	3	93	5.06	121	30	60.72	2	3	2	3	2	4	26	4	92	99	1.14	33	122	140	0.5	197	1	27	87.6	103.4	142	95	3	3	142	5.5	63	240	2
122746	1	34	3	4.69	2	2	3	3.9	0.8	20.5	243	83	2	3	2	108	5.06	108	45	40.48	2	3	2	3	2	4	15	4.1	56	106	1.16	14	62	143	0.1	158	2	28.1	96.1	104.9	122	79	3	3	281	5.8	34	300	2
124015	1	54	3	NA	2	2	3	3.7	0.5	13.5	272	28	2	3	3	111	5.06	67	48	37.95	2	3	2	3	2	4	18	4.3	75	97	0.99	14	92	138	0.9	139	3	24.6	98	101.1	102	65	3	3	314	5.9	50	360	2
120483	2	64	2	4.26	4	1	1	5.8	0.8	13.8	236	34	2	3	3	96	5.04	73	33	54.98181818	2	3	2	3	1	3	26	4	60	97	0.55	12	63	133	0.3	224	2	22.4	87.4	96.5	123	67	2	3	14.9	5.4	147	120	0
121693	2	80	3	5	6	1	1	4.5	0.5	11.1	186	55	1	2	2	185	5.02	156	122	14.81311475	2	3	2	3	2	4	7	4	138	100	0.95	42	126	139	0.3	212	2	19.3	71.6	91.2	154	71	1	2	338	7.8	40	720	2
121199	2	24	3	5	2	2	3	4.9	0.7	14.3	191	16	2	3	3	94	5.01	79	31	58.18064516	2	3	2	3	2	4	9	4.2	49	105	0.63	13	54	142	0.9	156	2	21.6	77.1	89.1	92	63	3	3	59	5.1	67	120	2
124582	1	26	2	1.18	1	2	3	4.1	0.4	9.8	207	40	2	3	3	95	5	109	32	56.25	2	3	2	3	2	4	20	4.2	76	103	1.25	22	124	144	0.5	173	0	23.5	84.3	95.4	112	72	3	3	55.1	4.8	46	180	2
122350	2	39	3	3.67	2	2	3	4.5	0.3	6.7	214	55	2	3	3	92	4.99	81	29	61.94482759	2	3	2	3	2	4	9	4.2	41	97	0.64	9	56	138	0.7	159	2	19.7	69.7	86	124.78	75.276	3	3	24	5.2	62	360	2
120110	2	50	3	1.66	6	2	3	2.7	0.2	7.4	224	39	1	2	2	114	4.98	66	51	35.15294118	2	3	2	3	2	4	15	4.2	70	92	0.54	20	31	132	0.2	160	1	24	88.5	96.8	124.78	75.276	3	1	58.6	4.4	80	180	2
124683	1	62	3	5	1	2	3	3.9	0.7	17.9	213	21	2	3	3	87	4.97	146	24	74.55	2	3	2	3	2	4	11	4	136	101	0.97	64	116	141	0.3	234	2	21	82.5	94.4	135	84	3	3	201	4.8	77	600	2
120973	1	63	3	3.7	3	1	1	3.5	0.2	5.7	212	48	2	3	3	97	4.97	124	34	52.62352941	2	3	2	3	2	4	20	3.9	54	105	0.76	11	95	145	0.5	201	2	25	85.9	93.4	110	74	1	3	153	5.5	69	240	2
124374	1	60	1	1.92	3	1	1	4.5	0.3	6.7	245	45	2	3	3	108	4.97	121	45	39.76	2	3	2	3	2	4	100	4.2	70	105	0.77	91	189	144	0.7	214	1	27.2	96.5	100.4	124	63	1	3	376	5.4	79	120	2
124609	2	73	1	NA	1	1	1	3.9	0.9	23.1	174	59	2	3	3	102	4.96	118	39	45.78461538	2	3	2	3	2	4	24	3.7	122	102	0.58	28	95	143	0.3	234	3	34.2	103.6	126.5	159	83	2	3	135	5.2	103	180	2
120471	2	67	3	5	1	1	1	5.5	0.5	9.1	260	21	1	2	1	146	4.95	71	83	21.46987952	2	3	2	3	2	4	8	4.2	67	98	0.71	15	135	141	0.6	139	2	24.7	80.8	101.8	118	69	1	2	269	6.4	56	420	2
122703	2	53	2	2.61	1	2	3	6.3	0.7	11.1	242	40	2	3	3	86	4.93	111	23	77.16521739	2	3	2	3	2	4	12	4	80	105	0.75	9	116	144	0.3	199	1	25.2	85.8	102	113	70	3	3	46.6	5	72	60	2
123453	1	29	2	NA	4	2	3	4	0.4	10	210	49	2	3	3	88	4.93	67	25	70.992	2	3	2	3	2	4	23	4.3	60	101	1.06	20	145	141	0.7	140	3	23.4	86.6	98.8	124.78	75.276	3	3	260	4.7	69	120	2
123528	2	60	3	NA	6	1	1	6.4	1.7	26.6	254	34	1	2	2	380	4.91	117	317	5.576025237	2	3	2	3	2	4	14	4.1	154	97	0.66	28	135	137	0.6	183	3	25.6	87.2	97.8	140	90	0	0	68.7	15.2	57	600	2
121744	2	61	3	3.84	3	2	3	5.5	0.8	14.5	180	45	1	1	1	177	4.91	87	114	15.50526316	2	3	2	3	1	1	47	3.9	76	97	0.85	44	123	138	0.5	281	2	21	75.1	86.9	122	75	3	1	143	8.2	187	60	1
121550	1	32	3	5	1	2	3	5.5	0.3	5.5	202	13	2	3	3	91	4.9	150	28	63	2	3	2	3	1	3	14	4.3	77	101	0.92	31	94	141	0.2	206	2	23.2	88	96.3	107	64	3	3	34.2	5.3	53	420	0
123364	2	42	3	NA	3	2	3	5.7	0.8	14	146	22	2	3	3	109	4.9	107	46	38.34782609	2	3	2	3	2	4	13	3.6	82	101	0.65	15	71	140	0.2	172	3	29.4	93.8	106.3	122	78	3	3	49.7	5.6	53	180	2
124068	2	39	2	NA	1	2	3	3.8	0.3	7.9	201	22	2	3	3	96	4.9	107	33	53.45454545	2	3	2	3	2	4	17	4.3	31	102	0.6	14	63	139	0.5	191	3	23.9	76	93.3	136	77	3	3	25.7	5.2	68	300	2
120291	2	37	3	2.99	4	2	3	4.9	0.9	18.4	252	41	2	3	3	99	4.89	70	36	48.9	2	3	2	3	2	4	9	3.9	44	105	0.76	9	87	142	0.5	144	1	24.6	88.5	103.5	103	76	3	3	10.9	5.1	64	360	2
119964	1	54	3	1.43	4	1	2	6.4	0.4	6.3	254	41	2	3	3	88	4.86	115	25	69.984	1	2	2	3	1	1	682	3.9	76	104	0.8	110	234	142	1	204	1	18.8	72.5	86.3	126	78	1	3	987	5.2	61	120	1
123221	1	78	3	5	1	1	1	4.7	0.5	10.6	260	25	1	2	1	142	4.86	78	79	22.14683544	2	3	2	3	2	4	10	3.8	61	102	0.9	14	92	146	0.8	135	2	27	95.1	95.2	124	66	0	1	42.4	6.3	44	480	2
124723	1	27	1	0.56	2	2	3	3.7	0.3	8.1	233	23	2	3	3	94	4.85	111	31	56.32258065	2	3	2	3	2	4	16	4.4	79	102	0.83	19	122	142	0.4	187	0	22.4	77.2	88.9	118	57	3	3	244	5.2	59	120	2
123222	2	33	3	2.4	4	2	3	3.4	0.4	11.8	251	20	2	3	3	91	4.84	99	28	62.22857143	2	3	2	3	2	4	8	3.8	65	103	0.8	12	74	139	0.3	162	1	35.6	108	128.6	100	76	3	3	25.4	5.5	57	480	2
120843	1	61	3	5	2	2	3	5.9	0.3	5.1	235	25	1	2	1	163	4.84	86	100	17.424	2	3	3	3	1	3	19	4.2	60	102	0.57	12	115	142	0.5	190	2	22.9	85.7	93	116	69	3	1	421	7	87	180	0
121353	1	63	3	2	1	1	1	2.6	0.7	26.9	311	40	2	3	3	107	4.83	153	44	39.51818182	2	3	2	3	1	1	17	3.6	83	103	0.74	56	74	140	0.4	216	1	25.3	95	96.8	144	74	1	3	96.4	5.6	47	300	0
120115	2	46	1	NA	1	2	3	3.6	0.1	2.8	145	28	2	3	3	102	4.82	88	39	44.49230769	2	3	2	3	2	4	14	4.2	67	102	0.5	6	140	141	0.5	170	3	20	71.1	87.3	91	64	3	3	9.38	5.4	69	120	2
121949	2	71	3	5	2	1	1	4.7	1	21.3	308	21	2	3	2	108	4.8	138	45	38.4	2	3	2	3	2	4	22	4.2	69	96	0.69	12	146	136	1.1	224	2	25.5	90.8	96.3	114	69	2	3	116	5.8	63	240	2
123146	2	63	2	NA	3	1	1	5	1.2	24	230	16	2	3	3	89	4.79	158	26	66.32307692	2	3	2	3	1	2	16	4.1	61	100	0.69	11	112	141	0.6	236	3	25.4	87.2	96.5	129	89	2	3	273	5.5	39	240	0
121589	1	80	1	1	1	1	1	4	1.1	27.5	100	21	1	1	2	144	4.79	52	81	21.28888889	2	3	2	3	1	3	11	4	90	99	1.26	14	48	139	0.4	129	0	37.6	117.7	133	103	53	1	2	47.8	7.4	66	600	0
122985	1	26	3	2.99	3	2	3	4.4	0.3	6.8	273	15	2	3	2	97	4.78	107	34	50.61176471	2	3	2	3	1	3	44	4.5	67	99	0.83	29	86	139	0.4	196	1	25.6	89.1	94	113	75	3	3	334	5	72	360	0
122351	2	57	3	5	2	2	3	4.6	0.6	13	209	48	2	3	3	96	4.77	117	33	52.03636364	2	3	2	3	1	3	29	4.1	61	100	0.68	10	110	140	0.6	228	2	20.4	81.8	94.8	100	61	3	3	68.9	5.3	104	360	0
122478	2	42	3	5	6	2	3	3.9	0.5	12.8	216	15	2	3	3	94	4.77	110	31	55.39354839	2	3	2	3	2	4	16	4.2	58	102	0.65	17	57	140	0.4	165	2	26.5	86.2	109.5	107	73	3	3	29.8	5.3	38	480	2
121620	1	51	3	1.92	4	1	1	6.5	1	15.4	338	32	2	3	3	97	4.77	95	34	50.50588235	2	3	2	3	1	1	57	4.4	75	95	0.64	116	105	136	0.3	189	1	25.8	97	98.8	153	92	0	3	276	5.1	87	300	1
120979	2	62	2	0.84	1	1	1	6.2	0.9	14.5	343	30	2	3	1	135	4.77	83	72	23.85	2	3	2	3	2	4	18	3.9	74	100	0.61	22	119	141	0.7	151	0	32.3	105.6	100.8	144	78	0	3	269	7.5	51	180	2
124759	2	33	2	NA	3	2	3	3.8	0.3	7.9	100	52	2	3	3	95	4.76	128	32	53.55	2	3	2	3	2	4	14	4	84	101	0.68	9	49	136	0.3	210	3	31.7	101.7	113.5	124.78	75.276	3	3	20.5	5.1	68	240	2
121417	1	49	2	1.38	6	2	3	3.4	0.4	11.8	244	23	2	3	3	96	4.76	118	33	51.92727273	2	3	2	3	2	4	7	4.4	81	100	0.65	14	92	142	0.4	201	1	20.6	78.8	87	135	76	3	3	255	5.4	45	120	2
122945	2	63	3	2.74	4	2	3	4.6	1.3	28.3	286	28	2	3	3	101	4.73	117	38	44.81052632	2	3	2	3	2	4	21	4.1	80	101	0.73	23	202	142	0.6	210	1	27.3	100.2	113.2	113	75	3	3	101	5.4	78	600	2
119832	2	41	1	0.62	6	2	3	3.1	0.4	12.9	247	31	2	3	3	92	4.72	146	29	58.59310345	2	3	2	3	2	4	14	4.2	85	103	0.5	24	61	143	0.3	213	0	28.3	103.2	107.2	124.78	75.276	3	3	54.4	5.2	43	60	2
122383	2	22	2	4.25	2	2	3	3.1	0.5	16.1	217	46	2	3	3	92	4.7	119	29	58.34482759	2	3	2	3	1	3	17	4.3	97	106	0.79	9	60	145	0.2	182	2	23.4	78.5	97.4	108	71	3	3	76.9	5.3	52	600	1
119885	2	58	3	2.77	2	1	1	3.1	0.6	19.4	289	28	2	3	3	90	4.67	175	27	62.26666667	2	3	2	3	2	4	9	3.8	104	100	0.97	14	75	140	0.7	288	1	37.8	116.9	128.9	147	92	0	3	109	5.4	34	600	2
120500	2	55	3	5	1	2	3	6.6	0.7	10.6	250	21	2	3	3	86	4.65	128	23	72.7826087	2	3	2	3	2	4	29	3.5	85	104	0.96	15	91	145	0.4	191	2	26.9	90.8	103.8	97	58	3	3	76	5.7	60	20	2
124761	2	50	2	2.09	1	2	3	4.6	0.3	6.5	231	74	2	3	3	100	4.63	96	37	45.04864865	2	3	2	3	2	4	14	4.3	65	99	0.73	18	70	140	0.4	214	1	23	83.9	99.4	124	85	3	3	82.5	5.8	100	60	2
122940	1	42	2	2.24	2	2	3	5.3	0.4	7.5	246	33	2	3	3	99	4.59	160	36	45.9	2	3	2	3	2	4	25	4.7	62	98	0.89	27	103	140	0.7	256	1	21.1	75.2	90.3	117	82	3	3	169	5.1	52	300	2
123649	2	80	3	NA	1	1	3	3.4	1	29.4	196	13	2	3	3	103	4.59	105	40	41.31	2	3	2	3	1	1	14	3.5	159	107	1.41	17	73	140	0.2	171	3	35.8	115.8	124	131	66	2	3	447	5.8	56	480	1
123069	2	80	3	5	1	2	3	6	1.3	21.7	214	23	2	3	3	100	4.58	146	37	44.56216216	2	3	2	3	2	4	15	3.9	116	100	0.96	33	113	142	0.6	216	2	23.4	93	90	141	78	3	3	208	5.9	47	240	2
122245	1	54	1	NA	6	1	1	4.4	0.7	15.9	270	32	2	3	3	108	4.57	71	45	36.56	2	3	2	3	1	2	39	4	91	97	1.33	134	262	140	1.8	206	3	19.2	82.3	86.1	124.78	75.276	1	3	369	5.4	121	600	0
122839	2	30	3	5	4	2	3	3.5	0.2	5.7	196	31	2	3	3	90	4.55	90	27	60.66666667	2	3	2	3	2	4	13	3.9	50	103	0.7	10	99	142	0.5	161	2	23	80.9	97.5	101	64	3	3	59.9	5.2	63	300	2
121911	2	80	2	1.17	6	1	1	10.6	NA	NA	285	NA	1	2	1	113	4.55	86	50	32.76	2	3	2	3	1	3	13	3.8	102	107	2.16	54	76	145	0.6	197	0	42	118	151.3	124.78	75.276	0	1	148	6.6	97	360	0
121326	2	70	3	3.52	2	2	3	3.7	0.7	18.9	214	115	2	3	3	104	4.54	104	41	39.86341463	1	2	2	3	2	4	12	3.8	70	105	0.83	12	72	143	0.4	175	2	27.1	93.4	107	137	82	3	3	236	5.9	64	300	2
122108	2	73	3	5	4	1	1	5.3	0.5	9.4	274	14	2	3	3	100	4.52	109	37	43.97837838	2	3	2	3	1	3	14	3.9	67	102	0.63	16	59	141	0.2	199	2	26.5	87.6	107.4	133	64	2	3	41.4	5.3	79	720	1
123912	1	72	3	3.52	3	2	3	4.6	0.4	8.7	261	42	2	3	3	92	4.51	84	29	55.9862069	2	3	2	3	1	3	12	3.9	65	103	1.29	24	86	141	0.5	153	2	24	89.7	100.8	97	60	3	3	111	5.9	62	300	1
121921	1	30	3	3.18	3	1	2	6.4	1.1	17.2	339	24	2	3	3	108	4.5	123	45	36	2	3	2	3	2	4	32	4.4	74	100	0.92	31	103	140	0.6	177	1	34.1	119.3	111.5	119	71	0	3	340	5.3	41	720	2
121621	2	70	3	NA	2	1	1	3.7	0.3	8.1	243	27	2	3	2	123	4.49	124	60	26.94	2	3	2	3	2	4	25	4.2	40	96	0.68	26	129	141	0.8	211	3	23.4	83	93.9	125	74	1	3	121	6.2	66	300	2
121047	1	75	2	5	1	1	1	7.9	1.7	21.5	223	40	3	3	2	104	4.48	111	41	39.33658537	2	3	2	3	1	3	13	3.9	39	101	1.32	11	53	139	0.3	181	2	22.5	84.5	94.2	124.78	75.276	2	3	136	6	63	600	1
121490	2	30	3	4.25	4	2	3	4.1	0.3	7.3	163	44	2	3	3	88	4.47	148	25	64.368	2	3	2	3	2	4	11	4.4	45	100	0.79	10	143	142	0.5	225	2	22.6	78	90.4	97	59	3	3	44	5.2	72	30	2
121418	2	77	3	5	3	2	3	4.5	0.9	20	254	27	2	3	3	105	4.46	75	42	38.22857143	2	3	2	3	2	4	16	4	79	104	0.69	14	63	143	0.4	160	2	22	83.8	100.3	118	63	3	3	48.9	5.9	79	240	2
124822	1	74	2	NA	3	2	3	3.5	1.5	42.9	100	11	2	3	2	96	4.45	92	33	48.54545455	2	3	2	3	2	4	17	3.8	80	104	0.97	20	101	145	0.5	173	3	21.3	86.9	90.5	122	55	3	3	108	5.7	65	240	2
123490	1	80	1	1.36	1	2	3	4.8	0.9	18.8	229	68	3	3	1	123	4.45	52	60	26.7	2	3	2	3	1	3	28	3.8	124	104	0.77	64	139	144	0.6	113	1	32.2	113	106.5	140	68	3	3	126	6	42	600	1
123130	1	72	1	1.63	4	1	1	5.2	0.3	5.8	150	91	2	3	3	107	4.42	133	44	36.16363636	2	3	2	3	2	4	16	3.9	70	101	0.98	53	50	141	0.9	204	1	23.2	93.9	96.2	127	79	1	3	160	5.6	58	120	2
124111	1	26	2	NA	6	2	3	5.4	0.7	13	182	84	2	3	3	77	4.42	62	14	113.6571429	2	3	2	3	2	4	10	4.7	59	100	0.88	24	79	140	1.8	115	3	18.4	69.3	82.8	116	71	3	3	125	5.842	38	60	2
123975	1	57	3	5	1	1	1	8.8	1.8	20.5	302	38	3	3	2	98	4.41	108	35	45.36	2	3	2	3	2	4	44	4.1	87	108	0.86	54	67	147	0.8	168	2	30.7	112.2	104.8	160	91	1	3	122	5.3	50	180	2
124108	1	56	1	2.1	3	2	3	6	1.1	18.3	346	13	1	2	1	220	4.4	130	157	10.08917197	2	3	2	3	1	3	21	4.3	94	99	0.66	29	73	138	0.3	210	1	28.6	103	104.1	121	75	3	1	108	10.4	52	300	0
123692	2	33	1	1.41	1	2	3	4	1.1	27.5	218	52	2	3	3	88	4.38	129	25	63.072	2	3	2	3	2	4	18	4.6	71	98	0.46	35	109	136	0.7	202	1	25	88	96	112	76	3	3	140	4.8	54	240	2
120142	1	45	2	1.61	1	2	3	4.2	1.2	28.6	213	35	2	3	3	89	4.38	105	26	60.64615385	2	3	2	3	2	4	20	4.5	74	100	1.1	61	104	141	0.6	178	1	22.8	83.1	96.9	107	62	3	3	267	5.6	58	480	2
122774	2	66	3	NA	2	2	3	2.6	5.9	226.9	331	50	2	3	3	97	4.38	92	34	46.37647059	2	3	2	3	1	1	10	4.4	76	104	0.74	12	85	146	0.4	168	3	21.7	86.9	90.8	110	72	3	3	95.4	5.5	64	360	0
123680	2	30	3	5	2	2	3	3.7	0.6	16.2	225	33	2	3	3	104	4.37	228	41	38.37073171	2	3	2	3	2	4	13	4.5	52	96	0.69	10	111	134	0.9	292	2	19.6	81.6	94.2	104	65	3	3	57.8	4.8	67	600	2
122954	1	60	1	NA	2	1	1	4.3	0.6	14	226	30	2	3	3	108	4.36	101	45	34.88	2	3	2	3	1	1	18	4.5	47	99	1.33	23	135	138	0.4	180	3	26.6	90	98.6	124.78	75.276	1	3	97.4	6.3	60	180	1
124175	1	66	3	5	1	2	3	3.5	0.9	25.7	268	56	2	3	3	97	4.35	158	34	46.05882353	2	3	2	3	2	4	24	3.8	69	100	0.82	25	111	141	0.4	231	2	24.1	88.8	93.9	107	66	3	3	55.9	5.4	59	180	2
124799	2	80	2	1.67	2	1	1	5.6	0.5	8.9	172	34	2	3	3	94	4.33	112	31	50.28387097	2	3	2	3	1	1	7	3.9	53	102	1.22	9	85	140	0.3	185	1	23.9	77.5	99.5	158	64	2	3	65.2	5.4	53	660	1
121775	1	59	3	5	1	2	3	3.9	0.4	10.3	250	67	2	3	3	93	4.32	188	30	51.84	2	3	2	3	2	4	24	4.1	53	103	1.26	28	82	141	0.7	253	2	27.2	101.9	110	118	78	3	3	264	5.5	70	480	2
122379	2	46	2	1.31	2	1	1	3.7	0.3	8.1	382	30	2	3	3	91	4.32	90	28	55.54285714	2	3	2	3	2	4	12	3.6	58	104	0.91	24	116	141	0.4	159	0	26	86.8	108.7	135	88	1	3	33.4	5.3	61	360	2
122384	1	43	3	4.64	3	2	3	4.7	0.4	8.5	300	43	2	3	3	131	4.31	136	68	22.81764706	2	3	2	3	2	4	41	4.4	113	103	1.19	45	91	142	0.4	212	2	30.3	104	110	121	84	3	3	350	6.9	54	300	2
121519	2	69	3	2.56	2	2	3	4.4	0.4	9.1	250	63	2	3	3	101	4.31	109	38	40.83157895	2	3	2	3	2	4	8	4	69	105	0.81	17	76	142	0.3	176	1	24.7	91.3	86	141	67	3	3	34.2	5.5	52	480	2
120214	2	67	3	5	3	2	3	5.6	0.5	8.9	130	29	2	3	3	91	4.29	187	28	55.15714286	2	3	2	3	2	4	26	3.9	80	100	0.96	9	91	138	0.5	260	2	19.2	79.8	97	97	70	3	3	53.5	5.4	46	240	2
123423	2	36	1	1.17	6	2	3	4.5	0.2	4.4	233	27	2	3	3	90	4.29	93	27	57.2	2	3	2	3	2	4	9	3.8	115	102	0.45	11	80	142	0.5	157	0	25	90.9	95.9	124.78	75.276	3	3	116	4.9	49	240	2
123881	2	38	1	0.35	6	1	1	3.3	0.4	12.1	268	30	2	3	3	93	4.27	122	30	51.24	2	3	2	3	2	4	19	3.8	91	103	0.54	5	47	140	0.3	189	0	28.1	87.4	101.8	124.78	75.276	0	3	16.5	4.9	47	240	2
123167	1	25	3	3.23	3	2	3	6.7	0.7	10.4	188	79	2	3	3	102	4.2	86	39	38.76923077	2	3	2	3	2	4	19	4.2	53	101	0.87	18	82	140	0.4	147	1	25.1	85.4	97.1	119	67	3	3	163	5.2	49	240	2
121351	1	41	3	4.86	5	2	3	4.9	0.7	14.3	290	13	2	3	3	93	4.19	117	30	50.28	2	3	2	3	1	3	21	4	56	101	0.83	20	68	139	0.3	197	2	24.8	95.1	101.8	125	70	3	3	205	5.2	66	180	0
122459	1	25	1	2.08	2	2	3	5.4	0.3	5.6	199	48	2	3	3	99	4.16	98	36	41.6	2	3	2	3	1	1	12	4.6	67	101	0.86	17	97	138	0.4	160	1	19	76.6	86.1	107	59	3	3	138	5.2	47	360	1
121950	2	41	3	5	2	2	3	4.1	0.5	12.2	209	23	2	3	3	91	4.16	84	28	53.48571429	2	3	2	3	2	4	15	3.7	91	104	0.65	12	42	140	0.8	158	2	30	93.6	108.7	128	82	3	3	11.3	5.3	63	120	2
120708	1	55	2	0.9	4	2	3	5.9	1.4	23.7	169	60	2	3	3	95	4.15	115	32	46.6875	2	3	2	3	1	1	23	3.9	68	102	0.95	24	153	140	1.3	201	0	29.3	92.2	99.2	130	90	3	3	556	4.6	63	240	0
122283	1	60	3	5	3	2	3	4.7	1	21.3	305	12	2	3	3	96	4.12	144	33	44.94545455	2	3	2	3	1	3	13	4.4	96	101	0.97	23	151	141	0.7	227	2	25.6	98.7	106.2	109	65	3	3	285	4.8	60	240	1
121741	1	77	1	2.78	4	2	3	4.5	0.7	15.6	276	40	2	3	3	122	4.11	149	59	25.0779661	2	3	2	3	1	3	19	3.9	72	102	0.89	16	148	144	0.6	235	1	27.2	99.6	100.4	130	68	3	3	192	5.7	61	180	0
124127	2	40	3	3.55	3	2	3	3.2	0.5	15.6	190	19	2	3	3	94	4.11	120	31	47.72903226	2	3	2	3	2	4	13	4.3	52	105	0.58	10	125	140	0.9	211	2	21.5	74.3	90.4	124.78	75.276	3	3	115	5.4	70	600	2
121215	2	32	1	1.14	2	2	3	2.4	0.3	12.5	248	44	2	3	3	91	4.11	81	28	52.84285714	2	3	2	3	2	4	14	4.1	83	101	0.59	9	93	142	0.4	167	0	24	84.3	95.5	94	57	3	3	34.8	5.1	76	120	2
121534	2	38	3	0.62	2	2	3	4.6	1	21.7	181	101	2	3	3	98	4.11	50	35	42.27428571	2	3	2	3	2	4	20	3.8	49	99	1.22	14	101	136	0.5	135	0	26.5	82.7	97.4	118	79	3	3	42.6	5.4	78	300	2
122732	1	57	1	2.99	5	1	1	5.4	0.8	14.8	190	26	2	3	3	98	4.09	128	35	42.06857143	2	3	2	3	1	1	12	3.8	69	100	0.94	38	86	138	1.1	210	1	26.1	98.9	102.6	186	99	1	3	267	6	57	300	0
121506	1	53	1	2.19	1	1	1	4.9	0.7	14.3	271	19	2	3	2	151	4.08	145	88	16.69090909	2	3	2	3	2	4	16	4.5	92	99	0.8	23	102	139	0.8	201	1	30	102	99.6	202	89	1	3	570	7.9	44	30	2
121579	2	48	3	5	3	2	3	5.4	0.3	5.6	152	43	2	3	3	93	4.07	84	30	48.84	2	3	2	3	2	4	7	3.7	49	105	0.91	6	76	142	0.5	164	2	26.3	86.4	107.8	100	75	3	3	15.1	5.7	69	120	2
120542	1	59	3	5	4	2	3	3.4	0.2	5.9	284	56	2	3	3	108	4.06	131	45	32.48	2	3	1	2	2	4	19	4	71	101	0.98	33	128	138	1.2	215	2	22.4	84.8	96.6	118	67	3	3	261	5.4	70	300	2
123554	2	42	3	1.38	2	2	3	3.7	0.9	24.3	155	30	2	3	3	92	4.04	131	29	50.15172414	2	3	2	3	2	4	13	4.1	52	99	0.57	15	108	138	0.4	209	1	21.5	73.7	92.7	108	65	3	3	234	5.4	69	540	2
124647	1	48	2	2.89	3	2	3	5.1	0.3	5.9	189	32	2	3	3	99	4.04	117	36	40.4	2	3	2	3	1	1	12	3.8	59	100	1.3	28	96	141	0.4	179	1	26.3	96.7	99.6	124.78	75.276	3	3	614	5.2	45	120	1
123070	1	53	3	4.97	4	2	3	4.5	0.5	11.1	291	11	2	3	3	111	4.03	175	48	30.225	2	3	2	3	2	4	30	4	74	101	0.92	36	165	142	0.8	245	2	31	102.6	112.4	115	81	3	3	297	5.2	52	600	2
120101	1	21	2	3.08	2	2	3	6	1.1	18.3	221	51	2	3	3	86	3.99	63	23	62.45217391	2	3	2	3	2	4	19	4.2	52	104	1.18	16	57	144	0.2	131	1	22.4	76.7	97.6	115	73	3	3	96.9	5.4	52	300	2
120491	1	38	3	5	4	2	3	7.7	1.6	20.8	206	33	2	3	3	103	3.92	127	40	35.28	2	3	2	3	2	4	30	3.9	39	100	1.17	57	87	142	0.6	213	2	27.6	90.2	101.7	114	71	3	3	164	5.9	78	240	2
119898	2	28	3	0.21	3	2	3	3.5	0.9	25.7	100	24	2	3	3	90	3.92	81	27	52.26666667	2	3	2	3	1	3	14	4.5	41	102	0.82	18	64	140	0.9	164	0	18	71.2	93.6	131	84	3	3	33.9	5.4	75	480	1
124554	1	22	3	1.35	2	2	3	6.2	1.3	21	303	23	2	3	3	98	3.92	76	35	40.32	2	3	2	3	1	3	16	4.7	77	104	1.14	10	130	145	0.7	134	1	20.5	75.2	90.9	124.78	75.276	3	3	112	5.2	46	240	0
123362	1	57	2	1.25	1	1	1	2.8	0.2	7.1	216	41	2	3	3	95	3.9	145	32	43.875	2	3	2	3	1	1	15	4	104	102	0.84	21	90	142	0.3	205	0	22.8	98.1	91.3	133	83	1	3	450	5.4	41	360	0
120329	1	50	3	5	4	2	3	3.2	0.2	6.3	211	12	2	3	3	99	3.87	134	36	38.7	2	3	2	3	1	1	10	4.1	56	103	0.86	18	125	143	0.4	192	2	21.7	74.7	86.8	119	65	3	3	75	6.4	48	480	1
124283	1	51	2	NA	3	2	3	8.4	0.8	9.5	208	22	2	3	3	106	3.87	100	43	32.4	2	3	2	3	1	3	10	3.8	77	104	1.14	11	103	143	0.4	161	3	22.4	79.6	92.5	129	80	3	3	177	6	51	300	1
124657	2	57	3	1.71	2	1	1	4.8	0.4	8.3	254	29	2	3	3	97	3.86	139	34	40.87058824	2	3	2	3	1	3	11	4.3	49	101	0.62	5	75	137	0.5	223	1	24.3	91	103.5	125	85	1	3	48.5	5.4	71	240	1
121060	1	31	3	0.41	1	1	1	7	0.9	12.9	227	31	2	3	3	101	3.85	74	38	36.47368421	2	3	2	3	2	4	12	3.9	80	106	0.88	9	59	146	0.4	138	0	23.8	83.4	94.3	165	104	0	3	87.6	4.8	52	240	2
123403	2	47	3	5	3	1	1	6.3	1	15.9	257	26	2	3	3	84	3.84	114	21	65.82857143	2	3	2	3	1	2	13	3.3	60	104	0.6	47	76	141	0.2	213	2	30	95.7	112.1	108	78	0	3	300	5	80	180	1
124460	2	25	2	0.53	6	2	3	3.3	0.3	9.1	204	51	2	3	3	86	3.8	86	23	59.47826087	2	3	2	3	2	4	14	4.5	72	105	0.61	9	98	143	0.6	145	0	22.8	82.2	91.3	99	62	3	3	14.8	4.9	48	180	2
122287	2	64	3	5	2	2	3	4.4	0.5	11.4	195	43	2	3	2	103	3.79	129	40	34.11	2	3	2	3	2	4	11	3.7	32	104	0.88	12	85	140	0.4	211	2	18.6	67	87.1	124.78	75.276	3	3	279	6	72	360	2
122692	2	44	3	5	2	2	3	4.6	0.7	15.2	159	44	2	3	3	91	3.78	95	28	48.6	2	3	2	3	2	4	11	4.3	37	106	0.58	17	86	143	0.4	170	2	20.2	73.4	91.8	104	61	3	3	18	4.9	68	120	2
124014	2	53	3	1.79	2	1	1	3.3	0.8	24.2	254	34	1	2	2	85	3.77	89	22	61.69090909	2	3	2	3	1	1	15	4.4	92	99	0.75	8	81	139	0.5	194	1	22.6	93.3	99.2	157	105	0	0	32.7	5	95	480	0
123841	1	69	3	4.07	3	1	1	6.4	0.8	12.5	231	63	1	2	1	175	3.74	97	112	12.02142857	2	3	2	3	1	1	11	4.2	49	100	0.86	15	97	138	0.4	163	2	27.8	106.7	102	159	72	1	1	23.6	6.5	61	780	0
122412	1	49	2	1.99	2	2	3	5.4	1.7	31.5	238	66	2	3	3	113	3.73	114	50	26.856	2	3	2	3	1	1	13	4.1	79	100	1.11	15	95	142	0.4	165	1	18.3	74	90.3	109	74	3	3	75.7	5.5	42	180	0
122408	2	42	1	2.56	1	2	3	4.5	0.6	13.3	206	22	2	3	3	86	3.73	109	23	58.3826087	2	3	2	3	1	1	13	4.4	52	99	0.75	13	130	136	0.7	171	1	20.7	81.8	90	104	62	3	3	150	5.1	52	240	0
120928	1	23	2	1.2	3	2	3	6.7	0.3	4.5	154	21	2	3	3	97	3.7	74	34	39.17647059	2	3	2	3	1	1	12	4.2	76	104	0.85	12	149	142	0.6	143	0	22.4	75.6	93	107	58	3	3	152	5.2	63	60	1
121610	2	31	3	5	3	2	3	4.1	0.4	9.8	196	22	2	3	3	90	3.65	98	27	48.66666667	2	3	2	3	2	4	12	4	53	101	0.51	11	22	140	0.5	201	2	22	75.4	101.3	109	66	3	3	8.42	4.9	90	540	2
120989	1	46	1	0.99	3	1	1	4	0.3	7.5	227	12	3	3	2	115	3.63	154	52	25.13076923	2	3	2	3	1	3	13	4.2	66	104	1.52	11	90	144	0.6	222	0	22.3	87.6	91.3	124.78	75.276	1	3	56.8	5.7	43	60	1
122097	2	38	3	3.92	3	2	3	3.4	0.9	26.5	212	48	2	3	3	86	3.57	89	23	55.87826087	2	3	2	3	1	3	10	4.6	74	98	0.79	12	57	140	0.2	162	2	25	87.2	107.3	103	66	3	3	22.6	5.6	65	360	0
119970	2	36	3	5	3	2	3	4.6	0.4	8.7	183	52	2	3	3	106	3.56	92	43	29.80465116	2	3	2	3	1	3	7	3.8	37	104	0.7	6	106	143	0.3	178	2	21.3	75.9	97.7	108	73	3	3	28.5	5.4	76	540	0
122656	1	20	2	1.07	2	2	3	5.5	1	18.2	153	40	2	3	3	98	3.52	67	35	36.20571429	2	3	2	3	1	1	23	3.9	90	104	0.9	35	76	142	0.3	119	0	21.3	75.2	94.5	109	66	3	3	258	5.6	41	240	0
123099	2	34	1	5	2	2	3	5.2	0.6	11.5	199	65	2	3	3	101	3.52	59	38	33.34736842	2	3	2	3	1	3	11	4.1	57	104	0.82	12	48	143	0.5	128	2	21.8	73.3	92.2	97	61	3	3	33.1	5.1	62	120	1
124505	2	47	1	NA	6	1	1	6	1.3	21.7	225	32	2	3	3	57	3.51	63	-6	-210.6	2	3	2	3	2	4	15	4.3	66	104	1.12	9	114	145	1.1	186	3	29.735	100.342	106.992	124.78	75.276	0	3	91.6	5.2	112	60	2
124618	1	69	3	NA	5	2	3	3.7	0.9	24.3	192	38	2	3	3	93	3.5	100	30	42	2	3	2	3	1	1	17	3.9	74	101	0.91	30	145	142	0.9	188	3	19.9	78.8	86.9	125	81	3	3	110	5.8	72	240	1
119915	1	25	3	1.28	1	2	3	4.9	0.4	8.2	193	69	2	3	3	82	3.5	52	19	66.31578947	2	3	2	3	2	4	10	4.5	72	103	0.83	13	75	143	0.3	103	0	19	72	84.1	108	60	3	3	38.8	5.7	42	360	2
122814	2	60	3	5	6	2	3	6.2	1.3	21	221	19	2	3	3	90	3.48	88	27	46.4	2	3	2	3	2	4	11	3.8	72	105	0.97	17	76	144	0.3	182	2	30.2	95.8	119	126	78	3	3	147	5.5	87	480	2
122266	1	43	3	2.01	3	2	3	3.9	0.6	15.4	217	45	2	3	2	105	3.46	135	42	29.65714286	2	3	2	3	2	4	21	4.3	70	102	0.83	21	112	142	0.4	202	1	24	89.6	98.3	108	67	3	3	218	5.7	50	120	2
123989	2	20	2	1.49	4	2	3	4.3	0.6	14	163	46	2	3	3	89	3.45	67	26	47.76923077	2	3	2	3	2	4	12	4.3	71	101	0.51	14	45	140	0.3	177	1	21.1	67.7	91.4	115	66	3	3	52.4	5.1	92	240	2
121887	1	66	3	3.07	3	1	1	6	0.6	10	197	99	2	3	3	102	3.44	47	39	31.75384615	2	3	2	3	1	1	25	3.5	139	102	1.11	36	43	139	0.3	100	1	19.9	77.7	88.4	108	61	2	3	104	6.7	39	180	1
122959	1	62	3	5	2	2	3	3.6	0.4	11.1	236	20	3	3	2	114	3.41	79	51	24.07058824	2	3	2	3	2	4	41	4.2	65	103	0.89	54	198	142	0.7	143	2	26	97.3	100.9	126	75	3	3	168	6.2	53	420	2
122663	2	24	3	2.43	2	2	3	2.8	0.3	10.7	186	27	2	3	2	99	3.4	71	36	34	2	3	2	3	2	4	8	3.8	54	104	0.7	5	58	140	0.4	143	1	23.4	79.8	106.3	111	60	3	3	18.4	5.4	60	120	2
123053	2	46	3	1.43	4	2	3	3.5	0.4	11.4	275	40	2	3	3	91	3.37	59	28	43.32857143	2	3	2	3	1	1	28	3.6	85	98	0.58	212	201	139	0.6	257	1	21.4	88	89.1	107	80	3	3	96.3	4.9	178	20	1
121750	1	60	2	0.16	4	2	3	9.8	1.7	17.3	197	33	2	3	3	95	3.36	83	32	37.8	1	1	2	3	1	1	20	3.9	48	102	0.96	28	121	142	1	160	0	21.3	76.4	88.6	124.78	75.276	3	3	138	4.8	67	240	0
121578	1	63	3	5	5	1	2	6.2	1.1	17.7	241	38	2	3	3	105	3.35	119	42	28.71428571	2	3	2	3	1	3	24	4	56	101	0.64	47	124	144	0.7	203	2	25.8	95.3	97.7	124	67	1	3	235	5.1	62	480	0
122923	1	61	3	2.65	2	2	3	3.7	0.6	16.2	214	22	2	3	2	137	3.35	112	74	16.2972973	2	3	2	3	1	3	14	3.8	70	100	1.16	27	66	141	0.3	178	1	31.1	110.5	115.7	135	76	3	3	92.4	6.5	57	540	1
123336	2	52	2	1.52	6	2	3	3.3	0.8	24.2	222	30	2	3	3	84	3.33	130	21	57.08571429	2	3	2	3	2	4	22	4.1	95	102	0.62	10	154	143	0.5	215	1	21.5	77.9	88.2	138	91	3	3	142	5	76	480	2
121061	1	62	1	0.95	4	1	1	10.5	2.5	23.8	168	25	2	3	3	101	3.31	156	38	31.35789474	2	3	2	3	1	1	18	4.3	120	97	3.33	36	21	142	0.4	293	0	18.9	85.2	90.7	147	79	0	3	415	5.5	139	420	1
122993	1	54	3	4.11	6	1	1	5.3	1.1	20.8	165	87	2	3	3	95	3.3	111	32	37.125	2	3	2	3	2	4	13	4	64	98	0.92	22	64	138	0.6	183	2	30.8	99.2	99.9	145	82	1	3	157	5.5	60	120	2
123770	1	55	3	5	1	2	3	4.7	0.6	12.8	285	43	2	3	3	94	3.23	107	31	37.50967742	2	3	2	3	1	3	93	4.8	75	100	0.91	22	133	142	1.1	186	2	21.8	81.8	88.6	125	81	3	3	452	4.8	40	120	0
123962	2	24	3	3.31	5	2	3	4	0.5	12.5	246	28	2	3	3	84	3.23	69	21	55.37142857	2	3	2	3	2	4	16	4.2	67	98	0.68	70	184	135	1.1	159	1	25.6	91.8	109.2	128	89	3	3	88.1	4.6	77	300	2
123587	2	43	1	0.71	2	2	3	5.3	0.4	7.5	132	51	2	3	3	87	3.22	66	24	48.3	2	3	1	2	1	1	17	3.9	69	102	1.06	13	165	137	1	133	0	18.9	72.5	87.9	116	72	3	3	61.4	4.9	49	600	0
123546	2	32	1	1.18	3	2	3	2.3	0.3	13	249	41	2	3	3	88	3.21	91	25	46.224	2	3	2	3	1	1	25	3.8	57	102	0.95	9	41	144	0.3	169	0	23.1	83.5	91.9	111	74	3	3	92.1	5.2	72	480	1
122451	2	22	3	0.48	3	2	3	4.5	0.1	2.2	189	34	2	3	3	87	3.17	118	24	47.55	2	3	2	3	2	4	14	4.1	67	99	0.71	21	163	138	0.2	209	0	19.2	67.2	83.7	117	63	3	3	152	5.3	75	120	2
120796	2	79	1	1.78	1	2	3	5.5	0.7	12.7	274	41	2	3	3	82	3.17	89	19	60.06315789	2	3	2	3	2	4	14	3.7	97	106	0.69	11	104	146	0.4	159	1	29.735	100.342	106.992	124.78	75.276	3	3	208	5.6	50	240	2
121074	1	35	2	0	1	2	3	4.3	0.5	11.6	232	65	2	3	3	93	3.17	77	30	38.04	2	3	2	3	2	4	21	4.6	79	103	0.75	20	62	140	0.4	131	0	26.8	84.6	93.5	107	56	3	3	302	5.1	37	120	2
124330	2	57	3	1.85	5	2	3	4.6	1.1	23.9	355	32	1	2	1	356	3.14	178	293	3.858020478	2	3	2	3	1	3	11	4	152	93	0.66	45	176	136	0.7	332	1	34.7	113	126.3	124.78	75.276	3	1	232	11.1	121	480	0
120688	1	54	2	1.17	1	1	1	6	1.2	20	144	18	1	1	2	165	3.14	68	102	11.08235294	2	3	2	3	1	3	15	4.1	108	88	7.49	43	63	135	0.4	145	0	22.3	85.3	89	153	70	1	1	887	5.8	61	300	0
123825	1	23	1	0.52	3	2	3	5.4	0.4	7.4	210	32	2	3	3	83	3.12	87	20	56.16	2	3	2	3	2	4	15	4.5	57	103	0.93	19	84	141	0.4	158	0	21.6	77.7	95	135	67	3	3	81.5	5.5	59	10	2
122567	1	71	2	1.66	1	1	1	4.4	0.5	11.4	246	39	2	3	3	100	3.11	99	37	30.25945946	2	3	2	3	1	3	18	4.3	73	99	1.18	37	95	139	0.5	167	1	18.4	80.7	89.3	134	68	2	3	119	5	54	480	1
123454	1	53	1	1.85	1	1	1	6.6	1.7	25.8	374	37	1	2	1	292	3.09	157	229	4.857641921	2	3	2	3	1	3	53	4.5	118	97	0.81	67	82	136	0.3	225	1	30	112.2	109.8	142	89	1	1	117	10.2	41	120	0
120761	1	70	2	0.77	3	2	3	3.7	0.4	10.8	214	22	2	3	3	109	3.05	86	46	23.86956522	2	3	2	3	1	3	17	4.1	67	102	0.92	32	129	141	0.8	198	0	21	81.9	89.6	128	78	3	3	226	5.4	89	60	1
124524	2	31	1	2.43	2	2	3	4	0.8	20	197	62	2	3	3	93	3.05	44	30	36.6	2	3	2	3	1	1	7	4.3	45	102	0.8	21	56	139	0.5	114	1	15.7	63.2	80	96	67	3	3	28.4	4.9	57	540	1
122113	1	42	3	4.17	3	2	3	4.2	0.3	7.1	213	23	2	3	3	95	3.02	90	32	33.975	2	3	2	3	2	4	13	4.2	69	97	0.84	14	152	137	0.7	166	2	21.5	80.9	89.4	102	65	3	3	155	5	68	360	2
119982	1	32	3	NA	5	2	3	6.3	0.5	7.9	162	10	2	3	3	100	2.98	44	37	28.99459459	2	3	2	3	1	1	16	3.9	105	101	0.99	19	119	144	0.3	137	3	25.4	81.8	95.6	124.78	75.276	3	3	218	6.1	81	300	0
122522	2	42	3	1.44	6	1	1	8.9	1.2	13.5	189	80	2	3	3	101	2.97	75	38	28.13684211	2	3	2	3	1	1	10	3.9	65	104	0.77	41	68	140	0.5	170	1	24.9	73.3	96.6	188	131	0	3	66.7	5.1	80	240	1
124254	2	28	3	5	3	2	3	3.8	2.2	57.9	221	40	2	3	3	94	2.92	91	31	33.90967742	2	3	2	3	2	4	10	4.3	57	102	0.83	16	161	143	1	175	2	16.5	64.6	84.7	104	73	3	3	44.6	5.1	73	480	2
124390	1	46	3	2.55	4	2	3	3.1	0.3	9.7	203	51	2	3	3	94	2.89	106	31	33.56129032	2	3	2	3	1	1	25	3.5	50	103	1	101	139	141	0.7	203	1	24	85.5	95.4	156	78	3	3	238	5.2	80	60	1
121893	1	34	3	5	3	1	1	4.1	0.5	12.2	210	51	2	3	3	99	2.88	107	36	28.8	2	3	2	3	2	4	18	4.6	92	102	1.03	30	184	144	0.8	176	2	27.4	91.3	104.5	116	75	0	3	411	5.5	58	360	2
119814	2	71	3	0.37	2	1	1	4.3	0.8	18.6	181	49	1	1	1	238	2.88	94	175	5.924571429	2	3	2	3	1	1	6	3.6	122	100	0.94	17	71	139	0.6	172	0	28.1	93.7	108.9	123	60	1	1	125	10.2	60	300	1
122376	2	74	3	0.91	6	1	1	5.2	0.9	17.3	154	28	2	3	2	86	2.87	126	23	44.92173913	2	3	2	3	1	3	11	4.1	89	103	1.15	15	108	144	0.4	224	0	19.7	79	87	154	86	2	3	197	5.6	82	240	1
121175	1	63	3	1.33	5	2	3	4.8	0.3	6.3	172	89	2	3	3	83	2.87	80	20	51.66	2	3	2	3	1	1	12	4.3	73	106	1.12	29	129	143	0.5	148	0	21	77.7	90.9	125	76	3	3	108	5.4	51	30	1
123103	1	23	3	1.66	5	2	3	7.6	0.8	10.5	368	41	2	3	3	104	2.87	73	41	25.2	2	3	2	3	2	4	77	4.1	91	97	0.76	148	205	136	0.9	152	1	17.7	74	84.2	137	89	3	3	395	5	63	720	2
123762	2	80	2	0.1	6	2	3	5.7	1.1	19.3	100	0	2	3	3	109	2.86	151	46	22.3826087	2	3	2	3	2	4	16	4.1	78	102	0.99	29	98	141	0.6	239	0	28.1	100.342	106.992	124.78	75.276	3	3	1240	5.5	70	60	2
124119	1	71	1	2.1	5	2	3	5.5	0.6	10.9	155	80	2	3	3	119	2.84	64	56	18.25714286	2	3	2	3	1	1	11	3.6	93	98	1.25	26	113	138	0.5	142	1	18.1	73.8	85.2	123	73	3	3	439	5.6	70	180	0
123498	1	27	2	NA	5	2	3	7.4	0.4	5.4	253	28	2	3	3	95	2.84	60	32	31.95	2	3	2	3	1	1	7	4.6	53	101	0.69	22	89	143	0.3	132	3	22.2	82.9	93.7	120	66	3	3	96.4	5	64	300	0
120116	1	50	2	NA	3	1	1	6.4	1.1	17.2	324	93	2	3	2	104	2.8	100	41	24.58536585	2	3	2	3	1	3	24	3.8	58	101	1.04	25	80	139	0.6	154	3	27.7	98.5	106.7	142	86	0	3	225	6	44	240	1
122036	2	80	1	3.48	6	2	3	5.1	0.5	9.8	193	38	1	2	1	126	2.8	93	63	16	2	3	2	3	2	4	15	3.8	60	105	0.65	7	48	145	0.3	164	2	19.4	79	88.2	129	53	3	2	48.3	6.1	60	600	2
122609	2	44	3	5	1	2	3	3.5	0.3	8.6	211	22	2	3	3	93	2.77	80	30	33.24	2	3	2	3	2	4	7	4.1	48	103	0.64	10	125	141	0.8	179	2	20.7	77	92	85	53	3	3	43	5.4	84	180	2
122012	1	29	3	5	4	2	3	5.4	0.8	14.8	220	32	2	3	3	94	2.76	61	31	32.0516129	2	3	2	3	2	4	51	3.4	54	106	1.15	14	59	147	0.6	110	2	27.8	94.4	109.3	125	70	3	3	217	5.4	29	240	2
122062	1	31	3	2.66	4	1	1	5.1	1.2	23.5	351	49	2	3	2	97	2.75	129	34	29.11764706	2	3	2	3	2	4	15	4.4	74	102	0.9	26	133	142	0.7	196	1	25.6	91.7	102.4	127	83	0	3	274	5.6	60	180	2
122260	1	62	3	3.84	5	2	3	4.6	0.6	13	310	32	2	3	3	96	2.7	110	33	29.45454545	2	3	2	3	1	2	23	4.7	63	94	0.82	76	105	137	0.3	212	2	23.3	86.6	97.2	117	81	3	3	488	4.8	107	300	1
122951	1	25	3	5	2	2	3	4.3	0.3	7	192	25	2	3	3	87	2.68	45	24	40.2	2	3	2	3	1	3	13	4.7	48	104	0.79	14	84	142	3.8	107	2	19.6	74.8	88	102	65	3	3	252	4.6	50	720	1
123138	2	61	3	5	2	2	3	4	0.4	10	276	34	2	3	3	104	2.65	110	41	23.26829268	3	3	2	3	2	4	25	3.9	86	102	0.49	29	125	142	0.5	192	2	20.9	76.7	84.8	124.78	75.276	3	3	117	5.8	67	540	2
121866	2	50	3	1.53	5	2	3	3.9	0.7	17.9	195	72	2	3	3	100	2.63	152	37	25.58918919	2	3	2	3	2	4	12	4.3	61	102	0.77	20	95	141	0.4	267	1	20.6	68.7	84.5	133	78	3	3	78.5	5.2	93	120	2
120450	2	61	3	5	4	2	3	2.8	0.2	7.1	170	19	2	3	3	88	2.6	104	25	37.44	2	3	2	3	2	4	11	3.7	55	103	0.71	10	53	140	0.3	179	2	24	91.2	99.2	113	64	3	3	93.5	5.2	66	240	2
123484	2	60	3	1.76	1	1	1	3.3	0.4	12.1	206	23	2	3	3	94	2.57	102	31	29.84516129	2	3	2	3	1	3	9	4.1	60	102	0.67	9	47	141	0.3	173	1	22.8	77.6	94.7	119	78	1	3	91.6	5.4	58	600	1
123197	1	68	2	4.06	1	1	1	6	1.6	26.7	248	51	2	3	3	104	2.56	163	41	22.47804878	2	3	2	3	1	3	16	4.2	50	102	1.17	21	141	141	0.5	247	2	25.5	94.9	94.7	118	78	1	3	108	5.5	44	180	1
122112	1	25	3	5	1	2	3	3.9	0.7	17.9	264	22	2	3	3	86	2.55	89	23	39.91304348	2	3	2	3	1	3	16	4.6	57	100	1.29	13	78	142	0.6	142	2	26.8	94	101.6	114	66	3	3	240	5.1	49	360	0
122074	1	63	1	5	5	2	3	4.3	0.4	9.3	295	23	1	2	1	107	2.47	114	44	20.20909091	2	3	2	3	1	3	11	4.2	58	100	0.67	18	120	139	0.5	201	2	27.7	97.5	100.1	106	65	3	2	151	6.6	72	480	0
121435	1	28	1	NA	6	2	3	5.6	0.6	10.7	227	26	2	3	3	89	2.46	103	26	34.06153846	2	3	2	3	1	1	29	4.2	63	101	0.74	105	98	143	0.4	184	3	23.2	80.2	100	129	80	3	3	218	5.1	73	120	1
120596	2	42	3	4.08	3	2	3	4.8	0.8	16.7	190	20	2	3	2	87	2.43	96	24	36.45	2	3	2	3	2	4	16	4	38	98	0.74	11	127	139	0.6	198	2	21.5	71.6	91.9	97	67	3	3	29.4	5.5	96	120	2
123023	1	28	2	1.05	3	2	3	4.6	0.8	17.4	186	49	2	3	3	92	2.42	91	29	30.04137931	2	3	2	3	1	1	16	4	59	100	0.9	17	114	139	0.8	158	0	19.1	74.5	87	116	74	3	3	78.5	5.7	56	300	0
122874	2	35	3	2.39	6	2	3	5.7	0.5	8.8	168	108	2	3	3	96	2.39	83	33	26.07272727	2	3	2	3	2	4	8	4.2	36	106	0.73	8	54	142	0.3	156	1	21.6	71.5	95.8	108	71	3	3	26.5	4.8	61	180	2
121692	1	58	2	3.85	2	1	1	3.2	0.5	15.6	194	58	2	3	3	106	2.35	77	43	19.6744186	2	3	2	3	1	1	9	4	75	102	1.23	11	52	144	0.5	146	2	19.6	80.2	91	124.78	75.276	1	3	132	5.3	60	720	0
122894	1	39	2	4.77	1	2	3	5.4	0.6	11.1	134	43	2	3	3	95	2.34	110	32	26.325	2	3	2	3	1	1	11	4.3	81	101	0.88	28	67	139	0.3	176	2	18.9	74.2	88.8	116	68	3	3	185	5.4	57	420	0
122536	1	54	3	2.22	5	2	3	5.1	1.3	25.5	218	39	2	3	3	87	2.31	93	24	34.65	2	3	2	3	1	1	23	4	61	101	1.16	30	160	141	0.6	179	1	26.1	94.4	96.9	93	61	3	3	137	5.5	67	480	0
122634	2	30	3	1.43	3	2	3	4	0.3	7.5	196	47	2	3	3	94	2.24	53	31	26.01290323	2	3	2	3	2	4	8	4	61	100	0.64	12	85	137	0.3	126	1	21.8	76.9	98.3	103	64	3	3	35.5	5.5	61	120	2
121922	2	41	3	5	3	2	3	4.4	0.9	20.5	146	47	2	3	3	93	2.21	81	30	26.52	2	3	2	3	2	4	16	4.4	47	104	0.68	13	65	140	0.7	150	2	21	65	83.5	103	55	3	3	32.7	5.2	56	120	2
123560	1	64	1	1.08	3	1	1	7.3	1.1	15.1	165	40	1	1	1	118	2.16	50	55	14.13818182	2	3	1	1	1	3	9	3.7	71	103	5.29	17	67	144	0.3	117	0	29.735	100.342	106.992	174	74	1	1	507	5.7	54	720	1
120131	1	50	3	1.4	2	2	3	6.4	0.4	6.3	210	26	2	3	3	93	2.05	153	30	24.6	2	3	2	3	1	1	9	3.9	77	102	1.11	18	66	140	0.3	197	1	18.4	77.9	85.5	114	72	3	3	114	5.1	31	360	1
122487	2	20	3	0.2	4	2	3	4.8	0.7	14.6	146	42	2	3	3	84	2.02	102	21	34.62857143	2	3	2	3	2	4	15	4.8	75	101	0.93	10	88	141	0.6	168	0	19.4	72.3	94	86	63	3	3	107	5	60	420	2
120490	2	40	1	0	1	2	3	14.5	2.1	14.5	137	39	2	3	3	89	2.02	90	26	27.96923077	2	3	2	3	1	1	12	3.5	59	107	0.57	20	86	141	0.4	142	0	26.9	100.342	106.992	124.78	75.276	3	3	85.1	5.1	42	180	0
124539	1	69	3	0.39	5	2	3	3.8	0.4	10.5	232	59	2	3	3	95	1.97	57	32	22.1625	2	3	2	3	1	3	22	4.2	66	102	0.96	35	117	144	0.6	147	0	24.1	92.2	96.1	134	80	3	3	124	4.9	59	720	0
121918	1	63	1	0.34	4	2	3	4.4	0.9	20.5	208	31	2	3	3	95	1.96	119	32	22.05	2	3	2	3	1	1	15	4	101	102	1.13	29	76	143	0.2	189	0	21.1	75	87.5	125	70	3	3	56.1	6.2	64	360	1
120494	2	31	3	3.88	2	2	3	3.8	0.2	5.3	179	28	2	3	3	89	1.93	86	26	26.72307692	2	3	2	3	2	4	12	3.7	69	102	0.72	9	73	139	0.9	192	2	20.2	74	88.7	108	60	3	3	15.5	5.3	99	180	2
124557	1	60	2	0.45	1	1	1	6.1	0.9	14.8	205	49	3	3	2	88	1.88	69	25	27.072	2	3	2	3	2	4	19	3.6	58	107	1.05	10	78	144	0.4	150	0	19.2	69.6	85.4	134	82	1	3	84.3	5.8	70	480	2
123466	1	48	3	4.4	4	2	3	4.2	0.4	9.5	236	47	2	3	3	103	1.86	121	40	16.74	2	3	2	3	1	3	11	3.9	76	101	1.21	16	99	140	0.4	194	2	22.9	82.5	96	145	85	3	3	237	4.6	63	180	1
121643	1	29	3	2.4	3	1	1	4.6	0.5	10.9	221	73	2	3	3	92	1.8	121	29	22.34482759	2	3	2	3	2	4	11	4.1	75	99	1.25	15	77	147	0.5	209	1	21.9	75.1	91.5	166	121	0	3	86.4	5.4	76	60	2
122741	2	70	3	3.6	2	1	1	4.4	1.2	27.3	110	56	2	3	1	122	1.74	76	59	10.61694915	2	3	2	3	2	4	13	4	61	106	0.84	13	90	145	0.4	152	2	26	92.5	99.1	149	81	0	3	74.3	5.6	66	600	2
123858	1	24	3	3.04	4	2	3	6.3	1	15.9	203	25	2	3	3	85	1.68	131	22	27.49090909	2	3	2	3	2	4	20	4.4	80	96	1.06	15	104	139	1	196	1	24.8	83	96.6	115	69	3	3	186	4.7	54	480	2
120794	1	51	1	1.22	2	2	3	5.5	0.3	5.5	237	183	2	3	3	90	1.38	123	27	18.4	2	3	2	3	2	4	8	4.3	44	101	0.94	9	46	141	0.1	187	0	20.6	70.1	89.8	112	79	3	3	291	5.4	48	60	2
122449	1	40	3	3.88	4	2	3	5.1	1	19.6	190	40	2	3	3	93	1.38	95	30	16.56	2	3	2	3	2	4	14	4	75	102	0.93	12	99	142	0.5	150	2	24.4	90.1	103.1	114	74	3	3	144	5.3	45	360	2
124642	1	55	2	0.12	2	2	3	3.1	0.2	6.5	185	41	2	3	3	78	1.32	132	15	31.68	2	3	2	3	1	1	34	4	54	106	1.01	16	108	141	0.5	205	0	27.4	90.9	106.6	108	67	3	3	105	5.4	72	120	1
120999	1	64	2	3.29	5	1	1	8.6	1.3	15.1	194	47	2	3	3	107	1.2	81	44	9.818181818	2	3	2	3	1	3	33	3.5	94	103	1.53	38	144	142	1	159	1	20.8	81.2	89.6	131	109	2	3	150	5.9	59	480	0
119880	2	25	3	2.27	3	2	3	6	0.6	10	176	55	2	3	3	81	1.11	71	18	22.2	2	3	2	3	2	4	9	4.3	73	103	0.61	7	82	141	0.5	139	1	18.9	74.5	86	100	63	3	3	38.8	5.4	57	420	2
124240	1	75	3	4.28	2	2	3	7	0.8	11.4	167	45	2	3	2	85	0.71	64	22	11.61818182	2	3	2	3	1	3	22	4.5	64	104	1.81	26	85	142	0.6	142	2	25.2	94	97.7	155	88	3	3	184	5.8	70	240	1
120435	1	59	3	0.99	5	2	3	4.6	1.3	28.3	231	34	2	3	3	69	0.71	50	6	42.6	2	3	2	3	1	1	13	2.1	125	97	0.55	184	82	132	0.3	120	0	15.7	72.3	77	137	89	3	3	160	5.1	60	120	0
[truncated: 12 more columns]
