# Supplementary material for: Machine learning models including insulin resistance indexes for predicting liver stiffness in United States population: Data from NHANES
Source: Front Public Health. 2022 Sep 23;10:1008794. doi: 10.3389/fpubh.2022.1008794 (PMC9537573; doi:10.3389/fpubh.2022.1008794)
Supplement: Supplementary file 5 [file Data_Sheet_1.ZIP › dataset C/train-homa-ir.xls]

SEQN	GENDER.NEW	AGE.NEW	EDUCATION.LEVEL.NEW	DRINK.TIMES.NEW	EVER.TOLD.YOU.HAD.HIGH.BLOOD.PRESSURE.NEW	TAKING.PRESCRIPTION.FOR.HYPERTENSION.NEW	MEDIAN.STIFFNESS	STIFFNESS.E.INTERQUARTILE.RANGE	RATIO.OF.STIFFNESS.IQRE.MEDIAN.E	MEDIAN.CAP	CAP.INTERQUARTILE.RANGE	DOCTOR.TOLD.YOU.HAVE.DIABETES.NEW	TAKING.INSULIN.NOW	TAKE.DIABETIC.PILLS.TO.LOWER.BLOOD.SUGAR	FASTING.GLUCOSE..MG.DL.	INSULIN..U.ML.	homa-step1	homa	LDL.CHOLESTEROL.MG.DL.	EVER.TOLD.YOU.HAVE.HEPATITIS.B.	EVER.PRESCRIBED.MEDS.TREAT.HEPATITIS.B.	EVER.TOLD.YOU.HAVE.HEPATITIS.C.	EVER.PRESCRIBED.MEDS.TREAT.HEPATITIS.C.	SMOKED.AT.LEAST.100.CIGARETTES.IN.LIFE	CURRENT.SMOKING.SITUATION	ALANINE.AMINOTRANSFERASE..ALT...U.L.	ALBUMIN..REFRIGERATED.SERUM..G.DL.	ALKALINE.PHOSPHATASE..ALP...IU.L.	CHLORIDE..MMOL.L.	CREATININE..REFRIGERATED.SERUM..MG.DL.	GGT.IU.L.	IRON..REFRIGERATED.SERUM..UG.DL.	SODIUM..MMOL.L.	TOTAL.BILIRUBIN..MG.DL.	CHOLESTEROL..REFRIGERATED.SERUM..MG.DL.	PIR.CS.NEW	BMI.NEW	WAIST.CIRCUMFERENCE..CM..NEW	HIP.CIRCUMFERENCE..CM..NEW	SYSTOLIC.NEW	DIASTOLIC.NEW	AGE.TOLD.HAD.HYPERTENSION.CS.NEW	AGE.WHEN.FIRST.TOLD.YOU.HAD.DIABETES.CS.NEW	FERRITIN..NG.ML..NEW	GLYCOHEMOGLOBIN.....NEW	HDL.MG.DL..NEW	MINUTES.SEDENTARY.ACTIVITY.NEW	AGE.STARTED.SMOKING.CIGARETTES.REGULARLY.CS.NEW	ASPARTATE.AMINOTRANSFERASE..AST...U.L..NEW
116010	2	73	3	2	1	1	8.5	0.6	7.1	328	26	2	3	2	155	22	92	86.08695652	359	2	3	2	3	2	4	53	4	81	100	0.72	46	69	141	0.3	427	2	30.7	102.9	109.8	130	80	2	3	954	6.7	49	300	2	39
117059	1	39	3	2	2	3	5.4	0.5	9.3	296	45	2	3	3	103	6.56	40	59.04	300	2	3	2	3	1	3	16	4.2	71	102	0.81	21	80	142	0.3	371	1	25	91.3	95.1	116	75	3	3	104	5.3	40	420	0	16
116911	1	63	3	1	2	3	9.7	2.2	22.7	249	127	2	3	3	124	11.92	61	70.34754098	269	2	3	2	3	1	3	17	3.8	58	101	0.93	28	72	137	0.2	320	3	31.9	110	115.2	133	85	3	3	225	6.2	44	420	1	15
110465	2	58	1	6	1	1	3.4	0.2	5.9	184	13	2	3	3	98	3.4	35	34.97142857	257	2	3	2	3	2	4	11	4	63	98	0.81	17	52	141	0.2	337	0	21.5	73.8	84.5	124.78	75.276	1	3	242	6	50	480	2	17
112511	1	66	3	1	2	3	5.4	0.3	5.6	304	22	1	2	2	177	9.78	114	30.88421053	247	2	3	1	1	1	1	12	4	57	97	0.93	14	64	136	0.2	318	0	25.1	94.4	88.8	156	80	3	1	114	8.1	34	360	0	15
110976	2	22	2	6	2	3	6.7	1.4	20.9	235	76	2	3	3	93	27.06	30	324.72	235	2	3	2	3	1	1	7	3.7	85	104	0.68	12	25	142	0.1	285	1	35.3	109.4	118.6	124.78	75.276	3	3	12.7	5.1	34	180	1	9
110753	1	36	2	3	2	3	4.5	0.4	8.9	274	37	2	3	3	96	4.96	33	54.10909091	233	2	3	2	3	2	4	25	3.5	62	101	0.94	8	84	139	0.4	272	3	29.4	92.7	104.3	115	74	3	3	454	5.7	11	60	2	24
112276	2	61	3	1	1	1	3.2	0.9	28.1	236	16	2	3	2	94	7.03	31	81.63870968	230	2	3	2	3	2	4	14	4	61	101	1.1	11	58	142	0.3	301	1	30	99.6	110.2	117	74	1	3	29.6	5.6	68	120	2	23
112403	1	46	3	4	1	2	4.1	0.2	4.9	303	20	2	3	3	88	6.04	25	86.976	229	2	3	2	3	2	4	34	4.4	61	104	1.06	23	118	144	0.9	305	2	28.5	98.8	106.1	123	72	1	3	83.1	5.5	54	360	2	36
119738	1	66	1	2	1	1	5.9	0.2	3.4	367	36	3	3	1	121	18.61	58	115.5103448	225	2	3	2	3	2	4	24	4.1	62	102	1.14	17	64	141	0.5	288	1	36.5	114.9	116.5	133	65	1	3	186	5.9	44	240	2	29
115213	2	74	2	1	1	1	4.6	0.7	15.2	294	31	1	2	1	224	4.6	161	10.28571429	221	2	3	2	3	2	4	11	3.8	97	97	0.54	14	109	138	0.8	298	2	25.4	91.1	97.8	192	85	2	2	77.8	11.8	54	240	2	15
111067	2	80	3	1	2	3	2.7	0.8	29.6	184	66	2	3	3	90	4	27	53.33333333	220	2	3	2	3	1	3	11	3.6	124	102	1.02	20	96	141	0.8	305	1	28.3	107.2	109.3	124.78	75.276	3	3	128	5.6	65	240	0	20
119260	2	65	1	6	1	1	13.1	2.9	22.1	388	23	2	3	3	131	23.06	68	122.0823529	219	2	3	2	3	2	4	17	3.8	89	101	0.7	32	94	143	0.3	310	2	35	112.5	116	161	95	1	3	63.6	6.6	44	480	2	16
111232	2	59	2	6	2	3	2.8	0.4	14.3	121	71	2	3	3	104	8.02	41	70.4195122	219	2	3	2	3	2	4	15	3.9	60	103	0.72	18	88	141	0.3	298	1	24.3	82.5	97	144	75	3	3	81.8	5.7	68	300	2	19
115532	2	36	3	2	2	3	13.3	2.8	21.1	371	35	1	2	1	215	24.6	152	58.26315789	219	2	3	2	3	1	3	61	3.5	63	98	0.64	64	66	138	0.3	312	1	41.8	122.4	126.9	113	69	3	0	103	8.6	43	720	1	52
109831	1	50	2	2	2	3	4.2	0.3	7.1	247	38	2	3	3	100	10.68	37	103.9135135	218	2	3	2	3	2	4	45	4.3	71	98	1.02	102	153	139	0.5	287	2	24.8	88	95.5	117	74	3	3	273	5.4	42	120	2	23
114276	1	42	3	4	2	3	5.3	0.8	15.1	275	24	2	3	3	88	3.55	25	51.12	218	2	3	2	3	1	3	28	4.7	65	102	0.95	73	63	140	0.3	331	2	30.9	99.8	108.3	116	74	3	3	472	4.8	65	180	1	29
112450	2	69	2	2	1	1	4.8	0.5	10.4	359	23	2	3	1	325	20.5	262	28.16793893	217	2	3	2	3	1	3	10	3.8	104	99	0.67	22	54	137	0.5	272	0	31	112.4	101.1	179	88	1	3	169	10.8	38	300	1	13
118922	2	72	1	1	2	3	5.8	0.9	15.5	209	31	2	3	3	97	6.37	34	67.44705882	216	2	3	2	3	1	1	10	3.9	81	106	0.89	20	81	146	0.3	290	0	21.2	86.3	87.8	142	60	3	3	171	5.9	44	180	1	17
116522	1	59	3	1	2	3	6.6	1.5	22.7	265	46	2	3	3	95	7.92	32	89.1	214	2	3	2	3	2	4	28	3.9	106	103	1.02	40	72	139	0.3	287	1	31.2	101	105.2	132	80	3	3	102	5.6	38	720	2	21
110390	1	61	3	4	1	1	3.4	0.5	14.7	249	78	2	3	2	127	5.81	64	32.68125	214	2	3	2	3	1	3	26	4.3	63	99	0.9	52	121	136	0.5	311	2	30.1	102.5	101.8	122	74	2	3	104	5.6	78	180	1	23
119559	1	54	3	1	2	3	4	0.4	10	252	54	1	1	2	105	15.04	42	128.9142857	213	2	3	2	3	2	4	17	4.2	82	103	0.98	18	112	141	0.9	274	2	29.9	101.4	98.8	145	79	3	0	181	7.5	46	300	2	30
114907	2	36	2	2	2	3	7	2	28.6	374	35	2	3	2	208	25.96	145	64.45241379	212	2	3	2	3	2	4	25	3.6	59	97	0.68	30	88	139	0.5	312	1	36.8	105.5	117	112	72	3	3	78.8	7.9	38	480	2	20
114940	1	39	3	2	1	1	3.4	0.3	8.8	265	31	2	3	3	97	11.9	34	126	211	2	3	2	3	2	4	21	4	50	100	1	17	105	139	0.2	294	0	31.8	104.8	113.2	129	89	0	3	278	5.7	37	960	2	14
113573	2	53	3	2	1	1	5.9	0.8	13.6	246	27	2	3	3	111	12.67	48	95.025	209	2	3	2	3	2	4	109	3.7	186	102	1.24	118	104	146	0.4	275	1	30.2	103.4	112.8	165	118	1	3	478	6	52	360	2	60
117383	1	42	3	3	2	3	3.8	0.3	7.9	261	15	2	3	3	101	4.6	38	43.57894737	209	2	3	2	3	2	4	21	3.9	63	98	1.18	37	112	137	0.4	261	2	30.4	93.8	108.4	118	84	3	3	138	5.2	49	600	2	15
112884	2	27	3	2	2	3	2.8	0.8	28.6	260	30	2	3	3	87	9.76	24	146.4	207	2	3	2	3	2	4	20	3.8	83	103	0.63	18	65	138	0.3	273	1	40.8	123	127.9	109	78	3	3	61.6	5.4	50	240	2	22
115189	1	70	3	4	2	3	5.5	0.3	5.5	253	34	2	3	3	107	6.46	44	52.85454545	207	1	2	2	3	1	3	14	4	103	102	1.04	45	97	144	0.4	288	2	25.6	92	94.7	120	71	3	3	184	5.8	46	240	0	19
115161	1	69	3	5	2	3	3.6	0.5	13.9	231	43	2	3	3	96	9.15	33	99.81818182	206	2	3	2	3	1	3	12	3.9	49	99	1.27	30	77	139	0.4	279	1	23.8	99.1	94.8	175	84	3	3	347	5.8	54	360	0	15
113403	2	67	2	3	1	1	4.8	0.9	18.8	267	30	2	3	3	130	16.39	67	88.06567164	206	2	3	2	3	2	4	12	4.4	82	107	0.69	18	83	145	0.3	287	0	29.6	95.2	99.8	119	61	1	3	110	6.3	77	360	2	14
117789	2	69	1	6	1	1	12	1.8	15	352	18	2	3	3	107	6.79	44	55.55454545	206	2	3	2	3	2	4	56	3.7	126	96	0.6	618	369	139	1.2	311	1	29.735	100.342	106.992	167	87	1	3	42.8	5.9	94	150	2	143
114458	1	45	3	6	2	3	4.1	0.3	7.3	192	21	2	3	3	111	9	48	67.5	204	2	3	2	3	1	1	14	4.3	80	96	0.91	20	25	140	0.6	278	1	19.4	75.2	83	111	69	3	3	379	5.6	52	300	1	19
117017	2	49	2	4	2	3	3	0.3	10	270	81	2	3	3	89	3.84	26	53.16923077	204	2	3	2	3	1	1	26	4.3	98	98	0.71	40	121	137	0.3	354	1	27	103.3	107.2	119	75	3	3	143	5.7	41	180	1	23
115879	1	41	3	3	2	3	4.7	1	21.3	215	68	2	3	3	104	8.29	41	72.7902439	203	2	3	2	3	2	4	21	3.7	54	101	1.01	35	112	143	0.7	285	2	21.7	76.5	85.4	128	90	3	3	302	5.7	61	600	2	23
117226	2	64	3	5	2	3	5	0.3	6	218	41	2	3	3	93	3.23	30	38.76	202	2	3	2	3	1	3	19	4.4	42	101	0.82	19	43	140	0.2	291	1	25.1	85.3	99.7	120	62	3	3	39.2	5.1	84	240	0	24
109617	1	64	1	1	1	1	3.9	0.5	12.8	305	15	2	3	3	105	20.47	42	175.4571429	200	2	3	2	3	2	4	19	3.8	111	97	0.87	34	33	139	0.8	278	3	25.6	94.3	92.7	152	85	2	3	172	5.7	62	300	2	18
111145	1	46	3	4	2	3	4.9	0.5	10.2	291	40	2	3	3	95	8.37	32	94.1625	200	2	3	2	3	2	4	20	4.1	59	97	1.01	23	162	137	0.4	272	1	27	94.1	102.2	111	65	3	3	328	5.2	54	180	2	20
113425	2	55	3	2	2	3	4.3	0.4	9.3	192	12	2	3	3	95	4.7	32	52.875	200	2	3	2	3	1	3	17	4.5	92	100	0.8	11	82	137	0.3	281	1	26	93.1	102.7	91	52	3	3	42.9	5.5	66	240	0	19
115849	1	49	3	2	2	3	3.3	1	30.3	182	95	2	3	3	80	21.14	17	447.6705882	199	2	3	2	3	1	1	21	4.5	90	101	1.01	28	211	141	0.6	267	1	30.9	113.5	109.2	126	82	3	3	504	5	39	480	1	20
111670	2	48	3	4	1	1	4.8	1	20.8	307	38	2	3	2	97	5	34	52.94117647	199	2	3	2	3	1	1	10	4.1	82	102	0.73	27	56	136	0.5	268	1	22.4	91.4	99.2	136	87	1	3	62.9	5	58	900	1	18
118131	1	43	3	6	2	3	4.2	0.8	19	182	19	2	3	2	101	15.36	38	145.5157895	198	2	3	2	3	2	4	19	4.2	83	99	0.94	33	93	140	0.3	250	2	27.4	95.9	107.3	126	78	3	3	392	5.6	46	360	2	21
115891	2	60	3	4	1	1	4.7	0.3	6.4	317	13	1	2	1	138	14.66	75	70.368	198	2	3	2	3	1	3	35	4.3	80	100	0.56	26	127	140	0.4	321	2	27.6	102.6	106	100	62	1	1	142	6.4	54	180	0	22
114106	2	75	3	3	1	1	3.5	0.8	22.9	283	97	1	2	1	185	8	122	23.60655738	198	2	3	2	3	2	4	9	3.6	82	101	0.79	14	46	139	0.3	280	1	34.4	113.2	128.8	147	67	1	1	26.6	6.7	49	360	2	12
112915	1	46	3	1	2	3	5.7	0.7	12.3	400	0	2	3	3	321	14.33	258	19.99534884	198	2	3	2	3	2	4	25	3.8	169	97	0.68	56	121	141	0.6	269	2	33.8	114.1	109.6	117	85	3	3	270	11.4	42	60	2	12
110588	2	65	3	5	1	1	4.4	0.7	15.9	297	67	2	3	3	116	8.81	53	59.84150943	197	2	3	2	3	1	2	27	4.3	83	100	0.96	45	65	141	0.4	290	2	31	98.5	106.4	109	68	1	3	433	5.8	82	240	1	22
118085	1	28	2	6	2	3	4.7	0.7	14.9	314	16	3	3	2	90	11.49	27	153.2	196	2	3	2	3	1	3	16	4.8	82	92	1.03	18	88	136	0.3	281	1	23.2	88.3	97.2	105	54	3	3	301	5.3	47	180	1	20
116012	2	60	3	3	2	3	4	0.9	22.5	385	35	1	1	2	389	128.67	326	142.0895706	196	2	3	2	3	2	4	23	3.8	146	96	0.57	27	104	137	0.4	302	3	24.3	82.9	92	176	73	3	1	230	14.2	45	180	2	15
111605	1	25	3	6	2	3	6.9	0.9	13	213	27	2	3	3	103	6.4	40	57.6	196	2	3	2	3	2	4	29	3.9	85	102	0.82	16	79	142	0.3	249	2	29.2	101.9	107.9	118	74	3	3	87.1	5.5	39	480	2	20
111238	1	38	1	3	2	3	6.2	0.2	3.2	269	17	2	3	3	115	7.24	52	50.12307692	196	2	3	2	3	2	4	89	4.8	114	100	0.84	112	181	140	0.7	282	0	27.6	90.9	95.8	104	57	3	3	254	5.4	62	120	2	85
111411	2	50	2	6	1	1	5.5	0.4	7.3	326	23	2	3	2	306	9.17	243	13.58518519	196	2	3	2	3	2	4	24	3.7	189	98	0.44	58	98	138	0.4	277	1	26.7	92.4	101	182	83	1	3	53.8	11.9	47	180	2	15
114498	1	43	3	1	2	3	4.4	0.6	13.6	218	22	2	3	3	102	14.39	39	132.8307692	195	2	3	2	3	2	4	38	4.1	78	100	0.8	30	127	141	0.5	294	1	23.6	87.3	93.1	121	76	3	3	568	5.5	54	360	2	32
110188	2	63	3	6	2	3	5.9	0.9	15.3	305	45	2	3	3	127	10.89	64	61.25625	195	2	3	2	3	2	4	19	4	101	102	0.84	75	70	139	0.4	268	1	28.3	99.5	100.7	140	98	3	3	167	6.5	61	180	2	19
116783	1	65	1	1	2	3	10.2	2.4	23.5	188	35	2	3	3	86	1.26	23	19.72173913	195	2	3	2	3	1	1	27	3.9	73	102	1.14	9	77	142	0.3	274	1	21.8	93.5	86	154	56	3	3	55	6.1	56	420	0	53
119266	1	46	2	5	2	3	5.5	0.3	5.5	328	16	1	1	1	266	7.18	203	12.73300493	195	2	3	2	3	2	4	25	4	77	100	0.89	47	105	139	1.3	262	3	29.8	101.1	104.9	104	65	3	1	103	11.1	42	540	2	21
111271	2	28	3	4	2	3	3.1	0.7	22.6	264	35	2	3	3	99	27	36	270	194	2	3	2	3	2	4	13	3.8	85	102	0.67	17	64	141	0.3	269	2	34.2	89.3	114.8	108	82	3	3	62.4	5.6	54	720	2	12
117913	2	57	3	3	1	1	6.9	1.1	15.9	192	44	2	3	2	101	15.8	38	149.6842105	194	2	3	2	3	1	3	12	4.1	97	98	0.95	22	71	141	0.3	264	1	35.8	108	116.4	139	89	1	3	298	5.9	56	120	0	15
119642	2	59	2	2	2	3	4.8	0.1	2.1	301	20	2	3	3	106	7.03	43	58.85581395	194	2	3	2	3	1	1	12	3.6	60	103	0.93	18	82	138	0.2	313	0	37.9	113.4	119.3	115	73	3	3	71.2	5.1	48	540	0	11
118687	2	53	3	1	2	3	6	0.5	8.3	213	18	2	3	3	102	14.84	39	136.9846154	193	2	3	2	3	2	4	24	3.8	75	100	1.09	17	63	143	0.3	282	2	26.3	102.2	110.9	108	80	3	3	87.7	5.6	63	480	2	21
110228	1	44	3	4	2	3	4.9	0.5	10.2	325	27	2	3	3	110	8.3	47	63.57446809	193	2	3	2	3	1	1	23	4	63	102	1.17	36	74	138	0.5	273	2	36.1	118.7	115.8	171	96	3	3	344	5.7	67	180	1	20
111282	2	54	3	2	2	3	6.8	0.5	7.4	322	32	1	2	1	275	16.65	212	28.27358491	192	2	3	2	3	1	1	11	3.7	84	98	0.36	34	61	140	0.3	278	0	33.4	108.4	114.8	104	66	3	1	251	9.5	52	720	0	11
119592	2	80	2	1	2	3	6.5	0.9	13.8	271	29	3	3	1	153	4.87	90	19.48	192	2	3	2	3	2	4	10	4	84	100	0.81	15	100	142	0.7	278	3	35.3	117.8	117	147	84	3	3	24.6	6.8	48	360	2	14
112803	1	33	3	2	1	2	6.3	0.3	4.8	262	31	2	3	2	100	16.32	37	158.7891892	191	2	3	2	3	2	4	40	4.5	45	101	0.94	30	82	139	1.4	256	2	30.1	100.8	107.4	122	78	0	3	386	5.1	48	360	2	24
109510	1	28	3	2	2	3	4.8	1.3	27.1	220	43	2	3	3	95	8.61	32	96.8625	191	2	3	2	3	1	3	18	4.3	86	98	1.32	25	63	137	0.4	260	3	24.7	80.5	95.7	120	63	3	3	39	5.7	48	360	1	23
117371	2	44	3	3	2	3	3.6	0.2	5.6	300	18	2	3	3	92	6.38	29	79.2	191	2	3	2	3	1	1	18	4.4	56	101	0.56	19	98	138	0.3	258	1	19.6	74.2	81.6	131	89	3	3	71.3	5.6	43	120	1	20
112475	2	73	3	5	2	3	4.1	0.4	9.8	289	17	2	3	3	99	14.02	36	140.2	190	2	3	2	3	1	3	15	3.7	84	103	0.96	19	99	143	0.4	270	2	44.5	100.342	106.992	142	76	3	3	236	5.1	55	720	0	19
115478	2	74	3	1	2	3	3.6	0.6	16.7	307	53	2	3	2	132	10.41	69	54.31304348	190	2	3	2	3	2	4	11	3.4	77	100	0.76	16	75	142	0.2	288	1	35.7	117.1	123.4	100	55	3	3	135	6.8	41	300	2	14
110396	1	47	1	4	2	3	4.1	0.6	14.6	281	53	2	3	3	110	5.4	47	41.36170213	190	2	3	2	3	1	1	21	4.1	81	105	0.93	26	94	142	0.5	262	1	29	100.4	97.9	123	76	3	3	306	5.5	53	360	0	15
115494	1	62	3	4	1	2	3.8	0.6	15.8	351	32	1	2	1	159	8.18	96	30.675	190	2	3	2	3	1	3	16	4.1	97	99	1.02	20	113	138	0.5	269	0	35.5	113.8	110	123	65	0	1	126	6.9	58	60	0	17
109607	1	63	1	3	2	3	4.1	0.4	9.8	281	49	2	3	3	104	7.94	41	69.71707317	189	2	3	2	3	2	4	18	4.2	102	105	0.94	17	142	145	0.5	271	1	23.2	89.8	94.9	133	80	3	3	245	5.5	55	120	2	16
117464	2	56	2	4	2	3	3	0.3	10	214	34	2	3	3	105	4.53	42	38.82857143	189	2	3	1	1	1	1	16	4	62	102	0.75	17	64	143	0.3	281	1	17.9	74.4	87.8	109	71	3	3	97.8	5.7	53	180	0	19
110353	1	71	1	4	2	3	3.3	0.3	9.1	248	52	2	3	1	145	6.21	82	27.26341463	189	2	3	2	3	1	2	12	4.1	70	104	1.04	28	103	141	0.4	293	1	26.7	102.4	101.7	126	63	3	3	257	7.9	87	20	1	14
110168	2	54	2	4	1	1	5.2	0.5	9.6	337	25	2	3	3	111	39.2	48	294	188	2	3	2	3	2	4	24	4	82	101	0.86	43	93	140	0.2	262	2	31.1	95.1	99.8	118	81	1	3	346	6.6	45	360	2	20
116280	2	69	3	3	2	3	10.5	1	9.5	214	66	2	3	3	103	9.44	40	84.96	188	1	2	2	3	2	4	29	4	72	98	0.75	34	45	137	0.2	252	2	30	102.3	110.4	138	72	3	3	158	5.8	42	300	2	20
113094	2	78	3	1	1	1	3.5	0.6	17.1	274	21	2	3	3	100	4.69	37	45.63243243	188	2	3	2	3	2	4	25	4.4	72	98	0.87	14	141	139	0.7	291	3	24.4	92.1	95.2	158	80	2	3	34	6	54	540	2	25
117147	2	49	1	3	2	3	4.4	0.3	6.8	218	16	2	3	3	106	2.93	43	24.53023256	188	2	3	2	3	2	4	26	4.5	71	98	0.55	117	146	140	0.8	283	1	21.7	77	88.8	129	85	3	3	148	5.6	74	30	2	27
111508	2	48	3	2	1	1	5.1	0.5	9.8	303	44	2	3	3	100	19.47	37	189.4378378	187	2	3	2	3	2	4	18	3.9	85	97	0.69	108	57	140	0.3	253	3	36.9	106	114.8	140	85	0	3	21.3	6	47	480	2	21
113439	1	66	1	1	1	1	4.5	0.8	17.8	239	52	2	3	3	96	3.71	33	40.47272727	187	2	3	2	3	1	3	15	4.3	110	101	0.88	27	80	141	0.6	261	1	26.8	103.7	95.9	146	95	2	3	18.8	5.6	55	480	0	25
114913	2	54	3	2	1	1	4.5	0.7	15.6	249	18	2	3	3	111	20.91	48	156.825	186	2	3	2	3	2	4	12	4	72	101	0.74	30	82	139	0.5	247	1	30	99.7	108.6	137	80	1	3	61.2	6.3	45	90	2	17
112410	2	73	2	6	1	1	5.3	0.8	15.1	283	22	2	3	3	94	10.04	31	116.5935484	186	2	3	2	3	2	4	18	4.2	78	105	1.07	17	71	144	0.5	269	2	39.1	106.2	122.7	165	73	1	3	306	5	81	180	2	31
114353	1	59	3	4	1	1	3.7	0.3	8.1	299	45	2	3	2	119	9.4	56	60.42857143	186	2	3	2	3	2	4	27	4.2	86	99	1.16	47	97	141	0.4	308	2	28.3	100.8	100	123	84	1	3	261	5.4	53	120	2	17
117400	1	60	3	5	2	3	7.8	0.9	11.5	251	25	2	3	3	103	3.3	40	29.7	186	2	3	2	3	1	3	37	4.5	61	95	0.63	61	136	138	1	283	1	22.5	87.5	98.9	134	75	3	3	272	4.8	78	300	0	35
111901	1	57	1	2	2	3	6.7	0.7	10.4	234	14	1	2	1	256	4.74	193	8.841450777	186	2	3	2	3	2	4	20	4.5	116	95	0.54	51	93	140	0.6	238	1	25.9	91.7	93.9	116	65	3	1	443	10.2	45	20	2	20
116330	1	41	2	6	2	3	3.9	0.7	17.9	183	53	2	3	3	113	7.09	50	51.048	185	2	3	2	3	1	3	19	4.6	50	100	0.91	49	82	142	0.4	258	2	25.8	100.342	106.992	118	82	3	3	177	5.3	52	240	0	18
112634	1	42	3	2	2	3	6.1	0.7	11.5	381	44	2	3	3	151	70.75	88	289.4318182	184	2	3	2	3	2	4	126	4	64	102	0.93	72	71	138	0.3	265	2	34.2	112.5	112.2	123	85	3	3	509	7.2	33	900	2	55
119707	1	20	2	6	2	3	12.5	1.3	10.4	347	17	2	3	3	122	45.6	59	278.2372881	184	2	3	2	3	2	4	126	4.6	62	98	0.71	126	142	138	0.6	256	1	38	119	116.5	123	82	3	3	921	5.6	37	120	2	94
115005	1	52	1	6	2	3	3.4	0.2	5.9	216	29	2	3	3	98	10.09	35	103.7828571	184	2	3	2	3	2	4	17	4.3	93	102	1.23	18	106	141	0.6	241	1	26.1	97.2	95.5	132	90	3	3	125	5.6	46	240	2	18
113119	1	52	1	5	2	3	4.5	0.8	17.8	314	18	2	3	2	96	4.51	33	49.2	184	2	3	2	3	1	3	19	3.8	87	102	1.09	21	110	139	0.9	248	2	31.9	117.1	110.7	117	71	3	3	83.4	5.4	45	180	0	28
115326	1	23	2	2	2	3	5.8	0.8	13.8	278	39	2	3	3	114	21.47	51	151.5529412	183	2	3	2	3	2	4	20	4.4	47	101	0.93	22	69	139	0.5	235	3	25.8	82.5	98.7	120	81	3	3	168	4.4	42	600	2	18
118087	1	51	1	1	2	3	5.5	1.5	27.3	260	21	2	3	3	101	10.8	38	102.3157895	183	2	3	2	3	1	3	21	4.5	80	101	0.98	30	122	137	0.8	266	1	29.2	103.7	105.2	134	85	3	3	153	5.8	40	300	1	20
110752	1	28	3	2	2	3	4.9	0.9	18.4	234	47	2	3	3	97	8.66	34	91.69411765	183	2	3	2	3	2	4	11	4.4	78	99	1.12	25	95	139	1.3	248	0	31.6	102.5	112.8	126	80	3	3	184	5.1	48	360	2	18
112550	1	44	3	5	2	3	3.7	0.3	8.1	241	26	2	3	3	105	8.69	42	74.48571429	183	2	3	2	3	1	3	24	4.3	71	99	1.05	24	124	138	0.5	271	2	26.4	96.3	100.1	114	72	3	3	309	5.1	52	480	0	22
111201	1	50	2	3	2	3	5.8	0.3	5.2	250	50	2	3	3	87	4.59	24	68.85	183	2	3	2	3	2	4	38	4.2	79	98	0.96	154	149	138	0.4	274	3	25.8	96.8	99	159	95	3	3	174	5.4	59	600	2	40
116184	1	33	3	6	2	3	2.9	0.5	17.2	325	49	2	3	3	93	11.94	30	143.28	182	2	3	2	3	2	4	37	4.1	93	98	0.92	74	77	136	0.2	304	3	25.7	98.4	104.7	122	72	3	3	79.5	5.6	48	660	2	33
113770	1	52	3	4	2	3	13.4	2.5	18.7	361	67	2	3	3	93	11.46	30	137.52	182	2	3	2	3	1	3	45	4.5	61	103	0.98	110	83	140	0.8	252	3	28.3	101	97.5	126	79	3	3	431	5.7	41	300	0	37
117507	1	65	3	4	2	3	4.7	0.6	12.8	271	7	2	3	3	94	11.62	31	134.9419355	182	2	3	2	3	1	1	17	4.2	112	106	0.96	40	130	142	0.4	252	1	28.1	110.1	105.8	118	82	3	3	524	5.7	53	600	1	20
114185	2	72	1	1	1	2	4.6	0.3	6.5	238	42	2	3	3	109	10.42	46	81.54782609	182	2	3	2	3	2	4	13	4.6	58	101	0.81	21	78	143	0.3	283	3	23.5	89.8	95.5	114	51	2	3	29.4	5.7	71	240	2	18
113775	2	67	3	1	2	3	4.9	0.3	6.1	216	30	2	3	3	98	4.8	35	49.37142857	182	2	3	2	3	2	4	20	4	71	104	0.61	19	62	141	0.3	277	1	23.5	85	94.2	110	68	3	3	145	6.3	82	60	2	26
116507	2	53	3	1	2	3	6.1	0.5	8.2	190	24	2	3	2	122	5.8	59	35.38983051	182	2	3	2	3	2	4	12	3.9	80	104	0.66	19	79	141	0.5	255	2	20.4	80.3	93	150	73	3	3	82.2	6.7	57	120	2	20
111660	2	58	3	1	2	3	6.2	0.9	14.5	221	28	2	3	3	100	3.57	37	34.73513514	182	2	3	2	3	2	4	16	4.1	42	106	0.71	14	68	145	0.3	242	3	23.6	85.5	99.4	156	80	3	3	90.6	5.6	41	20	2	18
114560	1	46	2	4	2	3	5.6	1	17.9	253	39	2	3	3	94	5.89	31	68.4	181	2	3	2	3	1	3	14	4.2	59	103	0.75	26	115	141	0.4	250	0	26.4	98.5	98.7	105	61	3	3	274	5.4	41	60	0	15
114868	2	39	3	5	2	3	2.9	0.2	6.9	264	18	2	3	3	110	3.24	47	24.81702128	181	2	3	2	3	1	3	15	4.1	55	101	0.92	18	105	142	0.8	303	2	24.3	87.9	97.6	160	107	3	3	46.4	4.9	103	300	1	29
118026	2	80	1	2	1	1	4.3	0.5	11.6	282	52	2	3	3	117	18.3	54	122	180	2	3	2	3	2	4	15	3.6	76	100	0.73	96	62	147	0.4	260	2	29.1	86.8	105	139	67	1	3	63.8	5.1	50	420	2	17
111650	2	32	3	2	2	3	4	0.8	20	180	24	2	3	3	98	5.52	35	56.77714286	180	2	3	2	3	2	4	12	4.4	34	101	0.78	17	81	139	1	258	2	20.2	68.4	85.2	94	55	3	3	201	5.1	66	360	2	13
114741	1	27	1	4	2	3	8.3	1.6	19.3	350	14	2	3	3	121	34.78	58	215.8758621	179	2	3	2	3	1	2	106	4.1	135	101	0.86	96	74	141	0.2	244	1	35.3	110.5	106.3	131	77	3	3	352	6.1	41	240	1	48
117699	2	47	3	1	1	1	5.4	0.7	13	370	9	2	3	2	132	19.8	69	103.3043478	179	2	3	2	3	2	4	15	4.1	61	100	0.93	30	125	142	0.6	254	0	29.7	93.8	116.4	116	88	1	3	44.8	5.9	45	300	2	15
119435	2	66	3	1	2	3	4.9	0.4	8.2	231	36	2	3	3	100	3.43	37	33.37297297	179	2	3	2	3	1	3	16	4.5	93	100	0.64	19	80	143	0.3	272	2	19.8	71.5	91.8	129	66	3	3	76.6	5.3	55	420	1	26
116741	1	22	2	3	1	2	6.2	1.1	17.7	346	31	2	3	3	102	32.22	39	297.4153846	178	2	3	2	3	1	1	56	3.7	73	104	1.48	119	40	141	0.1	269	0	41	131.7	129	123	81	0	3	107	5.6	48	180	1	47
112650	2	43	3	2	2	3	3.6	0.4	11.1	372	26	2	3	3	105	25.49	42	218.4857143	178	2	3	2	3	1	3	22	4	62	100	0.87	48	84	135	0.3	235	0	39.5	114.6	124.4	129	84	3	3	137	5.8	45	300	0	15
115380	1	48	2	3	1	1	7.4	0.4	5.4	251	47	2	3	3	126	27.85	63	159.1428571	178	2	3	2	3	2	4	31	4.2	88	103	0.93	24	98	142	0.4	243	2	30.6	108.3	106.2	147	87	0	3	189	5.9	54	480	2	24
115851	2	55	2	1	2	3	5.2	0.6	11.5	263	19	2	3	2	98	10.51	35	108.1028571	178	2	3	2	3	1	3	21	4	84	105	0.71	22	80	143	0.2	268	3	29.5	97.8	112.4	101	71	3	3	137	5.5	52	180	0	16
117701	1	48	1	3	2	3	3.3	0.5	15.2	271	47	2	3	3	109	12	46	93.91304348	178	2	3	2	3	2	4	25	4.4	92	105	0.76	18	84	140	0.8	264	2	30.3	106	106.8	127	85	3	3	30	5.2	44	600	2	21
109552	1	74	3	3	1	1	6.1	1.3	21.3	400	20	1	2	1	174	22.81	111	73.97837838	178	2	3	2	3	2	4	39	3.9	63	102	1.14	37	77	139	0.1	272	2	34	115	112.4	148	79	2	2	67.2	7.7	35	240	2	31
113355	2	67	1	6	1	1	4.6	0.3	6.5	270	37	2	3	3	124	11.27	61	66.51147541	177	2	3	2	3	2	4	13	3.9	119	105	1	11	75	144	0.5	247	1	34.3	116.7	119.3	113	82	0	3	215	5.9	42	180	2	13
119594	1	47	3	2	2	3	7	0.9	12.9	241	18	2	3	3	97	6.02	34	63.74117647	177	2	3	2	3	2	4	63	4	91	101	0.78	147	103	143	0.3	242	2	26.9	92.1	93.5	109	79	3	3	484	5.5	48	600	2	40
110264	1	63	3	2	1	1	8.6	1.1	12.8	260	49	2	3	3	117	9.54	54	63.6	177	2	3	1	1	1	3	8	4	90	101	0.91	21	58	140	0.3	232	0	25.1	97.7	101.8	168	109	0	3	481	5.8	38	480	0	15
111900	2	55	1	3	1	1	4.6	1	21.7	273	50	2	3	3	115	6.82	52	47.21538462	177	2	3	2	3	1	2	20	3.6	99	106	1.02	22	65	145	0.3	253	0	31.1	106.4	101.6	124.78	75.276	0	3	90.7	5.9	50	780	1	16
119261	1	20	2	3	2	3	10.2	2.1	20.6	345	28	1	2	1	180	13.81	117	42.49230769	177	2	3	2	3	2	4	61	4	30	103	0.73	18	72	141	0.3	235	0	38.6	125.3	130.6	121	89	3	0	151	11	34	360	2	47
118150	2	60	2	1	2	3	4.2	0.9	21.4	249	19	1	2	1	232	8.74	169	18.61775148	177	2	3	2	3	2	4	16	4	99	98	0.52	52	81	135	0.3	262	1	23.4	81.3	91.6	116	64	3	1	161	8.6	54	180	2	12
110545	1	37	2	2	1	2	6.1	0.1	1.6	344	36	2	3	3	109	36.77	46	287.7652174	176	2	3	2	3	2	4	32	4.2	61	100	0.93	24	85	135	1.2	228	1	42.9	140.2	125.6	128	94	0	3	281	5.4	35	180	2	25
110213	2	25	3	5	2	3	4.5	0.6	13.3	253	38	2	3	3	105	10.61	42	90.94285714	176	2	3	2	3	1	1	22	4.5	69	101	0.71	37	121	140	0.3	249	1	25.2	92.5	97	128	82	3	3	143	5.4	53	480	0	16
111625	1	80	1	4	2	3	5.6	1.1	19.6	296	53	2	3	3	101	9.33	38	88.38947368	176	2	3	2	3	1	3	11	4	87	102	1.18	20	132	143	0.5	240	1	26.9	104.8	102.5	152	69	3	3	246	5.2	50	480	0	15
114984	2	31	3	2	2	3	5.1	1.5	29.4	263	55	2	3	3	99	5.32	36	53.2	176	2	3	2	3	2	4	10	3.5	61	106	0.56	8	68	144	0.3	218	1	30.2	107.2	106.2	106	70	3	3	49.3	5.1	34	180	2	15
113294	1	46	3	6	2	3	5.6	0.5	8.9	100	30	2	3	3	101	3.39	38	32.11578947	176	2	3	2	3	2	4	24	4.2	78	100	1.12	17	133	142	0.6	257	2	23.9	75.4	94.8	129	76	3	3	389	5.5	77	240	2	24
114673	1	49	3	2	2	3	6.1	1.4	23	325	17	1	2	1	228	8.32	165	18.15272727	176	2	3	2	3	2	4	27	4.1	70	95	0.68	28	178	136	0.5	253	2	25.2	95.3	99.2	128	78	3	0	170	9.1	40	600	2	21
109639	2	42	3	4	2	3	4.3	0.7	16.3	266	42	2	3	3	102	8.79	39	81.13846154	175	2	3	2	3	2	4	8	3.8	76	104	0.67	15	101	143	0.3	259	3	28.3	95	103.6	112	72	3	3	88.9	5.3	57	480	2	18
117108	1	69	3	4	1	1	3.6	0.4	11.1	280	64	2	3	3	119	12.6	56	81	175	2	3	2	3	1	3	24	4.7	52	99	0.86	15	159	140	0.8	257	0	24.6	92.1	91.9	167	93	2	3	648	4.7	53	120	1	21
117090	2	68	3	4	2	3	3.1	0.4	12.9	285	50	2	3	3	100	6.32	37	61.49189189	175	2	3	2	3	2	4	17	4	83	102	0.68	18	131	140	0.7	248	2	26.9	98.1	102.7	117	73	3	3	62.7	6	62	180	2	18
114173	1	55	3	4	2	3	5.6	0.7	12.5	259	43	2	3	3	114	22.02	51	155.4352941	174	2	3	2	3	1	2	30	4.1	54	101	1.03	93	99	139	0.4	258	3	27.2	101.3	99.8	163	73	3	3	290	5.1	65	360	1	19
115546	2	56	2	2	1	1	3.8	0.9	23.7	292	9	2	3	2	120	18.52	57	116.9684211	174	2	3	2	3	2	4	27	4	96	100	0.65	61	90	141	0.3	281	1	25.7	100.8	99.2	126	71	1	3	95.3	5.7	48	300	2	21
118071	1	47	2	2	2	3	6.1	1.1	18	288	20	2	3	3	109	14.06	46	110.0347826	174	2	3	2	3	1	2	25	4.2	70	101	1.22	34	118	141	0.7	240	2	31	100.1	105.7	114	70	3	3	456	5.9	53	600	1	19
118913	2	47	3	2	2	3	4	0.2	5	169	41	2	3	3	99	3.63	36	36.3	174	2	3	2	3	2	4	10	4.3	57	101	0.92	11	86	139	0.3	262	0	20.2	69.3	88.4	94	60	3	3	45.2	5.6	78	360	2	16
110207	2	52	3	6	2	3	3.8	0.4	10.5	337	21	3	3	2	167	8.72	104	30.18461538	174	2	3	2	3	2	4	14	4	89	102	0.68	14	79	140	0.7	242	3	26.8	93.4	100	118	63	3	3	41.4	7.2	45	240	2	13
115230	1	49	3	5	2	3	5.9	0.2	3.4	222	29	2	3	3	99	2.21	36	22.1	174	2	3	2	3	2	4	20	4.7	59	99	0.82	9	170	139	1.5	263	2	20.6	79.1	90.8	112	66	3	3	135	5.3	80	480	2	24
115782	2	68	2	6	1	1	4.8	0.2	4.2	268	21	2	3	2	118	12.41	55	81.22909091	173	2	3	2	3	2	4	15	4.4	113	102	1.03	17	94	144	0.5	256	0	24.5	91.7	91	122	81	1	3	660	6.4	75	240	2	23
113658	2	37	1	2	1	1	5.8	0.6	10.3	325	15	1	2	2	196	17.32	133	46.88120301	173	2	3	2	3	2	4	22	3.9	94	101	0.45	24	75	137	0.6	253	3	32.2	97.2	109.1	124.78	75.276	0	0	89.6	8.5	58	75	2	14
119313	2	62	1	1	1	1	5.4	0.9	16.7	291	20	2	3	2	100	17.51	37	170.3675676	172	1	2	2	3	1	1	13	4.1	103	103	1	13	75	141	0.3	247	0	43.8	137	143.4	157	96	0	3	197	6	45	300	0	14
110508	2	61	2	4	1	1	5.1	0.4	7.8	192	26	2	3	2	93	10.8	30	129.6	172	2	3	2	3	2	4	14	3.9	60	100	0.9	19	85	141	0.5	259	1	25.2	84.3	102.2	131	90	1	3	38.9	5.8	71	360	2	17
117295	2	52	3	2	1	1	5.1	0.9	17.6	339	37	1	2	1	139	24.27	76	114.9631579	172	2	3	2	3	1	3	18	3.8	66	103	0.93	44	55	143	0.3	254	1	36.3	114.6	114.2	108	69	1	1	268	7.7	60	360	1	19
115751	2	61	3	3	2	3	3.9	0.3	7.7	279	32	2	3	3	93	7.13	30	85.56	172	2	3	2	3	1	3	25	4.4	51	102	0.6	20	113	145	0.3	289	1	27	92.3	96	136	70	3	3	155	5.8	47	480	0	22
113088	1	78	2	3	1	1	5.7	1.2	21.1	363	56	2	3	3	109	9.41	46	73.64347826	172	2	3	2	3	1	3	19	4	62	103	1.13	33	60	142	0.8	234	2	27.4	104.7	106.4	148	70	1	3	117	4.9	54	120	1	22
117358	1	36	2	1	1	1	9	1.2	13.3	339	20	2	3	2	121	11.52	58	71.50344828	172	2	3	2	3	2	4	26	4.5	71	100	0.93	23	144	142	0.6	242	1	28.6	96.7	100.7	130	78	0	3	385	5.6	41	600	2	19
117925	1	35	1	3	2	3	4.9	0.9	18.4	279	25	2	3	3	114	7.7	51	54.35294118	172	2	3	2	3	1	3	26	3.9	62	100	0.82	21	142	136	0.6	239	1	36.4	98.3	105.8	112	65	3	3	66	5.3	58	120	0	25
114117	2	54	3	3	2	3	2.2	0.2	9.1	240	34	2	3	3	102	2.94	39	27.13846154	172	2	3	2	3	2	4	17	4.3	78	103	0.81	7	133	145	1.1	248	2	24.6	83.2	100.8	95	64	3	3	43.5	5.3	56	240	2	22
109415	2	61	3	1	1	1	6.9	0.5	7.2	348	78	2	3	3	130	31.89	67	171.3492537	171	2	3	2	3	2	4	36	3.4	104	103	0.91	43	72	140	0.6	241	2	42.8	129.8	130.5	142	80	1	3	102	7	43	300	2	27
110806	2	53	1	1	2	3	4.3	0.4	9.3	331	21	2	3	3	113	12.58	50	90.576	171	2	3	2	3	1	3	13	4.1	118	97	0.49	22	36	140	0.2	262	0	37.6	116	118.6	135	79	3	3	21.2	6	32	480	1	14
119753	2	46	3	2	2	3	8.9	0.5	5.6	348	33	1	1	1	313	41.66	250	59.9904	171	2	3	2	3	2	4	46	4	122	97	0.62	129	80	135	0.9	246	0	34.9	106.6	117.6	112	83	3	0	170	10.9	33	600	2	30
118816	1	26	2	2	2	3	3.6	0.5	13.9	225	46	2	3	3	90	3.74	27	49.86666667	171	2	3	2	3	2	4	21	4.5	63	98	1.33	18	63	138	0.4	256	1	25.2	86.9	101.9	99	74	3	3	156.023	5.2	41	360	2	26
113098	1	42	3	2	2	3	3.3	0.3	9.1	229	30	2	3	3	96	3.8	33	41.45454545	171	2	3	2	3	1	3	18	4.5	71	99	0.95	24	121	140	0.4	234	2	23.9	86.8	96.5	112	65	3	3	148	5.4	53	480	1	16
119360	2	60	1	1	1	1	5	0.4	8	328	48	2	3	2	108	15.74	45	125.92	170	2	3	2	3	2	4	25	4.3	69	99	0.64	28	148	139	1	239	0	29.8	103	103.6	126	74	1	3	318	6	43	240	2	25
119058	2	78	2	3	1	1	5.8	0.9	15.5	274	38	2	3	3	110	12.69	47	97.2	170	2	3	2	3	2	4	15	3.9	110	94	0.7	12	89	133	0.5	259	1	27.1	95.4	105.6	142	67	0	3	278	6	45	480	2	24
112389	1	44	2	1	2	3	5.1	0.7	13.7	279	16	2	3	3	90	11.19	27	149.2	169	2	3	2	3	2	4	21	4.1	63	102	1.11	24	97	141	0.3	243	0	29.5	106.5	110.7	115	67	3	3	57.9	5.8	48	480	2	15
112124	1	71	1	1	1	1	5.4	1.4	25.9	273	12	2	3	3	107	13.16	44	107.6727273	169	2	3	2	3	1	3	15	3.9	107	102	0.65	19	123	140	0.6	228	3	21.3	84	106.992	168	87	2	3	113	5.7	37	180	1	15
118980	2	59	3	2	2	3	4.5	0.4	8.9	231	31	3	3	2	96	9.64	33	105.1636364	169	2	3	2	3	1	1	18	4.2	99	100	0.93	26	64	138	0.3	262	1	25	96	105	103	65	3	3	124	5.7	72	180	1	17
112054	2	55	3	4	1	1	3.3	0.3	9.1	235	20	2	3	3	97	8.68	34	91.90588235	169	2	3	2	3	2	4	13	4.1	64	99	0.87	14	92	142	0.3	245	2	21.8	86.8	98.5	113	90	1	3	183	5.4	50	300	2	19
113751	1	61	2	6	1	1	5.2	0.9	17.3	371	21	1	2	1	139	8.67	76	41.06842105	169	2	3	2	3	2	4	14	4	70	100	0.84	24	95	141	0.8	239	1	31.3	115.3	108.8	138	84	1	1	94.7	7	41	240	2	17
117192	1	60	2	6	1	1	5.5	0.5	9.1	273	49	2	3	3	99	23.36	36	233.6	168	2	3	2	3	2	4	37	3.6	117	102	1.53	45	90	140	0.7	229	2	31.9	104.8	106.2	131	84	1	3	158	5.8	47	240	2	31
111869	2	44	3	2	1	1	4	0.7	17.5	233	30	2	3	2	108	15.57	45	124.56	168	2	3	2	3	2	4	17	4.1	52	103	0.77	18	104	140	0.5	238	2	25.6	88.6	97	114	78	1	3	225	5.9	55	300	2	18
112108	2	53	3	6	1	1	4.9	1.7	34.7	300	39	2	3	3	102	11.42	39	105.4153846	168	2	3	2	3	2	4	13	3.5	72	104	0.88	11	54	140	0.6	245	2	56.9	139.3	156.8	130	72	1	3	86.9	5.6	60	180	2	13
109864	2	75	2	2	2	3	2.6	0.3	11.5	329	51	2	3	3	102	7.51	39	69.32307692	168	2	3	2	3	2	4	16	4	69	103	0.6	12	90	142	0.6	267	2	26.2	84.3	104.3	134	75	3	3	122	5.5	83	120	2	18
118038	2	65	1	1	2	3	4.5	0.1	2.2	237	33	2	3	3	101	6	38	56.84210526	168	2	3	2	3	1	1	17	3.7	86	103	0.76	19	131	142	0.3	241	3	25.4	99.5	93.3	148	85	3	3	185	5.6	48	480	1	21
114212	2	66	3	1	2	3	3.4	0.6	17.6	248	67	2	3	2	101	3.81	38	36.09473684	168	2	3	2	3	2	4	11	3.9	60	103	0.68	10	102	142	0.7	246	2	23.7	80.3	97.4	148	73	3	3	133	5	70	180	2	15
119364	2	73	3	2	2	3	5.5	1.1	20	208	37	2	3	3	119	4.75	56	30.53571429	168	2	3	2	3	1	1	9	4.4	77	101	0.69	10	103	139	0.4	260	2	25.5	88.6	96	124.78	75.276	3	3	34.4	5.3	60	180	1	14
118103	1	54	3	4	2	3	5.4	0.3	5.6	223	9	2	3	2	111	13.59	48	101.925	167	2	3	2	3	2	4	15	4.2	96	101	1	21	159	142	0.6	231	2	31.5	106.3	111.8	138	91	3	3	103	5.6	36	240	2	17
109480	1	30	3	4	2	3	7.8	0.8	10.3	400	0	1	2	1	268	46.42	205	81.51804878	167	2	3	2	3	1	1	59	4.1	64	95	0.75	57	88	137	0.3	229	0	61.9	161.6	157	112	96	3	0	338	13.5	37	300	1	29
111558	1	80	1	3	2	3	4.4	1.2	27.3	249	19	2	3	3	105	8.97	42	76.88571429	167	2	3	2	3	2	4	10	4.2	82	96	1.29	16	63	139	0.4	234	2	24.2	100.1	97.8	122	60	3	3	276	5.2	64	420	2	17
118712	1	23	3	3	2	3	5.8	0.8	13.8	316	16	2	3	3	104	19.34	41	169.8146341	166	2	3	2	3	2	4	159	3.9	100	102	0.85	136	61	142	0.8	242	1	39.2	118.1	116	118	62	3	3	58.6	5.6	38	240	2	77
109519	1	55	3	5	2	3	5.3	0.5	9.4	355	48	2	3	2	125	25.7	62	149.2258065	166	2	3	2	3	1	1	22	3.5	56	99	0.81	37	101	137	0.3	256	1	42.4	136.8	125.6	148	90	3	3	153	6.3	70	300	1	14
115416	2	64	1	6	1	1	3.7	0.2	5.4	250	42	2	3	3	97	9.98	34	105.6705882	166	2	3	2	3	2	4	9	4	71	105	0.6	15	87	143	0.3	235	2	23.9	80.9	85.1	152	86	1	3	635	5.5	41	240	2	16
109282	1	76	3	1	1	1	4.6	0.8	17.4	315	43	2	3	3	95	7.49	32	84.2625	166	2	3	2	3	1	3	17	4.3	74	105	0.88	24	62	145	0.3	239	2	26.6	100.342	106.992	141	77	2	3	49.8	5.5	43	900	1	19
114769	2	61	2	2	2	3	8	1.3	16.3	175	59	2	3	3	89	5.15	26	71.30769231	166	2	3	2	3	2	4	8	4.1	74	104	0.97	18	55	140	0.3	253	3	22.1	78	95.9	143	87	3	3	190	5.2	72	360	2	14
112670	2	68	2	1	2	3	3.4	0.4	11.8	292	48	2	3	3	106	4.33	43	36.25116279	166	2	3	2	3	2	4	20	4.1	75	99	0.51	28	101	141	0.4	253	3	20	75.6	90.5	158	69	3	3	183	5	61	240	2	20
118248	1	61	3	5	1	1	5.1	0.8	15.7	357	30	2	3	3	96	32.6	33	355.6363636	165	1	2	1	2	1	1	18	3.7	81	101	0.83	151	110	141	0.3	228	3	27.5	103.4	99.2	136	65	1	3	50	5.4	51	420	0	20
117139	1	38	3	2	2	3	5.1	0.4	7.8	212	29	2	3	3	100	13.61	37	132.4216216	165	2	3	2	3	2	4	44	4.2	74	101	1.04	63	78	140	1.2	235	1	26.1	87.7	98.1	116	69	3	3	279	5.5	58	120	2	36
118433	1	48	3	3	2	3	4.4	0.3	6.8	297	72	2	3	3	101	11.14	38	105.5368421	165	2	3	2	3	2	4	24	4	89	103	1.1	17	145	142	0.8	235	3	28.6	103.7	104.9	115	80	3	3	150	5.6	39	600	2	21
112354	1	38	3	4	1	1	5.6	0.6	10.7	301	43	2	3	3	110	13.14	47	100.6468085	165	2	3	2	3	2	4	19	3.8	56	100	1.32	36	42	137	0.3	256	2	31.1	102.8	103.7	132	78	0	3	14.9	5.8	41	720	2	20
116073	1	53	3	2	1	1	5.9	1.3	22	247	12	1	2	2	152	20.97	89	84.82247191	165	2	3	2	3	1	1	17	4	108	99	1.29	63	60	137	0.2	240	2	33.2	117.7	105.6	123	77	1	1	154	7.7	35	480	1	16
113888	1	73	3	4	2	3	6.3	1	15.9	351	35	2	3	3	110	9.37	47	71.77021277	165	2	3	2	3	2	4	17	3.8	87	101	0.84	43	156	143	0.4	255	1	25.1	91.4	94.8	125	76	3	3	149	5.4	61	360	2	18
119683	2	62	2	1	2	3	3.1	0.6	19.4	197	28	2	3	3	86	3.91	23	61.2	165	2	3	2	3	1	1	9	3.8	76	105	0.67	28	115	141	0.4	232	3	25.8	94	99.7	137	81	3	3	551	5.3	50	120	1	15
114303	1	42	1	5	2	3	3.3	0.1	3	168	76	2	3	3	90	3.34	27	44.53333333	165	2	3	2	3	1	1	13	4.3	40	101	1.06	16	98	141	0.8	255	1	21.9	78.9	91	116	74	3	3	50.8	5.4	63	30	1	15
111669	1	45	2	2	2	3	7.1	1.7	23.9	337	43	2	3	3	105	20.3	42	174	164	2	3	2	3	1	1	41	4.2	92	102	1.02	67	106	140	0.8	229	0	38.1	121.2	121.9	130	91	3	3	301	6	32	240	0	23
114915	2	44	3	2	2	3	5.2	0.7	13.5	225	14	2	3	3	100	12.57	37	122.3027027	164	2	3	2	3	2	4	16	4.3	82	99	0.88	14	88	141	1	233	2	28.1	90.5	103.5	106	69	3	3	65	4.9	38	300	2	16
114545	1	80	3	1	1	1	3.5	0.9	25.7	230	66	2	3	3	115	11.72	52	81.13846154	164	2	3	2	3	1	3	37	4.6	67	99	1.25	16	76	138	0.4	230	2	28.7	118.6	108.4	121	56	1	3	114	5.8	54	480	0	36
117243	2	59	3	3	2	3	3.1	0.5	16.1	232	35	2	3	3	91	5.54	28	71.22857143	164	2	3	2	3	1	3	14	4.3	73	101	0.83	9	89	142	0.3	253	1	21.9	86	94.4	132	75	3	3	65.3	5.5	78	240	1	18
109637	2	46	3	4	2	3	2.8	0.3	10.7	246	12	2	3	3	96	5.86	33	63.92727273	164	2	3	2	3	2	4	13	3.8	75	101	0.88	13	63	139	1	229	1	29.7	93.4	122	113	74	3	3	310	5.6	51	60	2	19
113266	2	44	1	2	2	3	3.4	0.6	17.6	257	29	2	3	3	104	6.93	41	60.84878049	164	2	3	2	3	2	4	14	3.9	63	98	0.63	36	229	137	1.4	235	1	24.5	79.5	92.6	107	70	3	3	116	5.5	54	720	2	18
112747	1	66	1	3	2	3	5.1	0.7	13.7	284	35	1	2	1	159	8.08	96	30.3	164	2	3	2	3	2	4	26	3.9	56	97	0.88	73	135	139	0.5	255	1	22.8	88.7	90.6	159	76	3	2	177	7.6	53	360	2	21
111704	2	52	2	1	2	3	4.9	0.6	12.2	265	16	1	1	2	178	8.25	115	25.82608696	164	2	3	2	3	2	4	13	3.5	78	101	0.48	15	46	140	0.2	242	0	27.5	101.2	106.3	132	70	3	0	83.4	9.9	52	180	2	22
118476	1	42	3	5	2	3	5.9	0.3	5.1	221	26	2	3	3	99	22.98	36	229.8	163	2	3	2	3	1	3	23	4	79	101	0.93	31	137	136	0.4	223	2	32.6	106.1	115.5	126	85	3	3	248	5.4	50	180	1	18
116610	2	55	3	6	2	3	4.4	0.6	13.6	299	48	2	3	3	98	14.97	35	153.9771429	163	2	3	2	3	2	4	11	3.9	69	105	0.86	11	97	143	0.2	237	2	27.3	92.1	108.9	119	75	3	3	30	5.8	54	600	2	16
111335	2	55	1	6	1	2	5.1	0.2	3.9	245	34	2	3	2	89	10.39	26	143.8615385	163	2	3	2	3	2	4	13	3.7	79	101	0.77	10	73	141	0.6	236	0	32.6	104.9	110	144	93	1	3	76.7	6	56	600	2	18
118904	1	36	3	2	1	1	3.4	0.4	11.8	316	12	2	3	3	105	8.99	42	77.05714286	163	2	3	2	3	1	3	20	4.3	81	101	0.78	27	106	141	1	219	2	33.5	109.6	108.5	124.78	75.276	0	3	176	5.4	40	600	1	18
109342	2	43	3	4	2	3	5	1.1	22	309	68	2	3	3	97	6.13	34	64.90588235	163	2	3	2	3	1	1	9	4.1	87	98	0.67	20	77	136	0.4	237	0	35.5	111.1	119.3	100	66	3	3	168	5.2	61	600	0	12
111175	2	46	2	1	2	3	5.4	1.3	24.1	365	28	1	2	1	151	12.66	88	51.79090909	163	2	3	2	3	2	4	19	3.8	84	99	0.48	20	65	138	0.3	232	1	29.1	86.2	102.6	121	72	3	0	32.4	6.5	53	240	2	14
114231	2	57	3	2	2	3	3.5	0.6	17.1	211	39	2	3	2	107	5.83	44	47.7	163	2	3	2	3	2	4	15	3.7	71	102	0.73	9	55	142	0.2	229	2	26	84.9	112.2	124	75	3	3	27.4	6.1	56	420	2	23
116504	2	80	2	2	1	1	3.3	0.3	9.1	212	6	1	2	1	115	5.21	52	36.06923077	163	2	3	2	3	2	4	12	4	112	102	0.78	13	91	143	0.5	240	2	23.1	97	98.5	160	79	1	2	111	6.2	64	900	2	14
110347	1	32	3	3	2	3	5.4	0.6	11.1	362	15	2	3	3	96	23.71	33	258.6545455	162	2	3	2	3	2	4	54	4.3	64	103	0.9	91	55	142	0.3	224	2	30.3	104	102.8	117	88	3	3	388	5.5	46	480	2	29
112432	2	33	3	4	2	3	6	1.2	20	273	34	2	3	2	102	21.06	39	194.4	162	2	3	2	3	1	3	20	4	80	102	0.78	16	77	141	0.3	228	2	40.2	121.4	128.5	123	85	3	3	73.3	4.8	52	600	1	21
111797	1	61	2	2	1	2	10.3	2.1	20.4	340	49	1	2	1	137	15.23	74	74.09189189	162	2	3	2	3	1	3	56	4.6	90	100	0.85	169	162	141	0.9	236	1	25.6	96.8	96.2	145	83	2	2	814	5.8	40	600	0	38
114141	1	60	3	3	2	3	4.4	0.3	6.8	253	34	2	3	2	111	9.71	48	72.825	162	2	3	2	3	2	4	24	3.9	87	105	0.84	54	132	145	0.4	240	2	24	90.2	100	142	84	3	3	229	5.7	61	720	2	20
113113	2	41	2	6	1	1	2	0.3	15	287	81	2	3	3	108	8.83	45	70.64	162	2	3	2	3	2	4	20	4.1	92	97	0.71	13	95	139	0.6	260	0	29.2	90.1	102.3	112	57	0	3	108	5.9	49	120	2	26
119700	2	53	3	6	2	3	6.7	1.9	28.4	228	40	2	3	2	101	6.04	38	57.22105263	162	2	3	2	3	2	4	13	3.7	43	100	0.76	25	86	139	0.3	238	2	28.6	99.5	112	134	79	3	3	117	6	60	660	2	18
112957	2	51	1	2	2	3	6.5	0.8	12.3	275	16	3	3	1	133	9.2	70	47.31428571	162	2	3	2	3	2	4	20	4.2	91	101	0.47	45	118	139	0.3	254	1	33.9	103.7	113.3	124.78	75.276	3	3	133	6.6	47	60	2	15
117280	2	60	3	6	2	3	3.8	0.3	7.9	215	23	2	3	3	86	2.03	23	31.77391304	162	2	3	2	3	1	3	49	3.6	96	102	0.69	86	126	140	0.4	238	2	28.3	82.2	105.7	124.78	75.276	3	3	76.6	5.6	73	240	1	37
110624	1	43	3	2	2	3	4.9	0.5	10.2	313	13	2	3	2	142	6.95	79	31.67088608	162	1	2	2	3	2	4	35	4.2	71	105	0.83	63	69	143	0.2	230	1	27.3	95.5	101.5	120	73	3	3	300	6.3	41	30	2	29
110718	1	32	3	2	2	3	8.8	1	11.4	368	26	2	3	3	95	15.53	32	174.7125	161	2	3	2	3	2	4	81	4.6	48	97	1.08	68	111	138	0.6	228	1	45	132.6	136.4	145	104	3	3	311	6	47	840	2	37
119554	2	73	3	6	2	3	10.2	0.9	8.8	360	23	2	3	3	107	20	44	163.6363636	161	2	3	2	3	2	4	10	3.9	81	105	0.7	15	76	141	0.3	258	3	48.5	100.342	106.992	127	83	3	3	408	5.4	66	720	2	14
110206	1	37	3	5	2	3	6.1	0.4	6.6	384	21	2	3	3	112	13.19	49	96.90612245	161	2	3	2	3	1	1	43	3.9	123	100	0.67	136	119	138	0.2	239	0	32.9	113.5	106.5	132	83	3	3	188	5.7	51	360	0	62
115292	1	62	3	3	2	3	5.4	0.9	16.7	352	33	2	3	3	106	8.22	43	68.81860465	161	2	3	2	3	2	4	26	4.8	54	102	0.91	29	108	142	0.6	234	2	29.9	103.2	107.5	141	83	3	3	660	5.4	46	180	2	21
109917	2	54	3	5	2	3	2.5	0.2	8	171	34	2	3	3	99	5.98	36	59.8	161	2	3	2	3	2	4	18	4.1	44	104	0.62	12	92	141	0.5	244	2	22.3	80.1	100.1	95	58	3	3	106	5.4	74	600	2	22
113063	2	57	3	4	2	3	3.8	0.3	7.9	232	57	2	3	3	102	5.08	39	46.89230769	161	2	3	2	3	2	4	14	4.1	34	103	0.65	11	75	143	0.3	234	2	20.9	73.8	93.3	99	65	3	3	20.2	5.4	59	720	2	19
117286	2	46	3	5	2	3	6.1	0.7	11.5	259	27	2	3	3	101	4.04	38	38.27368421	161	2	3	2	3	1	3	14	4.2	54	99	0.7	13	87	137	0.3	266	2	24.9	85.8	96.7	111	69	3	3	32.8	5.3	97	180	0	18
111618	1	48	2	3	2	3	4.3	0.8	18.6	198	29	2	3	3	99	3.71	36	37.1	161	2	3	2	3	1	1	11	3.9	83	102	0.88	24	85	141	0.4	223	3	21	77.4	83.7	143	85	3	3	126	5.3	48	300	1	12
118523	2	54	2	2	2	3	3.1	0.3	9.7	208	25	2	3	3	87	9.83	24	147.45	160	2	3	2	3	2	4	16	3.8	110	105	0.69	29	62	141	0.3	245	2	28.3	96.5	109	102	72	3	3	65.6	5.6	70	360	2	20
117793	2	80	3	2	1	1	5.1	0.8	15.7	241	23	1	1	2	95	11.32	32	127.35	160	2	3	2	3	2	4	14	4	75	100	1.32	14	76	136	0.5	250	1	26	87	100.4	172	71	2	0	145	6.7	70	240	2	17
111263	1	57	3	5	1	1	3.6	0.4	11.1	236	18	2	3	2	107	9.43	44	77.15454545	160	2	3	2	3	2	4	17	4.5	45	100	0.86	21	79	142	0.4	221	2	27.1	98.1	100.5	139	94	1	3	436	5.5	49	720	2	16
117665	2	66	3	5	2	3	3.3	0.8	24.2	296	31	2	3	2	98	5.59	35	57.49714286	160	2	3	2	3	1	3	26	4.1	86	105	0.91	15	62	144	0.2	241	2	30.8	98.3	104.1	104	58	3	3	45.8	5.4	69	240	1	27
119772	1	36	3	4	2	3	4.9	0.6	12.2	272	24	2	3	3	107	6.45	44	52.77272727	160	2	3	2	3	1	3	30	4.3	55	101	0.88	56	128	142	0.3	249	2	25.1	87.1	98.6	119	81	3	3	273	5.7	49	240	0	23
119755	2	75	3	6	2	3	5.3	1	18.9	257	51	2	3	3	100	3.7	37	36	160	2	3	2	3	2	4	16	3.9	60	104	0.82	13	82	141	0.2	242	3	21	79.8	87.7	165	72	3	3	242	5.9	62	60	2	24
113584	2	54	3	2	2	3	3.3	3.2	97	278	71	2	3	3	86	34.66	23	542.5043478	159	2	3	2	3	2	4	19	3.7	64	105	0.76	20	64	142	0.2	229	2	26.4	95	100.5	124.78	75.276	3	3	88.8	5.3	62	120	2	16
118889	2	58	3	3	2	3	7.2	4.8	66.7	373	37	2	3	3	108	18.69	45	149.52	159	2	3	2	3	2	4	40	4.7	44	99	0.71	28	62	138	0.2	240	3	33.4	104.3	121.2	124.78	75.276	3	3	95.8	5.9	52	180	2	31
111274	1	69	3	2	1	3	12.1	3	24.8	319	36	3	3	2	133	17.8	70	91.54285714	159	2	3	2	3	1	3	18	3.9	108	100	1.09	100	74	138	0.1	262	3	33.5	126.4	124.7	122	77	2	3	302	6.3	64	9999	1	24
112063	2	41	3	3	1	1	3.8	0.5	13.2	293	40	2	3	3	104	9.65	41	84.73170732	159	2	3	2	3	2	4	10	2.6	62	100	0.54	18	25	136	0.2	255	1	42.2	120.9	132.5	129	88	0	3	6.18	5.8	80	120	2	11
113353	2	60	2	2	2	3	2.8	0.1	3.6	247	27	2	3	3	101	7.66	38	72.56842105	159	2	3	2	3	1	1	10	4.2	127	103	0.97	18	119	142	0.3	253	3	19.6	71.2	88.6	124.78	75.276	3	3	36	5.6	78	720	1	22
117777	2	41	1	2	2	3	5.1	0.3	5.9	194	43	2	3	3	95	3.8	32	42.75	159	2	3	2	3	2	4	14	4.7	38	103	0.61	18	91	139	0.4	249	0	19.6	75	93.7	90	49	3	3	47.7	5.3	80	120	2	17
118229	1	69	3	4	2	3	4.1	0.5	12.2	206	47	2	3	3	91	2.96	28	38.05714286	159	2	3	2	3	2	4	12	3.9	61	102	1.18	15	116	140	0.9	231	2	28.3	97.7	105.5	124.78	75.276	3	3	280	5.1	55	180	2	16
118944	1	51	2	3	2	3	7	1.9	27.1	163	36	2	3	3	83	0.71	20	12.78	159	2	3	2	3	1	1	19	4.5	76	95	1.02	21	88	138	0.4	227	2	18.2	71.3	84.5	131	78	3	3	69.8	5.5	54	600	1	23
111377	1	51	3	6	1	1	6.4	1.4	21.9	400	23	2	3	3	99	27.36	36	273.6	158	2	3	2	3	2	4	21	3.6	117	100	0.84	33	77	141	0.5	217	2	53.4	149	156.7	114	71	1	3	226	5.6	36	600	2	19
116299	2	58	1	6	1	1	5.5	0.3	5.5	353	26	2	3	2	144	19.68	81	87.46666667	158	2	3	2	3	2	4	34	3.8	60	103	0.66	38	137	142	0.5	234	3	26	104.5	100.9	130	87	1	3	99.3	7.4	60	180	2	24
117058	2	60	3	4	2	3	3.8	0.4	10.5	200	38	2	3	3	94	7	31	81.29032258	158	2	3	2	3	2	4	39	3.9	76	106	0.73	41	72	143	0.4	244	1	28.2	96.3	109.3	106	63	3	3	466	5.3	72	180	2	47
115046	1	52	3	2	2	3	3.9	1.1	28.2	195	38	2	3	3	101	7.08	38	67.07368421	158	2	3	2	3	2	4	37	4.2	77	99	1.03	19	93	139	0.7	216	2	26	92.4	99.8	105	67	3	3	134	6.3	39	300	2	26
116881	1	56	3	3	2	3	4.8	0.9	18.8	214	33	2	3	3	107	5.28	44	43.2	158	2	3	2	3	2	4	20	4	56	102	1.13	19	57	140	0.3	239	2	21.3	86.6	90.7	112	63	3	3	40.6	5.7	72	420	2	23
116360	1	48	3	3	2	3	6.5	0.9	13.8	285	17	2	3	3	95	2.94	32	33.075	158	2	3	2	3	2	4	18	4.3	68	100	1.01	15	145	141	2.3	244	2	26.4	100.6	106.3	126	73	3	3	91.8	5.6	69	180	2	18
110917	1	47	3	6	2	3	6.6	0.3	4.5	220	44	2	3	3	99	3	36	30	158	2	3	2	3	1	1	41	4	57	103	1.01	54	70	141	0.3	258	1	23.9	93	96.1	128	87	3	3	451	5.6	85	120	1	37
118958	1	40	2	2	2	3	4.8	0.6	12.5	200	34	2	3	3	275	3.66	212	6.21509434	158	2	3	2	3	2	4	10	3.9	143	96	0.83	16	62	136	0.5	211	1	22.2	89.5	97.1	129	88	3	3	219	9.5	44	30	2	12
119628	2	46	3	2	2	3	4.4	0.7	15.9	262	21	2	3	3	97	16	34	169.4117647	157	2	3	2	3	2	4	22	3.9	90	104	0.53	25	120	143	0.2	230	2	30.8	109.1	116.1	122	80	3	3	69.1	5.3	59	600	2	21
112716	2	33	3	2	1	1	5.1	0.8	15.7	250	93	2	3	3	98	11.65	35	119.8285714	157	2	3	2	3	1	1	8	3.5	103	101	0.71	20	59	136	0.2	223	0	51.1	152	155.8	127	104	0	3	21.8	5.4	54	180	1	11
111452	1	62	1	2	1	1	3.4	0.3	8.8	257	15	2	3	3	96	10.35	33	112.9090909	157	2	3	2	3	1	1	28	3.9	205	102	1	47	76	137	0.3	222	1	23.8	90.1	90.5	123	71	2	3	30.6	5.7	41	120	0	29
110085	1	60	2	2	2	3	6.1	0.6	9.8	232	31	2	3	3	116	16.08	53	109.2226415	157	2	3	2	3	2	4	20	4.2	77	100	0.92	11	34	140	0.3	222	2	29.8	104.3	101.3	128	77	3	3	8.49	6.1	45	240	2	22
118111	2	54	3	1	1	1	4.6	0.3	6.5	311	32	2	3	3	114	15.09	51	106.5176471	157	2	3	2	3	2	4	43	4.1	92	99	0.62	51	103	138	0.4	242	2	31.3	106.5	113.6	119	73	1	3	262	6.2	53	300	2	30
119708	1	80	1	1	2	3	4.7	0.4	8.5	340	18	2	3	3	116	10.66	53	72.40754717	157	2	3	2	3	1	3	19	4.1	96	103	1.45	15	78	142	0.5	250	1	24.3	98.1	96.8	140	84	3	3	61.6	5.6	39	480	1	21
117613	1	48	3	2	1	1	4.8	0.7	14.6	284	20	2	3	3	114	9.28	51	65.50588235	157	2	3	2	3	2	4	26	4.2	75	99	0.91	40	104	141	0.5	229	2	31.2	105.2	98.3	121	85	0	3	110	5.8	45	420	2	20
113766	2	58	3	1	2	3	3.3	0.8	24.2	214	57	2	3	3	100	4.78	37	46.50810811	157	2	3	2	3	1	1	8	3.9	54	104	0.79	8	50	141	0.2	213	1	26.2	97.8	101.8	97	60	3	3	63.7	5.5	45	45	0	14
111130	1	34	3	3	2	3	5	0.2	4	336	38	2	3	3	102	4.56	39	42.09230769	157	2	3	2	3	1	1	16	4	90	104	0.71	16	64	141	0.4	214	3	32.5	112.7	111.5	124	69	3	3	29.8	5.2	44	360	1	19
110750	1	52	1	1	1	1	7.4	0.7	9.5	277	11	2	3	3	105	22.81	42	195.5142857	156	2	3	2	3	2	4	23	4	101	102	1.11	27	107	142	0.3	223	1	31.5	102.4	108.3	143	94	1	3	133	5.9	52	30	2	20
113737	2	56	1	6	1	1	3.1	0.4	12.9	317	91	2	3	2	112	22.37	49	164.3510204	156	2	3	2	3	2	4	20	4	93	103	0.69	14	119	143	0.4	232	3	34.7	120.5	122.3	140	76	1	3	44.8	5.9	68	120	2	18
116276	2	49	3	3	1	1	3.3	0.4	12.1	261	59	2	3	3	107	14.37	44	117.5727273	156	2	3	2	3	1	1	10	4.1	116	99	0.83	26	97	138	0.2	229	2	39.3	112.4	128.5	125	77	0	3	222	5.7	64	420	1	14
110503	2	34	2	2	2	3	5.6	1.1	19.6	343	14	2	3	3	91	9.02	28	115.9714286	156	2	3	2	3	1	1	17	3.8	90	102	0.67	18	23	138	0.2	226	1	33.9	109.8	114.1	109	72	3	3	8.55	5.8	35	60	0	13
110985	1	25	3	3	2	3	4	0.1	2.5	330	33	2	3	3	96	10.16	33	110.8363636	156	2	3	2	3	2	4	21	4.1	77	100	0.8	12	145	138	0.8	207	1	32.6	112.6	126	104	66	3	3	107	5.3	50	360	2	21
111753	1	51	3	3	2	3	5	0.9	18	260	44	2	3	3	101	10.57	38	100.1368421	156	2	3	2	3	2	4	16	4.1	49	106	1.24	27	58	149	1	229	3	27.2	100.342	106.992	124.78	75.276	3	3	110	5.4	55	180	2	19
114040	2	59	3	1	1	2	3.5	0.9	25.7	287	80	2	3	3	109	10.82	46	84.67826087	156	2	3	2	3	1	3	37	3.9	44	104	0.86	16	97	141	0.6	226	3	40.1	119.5	127.2	142	73	1	3	296	5.7	50	600	1	34
109313	1	63	3	5	2	3	5	0.1	2	245	13	2	3	2	97	7.08	34	74.96470588	156	2	3	2	3	2	4	24	3.9	109	102	0.63	79	95	140	0.4	226	2	25.2	95	96.4	112	70	3	3	61.7	5.9	54	300	2	28
109520	1	80	3	3	1	1	5.6	0.6	10.7	338	58	2	3	2	121	10.92	58	67.77931034	156	2	3	2	3	1	3	11	3.9	40	103	1.99	20	93	144	1.1	234	0	29	106.3	107	142	66	2	3	235	5.6	60	420	1	14
116923	2	55	2	2	1	1	4.7	0.5	10.6	281	38	2	3	3	109	8.26	46	64.64347826	156	2	3	2	3	2	4	43	4.4	67	99	0.75	24	105	139	0.4	239	0	30.9	95.6	110	103	74	1	3	336	5.3	56	300	2	20
118985	1	54	1	6	2	3	5.7	0.4	7	241	15	2	3	3	110	8.36	47	64.03404255	156	2	3	2	3	2	4	27	4.1	79	102	1.04	20	57	140	0.5	226	1	26.3	90	97.9	129	83	3	3	54.5	5.9	58	180	2	29
110713	2	26	3	2	2	3	6	0.5	8.3	202	42	2	3	3	89	4.46	26	61.75384615	156	2	3	2	3	2	4	16	4.2	57	102	0.73	12	102	141	0.4	243	2	22.3	80.1	96.4	98	68	3	3	32.4	5.1	65	360	2	21
114934	1	50	2	3	2	3	6.7	1.3	19.4	268	39	2	3	2	137	10.78	74	52.44324324	156	2	3	2	3	2	4	33	4.1	79	99	1.38	93	124	143	0.5	248	0	25.8	98	94.9	119	89	3	3	123	6.4	68	360	2	26
110615	2	75	3	2	1	1	3.9	1.1	28.2	213	43	1	2	1	99	4.94	36	49.4	156	2	3	2	3	2	4	16	3.8	86	102	0.75	24	61	141	0.2	259	2	23.2	91.8	97.3	155	99	1	1	58.7	6.2	87	360	2	21
113049	2	58	1	6	2	3	5	0.7	14	285	25	1	2	1	320	8.12	257	11.37431907	156	2	3	2	3	2	4	31	4.2	126	96	0.48	29	79	137	0.6	229	1	28.9	102.4	103.5	124.78	75.276	3	0	110	11.8	48	30	2	18
119622	2	47	3	4	1	1	7.4	0.8	10.8	353	21	2	3	2	104	39.79	41	349.3756098	155	2	3	2	3	2	4	21	3.7	79	103	0.9	18	87	141	0.3	244	2	45.6	125.7	129.4	113	87	1	3	105	6.2	58	360	2	17
110651	1	63	3	3	2	3	5.8	0.7	12.1	287	16	2	3	3	127	18.14	64	102.0375	155	2	3	2	3	1	1	34	4	55	100	1.16	31	72	138	0.2	225	2	26.1	97.5	106.9	103	67	3	3	986	6.5	49	180	1	20
115994	1	64	2	3	2	3	5.3	0.9	17	287	44	2	3	3	110	12.47	47	95.51489362	155	2	3	2	3	1	3	37	4.3	89	102	1.12	22	122	143	1	240	1	30.4	118.4	101.8	129	74	3	3	180	5.1	59	300	0	29
112038	1	33	3	4	2	3	2.8	0.4	14.3	147	65	2	3	3	104	10.64	41	93.42439024	155	2	3	2	3	2	4	29	4.5	57	98	0.91	24	73	139	0.3	221	1	26.4	100.342	106.992	124.78	75.276	3	3	37.9	5.9	61	240	2	20
114849	2	66	3	2	1	1	4.1	0.7	17.1	339	34	2	3	3	110	11.6	47	88.85106383	155	2	3	2	3	2	4	9	3.8	52	103	0.92	24	79	142	0.4	227	0	58.7	125.2	136	203	92	1	3	76.7	5.8	49	480	2	13
118295	1	59	3	1	2	3	3.3	0.3	9.1	215	53	2	3	3	118	10.24	55	67.02545455	155	2	3	2	3	2	4	17	4.3	71	101	0.94	22	112	140	0.2	227	3	22.6	86	90.2	146	89	3	3	75.4	6.4	41	120	2	19
112060	1	43	3	1	2	3	5.1	0.3	5.9	211	39	2	3	3	95	5.71	32	64.2375	155	2	3	2	3	2	4	17	3.9	56	102	0.93	12	65	139	0.5	211	1	27.3	94.6	104.4	121	80	3	3	184	5.5	45	480	2	20
110290	1	63	1	6	2	3	3.2	0.8	25	188	35	2	3	3	95	1.67	32	18.7875	155	2	3	2	3	1	1	13	4.1	77	103	0.98	23	85	141	0.9	223	0	16.4	66	79.4	124.78	75.276	3	3	49.8	4.9	50	180	1	19
118125	2	57	2	2	1	1	11.9	2.4	20.2	388	13	2	3	3	106	41.03	43	343.5069767	154	2	3	2	3	1	3	11	4.2	105	97	0.97	18	52	137	0.2	221	1	46.3	125.3	133.8	96	55	1	3	85.2	5.7	50	540	0	16
109630	2	56	2	3	2	3	5.4	0.6	11.1	292	39	2	3	2	111	15.25	48	114.375	154	2	3	2	3	1	3	24	4.3	64	101	0.61	14	97	142	0.4	213	1	35.7	118	121.4	145	102	3	3	375	5.4	42	360	0	20
111348	1	37	2	2	2	3	4.1	0.7	17.1	240	41	2	3	3	90	8.53	27	113.7333333	154	2	3	2	3	2	4	33	4.5	77	100	0.91	37	117	139	0.6	217	0	28.4	97.5	100.2	124	80	3	3	254	5.3	49	120	2	23
114178	1	51	3	1	2	3	6.5	0.3	4.6	241	35	2	3	2	98	9.43	35	96.99428571	154	2	3	2	3	1	1	38	4	122	106	1.13	154	78	140	0.4	223	1	29.1	102.2	109.2	115	77	3	3	282	5.7	54	300	1	30
117857	2	44	3	6	2	3	3.7	0.4	10.8	149	64	2	3	3	92	6.56	29	81.43448276	154	2	3	2	3	2	4	13	4.1	52	104	0.64	10	117	137	0.5	217	1	27.6	87.5	101.5	110	64	3	3	23.4	5	41	240	2	19
116547	2	59	3	6	2	3	5.2	0.8	15.4	256	31	2	3	3	97	6.19	34	65.54117647	154	2	3	2	3	2	4	12	4.2	66	100	0.81	10	103	140	0.6	222	0	23.4	88	104.5	107	71	3	3	39.6	5.5	52	480	2	17
113519	2	64	1	1	2	3	4.2	0.3	7.1	269	38	2	3	3	106	6.47	43	54.16744186	154	2	3	2	3	2	4	15	4	62	100	0.52	44	95	140	0.9	224	1	21	77	95.6	160	78	3	3	385	5.4	54	60	2	18
116116	1	23	3	2	2	3	8.1	0.8	9.9	330	29	2	3	3	99	39.05	36	390.5	153	2	3	2	3	2	4	43	4	82	104	0.76	212	80	142	0.4	233	2	38.4	123.5	129.4	110	85	3	3	55.6	5.2	36	780	2	20
118093	1	47	1	2	2	3	4.1	0.3	7.3	359	24	2	3	2	113	23.07	50	166.104	153	2	3	2	3	2	4	26	3.7	66	101	0.79	43	70	144	0.2	234	0	35.9	113.4	107.2	120	72	3	3	116	6.3	40	180	2	21
112462	1	31	3	1	2	3	5.6	1.3	23.2	188	122	2	3	3	110	18.74	47	143.5404255	153	2	3	2	3	1	3	49	4.2	80	102	0.96	24	66	142	0.4	208	1	40	129.6	133.4	111	82	3	3	77.9	5.2	36	960	1	24
113807	2	28	1	2	2	3	5.8	0.5	8.6	235	29	2	3	3	86	9.08	23	142.1217391	153	2	3	2	3	2	4	21	3.9	64	101	0.63	20	79	139	0.4	215	0	31.8	115	122.1	127	70	3	3	51.1	5.3	51	120	2	14
115238	2	47	3	2	2	3	4.5	0.5	11.1	224	33	2	3	3	117	15.51	54	103.4	153	2	3	2	3	1	1	10	4.2	62	101	0.93	18	138	142	0.4	218	2	21.8	78.1	98.4	104	64	3	3	116	5.7	47	180	1	15
111717	2	56	2	6	2	3	3.2	0.9	28.1	265	60	2	3	3	85	6.16	22	100.8	153	2	3	2	3	2	4	9	4	103	103	0.62	11	114	140	0.3	234	1	22.6	83.8	91.6	112	71	3	3	44.6	5.6	64	30	2	12
115150	2	75	3	1	1	1	5.3	1	18.9	172	23	2	3	3	93	6.17	30	74.04	153	2	3	2	3	2	4	18	4.2	61	103	0.86	12	102	143	0.8	233	3	26.8	89.2	109.5	157	79	2	3	102	5.3	72	300	2	21
112987	1	47	3	2	2	3	4.9	0.3	6.1	233	19	2	3	3	106	8.13	43	68.06511628	153	2	3	2	3	1	1	21	4.5	79	102	1.11	21	139	142	0.7	218	2	25	90.9	93.8	116	73	3	3	650	5.7	42	480	1	17
119532	1	60	2	5	1	1	5.2	1.3	25	304	65	2	3	3	102	6.95	39	64.15384615	153	2	3	1	2	1	1	24	4.1	69	103	0.94	119	83	140	0.3	225	0	31.8	113	110.8	133	74	1	3	248	5.6	63	480	0	24
110702	1	39	3	6	1	1	4.3	0.7	16.3	138	74	2	3	3	130	10.19	67	54.75223881	153	2	3	2	3	2	4	18	4.1	64	102	0.92	26	102	142	1.3	213	0	31	108.9	105.6	126	73	0	3	305	5.6	41	480	2	18
109675	2	51	3	2	1	1	4	0.4	10	245	46	2	3	3	93	3	30	36	153	2	3	2	3	2	4	17	3.9	75	103	0.53	13	83	142	0.4	228	2	25.7	83.7	95	145	92	1	3	41.6	5.5	59	480	2	22
112320	2	48	1	1	1	1	5.6	1.2	21.4	366	48	1	1	2	328	20.81	265	28.27018868	153	2	3	2	3	1	3	18	3.8	84	99	0.64	92	53	138	0.1	275	0	36.5	125.7	120	140	91	0	0	125	11.5	31	300	0	13
118528	1	34	2	3	2	3	4	0.4	10	244	40	2	3	3	70	13.7	7	704.5714286	152	2	3	2	3	2	4	13	4	58	100	1.1	13	53	141	0.3	234	0	20.4	73.9	90.6	123	75	3	3	88.3	4.7	44	480	2	14
118286	2	45	2	3	1	1	6.5	0.8	12.3	333	25	2	3	3	97	25.78	34	272.9647059	152	2	3	2	3	2	4	21	3.8	83	104	0.66	17	57	143	0.2	233	0	33.3	111.1	122.8	145	103	1	3	9.94	5.1	52	45	2	19
114017	1	61	1	6	2	3	4.5	0.4	8.9	321	14	2	3	3	104	19.34	41	169.8146341	152	2	3	2	3	2	4	30	3.4	62	102	0.74	54	100	142	0.5	231	3	35.2	117.7	113	110	70	3	3	144	5.9	57	15	2	21
111370	2	34	3	4	2	3	3.9	0.5	12.8	265	66	2	3	3	101	16.72	38	158.4	152	2	3	2	3	2	4	10	3.7	78	105	0.72	13	27	142	0.2	210	1	37.4	111.7	129.7	98	67	3	3	70.1	5.4	42	720	2	17
112855	1	57	3	1	2	3	6.6	1.2	18.2	337	27	2	3	3	117	22.63	54	150.8666667	152	2	3	2	3	2	4	14	3.8	66	103	1.11	14	97	141	0.4	215	2	27.3	98.7	99.1	100	66	3	3	87.6	6.5	43	480	2	14
116967	1	21	3	2	2	3	5	0.4	8	342	23	2	3	3	107	14.33	44	117.2454545	152	2	3	2	3	1	2	23	3.9	141	104	0.82	43	119	141	0.3	236	1	33	108.4	108.9	120	68	3	3	135	5.3	45	180	1	18
118577	2	80	2	6	1	1	3.8	0.8	21.1	361	63	2	3	3	130	20.71	67	111.2776119	152	2	3	2	3	1	3	11	3.5	68	103	0.97	15	37	141	0.2	259	1	32.2	119.1	111.5	144	68	2	3	61.1	5.6	65	120	1	12
117523	2	41	3	2	1	1	5.4	0.6	11.1	329	15	2	3	3	129	17.4	66	94.90909091	152	2	3	2	3	2	4	32	4	82	103	0.74	21	51	145	0.3	216	1	29.1	97.5	106.9	102	74	0	3	23.8	5.9	36	300	2	22
116846	1	52	2	1	2	3	6.3	0.8	12.7	266	24	2	3	3	104	10.22	41	89.73658537	152	2	3	2	3	2	4	15	3.8	101	103	1.31	17	90	142	0.8	198	1	29.2	98.8	103.6	124	79	3	3	153	5.5	34	480	2	18
110187	2	58	3	4	1	1	6.2	0.8	12.9	248	23	2	3	3	100	7.73	37	75.21081081	152	2	3	2	3	1	1	12	3.7	71	108	0.87	28	103	145	0.3	220	0	44	112.1	154	164	98	0	3	179	5.9	50	240	0	12
114291	1	42	3	6	2	3	8.3	0.9	10.8	347	13	1	2	1	348	6.79	285	8.576842105	152	2	3	2	3	2	4	61	4.2	74	96	0.81	65	93	136	0.4	212	1	31.2	107.2	101.9	128	87	3	0	626	13.9	47	480	2	28
112248	2	32	3	1	1	2	7.5	1.3	17.3	309	34	2	3	3	97	16.89	34	178.8352941	151	2	3	2	3	2	4	17	4.1	80	99	0.67	16	93	135	0.3	223	0	35	110.9	120.9	120	80	0	3	27.8	5.3	36	180	2	19
110385	1	36	2	6	2	3	4	0.5	12.5	214	20	2	3	3	93	11.97	30	143.64	151	2	3	2	3	2	4	21	4	47	101	1.25	28	112	139	0.6	218	3	24.6	85.7	97	124.78	75.276	3	3	223	5.7	53	300	2	17
116631	1	35	3	4	1	1	4.6	0.8	17.4	312	20	2	3	3	100	11.88	37	115.5891892	151	2	3	2	3	2	4	32	4.1	60	102	0.85	36	130	139	0.3	233	3	26.3	92.2	93.8	120	75	0	3	334	5.2	62	240	2	23
113244	2	61	3	2	2	3	4.3	0.5	11.6	209	57	2	3	3	109	12.76	46	99.86086957	151	2	3	2	3	2	4	12	3.9	72	103	0.94	17	54	141	0.4	244	3	33.4	103.1	113.6	131	84	3	3	52.2	5.6	82	240	2	17
118609	2	53	3	5	2	3	8.1	1.2	14.8	299	19	2	3	3	119	15.1	56	97.07142857	151	2	3	2	3	1	1	60	4.1	100	103	0.73	74	172	140	0.9	224	2	23.6	97.6	95.8	142	87	3	3	565	5.6	57	120	1	83
111192	1	54	2	3	2	3	3.6	0	0	392	18	2	3	3	106	11.24	43	94.10232558	151	2	3	2	3	1	1	37	4	107	100	1.01	75	122	140	0.4	243	1	26.2	93.7	96.9	145	83	3	3	502	7.4	30	1020	0	18
116709	2	74	3	6	1	1	4.5	0.7	15.6	293	32	2	3	3	100	6.75	37	65.67567568	151	2	3	2	3	2	4	12	3.9	156	100	1	21	139	139	0.4	251	2	31	111.2	113	104	57	1	3	93.8	5.5	47	240	2	19
114798	2	55	3	3	2	3	2.4	0.5	20.8	257	37	2	3	3	97	5.75	34	60.88235294	151	2	3	2	3	2	4	17	4.1	73	102	0.59	10	128	143	0.8	228	2	20.6	77.7	89.2	119	82	3	3	64.6	5.4	61	420	2	21
114422	2	38	3	4	2	3	8.3	2	24.1	308	50	2	3	3	115	21.06	52	145.8	150	2	3	2	3	1	3	34	4.1	66	102	0.92	21	125	139	0.5	227	0	36.9	108.1	134.2	121	86	3	3	50.9	5.5	40	360	1	26
113189	1	52	1	4	1	1	5.9	0.8	13.6	270	20	2	3	3	110	15.64	47	119.7957447	150	2	3	2	3	1	1	52	4	74	102	1.53	69	71	142	0.3	216	1	32.4	107	108.6	132	91	0	3	136	6.4	36	420	0	39
114527	2	55	2	4	2	3	4.3	0.5	11.6	191	20	2	3	3	95	8.92	32	100.35	150	2	3	2	3	1	2	27	5	90	101	0.65	20	105	140	0.5	243	1	26.9	88.6	93.4	114	73	3	3	171	5.3	77	120	1	24
115202	2	80	1	6	2	3	3.8	0.7	18.4	261	12	2	3	3	108	11.96	45	95.68	150	2	3	2	3	2	4	18	3.9	68	100	0.71	21	94	140	0.4	234	1	25.9	93.2	100	160	87	3	3	149	6	41	660	2	22
110336	2	61	2	4	1	1	4.2	0.2	4.8	220	32	2	3	3	112	10.95	49	80.44897959	150	2	3	2	3	2	4	12	4.2	79	96	0.68	16	98	138	0.7	239	2	25.4	86	95.2	137	75	1	3	84.5	5.9	69	900	2	17
118220	2	39	3	6	2	3	6	1	16.7	279	52	2	3	3	90	6.01	27	80.13333333	150	2	3	2	3	2	4	9	3.6	52	103	0.86	13	64	138	0.3	221	2	26.9	78.6	102.6	96	68	3	3	37.9	5.7	65	30	2	14
109919	2	45	1	2	2	3	3.4	0.7	20.6	227	38	2	3	3	105	9.07	42	77.74285714	150	2	3	2	3	2	4	16	4	74	104	0.62	18	159	143	0.6	218	3	25.8	83.7	96.6	118	82	3	3	80.9	5.6	57	120	2	13
118396	2	57	1	6	2	3	4.9	0.6	12.2	230	31	2	3	3	105	7.95	42	68.14285714	150	2	3	2	3	2	4	31	4	131	103	0.52	32	99	143	0.4	240	3	26.4	89	96.5	115	62	3	3	67.6	6.1	41	120	2	30
118565	2	53	1	6	2	3	3.5	0.6	17.1	211	34	2	3	2	101	6.41	38	60.72631579	150	2	3	2	3	2	4	22	3.7	110	103	0.53	11	133	142	0.5	240	0	28	95.9	107.2	99	66	3	3	194	5.4	74	60	2	23
116435	2	51	3	1	2	3	5.5	0.6	10.9	294	40	2	3	3	109	14.87	46	116.373913	149	2	3	2	3	2	4	16	4.2	140	104	0.65	29	72	145	0.5	220	2	28.9	90.5	101	121	77	3	3	119	5.5	58	300	2	24
112319	2	33	2	4	2	3	6.1	0.8	13.1	316	22	2	3	3	111	15.4	48	115.5	149	2	3	2	3	1	2	53	3.8	55	101	0.6	14	94	139	0.2	232	2	25.6	97.7	104	121	69	3	3	77.6	5	53	180	0	77
118676	1	52	2	4	2	3	4.9	1	20.4	372	32	2	3	3	125	17.73	62	102.9483871	149	2	3	2	3	1	3	31	3.8	65	98	0.91	38	164	139	0.5	244	3	31.7	105	112	144	94	3	3	501	5.8	42	180	0	21
112071	2	57	1	6	2	3	6.7	0.8	11.9	304	21	1	2	2	183	26.15	120	78.45	149	2	3	2	3	2	4	24	3.9	103	100	0.62	30	26	139	1.5	214	3	32.1	104.8	117.8	109	69	3	1	178	7.1	52	120	2	18
114298	2	70	2	1	1	1	5.7	0.7	12.3	223	66	2	3	3	105	5.92	42	50.74285714	149	2	3	2	3	1	3	11	4.1	94	102	0.75	12	101	142	0.4	271	2	25.4	87.6	105	124.78	75.276	2	3	44.6	5.7	98	480	1	16
109472	1	34	3	3	2	3	5.7	0.9	15.8	388	26	2	3	3	106	35.76	43	299.3860465	148	2	3	2	3	2	4	64	4.1	87	103	0.81	40	39	142	0.2	243	2	35.7	115.9	109.7	110	65	3	3	181	5.7	24	180	2	33
110161	2	52	3	2	2	3	3.4	0.3	8.8	150	63	2	3	3	86	11.98	23	187.5130435	148	2	3	2	3	2	4	9	3.4	84	102	0.81	8	45	140	0.3	211	0	35.2	107.8	121.8	136	82	3	3	26.5	5.2	49	600	2	16
116526	1	56	3	3	1	1	10.1	2.4	23.8	372	32	2	3	3	106	20.67	43	173.0511628	148	2	3	2	3	2	4	17	3.7	49	99	0.82	32	127	139	0.4	219	3	41.7	123.7	126.6	151	90	1	3	61.4	5.8	45	480	2	13
117933	1	34	3	3	1	1	5.3	0.3	5.7	243	11	2	3	3	114	15.81	51	111.6	148	2	3	2	3	2	4	25	4	85	103	0.99	14	65	139	0.3	207	0	38.9	130.1	119.1	143	96	0	3	190	5.6	48	300	2	30
109852	2	20	1	6	2	3	3	0.3	10	197	18	2	3	3	97	9.27	34	98.15294118	148	2	3	2	3	2	4	15	3.5	106	106	0.57	8	108	145	0.4	212	3	20.4	79.6	87.2	103	62	3	3	66.5	5.6	48	120	2	17
113566	2	52	3	2	1	1	4.4	0.6	13.6	251	32	2	3	3	102	9.13	39	84.27692308	148	2	3	2	3	2	4	12	4.1	62	99	0.55	11	105	139	0.4	224	2	23.5	80.7	94.5	124.78	75.276	1	3	24.9	6.1	46	360	2	15
111164	1	64	3	4	2	3	4.1	0.3	7.3	341	38	2	3	3	102	7.83	39	72.27692308	148	2	3	2	3	1	3	35	4.2	78	99	0.92	84	141	141	0.7	230	2	29.9	107.1	108.9	124.78	75.276	3	3	245	5.3	66	540	1	27
110399	1	36	3	3	2	3	5.7	1.1	19.3	200	41	2	3	3	90	4.83	27	64.4	148	2	3	2	3	1	2	49	4.5	85	99	0.93	42	88	138	0.3	242	2	18.1	76	88.4	136	78	3	3	350	5.1	48	240	1	42
115332	2	51	3	3	2	3	4.8	0.8	16.7	216	56	2	3	3	94	2.6	31	30.19354839	148	2	3	2	3	2	4	12	4	50	104	0.64	13	88	142	0.8	243	2	19.1	71.2	87	90	55	3	3	79.6	5.2	87	300	2	19
114311	1	58	2	3	1	1	5.5	0.9	16.4	201	74	1	2	1	403	3.08	340	3.261176471	148	2	3	2	3	1	3	16	3.5	78	96	2.45	27	55	137	0.3	231	2	19.7	77.3	85	129	71	1	1	166	13.1	43	720	1	18
110304	1	36	3	6	2	3	9.3	1	10.8	365	19	2	3	3	184	82.9	121	246.6446281	147	1	1	2	3	2	4	58	3.7	126	102	0.74	69	105	139	0.3	215	3	34.2	108.8	111.3	123	87	3	3	444	6.6	37	60	2	29
115217	2	72	3	2	1	1	5.6	1.2	21.4	287	32	2	3	3	102	19.74	39	182.2153846	147	2	3	2	3	1	3	20	4.2	55	101	0.85	33	66	141	0.3	260	0	32	103.1	111.7	115	57	2	3	511	5.4	62	240	0	20
113445	2	37	1	4	2	3	4.3	0.3	7	186	34	2	3	3	91	11.92	28	153.2571429	147	2	3	2	3	1	1	10	3.5	72	105	0.68	14	35	139	0.4	232	0	26.5	90.2	106	98	56	3	3	6.43	5.2	51	300	0	13
117068	1	24	2	3	2	3	3.2	0.4	12.5	142	129	2	3	3	99	13.03	36	130.3	147	2	3	2	3	2	4	47	4.5	86	101	0.82	57	119	143	0.4	221	1	29.7	103.2	107	123	71	3	3	144	5.7	57	420	2	28
113110	1	39	3	1	1	2	6.4	0.7	10.9	277	11	2	3	3	101	13.14	38	124.4842105	147	2	3	2	3	1	1	27	4.4	73	106	0.83	17	48	142	0.4	210	1	32.2	106.7	114.2	121	75	0	3	115	5.6	50	120	1	24
115800	2	45	3	1	2	3	6.2	1.3	21	347	19	2	3	3	98	8.1	35	83.31428571	147	2	3	2	3	1	1	15	3.7	88	103	0.56	23	94	140	0.3	207	2	40.5	129.8	131.1	138	87	3	3	29.5	5.6	50	360	0	12
116293	2	43	3	2	2	3	4.1	1.1	26.8	163	20	2	3	3	84	3.35	21	57.42857143	147	2	3	2	3	2	4	6	4.1	46	101	0.73	20	37	139	0.1	200	3	17.6	70.1	84	99	69	3	3	47.6	5.6	48	120	2	16
109978	2	30	3	3	1	2	5.8	1	17.2	187	26	2	3	3	96	4.83	33	52.69090909	147	2	3	2	3	2	4	12	4.4	71	99	0.78	15	71	137	0.4	225	1	21.7	77.5	93.2	138	84	0	3	50.1	5.1	71	240	2	18
115853	1	32	3	4	2	3	5.6	1.1	19.6	228	21	2	3	3	95	4.61	32	51.8625	147	2	3	2	3	2	4	18	4.3	54	98	0.86	24	93	139	0.4	214	2	23.1	81.9	95.8	116	67	3	3	166	4.9	55	600	2	22
116929	2	51	2	2	1	1	5.1	0.9	17.6	255	38	2	3	2	94	1.46	31	16.95483871	147	2	3	2	3	1	1	9	4	73	101	0.92	11	44	140	0.2	215	1	22.6	87	94.5	121	74	0	3	46.2	5.6	52	300	1	17
116864	1	64	3	1	1	1	6.3	0.5	7.9	267	54	2	3	3	101	45.1	38	427.2631579	146	2	3	2	3	2	4	20	3.7	56	100	1.26	16	59	138	0.2	208	1	36	116.9	117.7	151	92	2	3	236	6.2	43	480	2	21
112581	2	49	1	1	2	3	8.9	1.1	12.4	300	39	1	1	2	131	58.53	68	309.8647059	146	1	1	2	3	1	2	11	3.3	75	105	0.84	17	123	142	0.3	225	0	48.8	138.5	141.6	86	64	3	1	331	6.7	61	180	1	15
113451	2	45	2	3	1	1	8	1.3	16.3	400	39	2	3	2	145	53.84	82	236.3707317	146	2	3	2	3	1	1	19	3.8	106	97	0.65	91	34	140	0.1	212	0	49.8	136.4	143	130	91	1	3	19.2	6.8	54	600	0	16
119588	1	58	2	3	2	3	4.8	0.6	12.5	304	32	2	3	2	106	21.21	43	177.572093	146	2	3	2	3	2	4	19	4.2	61	101	0.75	39	128	138	0.3	253	2	30.5	110.3	102.5	135	82	3	3	124	5.7	60	240	2	16
116920	2	70	2	1	2	3	10.5	2.1	20	400	23	2	3	3	92	14.09	29	174.9103448	146	2	3	2	3	2	4	12	4	65	103	0.94	16	85	141	0.4	220	1	42.6	128.4	138.9	134	74	3	3	205	5.2	56	60	2	19
113384	2	40	3	6	2	3	3.7	0.4	10.8	240	35	2	3	3	112	20.2	49	148.4081633	146	2	3	2	3	2	4	11	3.8	80	99	0.65	31	64	138	0.3	209	1	38.1	116.8	120.5	113	72	3	3	44.3	6	53	120	2	12
110400	1	44	2	4	2	3	6.6	0.9	13.6	334	23	2	3	2	109	15.65	46	122.4782609	146	2	3	2	3	1	1	44	4.2	66	102	0.87	33	102	140	1.4	205	2	37.2	115	118.2	126	77	3	3	164	5.4	37	180	1	28
115401	1	32	3	4	2	3	8.3	1.8	21.7	223	41	2	3	3	89	8.18	26	113.2615385	146	2	3	2	3	2	4	30	4.3	67	102	0.95	53	112	139	0.4	209	1	30.6	95.4	104.1	132	83	3	3	241	5.9	48	120	2	24
112781	2	80	2	2	1	1	4.4	0.2	4.5	288	19	2	3	3	113	14.98	50	107.856	146	2	3	2	3	2	4	10	4	75	102	0.78	20	78	140	0.3	233	1	24.4	90.2	99.6	137	55	1	3	67.1	5.9	33	180	2	11
119212	1	35	3	2	2	3	5.1	0.8	15.7	223	19	2	3	3	109	13.71	46	107.2956522	146	2	3	2	3	1	2	14	4.1	64	99	1.1	15	80	140	0.2	236	1	25.8	96.8	104.4	105	71	3	3	89.3	5.7	60	360	1	16
117810	1	27	3	3	2	3	4.6	0.8	17.4	227	38	2	3	3	98	8.8	35	90.51428571	146	2	3	2	3	2	4	19	4.3	65	101	0.97	23	53	144	0.6	202	1	23.8	83	97.3	118	72	3	3	192	5.4	53	600	2	21
118949	2	64	2	4	1	1	5.4	0.8	14.8	283	31	2	3	3	102	7.05	39	65.07692308	146	2	3	2	3	2	4	17	4.2	66	103	0.9	66	130	140	0.6	237	2	33.1	110.4	110.4	136	89	1	3	121	5.7	75	540	2	20
115142	1	63	2	4	1	1	4.5	0.3	6.7	302	34	2	3	3	102	6.56	39	60.55384615	146	2	3	2	3	1	2	21	3.6	88	99	0.84	23	47	137	0.3	230	1	25.4	98.3	95.7	124.78	75.276	1	3	63.7	5.2	51	420	1	20
113621	2	58	1	3	2	3	3.8	0.7	18.4	271	50	2	3	2	102	5.91	39	54.55384615	146	2	3	2	3	2	4	15	4	126	104	0.55	61	75	142	0.4	225	0	24.1	90.7	102.5	112	77	3	3	63	5.4	69	240	2	25
113994	1	43	1	3	2	3	4.8	0.9	18.8	243	15	2	3	3	102	3.2	39	29.53846154	146	2	3	2	3	2	4	30	4.4	66	103	0.9	30	90	140	0.7	217	1	30	98.5	99	107	53	3	3	205	5.3	59	300	2	23
115428	1	52	2	4	2	3	7.4	0.9	12.2	276	24	2	3	3	117	35.23	54	234.8666667	145	2	3	2	3	2	4	25	4	78	103	1.03	37	64	140	0.3	213	1	26.1	98	103	142	89	3	3	176	6.2	56	120	2	29
115778	2	57	1	1	1	1	5.1	0.6	11.8	281	22	3	3	2	80	9.53	17	201.8117647	145	2	3	2	3	1	1	11	4	142	103	0.51	9	109	142	0.2	235	3	29.5	104.7	106.5	141	80	1	3	57.6	5.6	63	540	1	14
111360	1	53	3	6	2	3	3.6	0.7	19.4	271	40	2	3	3	98	19.06	35	196.0457143	145	2	3	2	3	2	4	37	4	73	103	1.26	22	85	140	0.4	212	1	34.8	112.7	115.3	125	76	3	3	312	5.8	51	300	2	30
110289	1	36	3	4	1	1	4.6	0.7	15.2	293	81	2	3	3	108	22.51	45	180.08	145	2	3	2	3	1	3	21	4.6	70	98	0.99	30	98	139	0.5	212	1	34.8	110	120.4	119	82	0	3	92.1	5.2	41	300	1	20
111668	1	52	3	4	1	1	12	3.1	25.8	397	15	2	3	3	116	24.83	53	168.6566038	145	2	3	2	3	2	4	64	4	56	90	0.93	38	96	132	0.8	218	2	44.9	136.4	127.5	93	62	0	3	822	5.1	42	780	2	40
116236	1	27	1	6	2	3	13.1	0.1	0.8	367	26	2	3	3	126	28.25	63	161.4285714	145	2	3	2	3	1	1	181	4.5	111	103	0.75	67	115	141	0.6	209	3	37.2	124.4	116.1	132	78	3	3	242	5.7	36	300	0	69
114843	2	54	2	2	2	3	4.2	1	23.8	307	45	2	3	3	92	10.05	29	124.7586207	145	2	3	2	3	2	4	13	3.7	82	103	0.66	17	76	137	0.5	210	3	36.6	107.5	118.5	108	73	3	3	162	6	49	240	2	18
115770	1	42	3	2	2	3	4.5	0.6	13.3	291	22	2	3	3	110	15.05	47	115.2765957	145	2	3	2	3	1	3	56	4.3	55	104	1.15	29	124	143	0.5	237	0	33.4	117.4	118.8	121	85	3	3	377	5.3	41	240	1	39
112869	2	24	3	6	2	3	3.9	0.4	10.3	290	41	2	3	3	106	13.56	43	113.5255814	145	2	3	2	3	2	4	17	4.1	60	103	0.64	18	42	143	0.2	217	1	32	102.3	111.1	111	73	3	3	47.1	5.4	51	240	2	15
116607	2	69	3	3	1	1	4	0.4	10	218	16	2	3	2	123	18.57	60	111.42	145	2	3	2	3	2	4	20	4	59	98	0.76	22	103	138	0.6	226	2	28.5	106	109.1	126	75	2	3	131	5.8	60	180	2	22
116090	2	32	3	6	2	3	4.3	0.7	16.3	264	23	2	3	3	109	13.84	46	108.3130435	145	2	3	2	3	2	4	10	4	63	97	0.67	20	134	138	0.5	227	1	28.1	93.8	106.8	124.78	75.276	3	3	8.55	5.5	72	300	2	14
118254	2	63	2	2	2	3	6.8	0.7	10.3	289	20	2	3	3	98	10.24	35	105.3257143	145	2	3	2	3	2	4	27	4.1	107	102	0.71	18	72	141	0.6	223	2	32	97.6	107	138	81	3	3	105	5.6	53	300	2	21
111405	1	44	1	2	2	3	8.5	2.4	28.2	285	33	2	3	3	108	12.17	45	97.36	145	2	3	2	3	1	3	17	3.8	69	105	0.69	18	70	144	0.4	216	0	35.8	112.8	110.3	126	81	3	3	11	5.8	48	360	0	16
119169	1	42	1	1	1	1	4	0.3	7.5	227	29	2	3	2	110	12.55	47	96.12765957	145	2	3	2	3	1	3	44	3.8	120	102	1.44	130	39	141	0.6	214	3	23.8	95.4	94.7	106	67	0	3	517	5.5	41	30	0	58
115929	2	44	3	4	2	3	4.1	0.8	19.5	204	75	2	3	3	110	12.01	47	91.99148936	145	2	3	2	3	2	4	11	3.9	61	101	0.76	8	101	138	0.7	218	2	28.1	101.2	111.8	103	77	3	3	25.4	5	60	360	2	12
111875	2	56	3	1	2	3	5.9	0.8	13.6	283	28	2	3	3	110	9.62	47	73.68510638	145	2	3	2	3	1	3	46	3.7	102	106	0.88	60	72	145	0.3	219	0	28	96.8	99.6	107	66	3	3	43.7	5.3	56	240	0	35
111358	1	48	3	2	2	3	3.4	0.2	5.9	251	32	2	3	3	101	6.82	38	64.61052632	145	2	3	2	3	1	3	33	4.5	53	100	0.84	25	72	142	0.4	209	2	23.3	84.2	87.2	123	79	3	3	364	5.7	59	360	0	25
116728	2	59	1	6	1	2	2.9	0.3	10.3	248	24	2	3	3	109	5.8	46	45.39130435	145	2	3	2	3	2	4	17	4	77	101	0.64	17	57	139	0.3	296	1	25.5	87	95.3	124.78	75.276	1	3	243	6.1	30	240	2	21
119267	2	80	3	1	3	3	3.3	0.3	9.1	290	27	3	3	2	114	4.9	51	34.58823529	145	2	3	2	3	1	3	7	3.8	80	99	1.08	10	65	141	0.5	213	2	24.3	93.6	95.7	126	55	3	3	125	6	46	480	1	14
119750	2	67	1	2	1	1	3	0.4	13.3	223	42	2	3	3	101	3.07	38	29.08421053	145	2	3	2	3	2	4	15	3.9	45	100	0.53	12	76	140	0.3	205	1	22.1	84.6	88.7	145	75	2	3	94.3	5.8	57	300	2	15
114546	2	45	1	6	2	3	3.6	0.5	13.9	181	14	2	3	3	108	27.34	45	218.72	144	2	3	2	3	2	4	14	3.9	89	103	0.71	19	90	140	0.2	207	1	38.6	114.6	127.1	140	94	3	3	196	5.5	47	120	2	12
113142	2	46	3	3	1	1	4.6	0.6	13	246	31	2	3	3	88	8.71	25	125.424	144	2	3	2	3	2	4	14	4.3	102	100	0.63	13	106	140	1.1	240	2	30.3	93.5	110.1	129	98	0	3	65.1	5.1	86	720	2	12
114393	1	23	3	2	2	3	4.5	0.3	6.7	244	32	2	3	3	101	11.48	38	108.7578947	144	2	3	2	3	1	3	25	4.4	87	100	1.37	25	113	140	0.5	213	0	27.9	96.5	107.9	113	76	3	3	82.1	5.1	44	600	1	18
119127	1	33	3	3	1	2	6.1	0.7	11.5	317	44	2	3	3	100	9.94	37	96.71351351	144	2	3	2	3	2	4	19	3.7	55	103	0.95	15	114	142	0.4	205	1	27.4	95.5	102.6	117	77	0	3	150	5.4	43	360	2	22
119009	2	64	3	1	1	1	4.6	0.4	8.7	323	23	2	3	1	120	14.99	57	94.67368421	144	2	3	2	3	2	4	20	3.9	77	103	0.65	55	112	145	0.5	227	1	27.4	98.9	100.7	108	70	1	3	205	5.8	51	30	2	19
112444	2	57	1	1	1	1	6.7	0.9	13.4	291	27	1	2	1	131	17.16	68	90.84705882	144	2	3	2	3	2	4	16	3.9	64	101	0.53	28	135	142	0.4	238	0	41.7	114.9	106.992	125	71	1	1	228	6.2	69	300	2	20
118935	1	60	2	3	1	2	4.2	0.3	7.1	264	22	2	3	2	109	11.03	46	86.32173913	144	2	3	2	3	1	1	16	3.8	76	101	0.94	30	167	138	0.6	230	0	33.6	117	119.9	138	81	1	3	74.1	5.8	68	360	0	18
111649	1	74	1	1	2	3	4.9	0.7	14.3	187	27	1	1	1	134	14.34	71	72.70985915	144	2	3	2	3	1	3	15	4	88	100	0.67	15	57	142	0.3	208	0	24.7	88.9	87.8	132	67	3	1	108	9.8	39	0	0	15
118361	2	80	1	1	1	1	5.8	1.4	24.1	232	18	2	3	3	126	10.9	63	62.28571429	144	2	3	2	3	1	3	12	3.7	98	105	0.72	24	77	143	0.4	221	3	24.9	92.1	96.3	163	87	2	3	323	6.4	52	180	1	18
117775	1	49	3	2	2	3	4.7	0.6	12.8	209	28	2	3	3	93	4.35	30	52.2	144	2	3	2	3	1	3	13	3.9	48	103	0.98	20	90	145	0.3	202	2	24.8	87.8	95.3	121	77	3	3	445	5.5	46	540	0	13
113723	1	38	1	3	2	3	3.5	0.3	8.6	296	25	2	3	3	106	6.06	43	50.73488372	144	2	3	2	3	2	4	18	4	81	103	0.92	26	105	142	1	221	0	28.1	102.7	107.2	122	72	3	3	175	5.7	45	240	2	17
119669	2	64	3	1	2	3	4.4	0.3	6.8	265	50	2	3	3	94	3.87	31	44.94193548	144	2	3	2	3	2	4	13	3.9	64	101	1	6	111	143	0.5	257	1	26	85.1	104.9	126	78	3	3	194	5.6	106	720	2	20
115283	1	55	3	2	2	3	4	0.2	5	315	22	1	2	1	270	7.73	207	13.44347826	144	2	3	2	3	2	4	17	4	59	97	0.58	51	187	135	0.8	235	2	22.3	87	84.9	115	76	3	1	592	9.9	52	30	2	11
109403	1	30	3	2	1	2	4.7	0.6	12.8	247	22	2	3	3	89	13.85	26	191.7692308	143	2	3	2	3	2	4	9	4.4	51	101	1.01	16	55	141	0.3	201	2	27.1	97.6	111	123	87	0	3	62.7	5.9	35	720	2	12
114053	1	26	3	3	2	3	5.5	1	18.2	280	91	2	3	3	93	15.91	30	190.92	143	2	3	2	3	2	4	37	4.2	77	100	0.93	64	40	138	0.3	205	2	26	100.342	106.992	113	73	3	3	5.68	5.2	56	600	2	44
113286	1	75	3	2	2	3	5.8	0.3	5.2	282	15	2	3	3	95	12.54	32	141.075	143	2	3	2	3	1	3	16	4.1	104	101	1.18	31	136	141	0.7	217	1	29.3	108.4	108.7	112	70	3	3	112	4.9	49	420	0	18
115827	1	41	1	5	2	3	6.4	0.8	12.5	308	24	2	3	2	133	26.41	70	135.8228571	143	2	3	2	3	1	1	50	4.1	93	101	0.65	25	111	142	0.6	213	1	32.5	105.2	105.5	122	81	3	3	232	6	43	180	0	24
116181	1	45	3	1	2	3	4.8	1.3	27.1	305	38	2	3	3	92	10.94	29	135.8068966	143	2	3	2	3	2	4	26	4.1	99	100	0.88	69	127	138	0.7	201	0	27.3	100.3	106.2	101	69	3	3	140	5.2	41	900	2	20
111990	2	61	3	4	1	1	3.6	0.3	8.3	235	39	2	3	3	118	20.43	55	133.7236364	143	2	3	2	3	2	4	115	3.7	203	101	1.23	386	113	142	0.7	228	0	39.1	118.1	133	126	82	1	3	247	5.8	42	360	2	78
119340	1	31	1	4	2	3	5.4	0.8	14.8	288	28	2	3	3	107	15.99	44	130.8272727	143	2	3	2	3	1	2	45	4.5	59	101	0.82	70	102	140	0.3	207	1	30.4	104.1	107.9	113	64	3	3	164	5.6	37	180	1	31
110295	2	77	1	6	1	1	4.8	1.1	22.9	238	66	2	3	3	103	14.2	40	127.8	143	2	3	2	3	2	4	32	3.9	68	103	0.84	21	81	141	0.4	214	1	24.8	90.7	96.3	167	72	1	3	139	5.5	55	240	2	22
115732	1	63	3	2	1	1	7.3	1.8	24.7	347	45	2	3	3	102	11.01	39	101.6307692	143	2	3	2	3	2	4	32	3.4	119	101	1.01	25	46	141	0.2	205	3	33.8	116.4	115.2	128	65	1	3	63.2	6	46	360	2	28
117606	2	33	3	2	2	3	4.6	0.9	19.6	197	43	2	3	3	98	9.78	35	100.5942857	143	2	3	2	3	1	1	9	3.9	83	105	0.79	20	60	142	0.7	198	3	33.9	92.3	106.3	96	59	3	3	46.3	5.5	43	360	0	13
110498	2	54	1	3	2	3	3.8	0.4	10.5	251	15	2	3	3	102	10.48	39	96.73846154	143	2	3	2	3	2	4	14	3.9	90	105	0.71	16	99	143	0.6	224	3	26.1	88.2	96.5	135	80	3	3	160	5.7	65	120	2	20
113531	2	25	1	6	2	3	4	0.3	7.5	248	14	2	3	3	103	10.2	40	91.8	143	2	3	2	3	2	4	19	4	121	102	0.57	19	100	139	0.2	215	0	28.5	89	98.1	107	64	3	3	32.2	5.7	49	30	2	16
116050	1	45	3	4	2	3	6.4	0.9	14.1	313	51	2	3	3	107	10.43	44	85.33636364	143	2	3	2	3	2	4	22	4.4	83	100	0.94	31	100	139	0.4	242	1	24.5	91.6	97.2	149	87	3	3	220	4.8	49	300	2	20
118857	2	67	3	2	1	1	2.8	0.7	25	189	107	2	3	3	94	6.67	31	77.45806452	143	2	3	2	3	2	4	22	4.4	82	105	1.3	25	106	145	0.5	235	1	30.2	99.1	112.4	100	59	1	3	42	5.6	79	240	2	30
118262	1	28	3	3	2	3	4.8	0.3	6.3	208	33	2	3	3	89	4.6	26	63.69230769	143	2	3	2	3	1	3	17	4.4	45	97	1.08	11	168	142	0.5	207	1	28	84.5	101.2	106	54	3	3	137	5.4	63	240	0	23
110402	1	50	1	4	2	3	6.4	1.3	20.3	325	23	2	3	3	106	6.88	43	57.6	143	2	3	2	3	1	3	14	3.6	65	105	1.17	20	84	143	0.3	207	2	34.7	103.6	109.3	129	72	3	3	431	4.6	50	720	1	19
118044	1	48	3	4	2	3	6.3	0.9	14.3	291	14	2	3	3	107	6.55	44	53.59090909	143	2	3	2	3	1	3	20	4.2	47	105	1.19	20	79	141	0.3	197	2	26.2	94.1	105	91	62	3	3	102	5.6	39	360	0	27
113154	1	30	3	5	1	2	4.5	0.4	8.9	217	29	2	3	3	118	7.84	55	51.31636364	143	2	3	2	3	1	1	19	3.8	59	103	1	17	68	142	0.3	214	2	24.6	94	97.8	116	73	0	3	104	5.2	40	240	1	17
113967	1	36	3	6	1	1	3.3	0.2	6.1	176	48	2	3	3	103	4.23	40	38.07	143	2	3	2	3	2	4	14	5	63	99	0.84	27	51	140	0.5	206	0	20.7	82.4	86.4	118	73	0	3	99.6	5	50	60	2	13
111032	2	47	3	2	1	1	15.1	5.7	37.7	400	0	2	3	3	100	28.51	37	277.3945946	142	2	3	2	3	2	4	30	4.1	80	98	0.56	20	105	138	0.6	207	2	44	130.3	143.6	136	93	0	3	124	5.2	47	300	2	29
118781	1	44	1	4	2	3	4.6	0.2	4.3	367	16	2	3	3	125	41.27	62	239.6322581	142	2	3	2	3	1	3	45	4	73	103	0.88	60	69	138	0.4	198	1	34.1	113.4	113.4	122	90	3	3	297	6.8	37	420	1	26
117102	2	31	3	3	2	3	4.3	0.4	9.3	129	87	2	3	3	97	20.59	34	218.0117647	142	2	3	2	3	2	4	15	4	48	103	1.05	29	79	142	0.2	214	1	21.6	79.6	93.5	111	72	3	3	280	5.2	53	480	2	19
119507	1	56	3	2	2	3	6	0.9	15	320	17	2	3	3	115	18.36	52	127.1076923	142	2	3	2	3	1	2	45	4.2	89	103	0.99	31	114	142	0.5	213	2	25	92.1	91.8	125	75	3	3	162	5.2	31	240	1	26
116062	1	40	1	3	2	3	2.7	0.5	18.5	265	106	2	3	3	99	12.27	36	122.7	142	2	3	2	3	2	4	53	4.4	109	104	1.09	58	164	143	0.8	200	0	25.8	98.8	104.2	125	85	3	3	115	4.7	34	120	2	30
119146	1	39	3	4	2	3	5.8	1	17.2	371	39	2	3	3	104	13.74	41	120.6439024	142	2	3	2	3	1	3	32	4.4	105	103	0.81	58	120	143	0.4	207	0	34.3	114.1	112.9	124	74	3	3	183	5.3	42	180	1	25
114431	2	55	3	2	1	1	5.3	1.3	24.5	328	28	2	3	3	102	13.04	39	120.3692308	142	2	3	2	3	2	4	13	3.8	91	101	0.52	20	63	140	0.5	216	3	27.8	93.7	97.2	129	83	1	3	49.4	5.7	49	240	2	15
115355	1	46	2	2	2	3	4.4	0.4	9.1	223	41	2	3	3	114	10.26	51	72.42352941	142	2	3	2	3	1	1	13	3.8	75	104	1.14	20	76	142	0.4	212	0	29.1	113.5	106.3	120	73	3	3	190	5.9	32	120	1	14
115764	2	34	3	6	1	1	4.3	0.4	9.3	263	53	2	3	3	97	6.46	34	68.4	142	2	3	2	3	2	4	10	2.9	58	103	0.7	12	83	141	0.3	217	3	30.8	108.5	120.7	126	99	0	3	50.5	5	61	120	2	14
114709	2	34	1	3	2	3	2.7	0.3	11.1	237	36	2	3	3	101	6.73	38	63.75789474	142	2	3	2	3	2	4	9	4	47	107	0.49	7	116	141	0.4	218	0	26.1	86	94	118	72	3	3	10.2	5.2	66	120	2	21.5
113263	1	22	2	5	2	3	4.1	0.6	14.6	230	48	2	3	3	91	3.94	28	50.65714286	142	2	3	2	3	1	1	13	4.3	71	101	0.81	16	111	138	0.4	217	1	24.5	86.2	91.8	110	59	3	3	128	5.1	53	300	0	17
111183	2	55	3	2	2	3	6.1	1.1	18	244	34	2	3	3	104	4.86	41	42.67317073	142	2	3	1	1	2	4	41	3.7	59	100	0.67	21	78	139	0.3	199	2	23.3	86.6	101	113	91	3	3	86.4	5.9	51	420	2	23
113442	1	22	3	2	2	3	9.4	1.1	11.7	306	68	2	3	3	107	25.66	44	209.9454545	141	2	3	2	3	2	4	39	4.2	129	100	0.87	36	80	140	0.5	212	2	41.2	124.6	125.4	119	80	3	3	259	5.5	54	600	2	26
109538	2	66	1	1	2	3	6.3	0.8	12.7	298	52	2	3	3	110	21.84	47	167.2851064	141	2	3	2	3	2	4	23	4.2	88	106	0.75	20	81	144	0.5	214	0	30.2	104.3	109.4	102	71	3	3	185	5.4	47	480	2	24
112949	2	47	3	3	1	1	4.1	0.4	9.8	320	32	2	3	3	118	22.17	55	145.1127273	141	2	3	2	3	1	2	13	3.5	79	105	0.58	29	77	143	0.6	207	2	40.6	123.8	128.9	141	92	1	3	14.5	6	48	240	1	14
110217	2	60	3	4	2	3	4.1	0.7	17.1	276	27	2	3	3	115	16.23	52	112.3615385	141	2	3	2	3	2	4	26	4.2	51	101	0.63	26	86	140	0.2	263	2	26.6	97	103	128	77	3	3	155	5.7	100	480	2	21
115100	1	60	2	2	2	3	4	0.5	12.5	229	46	2	3	3	103	11.23	40	101.07	141	2	3	2	3	2	4	13	3.8	58	102	1.09	20	21	141	0.2	196	1	32.5	105.2	107.6	181	103	3	3	6.17	6.6	42	300	2	16
115882	2	66	2	1	1	1	4.8	0.6	12.5	233	24	2	3	2	103	9.9	40	89.1	141	2	3	2	3	2	4	13	3.9	73	104	0.99	20	93	142	0.4	218	1	26.2	85.4	100.1	135	82	1	3	61.7	5.8	57	360	2	17
118638	2	70	2	2	2	3	4	0.7	17.5	219	20	2	3	3	115	11.96	52	82.8	141	2	3	2	3	2	4	18	4.2	51	100	0.72	25	87	141	0.6	220	2	19.8	74.6	82.6	133	72	3	3	188	5.9	60	180	2	17
118033	2	61	3	6	2	3	3.3	0.4	12.1	317	27	2	3	3	104	9.11	41	79.9902439	141	2	3	2	3	2	4	13	4.2	72	104	0.7	20	57	141	0.4	204	1	29	101.7	112	124.78	75.276	3	3	96.7	5.5	56	120	2	17
118411	1	67	3	1	2	3	3.4	0.5	14.7	286	29	2	3	3	108	7.29	45	58.32	141	2	3	2	3	1	3	21	4.2	104	100	1.23	21	80	142	1.2	200	2	30.1	101.7	105.1	116	69	3	3	226	5.7	40	240	0	18
117353	1	64	3	5	2	3	7.2	1.5	20.8	199	56	2	3	3	96	4.61	33	50.29090909	141	2	3	2	3	2	4	19	3.5	71	104	0.74	24	96	140	0.4	224	2	24.4	88.8	96.5	134	78	3	3	120	5.6	78	240	2	17
117190	2	32	3	1	2	3	3	0.3	10	228	41	2	3	3	101	5.05	38	47.84210526	141	2	3	2	3	2	4	11	4	53	101	0.58	18	135	140	0.6	205	1	19.3	68.7	88.7	92	58	3	3	118	5.1	54	540	2	15
119298	1	64	2	1	2	3	4.2	0.5	11.9	264	33	2	3	3	104	5.04	41	44.25365854	141	2	3	2	3	1	3	21	4.5	72	101	0.94	17	98	141	0.6	191	2	29.2	102	99.7	109	63	3	3	255	5.4	42	360	0	24
119465	2	67	3	1	2	3	4.1	0.6	14.6	202	11	2	3	3	89	3.11	26	43.06153846	141	2	3	2	3	1	3	10	4.4	66	95	0.82	19	120	134	1.4	261	2	20.9	75.5	94.3	145	91	3	3	227	5.3	108	480	1	20
117133	2	71	3	2	1	1	3.5	0.8	22.9	260	51	2	3	3	108	5.23	45	41.84	141	2	3	2	3	2	4	16	4	66	92	0.77	14	134	135	0.7	225	1	25.7	82	99.5	124.78	75.276	2	3	41.9	5.9	60	240	2	22
118406	1	42	3	4	2	3	4.5	0.3	6.7	191	43	2	3	3	109	4.42	46	34.59130435	141	2	3	2	3	2	4	11	4.3	45	101	1.06	10	107	140	0.4	241	2	27.7	94.7	102	115	74	3	3	116	5.6	87	420	2	16
115983	2	72	1	2	1	1	5.6	0.4	7.1	328	5	2	3	3	122	40.32	59	246.020339	140	2	3	2	3	1	3	22	4.1	72	105	0.81	15	83	144	0.3	218	1	29.5	105.6	106.4	137	76	2	3	28.6	6.3	61	180	1	25
112874	1	57	2	3	1	1	4.1	0.9	22	346	30	2	3	2	126	42.44	63	242.5142857	140	2	3	2	3	1	2	25	3.8	74	104	0.96	23	90	142	0.4	222	2	34	122.1	114.8	159	98	1	3	90.8	6.2	75	240	1	15
119547	1	62	3	2	2	3	3.9	0.4	10.3	262	30	2	3	3	103	22.49	40	202.41	140	2	3	2	3	1	3	45	4.1	84	104	1.23	16	95	143	0.5	205	1	32.7	122.8	107	107	61	3	3	268	5.7	44	480	1	24
113672	2	54	1	2	2	3	4.8	0.6	12.5	291	18	2	3	3	114	19.98	51	141.0352941	140	2	3	2	3	2	4	20	4.1	94	103	0.56	24	93	143	0.3	214	3	37.7	103.8	118	124.78	75.276	3	3	103	6.2	41	120	2	21
116616	1	52	2	1	2	3	5.9	0.3	5.1	293	45	3	3	2	127	22.64	64	127.35	140	2	3	2	3	2	4	21	3.9	68	102	1.08	19	72	139	0.4	195	0	27.8	101	103.2	130	74	3	3	83.3	6.3	41	60	2	16
119291	2	80	3	2	2	3	6.6	0.6	9.1	271	16	2	3	3	104	11.52	41	101.1512195	140	2	3	2	3	2	4	15	3.8	83	107	0.95	28	71	144	0.5	226	2	33.7	106.2	109	158	77	3	3	176	5.4	66	360	2	18
114125	2	68	2	2	2	3	4.3	0.8	18.6	259	38	2	3	3	104	10.05	41	88.24390244	140	2	3	2	3	1	1	13	3.6	79	105	0.85	12	81	142	0.3	203	1	34.3	108.3	111.9	115	74	3	3	135	5.6	53	240	0	16
116745	1	46	3	2	2	3	4.9	1.1	22.4	303	36	2	3	3	100	8.52	37	82.8972973	140	2	3	2	3	1	1	27	3.9	108	103	1.05	29	74	140	0.2	200	1	30.6	108.8	107.3	107	73	3	3	123	5.5	46	120	0	16
111297	1	70	3	1	1	1	4.9	0.8	16.3	268	28	2	3	3	107	9.91	44	81.08181818	140	2	3	2	3	1	3	26	4.5	58	100	0.94	59	90	142	0.4	206	1	32.4	116.4	115.4	119	71	1	3	123	5.4	38	300	0	17
119335	2	77	1	2	2	3	3.4	0.7	20.6	195	67	2	3	3	95	6.76	32	76.05	140	2	3	1	3	2	4	14	3.7	123	104	1.03	47	120	141	0.5	238	1	22.2	82	98.1	124.78	75.276	3	3	178	5.4	81	240	2	19
117438	1	39	3	1	1	2	3.7	0.8	21.6	247	50	2	3	3	101	7.39	38	70.01052632	140	2	3	2	3	1	3	23	4.1	82	102	1	21	61	142	0.4	216	2	27.4	94.2	97.8	119	77	0	3	111	5.2	42	540	0	17
116694	2	57	3	5	2	3	3.9	0.6	15.4	284	43	2	3	2	105	6.77	42	58.02857143	140	2	3	2	3	1	3	19	3.8	98	101	0.66	20	91	141	0.6	226	2	27.7	96.2	102	154	88	3	3	449	5.3	65	240	0	18
111185	1	69	3	2	1	1	4.2	0.7	16.7	238	32	2	3	3	101	6.11	38	57.88421053	140	2	3	2	3	1	3	12	4.2	90	104	1.06	18	131	142	0.7	225	1	29.2	102.6	104.1	156	85	1	3	70.2	5.7	73	180	1	16
115465	1	31	2	2	2	3	4.6	0.4	8.7	311	29	2	3	3	97	5.45	34	57.70588235	140	2	3	2	3	2	4	29	4.1	78	104	0.93	39	146	143	0.9	202	3	27.8	91.1	102.3	131	81	3	3	82.3	5	42	300	2	26
116152	1	31	3	3	2	3	3.8	0.5	13.2	227	29	2	3	3	96	4.46	33	48.65454545	140	2	3	2	3	2	4	18	4.6	32	101	0.89	9	154	144	0.4	207	1	22.3	77.9	88	117	72	3	3	262	5.2	58	240	2	14
118724	2	62	3	5	1	1	4.1	0.4	9.8	240	14	2	3	3	100	4.97	37	48.35675676	140	2	3	2	3	1	3	16	4.5	57	101	0.8	14	93	142	1.5	266	2	25.2	87	105.1	124	67	1	3	214	5.2	122	180	1	20
113125	2	44	3	2	2	3	6.6	1.2	18.2	227	31	2	3	3	103	4.04	40	36.36	140	2	3	2	3	1	3	7	3.9	43	100	0.65	13	109	139	0.3	236	2	30.9	89.4	114.5	100	59	3	3	31.3	5.3	85	360	1	13
115860	1	57	3	5	2	3	4	0.8	20	217	62	2	3	3	91	1.75	28	22.5	140	2	3	2	3	1	3	20	4.6	76	99	0.91	16	229	141	1.5	220	2	23.2	88.8	96.3	129	81	3	3	271	5	73	480	1	25
113717	1	51	3	6	2	3	5	0.4	8	284	35	1	2	1	194	6.54	131	17.97251908	140	2	3	2	3	2	4	15	4.2	72	99	1.04	20	103	140	0.7	212	2	25.6	75	96.8	108	67	3	0	129	7.2	41	480	2	13
119680	1	41	3	1	1	1	4.9	0.7	14.3	355	44	2	3	3	99	28.88	36	288.8	139	2	3	2	3	2	4	27	4.4	90	101	1.18	34	78	139	0.4	204	2	34.1	108.4	113.7	135	93	0	3	257	5.7	40	240	2	16
117173	1	67	3	3	1	1	7.1	1.5	21.1	388	36	2	3	3	103	21.4	40	192.6	139	2	3	2	3	2	4	20	3.7	58	96	1.43	16	78	141	0.5	200	2	38.7	130.1	129	113	58	1	3	59	5.8	36	840	2	18
118211	2	50	2	6	2	3	5.1	0.9	17.6	273	14	2	3	3	94	12.12	31	140.7483871	139	2	3	2	3	1	3	11	3.7	45	102	0.53	21	89	140	0.3	214	1	32.5	101.3	116.4	107	73	3	3	55	5.6	56	300	1	14
115253	2	39	2	2	2	3	5.8	0.9	15.5	291	34	2	3	3	118	20.65	55	135.1636364	139	2	3	2	3	2	4	13	4	93	96	0.84	26	45	138	0.4	206	2	49.3	146.3	147.9	130	90	3	3	99.5	5.8	54	240	2	16
110973	2	72	2	2	1	1	5.8	0.6	10.3	240	39	2	3	3	97	11.28	34	119.4352941	139	2	3	2	3	2	4	21	4.1	86	102	0.81	15	128	142	0.4	217	3	27.6	92.3	105.5	124.78	75.276	2	3	23.9	5.7	60	480	2	20
117428	2	75	1	6	1	1	2.8	0.5	17.9	124	185	2	3	3	112	13.99	49	102.7836735	139	2	3	2	3	1	3	10	3.9	66	98	1.27	10	56	139	0.6	213	0	22.9	85.5	85.7	146	109	0	3	83.6	5.5	53	240	0	19
110640	2	59	2	1	2	3	5.6	0.4	7.1	344	15	2	3	3	105	11.57	42	99.17142857	139	2	3	2	3	1	3	14	3.8	65	104	0.88	34	51	142	0.2	222	0	32.2	118.5	120.6	139	78	3	3	64.5	5.9	58	720	1	15
118901	1	36	1	6	2	3	3.4	0.1	2.9	226	37	2	3	3	102	10.61	39	97.93846154	139	2	3	2	3	1	3	19	4.4	64	97	0.77	22	107	139	0.4	214	0	24	90.8	95.3	113	68	3	3	122	5.5	41	180	1	15
114015	1	62	2	2	1	1	4.5	1.2	26.7	293	40	2	3	3	94	8.15	31	94.64516129	139	2	3	2	3	1	1	13	4.5	34	106	1.31	14	70	143	0.4	204	1	29	105	106.8	132	85	1	3	70.6	5.6	51	300	0	15
109602	2	43	1	2	2	3	3.1	0.6	19.4	222	98	2	3	2	103	8.84	40	79.56	139	2	3	2	3	2	4	10	4	66	105	0.68	12	61	142	0.2	192	3	30.8	95.9	108.9	107	76	3	3	173	5.4	42	240	2	15
112886	1	52	3	6	2	3	4.6	0.5	10.9	227	47	2	3	3	105	9.16	42	78.51428571	139	2	3	2	3	2	4	24	4.1	103	104	0.82	15	50	141	0.6	195	2	28	104	101.8	112	62	3	3	19.1	5.8	41	720	2	20
118734	1	37	1	5	2	3	4.6	1	21.7	227	64	2	3	3	106	8.73	43	73.08837209	139	2	3	2	3	2	4	26	3.8	60	105	0.94	25	88	145	0.2	219	0	24.9	87.3	91	138	95	3	3	240	5.8	66	360	2	20
115710	1	53	2	2	2	3	3.4	0.6	17.6	328	52	2	3	3	112	8.76	49	64.35918367	139	2	3	2	3	1	3	17	3.8	85	100	0.77	19	101	140	0.6	210	2	29.6	102.9	103.5	134	78	3	3	45.9	6	41	720	1	17
115294	2	34	3	4	2	3	4.5	0.8	17.8	214	24	2	3	3	99	3.87	36	38.7	139	2	3	2	3	1	1	10	4.2	38	102	0.64	9	164	140	0.4	211	2	20	75.4	91.9	126	89	3	3	97.8	5.1	55	660	1	12
119007	1	47	3	5	2	3	5.4	0.6	11.1	258	34	2	3	3	95	3.23	32	36.3375	139	2	3	2	3	2	4	18	4.3	86	104	1.05	17	83	141	0.6	193	2	23.4	83.9	95	128	73	3	3	368	5.8	41	720	2	16
115421	2	63	1	4	2	3	5.1	0.6	11.8	217	68	2	3	3	93	2.99	30	35.88	139	2	3	3	3	1	1	10	3.8	71	98	0.8	15	60	136	0.4	246	0	30.2	86.4	111	156	87	3	3	25.7	5.3	97	360	0	23
113435	2	21	3	4	2	3	5.5	0.6	10.9	400	5	2	3	2	87	23.55	24	353.25	138	2	3	2	3	2	4	22	3.4	61	101	0.67	16	48	139	0.3	229	2	38.2	115.7	132.5	105	65	3	3	45.4	5.4	73	420	2	19
112139	2	33	3	3	2	3	4.1	0.4	9.8	338	45	2	3	3	99	29.65	36	296.5	138	2	3	2	3	2	4	49	3.6	96	104	0.45	21	79	139	0.4	195	1	37.5	111.4	120.7	112	77	3	3	58.4	5.5	36	780	2	28
114579	1	71	1	2	2	3	5.6	0.8	14.3	331	22	2	3	3	125	40.66	62	236.0903226	138	2	3	2	3	1	3	19	4	85	103	0.84	29	87	142	0.3	195	0	31.8	110	110.2	127	76	3	3	156	5.9	42	300	0	22
116097	1	35	3	4	2	3	4.4	0.1	2.3	358	7	2	3	3	113	24.89	50	179.208	138	2	3	2	3	1	1	56	3.7	80	104	0.92	102	95	142	0.6	236	1	33.2	102.7	106.2	126	88	3	3	331	5.8	39	60	1	32
117270	2	49	2	6	2	3	3	0.2	6.7	282	33	2	3	3	96	13.74	33	149.8909091	138	2	3	2	3	2	4	23	4.1	45	101	0.71	20	84	140	0.4	197	2	20.1	75.4	97.2	124.78	75.276	3	3	246	5.8	40	240	2	24
111050	1	46	3	3	2	3	5.6	0.5	8.9	308	18	2	3	3	107	16.48	44	134.8363636	138	2	3	2	3	1	2	40	3.7	65	100	0.9	22	137	139	0.5	226	2	27.6	95.6	103.6	132	87	3	3	247	5.7	45	420	1	29
113998	2	53	3	4	2	3	4.6	0.6	13	343	45	2	3	3	97	10.39	34	110.0117647	138	2	3	2	3	1	3	24	4.1	68	104	0.68	26	83	143	0.3	214	2	27.6	98.3	102.8	105	74	3	3	107	5.5	51	480	0	20
116978	1	67	1	3	1	1	4.4	0.5	11.4	307	33	2	3	3	102	11.36	39	104.8615385	138	2	3	2	3	1	3	21	4.1	106	104	0.94	33	115	143	0.6	211	2	33.5	114.8	106.3	138	76	2	3	121	5.7	51	600	0	21
117792	2	60	3	3	1	1	3.6	0.4	11.1	310	21	3	3	2	112	13.82	49	101.5346939	138	2	3	2	3	2	4	39	4.4	67	102	0.77	82	94	142	0.3	206	2	23.1	86.3	87.3	142	81	1	3	523	5.8	42	240	2	23
112800	1	28	3	4	2	3	4.1	0.7	17.1	188	29	2	3	3	103	10.59	40	95.31	138	2	3	2	3	2	4	39	3.8	54	100	0.99	12	69	142	0.2	203	3	24.3	81	94.7	125	75	3	3	244	5.6	44	360	2	34
118873	1	69	3	6	2	3	3.2	0.5	15.6	200	71	2	3	3	101	8.18	38	77.49473684	138	2	3	2	3	2	4	23	4	74	100	0.85	25	100	138	0.4	206	2	22.5	96.3	95	133	74	3	3	73.2	6	48	240	2	26
117244	2	44	3	3	2	3	5.1	0.6	11.8	352	19	3	3	2	149	17.43	86	72.9627907	138	2	3	2	3	2	4	22	3.7	85	105	0.56	22	92	139	0.6	200	2	28.3	93.3	106.1	124.78	75.276	3	3	20.1	7.3	42	420	2	18
117888	1	24	3	2	2	3	7.4	0.9	12.2	166	34	2	3	3	80	3.22	17	68.18823529	138	2	3	2	3	2	4	16	4.4	42	100	1.19	9	63	141	0.5	201	2	25.2	89.9	112	103	62	3	3	119	5.1	61	720	2	35
111294	1	47	1	6	2	3	5.6	0.3	5.4	302	60	2	3	3	116	9.35	53	63.50943396	138	2	3	2	3	2	4	38	4.6	74	102	0.84	41	109	143	1.6	206	0	29.9	100.3	98.4	124.78	75.276	3	3	105	5.5	37	120	2	23
118650	1	39	3	5	2	3	6.1	0.7	11.5	344	40	2	3	3	120	10.04	57	63.41052632	138	2	3	2	3	1	2	29	4	56	104	1	29	55	143	0.2	226	0	34.2	111.8	117.1	129	83	3	3	69.9	5.6	45	300	0	22
118407	2	51	3	1	2	3	5.9	0.8	13.6	225	58	2	3	3	101	6.4	38	60.63157895	138	2	3	2	3	2	4	18	3.9	60	100	0.61	23	50	140	0.2	215	3	19.5	74.4	88.3	124.78	75.276	3	3	14.6	5.6	57	180	2	22
113246	2	77	3	2	2	3	5	0.5	10	199	26	2	3	3	105	6.68	42	57.25714286	138	2	3	2	3	2	4	8	3.7	65	100	1.03	38	64	138	0.5	217	1	26.2	94.2	106.2	125	68	3	3	63.3	5.5	59	120	2	19
117752	2	33	3	2	2	3	4.1	0.6	14.6	151	65	2	3	3	90	4.21	27	56.13333333	138	2	3	2	3	2	4	16	4.4	42	99	0.56	8	108	141	0.4	210	2	23.9	82.3	97.5	109	67	3	3	33.2	5.1	71	180	2	16
115290	1	60	3	4	1	1	4.8	0.4	8.3	218	27	2	3	3	95	4.13	32	46.4625	138	2	3	2	3	1	3	16	4.8	73	101	0.76	22	123	142	0.6	228	2	23.8	92.2	98.8	164	102	1	3	133	5.2	68	180	1	21
110728	1	72	3	1	1	1	3.2	0.4	12.5	287	54	3	3	2	115	6.26	52	43.33846154	138	2	3	2	3	2	4	21	3.6	95	105	1.45	65	66	139	0.5	216	3	28.4	108	105	117	78	2	3	52.4	5.8	46	300	2	18
110803	2	80	2	1	2	3	4.1	0.4	9.8	249	23	3	3	2	110	5.65	47	43.27659574	138	2	3	2	3	2	4	18	4.2	86	104	0.51	15	90	145	0.6	217	1	24.5	89.6	98.3	124.78	75.276	3	3	223	5.6	66	240	2	22
117817	2	54	3	2	2	3	6	0.4	6.7	188	34	2	3	3	99	4.03	36	40.3	138	2	3	2	3	2	4	11	3.8	113	103	0.95	11	110	143	0.4	221	2	39.3	108.7	129.6	127	95	3	3	49.5	5.5	75	360	2	17
113569	1	46	3	5	2	3	5.4	0.5	9.3	323	30	2	3	3	101	4.09	38	38.74736842	138	2	3	2	3	1	3	34	4.4	52	101	1.17	60	122	139	0.2	284	2	26.2	98.9	99.6	126	79	3	3	267	5.2	54	480	0	27
117230	2	65	3	4	1	1	5.6	1	17.9	247	15	1	2	1	117	3.65	54	24.33333333	138	2	3	2	3	1	2	11	4.3	88	101	0.9	62	101	145	0.9	219	3	31.9	114.5	126.1	124.78	75.276	1	1	94.9	6.2	66	30	1	19
110159	1	45	3	5	2	3	4.6	0.8	17.4	273	40	2	3	3	97	1.97	34	20.85882353	138	2	3	2	3	1	1	14	4.1	61	100	0.87	10	91	140	0.4	206	1	22.8	85	95.1	113	63	3	3	79.8	5.1	59	180	0	21
112665	1	67	1	1	2	3	7.8	0.9	11.5	217	53	2	3	3	95	1.81	32	20.3625	138	2	3	2	3	1	3	17	4.3	67	97	0.87	20	151	136	0.8	214	0	24.3	85.3	90.5	136	73	3	3	106	5.5	48	180	0	17
116407	2	49	1	6	1	1	5.4	1.3	24.1	269	52	2	3	3	105	35.07	42	300.6	137	2	3	2	3	2	4	12	3.7	100	96	0.78	23	37	139	0.2	202	3	39	119.1	138.4	106	67	0	3	284	6.1	47	300	2	18
117979	1	29	1	4	2	3	10	1.1	11	398	46	2	3	3	102	22.25	39	205.3846154	137	2	3	2	3	2	4	72	4.5	74	103	0.65	57	112	146	0.6	203	1	45	131.4	124.4	124.78	75.276	3	3	849	5	35	720	2	30
111503	1	46	3	4	2	3	6.2	0.7	11.3	392	25	2	3	3	104	23.32	41	204.7609756	137	2	3	2	3	1	3	99	4.5	73	99	0.73	72	83	139	0.6	208	2	29.9	104.1	104.5	139	90	3	3	935	5.6	52	240	0	62
114681	1	39	3	6	2	3	7.9	1.7	21.5	386	24	3	3	1	106	19.43	43	162.6697674	137	2	3	2	3	2	4	19	4.3	61	105	0.83	21	94	141	0.3	195	1	43.7	141.1	131.5	124.78	75.276	3	3	428	7.5	39	400	2	20
119769	2	70	3	2	1	1	6.3	0.8	12.7	320	14	2	3	3	109	14.21	46	111.2086957	137	2	3	2	3	1	1	28	4.3	155	101	0.79	23	103	142	0.4	188	1	29.5	99	114.5	149	80	1	3	112	6.3	39	360	1	21
114446	1	49	3	4	1	1	11.2	2.4	21.4	330	41	2	3	2	97	10.01	34	105.9882353	137	2	3	2	3	2	4	19	3.9	70	103	0.96	45	102	142	0.4	222	2	27.6	99.7	112.7	131	85	0	3	80.5	5.1	48	720	2	20
119630	2	55	3	6	1	1	3.3	0.4	12.1	347	38	2	3	3	103	11.7	40	105.3	137	2	3	2	3	2	4	12	3.6	96	102	0.62	27	91	139	0.3	223	0	26.1	101.6	102.7	124	78	1	3	88.6	5.6	54	180	2	16
117307	2	62	3	3	2	3	4.5	0.6	13.3	182	14	2	3	3	97	6.07	34	64.27058824	137	2	3	2	3	2	4	29	4.2	51	101	0.67	10	82	141	0.3	248	3	24.7	76.4	101.5	109	67	3	3	165	5.7	93	180	2	33
115766	1	29	3	5	2	3	4.1	0.4	9.8	275	42	2	3	3	99	5.59	36	55.9	137	2	3	2	3	1	3	28	4.1	77	101	0.94	28	54	141	0.2	214	2	23.8	87.2	95.2	120	79	3	3	164	5	54	120	1	24
110918	1	65	1	4	1	1	5.4	0.7	13	235	36	3	3	2	92	3.08	29	38.23448276	137	2	3	2	3	1	1	11	3.8	87	104	1.35	21	123	143	0.5	212	0	27.6	92.3	98.9	168	94	1	3	364	5.3	58	480	1	15
110532	2	57	2	6	1	1	14.6	3.3	22.6	378	37	1	2	1	185	8.05	122	23.75409836	137	2	3	2	3	2	4	20	4.2	85	99	0.66	16	139	144	0.6	215	1	37.3	121.8	128	139	73	1	1	205	7.5	56	240	2	18
113026	1	53	3	4	1	1	8.1	1.3	16	337	16	1	2	1	303	10.47	240	15.705	137	2	3	2	3	2	4	62	3.9	126	95	1.08	57	120	137	0.6	250	2	25.7	97.1	98.5	137	94	1	1	206	10.7	48	600	2	46
115308	1	41	3	2	2	3	7	1.2	17.1	339	19	2	3	3	101	21.84	38	206.9052632	136	2	3	2	3	2	4	24	4	73	101	0.73	19	126	140	0.5	213	2	32.5	110.7	104	110	70	3	3	539	4.6	39	240	2	17
117336	1	43	1	1	2	3	4	0.4	10	305	48	2	3	3	89	13.7	26	189.6923077	136	2	3	2	3	2	4	17	3.7	81	100	0.89	28	93	138	0.8	194	0	30.9	114.3	112.1	122	80	3	3	147	6	40	540	2	15
112681	1	71	1	2	1	1	4	0.4	10	199	36	2	3	3	99	18.22	36	182.2	136	2	3	2	3	1	2	44	3.6	140	106	1.07	467	164	144	0.3	214	3	20.8	87.4	91.2	180	90	0	3	375	5.9	52	240	0	34
114340	1	30	2	4	2	3	4.5	0.3	6.7	260	39	2	3	2	111	19.81	48	148.575	136	2	3	2	3	1	2	33	3.8	65	100	0.75	24	69	140	0.2	196	1	34.9	101.9	103.6	114	75	3	3	116	5.6	43	20	0	17
119745	2	45	3	1	1	1	9	0.8	8.9	295	22	2	3	2	97	13.76	34	145.6941176	136	2	3	2	3	2	4	14	3.7	61	106	1.02	15	98	143	0.6	203	3	54.5	138.7	159.1	133	106	0	3	84.3	5.3	45	480	2	18
119248	1	61	2	1	1	1	5.7	0.7	12.3	305	43	2	3	2	109	17.98	46	140.7130435	136	2	3	1	1	1	3	19	4.4	96	101	1	32	114	140	0.7	193	2	27.8	97.9	100.8	136	89	0	3	65.9	5.9	36	120	0	22
109541	2	35	3	2	1	1	5.6	0.4	7.1	207	52	2	3	2	105	15.14	42	129.7714286	136	2	3	2	3	2	4	13	3.7	73	101	0.61	17	33	139	0.2	197	1	32.7	114.9	111.2	140	93	0	3	34	6.1	42	300	2	13
113488	2	80	1	6	2	3	3.5	0.4	11.4	195	83	2	3	3	88	8.3	25	119.52	136	2	3	2	3	2	4	13	4.1	128	99	0.75	20	100	140	0.4	242	1	28.5	113.2	116	124.78	75.276	3	3	28.7	5.9	86	240	2	15
117497	1	55	3	4	1	1	6.5	1.9	29.2	364	34	2	3	3	118	17.79	55	116.4436364	136	2	3	2	3	2	4	41	3.7	74	103	1.01	112	111	141	0.3	217	1	30.7	108.1	97.4	117	67	1	3	253	5.4	47	900	2	30
110781	1	62	3	2	1	1	5.4	0.8	14.8	345	34	2	3	3	105	12.02	42	103.0285714	136	2	3	2	3	2	4	20	4.2	58	100	1.28	23	91	139	0.3	235	2	35.3	111.5	106.8	128	77	1	3	604	5.7	41	480	2	19
114731	2	80	3	4	2	3	4.9	1	20.4	242	21	1	2	2	151	13.58	88	55.55454545	136	2	3	2	3	1	3	18	4.1	69	97	0.72	33	82	139	0.4	218	1	23.2	83.3	91.2	118	58	3	2	237	6.2	60	180	1	19
115192	2	67	2	3	2	3	3.7	0.6	16.2	297	9	2	3	2	123	8.24	60	49.44	136	2	3	2	3	2	4	17	4	60	101	0.7	16	118	141	0.5	221	1	34.2	117.6	123.8	123	77	3	3	494	5.6	66	480	2	18
118265	1	36	3	1	2	3	3.6	0.4	11.1	126	47	2	3	3	99	3.32	36	33.2	136	2	3	2	3	1	3	8	4.4	66	99	0.86	24	41	134	0.5	208	1	26.5	91.4	97.8	109	61	3	3	9.73	5.5	66	383.833	0	15
118128	2	56	3	2	1	1	4.4	1.1	25	266	46	1	2	2	234	12.15	171	25.57894737	136	2	3	2	3	2	4	17	3.8	167	99	0.69	126	57	139	0.3	218	1	43.2	128.4	129.6	177	98	0	0	26.5	9.5	48	420	2	13
114261	2	64	3	1	1	1	5.5	0.8	14.5	308	72	1	2	1	188	5.94	125	17.1072	136	2	3	2	3	1	3	9	2.9	98	106	2.92	13	64	140	0.2	202	1	31.3	113.8	107.3	148	69	2	1	323	6.8	35	180	1	10
109531	1	32	3	3	2	3	6.9	0.8	11.6	339	46	2	3	3	103	66.11	40	594.99	135	2	3	2	3	1	1	29	4	53	102	0.61	35	95	141	0.4	196	3	39.8	100.342	106.992	124.78	75.276	3	3	663	6.3	38	360	1	20
119429	2	26	2	2	2	3	3.4	0.4	11.8	281	54	2	3	3	86	31.9	23	499.3043478	135	2	3	2	3	2	4	20	3.9	125	102	0.81	40	32	137	0.2	181	1	38.3	115.3	127	107	72	3	3	10.9	5.6	38	360	2	22
119075	2	56	3	2	2	3	4.1	0.3	7.3	185	43	2	3	3	93	14.55	30	174.6	135	2	3	2	3	2	4	17	4.4	72	99	0.56	19	89	142	0.2	241	2	18.9	74.4	101.4	96	68	3	3	38.2	5.4	97	360	2	19
116899	1	40	3	1	1	1	5.1	0.7	13.7	309	48	3	3	2	98	16.1	35	165.6	135	2	3	2	3	2	4	25	4.2	116	103	1.27	59	75	144	0.3	198	0	38.4	124	119.8	135	96	0	3	159	5.7	48	480	2	16
112195	2	60	1	2	1	1	7.7	1.9	24.7	329	55	2	3	2	124	26.26	61	154.9770492	135	2	3	2	3	1	3	14	3.6	125	99	0.74	17	72	137	0.2	211	0	42.8	117.5	133.2	108	73	1	3	233	6	56	540	1	17
112883	1	51	2	2	2	3	4.8	0.8	16.7	353	42	2	3	3	112	20.67	49	151.8612245	135	2	3	2	3	1	3	32	3.8	75	98	1.09	25	123	139	0.7	194	0	32.3	119	101.9	131	93	3	3	296	5.9	38	360	0	19
116895	1	35	2	1	2	3	7.3	0.3	4.1	282	24	2	3	2	97	13.5	34	142.9411765	135	2	3	2	3	2	4	49	4	69	103	0.86	30	132	142	0.3	188	0	34.1	104.6	105.3	111	75	3	3	282	5.3	43	240	2	24
109464	1	30	2	1	2	3	5.4	0.5	9.3	232	41	2	3	3	99	13.75	36	137.5	135	2	3	2	3	2	4	20	4.7	69	101	0.77	40	134	142	0.5	205	1	31.8	101.7	105.8	106	69	3	3	414	5.4	46	360	2	18
112997	1	33	3	3	1	2	3.9	0.6	15.4	400	10	2	3	3	103	13.25	40	119.25	135	2	3	2	3	1	2	41	4.3	44	101	0.92	24	158	139	0.5	241	2	32.3	96.3	104.3	127	73	0	3	462	5.7	41	600	0	26
114520	2	43	2	1	2	3	4.9	0.3	6.1	261	34	2	3	3	103	11.81	40	106.29	135	2	3	2	3	2	4	7	3.9	63	102	0.74	16	32	140	0.2	196	1	44.3	130.2	133.8	139	88	3	3	10.8	6.1	47	180	2	14
111165	1	40	2	2	1	1	6.1	0.6	9.8	324	38	2	3	3	106	10.78	43	90.25116279	135	2	3	2	3	1	3	13	4.4	87	98	1.09	18	50	137	0.8	223	1	25.5	94.1	95.7	122	85	0	3	170	5.3	33	180	1	22
109975	2	39	3	2	2	3	2.6	0.4	15.4	209	66	2	3	2	106	10.75	43	90	135	2	3	2	3	2	4	11	4	55	103	0.94	12	64	142	0.3	193	2	27.4	89.3	102.8	112	76	3	3	53.8	6	44	600	2	12
118435	2	61	2	6	1	1	2.8	0.2	7.1	220	27	2	3	3	110	10.38	47	79.50638298	135	2	3	2	3	2	4	13	4	73	98	0.7	24	80	140	0.9	217	3	48	116.6	158.5	106	71	1	3	59.3	5.2	66	420	2	15
116510	2	55	3	3	2	3	5.2	1	19.2	227	48	2	3	3	105	8.27	42	70.88571429	135	2	3	2	3	2	4	11	4.1	60	102	0.73	13	123	140	0.6	226	2	40.2	109.8	128	112	72	3	3	267	5.3	66	600	2	14
115313	2	59	3	2	2	3	5.3	2.9	54.7	280	59	2	3	1	100	6.99	37	68.01081081	135	2	3	2	3	2	4	10	3.4	90	103	0.71	21	68	142	0.5	197	1	38.9	115	127.4	135	83	3	3	77.4	6.1	53	360	2	12
114978	2	22	3	5	2	3	2.4	0.2	8.3	165	65	2	3	3	95	5.84	32	65.7	135	2	3	2	3	2	4	10	3.8	69	101	0.73	5	114	136	0.4	197	2	27.8	92.5	109.8	97	58	3	3	48.3	5	48	600	2	15
114935	2	56	3	2	2	3	2.4	0.6	25	215	18	2	3	3	101	5.31	38	50.30526316	135	2	3	2	3	2	4	16	4	76	100	0.66	14	124	142	0.4	219	2	23.2	78.7	96.7	86	46	3	3	97.8	5.6	60	840	2	18
111255	1	78	2	1	2	3	3.4	0.5	14.7	161	36	2	3	3	111	4.45	48	33.375	135	2	3	2	3	2	4	7	3.4	74	98	0.81	12	44	139	0.3	205	1	20.2	86.3	91.5	145	69	3	3	351	6.1	56	240	2	13
112299	2	56	3	1	1	1	5	0.7	14	199	30	2	3	3	97	2.29	34	24.24705882	135	2	3	2	3	2	4	10	4	90	100	0.72	9	151	138	0.5	242	1	25.8	91.7	107.6	135	83	0	3	50	5.6	93	360	2	16
116993	1	23	3	6	2	3	6.2	0.7	11.3	282	15	2	3	2	109	67.61	46	529.1217391	134	2	3	2	3	1	3	69	4.1	100	102	0.92	60	110	139	0.8	207	2	36	100.342	106.992	124.78	75.276	3	3	138	5.2	44	360	1	31
115387	1	34	3	4	2	3	4.5	0.3	6.7	340	27	2	3	3	88	15.49	25	223.056	134	2	3	2	3	2	4	24	4.1	66	102	0.77	103	74	143	0.3	202	2	31.9	104.6	111.5	120	82	3	3	165	5.2	46	480	2	20
119386	2	37	3	2	2	3	8.2	2.2	26.8	251	64	2	3	3	83	12.22	20	219.96	134	2	3	2	3	2	4	13	3.8	64	100	0.69	25	95	138	0.3	210	1	42	124.6	121.9	116	77	3	3	76.2	5.5	66	660	2	12
112983	2	28	3	2	2	3	4.9	0.7	14.3	285	19	2	3	3	110	28.43	47	217.7617021	134	2	3	2	3	2	4	15	4.2	96	99	0.87	23	79	138	0.4	229	1	34.5	108.9	111	99	68	3	3	122	5.6	41	180	2	15
112050	2	61	3	3	2	3	5.4	0.3	5.6	353	20	2	3	3	98	17.32	35	178.1485714	134	2	3	2	3	2	4	19	3.8	130	103	0.62	24	46	145	0.3	210	2	35.4	120.2	124.7	111	79	3	3	109	5.9	52	300	2	12
116499	2	53	1	1	2	3	5.6	0.6	10.7	345	21	2	3	3	136	32.44	73	159.9780822	134	1	3	2	3	2	4	38	4.2	84	101	0.58	35	64	140	0.3	208	0	38.5	105.9	123.6	145	83	3	3	80.5	6.4	48	180	2	26
117946	2	38	3	6	2	3	4.4	0.6	13.6	295	56	2	3	3	95	12.36	32	139.05	134	2	3	2	3	2	4	15	4.2	74	99	0.56	15	31	138	0.2	192	1	32.4	107.2	107.8	124.78	75.276	3	3	6.33	5.4	48	180	2	17
118784	1	27	1	3	2	3	7.1	0.5	7	335	30	2	3	3	103	14.52	40	130.68	134	2	3	2	3	1	2	43	3.9	60	106	0.74	27	67	142	0.2	187	1	35.2	114.7	107.4	128	67	3	3	174	5.3	45	240	1	28
115634	1	32	3	2	2	3	3	0.2	6.7	195	22	2	3	3	96	9.66	33	105.3818182	134	1	2	2	3	1	3	31	4.5	60	96	0.76	19	144	139	0.6	199	2	23.5	86	95.3	117	77	3	3	236	5.1	53	480	1	32
113231	2	62	1	2	1	1	5.1	0.7	13.7	274	29	2	3	3	97	9.89	34	104.7176471	134	2	3	2	3	1	2	10	3.2	84	100	0.8	17	41	137	0.3	191	1	32.2	106	108.1	97	69	1	3	358	5.7	40	120	0	12
119617	2	66	3	1	2	3	3.5	0.3	8.6	235	26	2	3	2	95	7.98	32	89.775	134	2	3	2	3	2	4	16	4.1	82	103	1.08	30	95	141	0.6	197	2	24.2	94.9	105.5	148	80	3	3	62.2	5.4	48	540	2	15
115968	2	74	3	4	1	1	3.6	0.3	8.3	233	52	2	3	3	103	9.73	40	87.57	134	2	3	2	3	1	3	14	4.1	79	106	0.71	12	110	144	0.5	205	1	25.2	98	104.5	134	75	2	3	73.2	5.2	59	360	1	15
114917	1	75	2	1	1	1	2.7	0.6	22.2	249	38	2	3	3	104	8.84	41	77.6195122	134	2	3	2	3	2	4	14	4.4	55	101	1.08	16	131	145	2.3	205	1	28.5	109.7	99.1	124.78	75.276	1	3	165	5	57	180	2	16
118924	1	49	3	4	1	1	4.9	0.2	4.1	259	30	2	3	3	99	7.63	36	76.3	134	2	3	2	3	1	3	23	4.1	59	103	0.99	68	134	144	0.5	199	3	25.3	89.8	95.1	128	81	1	3	515	4.4	44	120	1	18
115342	1	36	1	1	2	3	4	0.7	17.5	247	19	2	3	3	101	7.13	38	67.54736842	134	2	3	2	3	2	4	20	4.2	110	103	0.79	57	74	140	0.4	183	1	27.4	94.7	98.7	117	78	3	3	41.8	5.4	37	120	2	17
119194	1	41	1	3	2	3	3.7	0.3	8.1	226	23	2	3	3	100	6.57	37	63.92432432	134	2	3	2	3	1	3	19	3.8	77	102	0.82	30	146	139	0.4	203	0	25.3	84.7	89	111	68	3	3	136	5.8	54	90	0	20
116295	2	78	2	1	1	1	4	0.5	12.5	209	51	2	3	3	102	6.66	39	61.47692308	134	2	3	2	3	2	4	9	4.1	86	100	0.91	11	77	144	0.4	221	3	21.1	76.9	92.1	184	124	2	3	131	5.6	81	300	2	20
116341	2	80	3	5	1	1	5.3	0.6	11.3	206	27	2	3	3	100	6.08	37	59.15675676	134	2	3	2	3	1	3	12	3.9	53	102	0.72	19	75	142	0.4	227	1	22.9	83.4	91	124.78	75.276	1	3	67.4	5.842	81	300	0	17
114161	1	62	3	3	2	3	5	1.1	22	318	40	2	3	3	106	7.01	43	58.68837209	134	2	3	2	3	1	3	12	3.8	86	105	1	11	50	141	0.3	208	1	37.5	126.2	123	124	82	3	3	107	5.8	51	180	0	12
114645	2	45	1	2	1	1	5.4	0.3	5.6	304	31	1	2	2	112	6.32	49	46.43265306	134	2	3	2	3	1	1	10	3	60	104	0.74	15	40	137	0.2	196	1	37.4	111	118.7	117	77	0	1	15.2	5.5	44	9999	1	10
115140	1	70	1	4	1	1	4.8	0.5	10.4	226	32	2	3	3	93	3.68	30	44.16	134	2	3	2	3	2	4	9	4	58	105	0.78	22	97	144	0.5	214	1	25.1	90.2	92.8	128	64	2	3	96.8	5.7	48	600	2	22
118459	1	80	2	2	1	1	5.4	0.8	14.8	213	30	2	3	2	126	7.21	63	41.2	134	2	3	2	3	1	3	12	4.3	105	102	1.23	58	196	141	1.2	201	3	28.4	113.8	105.5	175	83	1	3	63.6	6.7	43	9999	0	14
115127	1	49	1	1	2	3	3.9	0.2	5.1	153	69	2	3	3	107	4.96	44	40.58181818	134	2	3	2	3	1	1	16	3.9	114	102	1.01	12	87	143	0.6	190	0	26.5	102	101.6	118	66	3	3	97.2	5.8	36	360	0	17
115012	2	72	3	6	1	1	6.4	1.2	18.7	236	9	1	2	1	174	9.25	111	30	134	2	3	2	3	2	4	8	3.3	42	93	10.96	14	46	141	0.3	239	2	32	108.7	115.8	130	69	2	2	2030	7.1	44	360	2	6
114672	1	40	3	1	2	3	3.7	0.5	13.5	239	23	1	2	1	90	1.33	27	17.73333333	134	2	3	2	3	2	4	15	4.4	92	100	0.8	15	135	141	1.1	198	3	22.4	86.1	88.6	102	69	3	0	106	6.2	50	420	2	22
118408	1	26	3	4	1	2	8.9	1	11.2	379	30	2	3	2	101	65.91	38	624.4105263	133	1	3	2	3	1	2	72	4.1	74	102	0.51	72	99	143	0.8	205	1	40.6	131	121	126	77	0	3	163	6.6	37	360	0	36
117546	1	75	2	6	1	1	6.1	1.2	19.7	307	13	1	1	1	141	101.83	78	469.9846154	133	2	3	2	3	2	4	13	4	60	106	1.44	15	117	142	1.3	197	0	26.9	107	100.8	149	85	2	2	106	6.7	53	720	2	19
117322	2	80	3	1	1	1	6	0.6	10	191	16	2	3	3	96	26.68	33	291.0545455	133	2	3	2	3	1	3	16	3.8	70	108	0.75	21	101	149	0.5	224	1	25.6	97.1	108.3	131	59	2	3	95.4	5.6	69	180	1	16
119693	2	37	2	1	2	3	5.9	1	16.9	321	27	2	3	3	106	31.56	43	264.2232558	133	2	3	2	3	1	1	23	3.7	74	106	0.65	35	38	141	0.2	195	0	33.7	115.2	119.7	100	76	3	3	19.2	5.5	44	60	1	22
110208	2	57	3	2	2	3	5.6	0.5	8.9	316	21	2	3	3	94	15.59	31	181.0451613	133	2	3	2	3	1	2	23	4.1	108	105	0.77	18	109	143	0.3	216	1	37.9	124.2	126.3	142	98	3	3	106	5.6	51	720	1	19
116001	2	45	3	6	1	3	4.3	0.8	18.6	250	40	3	3	2	107	15.94	44	130.4181818	133	2	3	2	3	2	4	18	4	95	101	0.61	15	36	141	0.3	204	2	34.2	115.5	119.7	125	92	0	3	9.32	5.9	41	480	2	13
110286	1	43	1	2	1	2	7.2	1.2	16.7	298	34	2	3	3	125	20.52	62	119.1483871	133	2	3	2	3	1	3	35	4.1	88	101	0.81	48	101	141	0.5	191	1	31	106.6	107.1	124	81	1	3	105	6.3	38	120	1	20
116588	1	56	1	2	2	3	5.4	0.8	14.8	288	29	2	3	3	106	14.14	43	118.3813953	133	2	3	2	3	1	3	30	4.3	67	99	0.81	31	142	141	1.2	204	3	29.7	96.3	100.9	124.78	75.276	3	3	144	5.5	52	60	1	23
109918	1	66	2	4	1	1	4.1	0.3	7.3	320	22	2	3	2	112	16.09	49	118.2122449	133	2	3	2	3	2	4	32	4.7	65	98	1.44	31	141	142	1.1	224	3	32.3	104.5	102.4	146	84	1	3	373	6.4	46	300	2	22
115402	2	63	1	2	2	3	7.2	1	13.9	344	32	2	3	3	107	14.03	44	114.7909091	133	2	3	2	3	2	4	22	4.1	145	103	0.61	41	89	147	0.6	205	1	31.6	105.5	112.4	108	63	3	3	114	5.5	59	360	2	20
117164	2	58	1	1	2	3	6.5	0.8	12.3	289	18	2	3	3	103	11.82	40	106.38	133	2	3	2	3	2	4	15	4	113	103	0.59	17	84	145	0.5	201	3	32.7	97.3	105.7	124.78	75.276	3	3	101	5.7	54	180	2	18
119417	2	58	3	1	1	1	5.1	1.2	23.5	236	19	2	3	2	108	12.89	45	103.12	133	2	3	2	3	2	4	23	4	62	102	0.69	20	108	142	0.2	263	3	30.2	104.5	115.3	113	63	1	3	295	5.9	119	300	2	19
114103	2	74	3	5	1	1	4.7	0.5	10.6	280	58	2	3	2	108	9.82	45	78.56	133	2	3	2	3	2	4	11	3.7	54	101	0.74	30	108	142	0.3	235	2	31.3	106.7	105	124.78	75.276	2	3	218	5.2	91	480	2	16
117454	1	56	3	5	2	3	3.5	0.4	11.4	258	37	2	3	3	110	9.31	47	71.3106383	133	2	3	2	3	2	4	23	4.1	59	101	1.04	21	83	138	0.5	206	2	26	91.7	99.3	124	78	3	3	132	5.4	52	600	2	20
115472	2	46	3	6	2	3	5.9	0.6	10.2	271	25	1	2	1	108	8.17	45	65.36	133	2	3	2	3	2	4	15	3.3	61	103	0.77	10	68	140	0.3	202	3	30	88.7	103.6	127	90	3	1	37.4	6.3	46	720	2	18
116186	1	32	1	3	2	3	3.2	0.4	12.5	238	30	2	3	3	99	6.21	36	62.1	133	2	3	2	3	1	2	22	4.1	63	99	1.09	20	75	139	0.3	195	1	30.2	94.6	102.3	115	78	3	3	198	5.4	55	120	0	22
111047	2	74	1	6	1	1	3.7	0.3	8.1	202	38	1	2	1	170	14.84	107	49.92897196	133	2	3	2	3	2	4	14	4.1	74	96	0.64	11	114	139	0.6	234	3	23.8	86.3	91	143	68	2	1	44.5	6.7	79	60	2	15
119652	1	64	3	2	2	3	4	0.3	7.5	297	34	2	3	3	108	5.2	45	41.6	133	2	3	2	3	1	1	14	3.5	98	105	0.71	18	68	144	0.4	194	1	25.4	99.7	94.1	124.78	75.276	3	3	75.8	6.1	40	300	0	14
117529	1	36	3	2	2	3	3.3	0.5	15.2	200	30	2	3	3	97	3.78	34	40.02352941	133	2	3	2	3	2	4	11	4.2	62	100	0.96	8	119	140	0.5	213	0	23.5	83	95.5	133	82	3	3	262	5.5	52	240	2	13
115443	2	39	1	6	2	3	5.4	0.4	7.4	334	18	1	2	1	239	11.57	176	23.66590909	133	2	3	2	3	2	4	28	3.6	94	101	0.42	23	44	140	0.2	203	0	34.7	100.1	120.5	107	66	3	0	15.2	9.5	39	40	2	16
113386	2	24	2	2	2	3	5.9	0.9	15.3	312	42	2	3	3	117	81.35	54	542.3333333	132	2	3	2	3	2	4	8	3.4	80	101	0.54	14	44	137	0.2	203	0	47.4	114	141.7	86	60	3	3	31.1	5.7	55	600	2	13
118636	2	60	1	2	2	3	6.6	0.5	7.6	224	26	2	3	3	99	28.94	36	289.4	132	2	3	2	3	2	4	52	4.4	83	106	0.85	60	81	148	0.9	201	0	34.3	104	116.9	100	68	3	3	118	4.6	39	420	2	50
116900	1	55	2	3	2	3	7.6	0.9	11.8	377	29	2	3	3	114	35.04	51	247.3411765	132	2	3	2	3	2	4	42	3.9	74	104	1.01	50	68	140	0.4	184	0	35.4	115.9	114.4	130	89	3	3	145	6.3	40	300	2	30
113292	1	59	3	2	1	1	10.1	1.9	18.8	282	38	2	3	2	97	18.64	34	197.3647059	132	2	3	2	3	2	4	19	3.8	87	100	0.73	21	120	142	0.7	193	2	36.9	126.8	128.7	169	90	1	3	158	5.4	43	600	2	25
112594	2	56	2	4	2	3	7.6	0.5	6.6	257	23	2	3	3	103	13.29	40	119.61	132	2	3	2	3	2	4	40	4.4	121	103	0.7	82	97	141	0.5	212	2	38.1	112.9	123.8	114	86	3	3	32.2	5.7	62	240	2	31
119297	2	65	3	2	1	1	4.7	0.6	12.8	315	55	2	3	2	137	23.65	74	115.0540541	132	2	3	2	3	2	4	28	4.1	88	97	0.63	24	140	139	0.8	200	3	35.6	118	119.8	124.78	75.276	1	3	151	6.7	44	120	2	23
115051	1	56	3	2	2	3	3.5	0.6	17.1	348	37	2	3	3	99	10.95	36	109.5	132	2	3	2	3	2	4	26	3.8	126	102	1.05	116	136	142	0.9	200	3	32.8	116.4	113.6	124.78	75.276	3	3	246	5.4	38	300	2	25
110139	1	41	3	2	1	1	4.8	0.2	4.2	353	72	2	3	2	120	16.98	57	107.2421053	132	2	3	2	3	2	4	22	4.1	66	99	0.83	53	59	141	0.8	187	2	36.3	123.9	118.7	128	89	0	3	234	6.5	42	480	2	15
109432	2	44	3	1	2	3	3.9	0.7	17.9	202	41	2	3	3	103	11.29	40	101.61	132	2	3	2	3	2	4	37	4.4	79	102	0.87	22	40	139	0.2	202	2	19.8	73.3	91.8	105	64	3	3	35.8	5.4	64	120	2	24
119277	2	35	3	2	2	3	4.5	1	22.2	213	42	2	3	3	99	8.42	36	84.2	132	2	3	2	3	1	3	13	3.7	91	102	0.63	14	83	136	0.3	203	1	34.8	119.3	115.6	124.78	75.276	3	3	53.8	5.3	41	180	1	17
110043	1	37	3	2	2	3	5.4	1	18.5	287	29	2	3	3	89	5.4	26	74.76923077	132	2	3	2	3	2	4	17	3.9	90	104	1.29	12	87	142	0.4	180	2	28.9	99.2	108.8	108	70	3	3	113	5.9	41	120	2	20
111301	2	35	2	1	1	1	3	0.2	6.7	137	62	2	3	3	93	5.59	30	67.08	132	2	3	2	3	1	1	14	3.8	98	104	0.7	13	34	140	0.2	211	1	30.6	105	109.5	113	67	0	3	4.73	5.3	54	420	0	15
111514	2	64	3	3	2	3	4.7	0.7	14.9	254	56	2	3	3	92	5.1	29	63.31034483	132	2	3	2	3	2	4	16	4.2	82	102	0.71	23	86	141	0.5	211	2	29.4	98.3	113.9	115	72	3	3	79.6	5.5	73	480	2	20
111433	1	51	1	4	2	3	6.7	0.9	13.4	288	21	2	3	3	114	8.61	51	60.77647059	132	2	3	2	3	1	3	43	4.3	81	102	0.94	136	226	140	0.9	268	0	25.1	90.1	89.5	160	92	3	3	816	5.7	49	150	1	34
116487	1	48	3	5	2	3	4.4	1	22.7	309	35	2	3	3	114	5.15	51	36.35294118	132	2	3	2	3	1	1	18	4.2	60	104	0.88	47	128	142	0.7	229	2	32.6	101.8	116.3	113	76	3	3	225	5.5	87	480	1	32
112953	1	64	3	1	2	3	5.6	1.2	21.4	255	27	2	3	3	104	3.23	41	28.36097561	132	2	3	2	3	1	1	10	4.3	95	104	1.06	19	52	142	0.2	194	0	20.4	85.4	93.9	116	73	3	3	166	5.5	39	360	0	12
115409	1	37	3	6	1	1	4.9	0.9	18.4	295	70	2	3	3	98	32.86	35	337.9885714	131	2	3	2	3	2	4	60	4.5	81	101	0.84	31	138	144	0.6	187	2	36	119.3	112.7	150	93	0	3	448	5	35	540	2	28
112146	2	31	3	4	1	1	5.2	0.3	5.8	290	49	2	3	3	103	28.77	40	258.93	131	2	3	2	3	2	4	8	3.4	125	105	0.89	32	47	142	0.5	207	1	42.3	123.5	126.2	147	108	0	3	43.8	5.3	53	240	2	9
112798	1	44	3	4	1	1	6.1	0.5	8.2	348	26	2	3	3	128	42.75	65	236.7692308	131	2	3	2	3	2	4	52	4.2	63	107	1.17	43	86	146	0.6	208	2	34.5	108.6	114.7	128	80	0	3	385	5.7	38	420	2	31
111109	1	49	2	2	2	3	5.1	0.5	9.8	330	33	2	3	3	125	32.3	62	187.5483871	131	2	3	2	3	2	4	51	4	52	105	0.86	50	108	144	0.6	208	1	31.9	112.7	110.9	124.78	75.276	3	3	176	5.6	55	120	2	32
113810	1	40	2	6	2	3	6.3	0.4	6.3	359	13	2	3	3	102	18.27	39	168.6461538	131	2	3	2	3	1	1	30	4.3	77	100	0.85	148	158	138	0.4	220	0	29.9	102.6	105.6	141	96	3	3	229	4.8	39	900	1	22
111434	2	66	1	2	2	3	12	1	8.3	368	49	2	3	3	116	23.15	53	157.245283	131	2	3	2	3	2	4	16	3.7	132	104	0.56	60	77	141	0.5	197	0	42	123	120.7	169	91	3	3	67.3	5.6	51	180	2	16
115680	2	28	3	4	1	2	3.9	0.3	7.7	304	21	2	3	3	112	18.7	49	137.3877551	131	2	3	2	3	2	4	17	3.5	76	107	0.82	17	36	140	0.4	204	2	38.9	119.5	129.8	117	81	0	3	44.1	5.4	58	420	2	18
111441	1	64	3	1	1	1	4.1	0.2	4.9	338	35	2	3	3	101	14.07	38	133.2947368	131	2	3	2	3	2	4	20	3.7	83	104	1.53	18	42	141	0.5	183	2	26.1	98.6	99.3	103	66	2	3	41.2	5.8	33	240	2	26
112600	2	62	2	2	2	3	4.1	1.1	26.8	323	62	3	3	2	95	9.53	32	107.2125	131	2	3	2	3	1	3	16	3.8	68	104	0.42	19	67	142	0.3	200	0	35.7	125.6	123.7	110	73	3	3	318	5.4	50	240	1	18
117884	2	66	3	3	1	1	3.1	0.4	12.9	248	30	2	3	3	90	7.84	27	104.5333333	131	2	3	2	3	2	4	16	4	67	97	0.71	14	98	137	0.5	241	0	30	95.8	105.5	151	70	1	3	46.3	5.6	92	120	2	22
114244	1	24	3	4	2	3	4.5	0.6	13.3	296	43	2	3	2	95	8.61	32	96.8625	131	2	3	2	3	2	4	17	4.1	79	103	0.84	25	57	143	0.3	190	1	32.1	106	109.8	112	60	3	3	113	5.3	48	480	2	20
114676	1	55	3	1	1	1	4.6	0.4	8.7	342	19	2	3	1	197	30.48	134	81.88656716	131	2	3	2	3	1	3	32	4.7	93	96	0.88	32	103	137	0.3	217	1	23.6	89.7	94.3	156	84	1	3	132	7.1	38	240	0	23
110971	1	68	3	4	1	1	4.1	0.9	22	306	51	2	3	3	104	7.55	41	66.29268293	131	2	3	2	3	1	3	17	4.1	109	99	1.05	37	117	138	1.1	221	3	35.1	121.4	113.1	124	73	0	3	338	5.3	41	180	1	17
114744	2	75	3	2	2	3	4.8	1	20.8	221	60	2	3	3	92	5.18	29	64.30344828	131	2	3	2	3	1	1	13	3.9	53	104	0.85	23	112	144	0.5	212	0	25.4	94.8	100.4	164	81	3	3	130	5.7	58	240	1	18
112335	2	58	3	1	2	3	7.2	0.7	9.7	232	19	2	3	3	106	7.21	43	60.3627907	131	2	3	2	3	2	4	11	4.3	80	101	0.62	23	63	139	0.3	215	3	25	85.7	96.4	131	70	3	3	66.2	5.7	75	40	2	11
116773	1	52	3	4	2	3	4.5	0.5	11.1	211	33	2	3	3	109	7.28	46	56.97391304	131	2	3	2	3	1	2	23	4.2	60	103	1	19	91	143	0.4	203	2	29.9	109.3	108.5	124.78	75.276	3	3	112	5.5	41	300	1	20
110054	1	44	1	5	2	3	3.8	0.2	5.3	250	31	2	3	3	113	7.08	50	50.976	131	2	3	2	3	2	4	30	3.9	95	102	0.77	46	137	142	0.4	222	3	29.4	97.5	97.3	120	82	3	3	173	5.5	47	300	2	20
110852	1	61	1	4	1	1	5.3	0.8	15.1	258	36	2	3	3	138	9.81	75	47.088	131	2	3	2	3	1	3	14	4	68	101	1.29	38	67	139	0.5	204	3	33.1	112.3	107.8	177	96	0	3	134	6.4	54	180	0	17
117845	1	61	2	4	2	3	6.4	0.7	10.9	214	63	2	3	3	101	3.97	38	37.61052632	131	2	3	2	3	1	3	21	4.3	57	101	0.95	20	138	141	1.3	214	1	28.3	108.7	100.2	108	68	3	3	118	5.4	63	360	1	20
109774	2	80	3	1	2	3	3.8	0.5	13.2	242	20	2	3	3	104	3.51	41	30.8195122	131	2	3	2	3	2	4	7	4.3	109	98	0.53	32	89	138	0.4	240	1	32.6	98.6	114.2	123	75	3	3	440	5.8	96	240	2	17
112988	1	51	2	1	2	3	6.5	0.6	9.2	258	50	3	3	2	451	3.49	388	3.23814433	131	2	3	2	3	1	1	15	3.8	145	99	0.57	65	63	135	0.2	204	1	24.7	96	90.1	132	81	3	3	296	13.2	41	180	1	13
117363	2	70	1	3	1	1	10.8	2.8	25.9	400	0	1	2	2	121	32.26	58	200.2344828	130	2	3	2	3	1	3	19	3.3	61	102	0.95	16	84	141	0.4	208	0	50.3	134.3	153.5	129	60	1	2	212	5.9	64	480	1	18
116164	2	33	2	2	2	3	3.3	0.4	12.1	202	58	2	3	3	107	23.89	44	195.4636364	130	2	3	2	3	2	4	16	3.7	113	99	0.73	15	43	138	0.2	200	1	32.5	106.2	115.1	114	75	3	3	33.6	5.3	50	360	2	15
114499	2	65	1	6	2	3	4.8	0.4	8.3	219	43	2	3	3	95	14.76	32	166.05	130	2	3	2	3	2	4	19	3.9	90	102	0.6	16	139	144	0.4	205	3	26.3	95	103.3	128	81	3	3	85.7	5.5	50	120	2	18
117409	2	34	3	2	2	3	4.2	0.4	9.5	269	37	2	3	3	109	21.06	46	164.8173913	130	2	3	2	3	2	4	19	4.1	85	104	0.65	20	59	140	0.3	193	1	29.6	101.7	104.7	113	72	3	3	37.4	5.7	47	120	2	17
109697	2	35	3	3	2	3	4.9	0.6	12.2	299	19	2	3	2	108	18.62	45	148.96	130	2	3	2	3	2	4	18	4.3	89	98	0.57	26	106	137	0.7	198	1	26.9	92.6	100.9	115	75	3	3	106	5.7	48	420	2	15
112406	1	37	2	2	2	3	10.4	2.7	26	320	34	2	3	3	99	13.55	36	135.5	130	2	3	2	3	2	4	54	4.3	30	102	1.16	21	145	139	0.9	177	1	48.3	150.5	141.7	131	88	3	3	121	4.7	34	300	2	45
119175	2	49	3	1	1	1	9	0.7	7.8	323	24	2	3	3	106	15.91	43	133.2	130	2	3	2	3	2	4	25	4.2	47	104	0.61	26	73	144	0.6	192	2	30.3	98.8	102.5	129	89	0	3	156	4.8	46	480	2	17
117849	2	51	3	1	2	3	5.3	0.8	15.1	271	37	2	3	3	98	12.51	35	128.6742857	130	2	3	2	3	2	4	14	3.8	69	105	0.72	13	49	141	0.3	206	2	26.8	98.1	103.3	101	70	3	3	18.5	5.5	48	60	2	16
110169	1	30	3	1	2	3	6	0.4	6.7	282	56	2	3	3	107	15.06	44	123.2181818	130	2	3	2	3	2	4	36	4.2	70	101	1.11	46	96	144	0.2	244	1	34.7	105.9	110.2	110	84	3	3	36.8	5.1	45	300	2	23
112156	2	43	3	2	2	3	4.1	0.3	7.3	241	15	2	3	3	101	12.53	38	118.7052632	130	2	3	2	3	2	4	16	3.5	73	100	0.53	24	57	138	0.2	201	3	25	86.2	95.8	122	76	3	3	68	5.1	38	480	2	18
115487	1	28	3	3	2	3	4	0.8	20	224	54	2	3	3	96	9.32	33	101.6727273	130	2	3	2	3	2	4	28	4.2	72	104	0.99	21	67	142	0.2	199	2	27.7	106.5	103.4	116	63	3	3	378	5.3	54	240	2	19
116325	1	62	2	1	1	1	10.3	2.8	27.2	325	28	2	3	3	106	11.06	43	92.59534884	130	2	3	2	3	1	3	16	4	81	97	1.24	22	59	139	0.5	207	1	43.3	128.8	129.4	132	83	1	3	626	5.4	66	360	0	16
115034	2	29	3	4	2	3	6.5	1.5	23.1	337	38	2	3	3	117	13.56	54	90.4	130	2	3	2	3	2	4	30	4.4	70	99	0.74	45	85	139	0.3	184	2	33	103.8	115.7	115	85	3	3	158	5.3	45	960	2	27
112116	1	45	3	6	1	1	4.1	0.3	7.3	227	31	2	3	3	109	11.4	46	89.2173913	130	2	3	2	3	2	4	15	4.4	47	102	1.13	14	97	143	0.3	199	2	25.2	82.2	93.1	124	72	0	3	93.7	5.6	57	360	2	18
111729	1	31	3	3	2	3	2.2	0.4	18.2	253	80	2	3	3	95	6.99	32	78.6375	130	2	3	2	3	2	4	22	4.5	111	99	1.07	37	158	139	1.1	183	3	27.4	97.6	101.5	111	75	3	3	20.7	5.7	41	240	2	25
116806	2	49	3	6	1	1	3.7	0.5	13.5	269	45	2	3	3	106	6.29	43	52.66046512	130	2	3	2	3	2	4	21	4	120	102	0.67	17	50	142	0.2	193	2	34.8	102.5	121.2	110	71	0	3	74.1	5.8	48	240	2	21
116125	1	69	3	2	1	1	3.2	0.3	9.4	249	31	2	3	3	123	5.92	60	35.52	130	2	3	2	3	1	3	10	4	64	100	1.08	8	141	139	0.5	205	1	25.1	90.2	106.7	126	82	2	3	102	5.4	64	540	1	19
119653	1	29	2	3	2	3	5.3	0.8	15.1	220	24	2	3	3	99	3.33	36	33.3	130	2	3	2	3	1	3	17	4.7	72	100	0.85	15	118	142	0.3	214	2	22.5	78.1	92.7	115	61	3	3	142	5.6	57	240	1	21
116196	2	57	2	1	2	3	3.3	0.4	12.1	321	47	2	3	3	125	5.13	62	29.78709677	130	2	3	2	3	1	3	17	3.8	104	104	0.94	14	64	140	0.5	189	0	41	120.8	125.9	130	87	3	3	557	5.8	35	720	1	18
116871	2	56	3	3	1	1	4.6	0.7	15.2	171	40	2	3	3	93	1.66	30	19.92	130	2	3	2	3	1	1	16	4	52	107	0.91	31	87	144	0.4	214	0	18.6	74.9	86.2	150	103	1	3	93.1	5.5	76	9	1	23
115089	2	59	3	1	1	1	6.2	1.7	27.4	196	14	2	3	3	47	3.34	-16	-75.15	130	2	3	2	3	1	3	15	3.7	80	103	0.76	21	44	144	0.2	196	2	22.7	83.5	93.4	94	67	1	3	144	5.2	54	600	0	24
112047	1	63	3	3	2	3	8.4	1.8	21.4	344	26	2	3	2	115	31.09	52	215.2384615	129	2	3	2	3	1	3	26	3.7	64	106	1.02	33	81	141	0.3	191	2	37.1	117.2	116.5	139	79	3	3	196	6	44	480	1	18
114352	2	55	3	6	2	3	3.1	0.6	19.4	320	14	2	3	3	105	22.28	42	190.9714286	129	2	3	2	3	2	4	13	4.2	101	104	0.71	13	100	142	0.6	206	1	20.7	80.2	92.2	124.78	75.276	3	3	123	5.9	56	300	2	14
115569	1	48	1	3	2	3	6.6	0.6	9.1	302	48	1	2	1	158	37.63	95	142.5978947	129	2	3	2	3	1	3	45	3.9	112	96	0.8	83	75	136	0.3	196	1	31.3	103.5	98.2	127	83	3	1	31.6	8.8	31	180	0	37
115788	2	65	3	3	1	1	3.5	0.5	14.3	238	49	2	3	3	88	8.39	25	120.816	129	2	3	2	3	1	3	16	4.4	57	100	0.6	22	77	141	0.8	237	1	23.6	85	100	129	77	1	3	345	5.6	98	480	1	19
113276	2	55	3	2	2	3	3.6	0.4	11.1	192	29	2	3	3	92	9.32	29	115.6965517	129	2	3	2	3	2	4	17	3.8	97	102	0.67	49	103	140	0.7	208	1	28.9	104.3	109.2	112	67	3	3	70.2	4.9	64	300	2	23
118894	2	52	2	2	2	3	5	1.2	24	244	70	2	3	3	93	9.1	30	109.2	129	2	3	2	3	2	4	11	3.5	70	104	0.98	10	74	145	0.3	190	0	27.3	90.6	103.4	122	97	3	3	146	5.6	57	180	2	14
110997	1	40	3	3	2	3	4	0.3	7.5	335	65	2	3	3	100	10.49	37	102.0648649	129	2	3	2	3	2	4	25	4.2	80	103	0.86	17	88	142	0.5	191	2	36.1	125.6	118.3	137	101	3	3	199	5.4	36	240	2	16
117991	1	47	1	3	1	1	3.2	0.2	6.3	159	15	2	3	3	86	6.11	23	95.63478261	129	2	3	2	3	1	1	16	4.1	72	106	0.93	78	109	142	0.2	227	0	27.5	94.5	97.2	143	97	1	3	370	4.2	34	180	1	16
118648	1	47	1	2	2	3	6.7	0.9	13.4	311	43	2	3	3	124	15.88	61	93.71803279	129	2	3	2	3	2	4	67	4.6	93	101	0.84	43	72	141	0.6	205	0	29.6	95.5	103.5	115	73	3	3	526	5.7	35	180	2	36
110068	2	77	2	3	2	3	5.5	0.9	16.4	240	29	2	3	3	118	11.69	55	76.51636364	129	2	3	2	3	1	3	11	3.9	42	102	0.78	14	110	141	0.5	263	3	23.3	93.8	95.6	114	74	3	3	96.3	5.5	121	360	0	15
119787	1	60	2	5	2	3	4.5	0.7	15.6	234	38	2	3	2	120	10.03	57	63.34736842	129	2	3	2	3	1	3	19	4.3	63	97	1.09	49	175	136	0.6	197	3	28.2	93.5	96.6	135	70	3	3	169	6	52	120	1	22
113733	1	68	2	4	2	3	4.8	0.2	4.2	303	26	1	2	1	114	8.61	51	60.77647059	129	2	3	2	3	1	3	23	3.9	66	103	0.86	34	68	142	0.8	196	0	33.8	113.1	110	163	93	3	2	700	5.8	52	360	1	18
113727	2	41	3	3	2	3	3.6	0.3	8.3	178	70	2	3	3	95	5.24	32	58.95	129	2	3	2	3	2	4	9	3.2	76	102	0.95	10	46	140	0.4	207	2	21.4	80.7	93	98	73	3	3	8.92	4.7	56	1020	2	16
114650	1	62	3	5	1	1	4.9	0.4	8.2	306	18	3	3	2	133	8.53	70	43.86857143	129	2	3	2	3	2	4	29	4.4	80	103	1.1	42	71	141	0.6	236	3	24.3	91	101.7	140	86	1	3	367	6.2	41	120	2	23
115886	2	73	3	6	1	1	4	0.3	7.5	250	33	2	3	3	110	5.54	47	42.43404255	129	2	3	2	3	2	4	13	3.8	57	101	0.85	25	93	140	0.6	228	2	27.3	101.7	105	141	77	2	3	157	6	85	480	2	19
111045	1	38	3	5	2	3	4.1	0.2	4.9	226	25	2	3	3	105	4.19	42	35.91428571	129	2	3	2	3	2	4	13	4.3	87	102	0.72	11	76	142	0.3	201	2	28.6	95	106.6	105	65	3	3	228	4.9	57	360	2	19
109817	2	36	3	4	2	3	5.5	0.7	12.7	136	45	2	3	3	84	1.7	21	29.14285714	129	2	3	2	3	2	4	6	4	42	100	0.73	27	145	140	0.6	232	2	19.4	67.5	88.9	124.78	75.276	3	3	166	5.4	95	240	2	19
112359	1	62	3	3	1	1	7	1.3	18.6	331	24	3	3	2	125	40.81	62	236.9612903	128	2	3	2	3	1	2	25	4.1	94	102	1.2	29	66	140	0.3	193	1	31.1	115	113.6	145	96	1	3	641	5.4	43	240	1	18
113574	1	33	3	2	1	1	4.6	0.6	13	346	32	2	3	3	111	27.77	48	208.275	128	2	3	2	3	2	4	16	4.4	65	101	0.88	28	82	143	0.3	198	2	39.5	123.5	127.7	129	86	0	3	172	5.4	41	360	2	19
115961	1	52	3	3	2	3	7.9	0.9	11.4	265	31	2	3	3	99	17.08	36	170.8	128	2	3	2	3	2	4	24	4.3	79	101	0.93	21	43	138	0.4	190	2	36.4	119.3	123.4	116	76	3	3	203	5.8	32	600	2	20
110581	2	40	1	1	2	3	7.3	1.8	24.7	375	29	2	3	3	99	16.93	36	169.3	128	2	3	2	3	2	4	18	4	110	103	0.61	40	53	142	0.3	188	0	38.8	116.9	123.5	109	77	3	3	67	5.3	31	180	2	16
115843	2	76	3	3	1	1	4.9	0.3	6.1	269	29	2	3	2	104	16.77	41	147.2487805	128	2	3	2	3	1	3	14	3.9	96	101	0.96	15	82	141	0.4	208	1	24.7	89.4	103.5	172	84	2	3	117	5.8	41	240	1	16
111500	2	53	3	2	1	1	3.6	0.2	5.6	343	37	2	3	3	101	13.2	38	125.0526316	128	2	3	2	3	2	4	19	3.7	114	101	0.67	14	116	141	0.3	225	0	28	106.7	105.2	136	94	1	3	42.9	5.9	60	300	2	16
116813	1	21	2	3	2	3	4.6	0.3	6.5	233	36	2	3	3	95	10.8	32	121.5	128	2	3	2	3	2	4	32	4.4	79	102	1.01	18	131	141	0.5	198	0	26.5	94	104	116	62	3	3	142	4.9	53	180	2	22
113627	1	33	3	2	2	3	4.9	0.5	10.2	259	28	2	3	2	103	13.38	40	120.42	128	2	3	2	3	2	4	28	4.2	81	104	0.91	28	56	143	0.6	179	3	44.3	141.7	132	124	94	3	3	350	5.1	39	420	2	26
109981	2	68	1	1	2	3	5	0.3	6	282	39	2	3	3	105	12.62	42	108.1714286	128	2	3	2	3	2	4	35	4	97	98	1.16	62	229	140	0.3	243	0	25.8	87.5	97.1	122	73	3	3	2240	5.7	43	180	2	21
109300	2	54	3	1	2	3	5.1	0.8	15.7	287	34	2	3	3	103	11.47	40	103.23	128	2	3	2	3	2	4	32	4.2	84	106	0.58	74	82	143	0.3	198	2	29.6	84.8	106.7	155	95	3	3	242	5.4	63	60	2	24
113575	1	58	1	2	2	3	7.1	0.8	11.3	184	26	2	3	3	99	9.21	36	92.1	128	2	3	1	2	1	1	62	3.7	68	101	0.8	35	140	140	0.8	189	0	26.2	100.5	102.5	143	92	3	3	25.2	5.2	45	480	1	60
113285	2	57	3	1	1	1	7.4	0.7	9.5	341	20	2	3	3	186	30.18	123	88.33170732	128	2	3	2	3	1	3	35	3.8	110	103	0.51	44	69	142	0.2	194	0	33.3	108.8	110.7	121	71	1	3	80.7	8.1	33	240	1	29
110833	2	68	3	2	2	3	4.1	0.6	14.6	230	33	2	3	3	86	5.05	23	79.04347826	128	2	3	2	3	1	3	49	3.9	63	103	0.65	34	77	142	0.1	215	2	25.7	87.8	103.1	107	65	3	3	89.4	5.7	77	420	1	35
115110	1	42	2	2	2	3	11.6	1.6	13.8	255	18	2	3	3	102	7.79	39	71.90769231	128	2	3	2	3	1	3	25	3.9	72	99	1.12	26	91	138	0.3	195	3	26.3	90.7	100.8	124.78	75.276	3	3	37.7	5.8	47	300	0	19
113666	1	34	1	4	1	2	9	0.5	5.6	397	22	1	2	2	185	23.55	122	69.49180328	128	2	3	2	3	2	4	33	3.9	55	100	0.71	41	117	139	0.5	182	1	36.7	117.2	118.6	114	80	0	0	662	7.1	37	360	2	19
117922	1	31	1	1	2	3	10.2	1	9.8	268	22	2	3	3	97	6.38	34	67.55294118	128	2	3	2	3	2	4	29	4.5	91	103	0.9	37	66	137	0.3	204	0	27.7	89.5	91.7	124	81	3	3	71.6	5.6	47	600	2	29
109608	2	54	3	3	1	2	3.9	0.7	17.9	190	38	2	3	3	97	5.84	34	61.83529412	128	2	3	2	3	1	3	22	4.5	106	104	0.86	43	102	138	0.3	209	2	19.5	72.5	94	135	68	1	3	105	5.6	71	720	0	27
119211	1	80	1	1	2	3	3.4	0.1	2.9	206	29	2	3	3	96	5.08	33	55.41818182	128	2	3	2	3	2	4	13	4.1	56	103	1.12	20	83	141	0.6	200	0	24.2	89.7	95.5	121	72	3	3	63.2	6	53	300	2	15
113799	1	71	3	3	2	3	3.4	1	29.4	168	20	2	3	3	105	5.47	42	46.88571429	128	2	3	2	3	1	1	14	4.3	77	99	1.19	14	172	140	0.6	213	1	20.3	79.6	88.6	116	62	3	3	247	5.7	61	240	0	20
111461	2	80	3	1	2	3	2.8	0.7	25	238	49	1	2	1	128	6.28	65	34.78153846	128	2	3	2	3	2	4	9	4.1	103	100	0.75	7	117	141	0.5	212	3	24.2	98.5	107.6	124.78	75.276	3	2	162	5.8	74	300	2	17
117215	1	32	3	2	2	3	4.6	0.4	8.7	359	33	1	2	2	320	9.05	257	12.6770428	128	2	3	2	3	2	4	56	4.1	109	98	0.7	32	98	138	1.5	204	1	30.1	101.2	108.5	129	77	3	0	462	13.3	30	900	2	22
113652	1	26	3	3	2	3	5	0.4	8	328	31	2	3	3	115	40.36	52	279.4153846	127	2	3	2	3	2	4	66	4.7	89	100	0.83	26	109	141	0.3	207	1	24.3	88.7	97.6	123	70	3	3	110	5.8	46	240	2	34
110546	1	40	3	6	2	3	5	0.8	16	299	68	2	3	3	104	27.91	41	245.0634146	127	2	3	2	3	2	4	29	3.8	74	107	0.94	17	74	142	0.3	196	2	27.7	103.6	98.8	124.78	75.276	3	3	106	5.5	41	480	2	21
116202	1	31	3	3	2	3	5.7	0.3	5.3	293	37	2	3	3	113	31.77	50	228.744	127	2	3	2	3	1	2	24	4.1	85	102	1.06	18	89	139	0.4	202	0	39.6	132.2	126.5	109	65	3	3	34.5	5.4	56	120	1	22
119189	2	64	3	1	1	1	3.4	0.2	5.9	291	16	2	3	3	113	29.95	50	215.64	127	2	3	2	3	2	4	11	3.8	107	101	0.72	13	60	142	0.4	188	1	32	105.7	104.9	141	83	1	3	180	5.5	44	300	2	16
114926	2	61	3	3	1	1	11.4	2.8	24.6	268	38	2	3	3	83	11.6	20	208.8	127	2	3	2	3	2	4	33	4.3	77	99	0.8	54	130	138	0.8	220	1	33.7	115.6	124.7	105	81	1	3	289	5.1	73	180	2	28
112590	2	43	3	3	2	3	4.2	0.4	9.5	265	26	2	3	3	79	8.92	16	200.7	127	2	3	2	3	2	4	25	3.7	44	105	1.07	36	52	144	0.3	204	1	33.9	101.5	117.2	121	87	3	3	15.2	5.4	55	180	2	20
113487	2	52	2	2	1	1	8.1	1.1	13.6	332	30	2	3	3	106	22.8	43	190.8837209	127	2	3	2	3	2	4	18	3.7	73	106	1.08	13	67	146	0.4	190	2	46.6	132.2	139.8	112	79	0	3	155	6.4	48	360	2	15
111794	1	35	1	2	2	3	5.3	0.4	7.5	350	13	2	3	3	104	17.45	41	153.2195122	127	2	3	2	3	1	3	51	3.9	85	102	0.75	30	105	136	0.6	186	3	37.5	110.5	109	118	73	3	3	81.1	5.5	46	30	1	40
110419	2	35	3	3	2	3	4.5	0.6	13.3	221	54	2	3	3	94	12.15	31	141.0967742	127	2	3	2	3	2	4	11	3.9	42	105	0.77	17	69	141	0.3	181	0	31.7	96.8	111.1	103	60	3	3	32.7	5.5	45	120	2	13
117028	2	59	2	3	2	3	4.1	0.8	19.5	213	28	2	3	3	95	10.44	32	117.45	127	2	3	2	3	1	3	13	3.8	79	103	0.91	21	91	140	0.4	213	0	24.1	90.5	99.4	132	66	3	3	228	5.2	67	240	0	19
119061	1	54	1	2	2	3	4.5	0.5	11.1	241	55	2	3	3	110	12.43	47	95.20851064	127	2	3	2	3	1	1	18	4.2	49	99	0.78	27	86	140	1	201	1	26	96	93.4	124.78	75.276	3	3	42.1	5.4	38	20	0	17
111333	2	73	3	1	2	3	4.9	0.7	14.3	280	25	2	3	2	121	15.13	58	93.91034483	127	2	3	2	3	1	1	7	3.7	94	103	0.89	20	83	143	0.4	190	1	29.2	100.2	108	111	74	3	3	35.7	5.7	41	30	1	11
117953	2	41	3	2	2	3	10.1	2.5	24.8	296	46	2	3	3	102	9.96	39	91.93846154	127	2	3	2	3	2	4	30	3.8	90	102	0.72	114	88	142	0.6	209	2	44.4	122.2	136.9	118	87	3	3	66	5.6	66	120	2	22
110547	1	40	3	4	2	3	2.7	0.1	3.7	206	18	2	3	3	92	6.29	29	78.08275862	127	2	3	2	3	1	3	16	4.4	44	100	0.88	16	65	139	0.4	213	2	27.5	91.7	98.9	114	70	3	3	129	5.6	56	600	1	21
111770	2	60	2	5	1	1	7.3	2	27.4	283	41	2	3	3	106	9.13	43	76.4372093	127	2	3	2	3	2	4	14	4.1	62	99	0.88	27	129	137	0.7	219	0	33.6	98.8	108.6	114	76	1	3	267	5.4	86	240	2	22
109457	1	76	3	5	1	1	3.8	0.4	10.5	304	69	2	3	3	114	10.82	51	76.37647059	127	2	3	2	3	1	3	17	4.1	80	92	0.89	21	122	135	0.7	224	2	32.7	119.9	109.3	145	72	2	3	139	5.6	90	300	0	12
117238	1	53	3	5	1	1	7.3	0.8	11	274	51	1	2	2	97	7.02	34	74.32941176	127	2	3	2	3	1	1	21	4	80	102	1.12	40	107	144	0.2	210	1	34.1	112.7	116.5	151	105	0	1	523	5.9	69	240	1	34
118330	1	58	3	2	1	1	4.5	0.5	11.1	246	44	2	3	2	113	9.83	50	70.776	127	2	3	2	3	2	4	29	4.7	68	102	0.67	37	99	141	0.7	195	2	28	102.8	102.9	117	76	1	3	242	5.9	45	420	2	22
119149	1	48	2	1	2	3	3.9	0.6	15.4	288	40	2	3	3	102	6.72	39	62.03076923	127	2	3	2	3	2	4	13	4.3	67	101	1.02	14	70	140	0.5	196	1	24.9	87.6	99.9	109	69	3	3	44.8	5.3	60	150	2	15
110246	2	80	2	1	2	3	4.3	1	23.3	230	26	2	3	3	117	9.28	54	61.86666667	127	2	3	2	3	2	4	9	3.1	69	102	1.12	14	78	142	0.3	195	3	29.735	100.342	106.992	128	53	3	3	73.8	5.6	46	240	2	15
116602	1	21	2	6	2	3	5	0.4	8	245	41	2	3	3	107	6.96	44	56.94545455	127	2	3	2	3	2	4	22	4.2	83	103	0.95	26	123	144	0.4	200	1	29.1	89.4	105.7	124.78	75.276	3	3	97.2	5.4	63	300	2	22
118991	1	28	3	3	2	3	7.2	1.2	16.7	212	32	2	3	3	103	5.98	40	53.82	127	2	3	2	3	2	4	42	4.3	86	101	1.1	171	121	142	1.4	193	3	23.9	86.5	98.2	109	59	3	3	168	5.3	58	180	2	34
114858	1	45	2	2	2	3	8.3	2.1	25.3	223	38	2	3	3	107	6.32	44	51.70909091	127	2	3	2	3	2	4	25	4.1	66	103	1.02	24	84	144	0.5	215	1	22.7	79.2	85.7	123	67	3	3	163	4.9	76	240	2	26
109611	1	55	2	1	1	1	4.6	0.4	8.7	184	47	2	3	3	93	3.96	30	47.52	127	2	3	1	2	1	1	33	3.8	60	102	1.02	29	189	139	0.7	193	0	21.2	74.5	87	112	67	1	3	223	5.3	56	180	0	34
109721	1	50	1	1	2	3	11.1	1.3	11.7	346	53	1	2	2	366	35.34	303	41.98811881	127	2	3	2	3	1	2	40	3.8	152	99	0.76	35	62	133	0.2	204	3	34.9	118.6	111.4	180	101	3	1	302	10.6	36	480	1	20
114101	1	46	2	5	1	1	4.3	0.5	11.6	150	81	2	3	2	105	4.84	42	41.48571429	127	1	1	1	1	1	1	17	3.8	85	106	0.98	31	65	146	0.4	180	0	27.9	94.8	92.2	138	92	0	3	28.3	5.6	38	90	0	23
115554	2	58	2	4	1	1	8.7	2	23	379	62	2	3	3	118	5.38	55	35.21454545	127	2	3	2	3	1	1	21	4.7	98	93	0.6	31	129	139	0.3	265	1	21.8	89.3	91	128	65	0	3	283	5.5	122	420	0	24
118530	1	25	3	2	2	3	6.3	0.6	9.5	268	34	2	3	3	106	4.12	43	34.49302326	127	2	3	2	3	2	4	19	4.8	42	102	0.85	11	147	142	1	193	0	25.3	87.5	100.4	124.78	75.276	3	3	267	5.1	59	660	2	16
114979	1	80	1	4	2	3	5.3	1.4	26.4	298	19	1	1	1	128	6.12	65	33.89538462	127	2	3	2	3	1	1	10	3.4	115	104	0.98	12	80	141	0.4	189	3	26.4	101.9	98.8	131	73	3	2	109	8.6	37	720	0	15
114407	1	66	1	2	1	1	4.4	0.2	4.5	275	36	1	2	1	167	5.39	104	18.65769231	127	2	3	2	3	1	3	20	4.1	69	98	0.64	19	116	135	0.5	200	1	30.1	106.2	107.2	129	76	1	1	19.3	8.7	47	60	1	17
110406	2	31	3	2	2	3	5.8	0.7	12.1	248	17	2	3	3	97	28.7	34	303.8823529	126	2	3	2	3	2	4	10	3.3	89	107	0.7	19	35	140	0.3	193	1	51.9	121.4	150.8	93	61	3	3	22.7	5.8	55	720	2	13
109794	1	63	3	4	2	3	5.8	1.3	22.4	400	11	2	3	3	106	29.42	43	246.3069767	126	2	3	2	3	1	1	68	4.2	81	101	0.99	60	131	139	0.3	206	1	34.9	116.4	112.6	147	86	3	3	643	5.7	48	300	1	46
114039	1	62	1	2	1	1	7.7	0.7	9.1	338	25	3	3	2	91	17.85	28	229.5	126	2	3	2	3	1	1	18	4.2	76	101	1.22	18	95	141	0.3	197	1	34.6	109.4	107.3	124.78	75.276	1	3	296	5.7	51	600	1	21
113828	2	42	1	3	2	3	6.3	1.7	27	246	28	2	3	3	82	9.98	19	189.0947368	126	2	3	2	3	2	4	11	4.4	47	98	0.57	8	68	141	0.7	196	2	31.4	93.9	113.7	97	65	3	3	169	5.1	63	240	2	17
113699	2	61	2	6	1	1	4.2	0.6	14.3	260	22	2	3	3	99	17.23	36	172.3	126	2	3	2	3	2	4	11	4.2	88	106	0.67	8	59	144	0.5	190	0	32.4	97.1	109.6	146	77	1	3	86.9	5.4	52	180	2	14
116163	2	37	2	1	2	3	11.7	8.8	75.2	395	24	2	3	3	107	20.14	44	164.7818182	126	2	3	2	3	1	1	12	3.8	72	103	0.74	16	75	144	0.3	188	1	48.9	118.9	137.2	87	65	3	3	75.2	5.6	46	600	0	13
114950	1	78	1	1	2	3	5.8	2.2	37.9	342	32	2	3	3	122	24.16	59	147.4169492	126	2	3	2	3	1	3	16	3.7	50	100	1.36	22	99	141	0.6	184	1	30.5	114.3	112.2	125	84	3	3	232	7	35	120	0	19
114438	1	48	3	3	2	3	4.6	0.5	10.9	310	49	3	3	2	117	21.69	54	144.6	126	2	3	2	3	2	4	18	4.1	63	103	1.19	20	92	140	0.4	193	2	26.5	94.1	95.8	94	60	3	3	113	5.7	31	480	2	17
117887	1	34	2	2	2	3	5.4	0.9	16.7	239	31	2	3	3	102	15.66	39	144.5538462	126	2	3	2	3	2	4	26	4.2	90	100	1.01	33	121	138	0.4	210	3	28.7	92.6	99	124	84	3	3	136	5.5	54	240	2	18
111751	2	55	3	3	1	1	7.9	0.3	3.8	306	37	2	3	3	97	13.35	34	141.3529412	126	2	3	2	3	2	4	14	3.7	84	98	0.72	23	50	138	0.6	197	2	38.6	116.6	129.8	115	73	1	3	120	5.3	58	480	2	15
117917	2	68	3	6	2	3	4.1	1	24.4	308	57	1	1	2	204	51.22	141	130.7744681	126	2	3	2	3	2	4	13	3.5	101	101	0.6	17	81	141	0.5	213	1	30	111.7	106.7	124.78	75.276	3	1	39.5	9.6	73	30	2	14
112606	2	48	3	2	2	3	5.8	0.6	10.3	324	20	2	3	3	95	11.6	32	130.5	126	2	3	2	3	2	4	26	4.2	75	102	0.8	19	113	141	0.3	228	2	30	101.5	113.9	126	92	3	3	141	5.6	56	480	2	20
116703	2	42	3	2	2	3	3.3	0.3	9.1	262	60	2	3	3	122	21.25	59	129.6610169	126	2	3	2	3	2	4	7	3.6	47	102	0.72	22	39	140	0.1	207	0	33	108.1	112.6	126	81	3	3	10.2	5.8	54	660	2	10
118082	1	57	1	4	2	3	5.3	0.4	7.5	272	30	2	3	3	102	13.94	39	128.6769231	126	2	3	2	3	1	3	12	4.3	56	101	0.76	119	69	137	1.3	221	0	25.2	94.8	94.5	134	76	3	3	291	5.6	35	120	1	19
118416	2	80	3	1	2	3	7.2	1.3	18.1	258	30	2	3	3	108	15.6	45	124.8	126	2	3	2	3	2	4	10	4.1	107	100	1.14	14	127	140	0.6	218	2	27	96.4	106.5	120	66	3	3	261	5.4	75	360	2	19
118592	2	54	2	1	2	3	4.1	0.7	17.1	283	49	2	3	3	104	13.66	41	119.9414634	126	2	3	2	3	1	1	13	4.4	110	100	0.78	13	157	140	0.8	206	0	27	96.6	109.5	151	86	3	3	73.9	5.5	63	180	0	25
115526	1	80	3	5	2	3	3.8	0.3	7.9	278	41	2	3	2	109	13.11	46	102.6	126	2	3	2	3	1	3	16	4.2	75	98	1.33	28	78	139	0.5	205	2	31.7	118.9	116	120	64	3	3	300	6.1	48	600	1	20
110323	2	48	2	3	2	3	6.4	0.6	9.4	238	18	2	3	3	92	7.9	29	98.06896552	126	2	3	2	3	1	3	15	4.6	59	102	0.84	21	56	140	0.4	210	3	30.4	103.2	110.6	100	62	3	3	38.4	5.2	69	120	1	19
111075	1	51	2	1	1	1	4.9	0.5	10.2	236	29	2	3	3	106	11.47	43	96.02790698	126	2	3	2	3	2	4	27	4.4	49	101	0.94	28	128	138	0.3	180	0	29.1	105.4	102.2	124.78	75.276	0	3	166	6.3	48	180	2	31
111860	2	80	3	6	1	1	4.6	1.2	26.1	238	32	1	2	1	102	10.08	39	93.04615385	126	2	3	2	3	1	3	13	4.1	109	102	0.87	14	63	142	0.1	227	1	29.6	100.342	106.992	124.78	75.276	1	2	137	6.5	60	480	1	17
109814	2	29	1	6	2	3	3.6	0.7	19.4	209	32	2	3	3	83	5.13	20	92.34	126	2	3	2	3	2	4	9	4.3	66	101	0.66	16	80	138	0.5	204	0	22.9	84.4	97	124.78	75.276	3	3	45.6	4.7	79	120	2	14
112218	1	42	3	3	2	3	4.3	0.3	7	265	24	2	3	3	100	8.3	37	80.75675676	126	2	3	2	3	2	4	17	3.8	52	104	1.04	23	119	143	0.9	188	2	33.1	107.7	117.3	109	73	3	3	88.7	5.8	48	240	2	20
113548	2	80	1	1	1	1	4	0.2	5	325	35	2	3	3	103	8.74	40	78.66	126	2	3	2	3	2	4	13	4.2	79	103	0.97	11	74	142	0.5	217	0	21.9	90.9	92.2	124.78	75.276	2	3	204	5.9	51	240	2	24
109667	1	64	1	4	2	3	4.7	0.1	2.1	221	25	2	3	3	105	8.88	42	76.11428571	126	2	3	2	3	2	4	13	4.2	85	103	0.98	22	128	142	0.7	195	1	27.6	96.3	97.3	184	100	3	3	134	5.5	60	120	2	19
116104	2	53	3	4	2	3	3.4	1	29.4	230	31	2	3	3	108	9.21	45	73.68	126	2	3	2	3	2	4	11	4.1	65	103	0.73	19	70	142	0.4	236	2	23.9	88.9	96.8	111	86	3	3	100	5.4	88	600	2	16
111207	1	77	1	1	1	1	6.5	1.1	16.9	281	30	1	2	2	125	10.86	62	63.05806452	126	2	3	2	3	1	3	64	4.1	76	104	1.54	44	97	143	2.4	186	1	30	101.1	96.9	129	67	1	2	213	5.7	30	360	1	39
117625	2	31	3	2	2	3	3.3	0.7	21.2	236	14	2	3	3	94	4.6	31	53.41935484	126	2	3	2	3	1	1	14	4.3	70	100	0.65	8	107	139	0.5	194	1	21.8	80.6	95.9	94	59	3	3	59.3	5.2	57	420	0	17
109941	2	57	1	6	2	3	4.7	0.8	17	238	55	2	3	3	160	13.9	97	51.58762887	126	2	3	2	3	2	4	29	3.7	90	98	0.59	38	81	139	0.3	197	1	31	100.342	106.992	124.78	75.276	3	3	111	7.4	52	120	2	26
119092	2	67	3	1	2	3	7.3	2	27.4	307	79	2	3	3	107	5.57	44	45.57272727	126	2	3	2	3	2	4	16	4.4	67	100	0.94	24	113	141	0.4	234	3	22.4	85.2	103.6	142	92	3	3	221	5.4	93	480	2	23
119358	1	51	3	6	1	1	8.3	1.5	18.1	368	31	1	2	2	153	11.27	90	45.08	126	2	3	2	3	2	4	36	4	73	99	0.93	58	98	138	0.5	185	0	27.5	100.342	106.992	102	66	0	0	42.4	8.1	39	840	2	22
118767	2	62	2	4	2	3	2.6	0.2	7.7	311	17	1	2	1	125	4.82	62	27.98709677	126	2	3	2	3	2	4	11	3.7	70	101	0.67	13	55	141	0.3	217	2	21	76.2	88.3	115	61	3	1	120	6.8	77	420	2	14
114616	1	63	3	6	1	1	6.3	0.7	11.1	392	34	2	3	3	107	15.72	44	128.6181818	125	2	3	2	3	1	1	27	4.3	72	99	0.92	26	88	137	0.4	194	2	29	109.4	107.9	116	68	0	3	368	5.1	48	720	0	22
115601	2	22	2	4	2	3	4.1	0.7	17.1	243	37	2	3	3	84	6.98	21	119.6571429	125	2	3	2	3	2	4	9	3.9	64	103	0.88	25	62	141	0.2	182	1	28	86.6	108	119	56	3	3	37.6	5.4	39	600	2	17
116816	1	76	3	2	2	3	4.1	0.9	22	224	77	2	3	3	111	15.23	48	114.225	125	2	3	2	3	2	4	16	3.9	69	101	1.03	14	67	134	0.4	170	3	24.8	91	97.2	119	66	3	3	198	6.2	33	360	2	19
113822	2	51	3	6	2	3	4	0.6	15	290	23	2	3	3	97	9.11	34	96.45882353	125	2	3	2	3	2	4	22	4.9	73	101	0.66	26	117	140	0.5	209	1	24.1	86.8	96.1	105	58	3	3	243	5.4	72	180	2	21
111095	2	65	3	1	1	1	4.3	0.5	11.6	265	25	2	3	3	98	8.47	35	87.12	125	3	3	3	3	2	4	17	4.2	140	100	0.77	19	58	139	0.4	188	1	26.5	99.3	104.8	146	85	1	3	82.1	5.8	48	240	2	22
114188	1	45	1	5	2	3	8.1	1	12.3	310	54	2	3	3	115	12.52	52	86.67692308	125	2	3	2	3	2	4	32	4.2	74	99	0.83	64	200	141	0.6	242	1	24.3	91.2	91.4	154	92	3	3	192	5.4	94	180	2	24
117265	1	75	2	2	2	3	3.6	0.2	5.6	225	47	2	3	2	96	7.66	33	83.56363636	125	2	3	2	3	2	4	15	4	43	99	1.16	27	175	143	0.8	210	2	23.4	88.2	96.9	137	67	3	3	51.2	5.7	71	120	2	19
113300	2	47	2	1	1	1	4.4	0.3	6.8	259	32	1	2	1	117	12.43	54	82.86666667	125	2	3	2	3	2	4	15	4.1	84	99	0.76	19	75	141	0.6	203	1	37.6	112.8	127.5	114	67	1	1	100	5.8	57	600	2	15
116707	2	65	2	5	1	2	3.4	0.8	23.5	289	37	2	3	3	99	7.54	36	75.4	125	2	3	2	3	1	1	16	3.2	90	102	0.68	29	67	144	0.3	191	3	32.2	118.6	115	124.78	75.276	2	3	130	5.5	48	180	1	17
119076	2	67	2	1	1	2	7.3	1.4	19.2	258	23	2	3	3	104	7.87	41	69.10243902	125	2	3	2	3	2	4	7	3.8	149	101	0.87	23	56	143	0.3	198	0	51.9	128.8	153	111	68	2	3	127	5.6	60	30	2	13
119629	1	73	3	3	2	3	3.7	0.5	13.5	377	36	3	3	2	132	12.14	69	63.33913043	125	2	3	2	3	1	3	40	4.1	52	101	0.95	18	111	139	0.7	194	2	31.2	118	116.9	136	77	3	3	65.4	6.5	60	720	0	32
112760	1	24	2	2	2	3	4.5	0.3	6.7	307	84	2	3	3	92	4.63	29	57.47586207	125	2	3	2	3	1	2	15	4.3	66	101	0.83	16	91	139	0.5	173	1	25.7	84	97.3	111	63	3	3	63	5.6	39	120	0	19
117114	2	35	3	2	1	2	3.6	0.3	8.3	210	53	2	3	3	99	5.4	36	54	125	2	3	2	3	1	1	33	4.4	99	98	0.69	32	113	138	0.4	213	3	25.9	80.5	99	103	67	0	3	171	5.2	62	120	0	21
117510	2	51	2	2	2	3	6.3	1.1	17.5	243	46	2	3	3	87	3.57	24	53.55	125	2	3	2	3	1	3	10	4.5	64	99	0.57	11	44	137	0.5	200	1	19.3	78	85.8	140	86	3	3	7.17	5.5	69	240	1	15
111196	1	80	2	6	3	3	4.6	0.7	15.2	184	62	2	3	3	117	7.88	54	52.53333333	125	2	3	2	3	1	3	32	4.5	74	96	2	15	84	141	0.5	208	1	24.6	95.4	90.1	139	72	3	3	58.6	6.2	63	240	0	25
119483	1	38	1	3	2	3	4.5	0.4	8.9	227	42	2	3	3	129	9.24	66	50.4	125	2	3	2	3	2	4	84	4.4	80	101	0.76	148	108	143	0.5	204	0	23.7	88.4	90.4	143	100	3	3	205	5.7	48	180	2	45
110178	2	57	3	4	1	2	5.6	1	17.9	318	43	2	3	3	107	6.03	44	49.33636364	125	2	3	2	3	2	4	29	3.7	74	103	0.82	24	97	142	0.3	200	2	25.4	89.5	97	126	80	1	3	73.7	5.4	41	120	2	18
111765	1	30	3	3	2	3	5.3	0.9	17	302	48	2	3	2	103	37.48	40	337.32	124	2	3	2	3	2	4	25	4.1	76	102	0.95	23	85	143	0.2	186	1	43.5	136.7	131.8	111	79	3	3	124	6.1	36	720	2	27
117734	1	67	3	4	2	3	5.5	0.6	10.9	387	57	2	3	3	120	46.76	57	295.3263158	124	2	3	2	3	2	4	25	4	76	102	1.14	27	95	142	0.3	191	3	34	127.7	112.6	129	87	3	3	486	5.6	52	360	2	21
117453	2	46	3	3	2	3	3.7	0.5	13.5	238	20	2	3	3	96	24.37	33	265.8545455	124	2	3	2	3	1	1	11	3.3	67	103	0.75	32	92	144	0.3	206	2	28	97.1	101.8	107	73	3	3	158	5.3	65	720	1	13
113763	2	25	3	2	2	3	5.2	1.4	26.9	264	52	2	3	2	92	15.64	29	194.1517241	124	2	3	2	3	2	4	17	3.8	84	104	0.59	13	63	140	0.1	198	2	38.7	123.4	130.7	106	72	3	3	74.8	5.1	48	720	2	17
115915	1	37	3	6	2	3	5.7	0.6	10.5	261	86	2	3	3	95	16.95	32	190.6875	124	2	3	2	3	1	1	14	4.1	84	100	1.22	25	52	142	0.3	205	3	23.6	92	97.1	124.78	75.276	3	3	181	4.6	37	120	1	15
110859	1	65	3	1	2	3	6.6	1	15.2	235	40	2	3	3	96	15.33	33	167.2363636	124	2	3	2	3	1	3	12	4.1	70	104	1.08	13	86	141	0.5	180	0	39.4	126.4	137.5	146	71	3	3	557	5.6	41	480	0	21
117463	1	26	3	2	2	3	4.5	0.2	4.4	160	35	2	3	3	95	14.57	32	163.9125	124	2	3	2	3	2	4	17	4.1	82	102	0.89	30	146	141	0.4	187	1	37.9	118.8	126.4	121	81	3	3	107	5.6	40	360	2	16
119041	1	37	1	3	2	3	6.6	0.7	10.6	352	99	2	3	3	92	11.96	29	148.4689655	124	2	3	2	3	1	2	41	3.8	62	103	0.84	34	103	142	0.3	198	3	37.2	112.4	108	136	84	3	3	116	5.5	40	240	1	24
110328	1	63	3	2	2	3	5.4	0.7	13	166	100	2	3	3	97	13.88	34	146.9647059	124	2	3	2	3	1	3	10	4	65	104	1.19	22	124	140	0.8	182	3	27.8	98.5	99.5	114	72	3	3	178	5.5	45	120	0	18
119743	1	28	1	2	1	2	5.7	1.2	21.1	244	35	2	3	3	110	18.57	47	142.2382979	124	2	3	2	3	1	1	23	4	59	105	1.13	15	84	142	0.5	170	3	32.1	108.1	105.8	116	74	0	3	127	5.4	37	300	1	14
113684	1	71	2	3	1	1	5.4	1	18.5	396	24	2	3	3	150	28.81	87	119.2137931	124	2	3	2	3	1	3	27	4	64	95	1.08	39	88	136	0.4	203	1	37.7	126.2	125.2	121	69	0	3	380	7.4	54	120	1	21
119664	1	61	3	2	1	1	3.5	0.5	14.3	248	56	3	3	1	124	19.41	61	114.5508197	124	2	3	2	3	1	3	20	3.9	64	100	0.81	24	161	139	0.6	189	1	38.5	118.5	119.4	147	97	0	3	350	6.3	51	120	1	20
116820	2	40	3	3	1	1	5.9	1	16.9	245	58	2	3	3	119	16.73	56	107.55	124	2	3	2	3	2	4	13	4	79	99	0.79	19	77	141	0.5	191	1	28.5	85.4	101.4	112	86	0	3	65.3	5.5	46	240	2	12
117832	2	41	1	2	1	1	4.8	0.3	6.3	250	30	2	3	3	102	10.94	39	100.9846154	124	2	3	2	3	2	4	18	4	80	102	0.53	13	52	141	0.6	201	2	33	105	118.4	124.78	75.276	0	3	10.3	5.5	49	540	2	14
118055	2	53	3	1	2	3	7.1	1.7	23.9	394	40	2	3	2	101	10.51	38	99.56842105	124	2	3	2	3	2	4	13	3.8	202	101	0.69	23	81	140	0.6	217	0	49.8	126.2	155.3	118	75	3	3	71.3	5.7	78	300	2	14
109297	2	30	3	3	2	3	4	1.1	27.5	173	37	2	3	3	92	7.61	29	94.46896552	124	2	3	2	3	2	4	17	4.3	56	102	0.6	64	95	141	0.3	213	3	23.2	73.2	92.5	105	72	3	3	36.9	5.1	82	600	2	14
118284	2	43	3	3	2	3	3.1	0.4	12.9	230	44	2	3	3	123	15.58	60	93.48	124	2	3	2	3	1	3	10	4.1	78	102	0.74	18	57	142	0.3	207	0	29.3	92.8	110.1	101	67	3	3	56.8	5.6	35	180	0	13
118258	2	29	3	4	1	2	3.8	0.5	13.2	245	24	2	3	2	99	8.59	36	85.9	124	2	3	2	3	1	2	21	4.4	60	106	0.64	24	110	141	0.3	209	1	34.4	104.6	113.4	134	87	0	3	29	5.5	66	120	1	18
115736	2	62	1	6	1	1	4	0.5	12.5	400	0	2	3	1	118	13.1	55	85.74545455	124	2	3	2	3	1	1	24	4.1	103	105	0.53	75	55	146	0.2	193	0	31.4	109.2	111.4	135	78	2	3	47.6	6.2	48	180	1	30
117130	2	51	2	5	1	1	5.4	0.2	3.7	274	27	2	3	3	90	5.41	27	72.13333333	124	2	3	2	3	2	4	53	4.2	112	100	0.73	219	92	142	0.3	218	2	23.8	87	95	141	97	1	3	255	5.2	72	120	2	54
111071	1	22	3	2	2	3	7.3	1	13.7	262	133	2	3	3	101	7.48	38	70.86315789	124	2	3	2	3	2	4	44	4.2	86	101	1.16	45	162	142	1	194	3	35.9	111.3	119.6	113	63	3	3	322	5.1	50	120	2	22
116796	2	31	3	6	2	3	2.8	0.4	14.3	228	79	2	3	3	92	5.42	29	67.28275862	124	2	3	2	3	1	3	11	4.2	30	100	0.94	8	81	137	0.5	205	2	20.2	69.7	93.7	124.78	75.276	3	3	64.9	5.2	76	120	0	14
116398	2	28	2	1	2	3	4	0.9	22.5	204	46	2	3	3	87	4.31	24	64.65	124	2	3	2	3	1	3	11	4.4	87	101	0.66	12	110	140	0.5	199	0	22.6	81.8	94.7	100	62	3	3	25.3	5.1	50	360	1	16
111206	1	61	3	5	1	1	4.4	0.8	18.2	266	35	2	3	3	92	4.15	29	51.51724138	124	2	3	2	3	2	4	12	4	78	102	1.21	27	123	142	0.8	198	2	25.5	90.5	99.1	133	80	0	3	114	5.5	58	540	2	13
112938	2	64	3	2	2	3	7.3	1.4	19.2	194	47	2	3	3	94	3.98	31	46.21935484	124	1	2	2	3	1	3	12	4.2	82	102	0.57	12	114	140	0.5	196	2	29.9	106.8	120.3	99	64	3	3	118	5.4	57	240	0	11
112355	1	21	3	3	2	3	7.6	0.7	9.2	188	40	2	3	3	95	3.56	32	40.05	124	2	3	2	3	1	1	28	4.3	102	97	0.85	77	75	138	0.3	193	2	20.8	80	98	106	58	3	3	164	5.4	54	360	1	21
111455	1	62	1	2	2	3	3.6	0.6	16.7	273	44	1	2	2	115	5.11	52	35.37692308	124	2	3	2	3	2	4	35	4	69	103	0.84	17	127	144	0.5	192	1	25.2	95.9	96.4	152	89	3	1	53.9	5.6	57	240	2	30
110409	2	52	3	3	1	1	4.5	0.6	13.3	301	23	2	3	3	92	2.2	29	27.31034483	124	2	3	2	3	1	1	13	4.5	63	93	0.78	25	157	132	0.5	217	0	27.7	92.8	107	141	90	0	3	129	5.3	71	600	0	19
113701	1	27	1	1	2	3	3.8	0.3	7.9	142	59	2	3	3	93	1.73	30	20.76	124	2	3	2	3	1	1	54	4.2	71	98	0.74	21	131	141	0.7	204	0	24.7	81.8	91.9	103	51	3	3	66.6	5.1	63	120	0	40
113182	2	28	2	3	2	3	5.6	0.4	7.1	297	30	2	3	3	90	24.12	27	321.6	123	2	3	2	3	2	4	12	3.9	85	97	0.64	16	29	137	0.2	200	2	30.3	97.5	105.3	112	84	3	3	72.5	5	48	480	2	17
111575	2	37	3	2	2	3	3	0.3	10	261	27	2	3	3	87	14.582	24	218.73	123	2	3	2	3	2	4	23	3.6	96	103	0.8	16	56	137	0.3	182	2	28.7	102.4	106.8	101	65	3	3	36.4	5.1	36	120	2	14
111991	2	44	3	2	1	1	14.8	9.2	62.2	375	44	2	3	3	121	34.3	58	212.8965517	123	2	3	2	3	1	3	35	3.6	57	101	0.75	26	108	137	0.4	197	2	47	144.3	141.6	111	83	0	3	72.5	6.6	41	480	1	29
112535	1	53	3	3	1	1	5.3	0.5	9.4	318	17	2	3	3	119	29.49	56	189.5785714	123	2	3	2	3	2	4	25	3.8	77	100	1.2	38	123	141	0.5	198	1	30.6	103.3	105.5	124.78	75.276	1	3	116	5.6	56	240	2	22
117916	1	75	2	1	2	3	5.8	0.8	13.8	319	14	1	2	2	103	20	40	180	123	2	3	2	3	1	3	12	4.1	82	103	1.24	12	86	142	0.7	196	1	29	108.4	106.4	124	72	3	2	306	6.1	63	480	1	13
118061	2	69	1	2	2	3	8.2	1.3	15.9	313	22	2	3	3	111	23.18	48	173.85	123	2	3	2	3	2	4	15	3.4	159	105	0.58	34	36	141	0.3	184	1	49.8	147.4	145	139	77	3	3	14.7	5.8	42	15	2	28
114724	2	65	2	1	1	1	5.1	0.5	9.8	392	76	1	2	1	150	41.45	87	171.5172414	123	2	3	2	3	2	4	21	4	101	100	0.94	50	110	140	0.5	194	0	30.8	114.5	113.4	110	77	1	1	321	8.1	56	360	2	19
119019	1	50	1	1	2	3	5.4	1.2	22.2	354	50	2	3	2	101	17.22	38	163.1368421	123	2	3	2	3	1	3	27	4.1	89	98	1.06	28	106	141	0.4	235	1	27	96.6	101	119	83	3	3	69.2	5.6	39	240	0	22
113061	2	33	3	6	2	3	3.8	0.7	18.4	210	13	2	3	2	94	13.39	31	155.4967742	123	2	3	2	3	2	4	12	3.3	48	104	0.7	12	54	141	0.2	188	3	27.4	100.7	105.2	90	58	3	3	102	5.9	50	480	2	15
112820	1	59	3	1	2	3	6.4	0.9	14.1	266	25	2	3	3	115	14.34	52	99.27692308	123	2	3	2	3	2	4	37	4.4	90	105	0.97	56	159	144	0.5	203	2	31.1	105	106.9	129	72	3	3	63	5.4	56	720	2	34
113639	1	67	1	2	1	1	3.8	0.7	18.4	323	70	2	3	3	115	13.57	52	93.94615385	123	2	3	2	3	2	4	32	4.2	66	99	0.86	98	91	141	0.4	195	0	29.8	103.3	98.1	151	81	2	3	56.6	6.1	51	120	2	22
114220	1	22	1	5	2	3	4.6	0.5	10.9	196	68	2	3	3	88	6.4	25	92.16	123	2	3	2	3	1	1	16	3.9	81	103	1.06	21	149	140	0.4	192	0	22.2	71.6	91	122	71	3	3	394	5.6	52	120	0	16
117990	2	34	2	6	2	3	4.4	0.2	4.5	161	43	2	3	3	96	7.52	33	82.03636364	123	2	3	2	3	2	4	19	3.7	61	103	0.7	19	22	136	0.2	195	3	25.5	82.3	101.7	109	73	3	3	3.96	5.3	51	180	2	20
113587	1	60	3	2	1	1	7.6	1	13.2	220	68	2	3	3	97	7.57	34	80.15294118	123	2	3	1	1	1	1	14	4.3	119	100	1.18	52	124	139	0.6	212	1	25.8	94.7	99.3	130	81	1	3	106	5.9	71	300	0	10
116464	1	48	1	1	1	1	5.2	0.8	15.4	310	24	2	3	3	115	10.4	52	72	123	2	3	2	3	2	4	81	4.4	88	97	0.83	72	72	136	0.6	184	0	24.7	89.1	90.4	136	87	0	3	208	5.8	38	240	2	49
111189	2	36	1	4	2	3	4.5	0.2	4.4	227	35	2	3	3	84	3.9	21	66.85714286	123	2	3	2	3	2	4	15	3.5	60	101	0.88	49	31	140	0.1	182	0	28.9	85.8	119.3	99	64	3	3	17.6	5.2	36	120	2	18
112027	1	20	3	6	2	3	4.7	0.5	10.6	246	89	2	3	3	89	4.75	26	65.76923077	123	2	3	2	3	2	4	22	4.5	144	100	1.05	20	107	140	0.7	188	0	24.2	77.5	100.3	115	58	3	3	102	5.8	59	600	2	24
115257	2	39	3	4	1	1	4.5	0.3	6.7	260	46	2	3	2	107	7.78	44	63.65454545	123	2	3	2	3	1	2	10	4.5	84	105	0.77	15	109	145	0.4	214	2	23.3	95.8	104.9	135	98	0	3	76.8	5.1	66	600	1	15
113708	2	30	3	4	1	1	3.1	0.2	6.5	197	81	2	3	3	92	4.77	29	59.2137931	123	2	3	2	3	2	4	11	4.2	36	100	0.7	21	126	136	0.4	198	2	19.1	74.3	96.7	110	76	0	3	57.5	5.2	59	840	2	12
109488	1	40	3	3	2	3	2.6	0.7	26.9	216	42	2	3	3	106	6.59	43	55.17209302	123	2	3	2	3	2	4	19	3	39	103	1.15	15	130	140	0.5	189	1	26.6	98.6	102.4	115	66	3	3	52.3	6	56	300	2	21
110366	1	61	1	4	2	3	3.4	0.1	2.9	223	45	2	3	2	102	5.33	39	49.2	123	2	3	2	3	1	3	20	3.8	79	103	0.9	32	149	140	0.7	197	3	19.9	81.3	92	121	74	3	3	271	4.6	56	420	1	18
118693	1	51	3	1	2	3	4.4	0.6	13.6	205	31	2	3	3	107	5.79	44	47.37272727	123	2	3	2	3	2	4	20	3.8	73	102	0.95	15	67	141	0.2	194	1	24	82	95	113	68	3	3	132	5.6	48	60	2	25
118841	1	59	1	2	1	1	3.8	0.3	7.9	281	20	1	2	1	132	5.14	69	26.8173913	123	2	3	2	3	1	3	25	4.4	107	100	0.84	52	125	143	0.7	193	0	22.2	86.6	88.8	121	65	1	1	137	6.4	44	600	0	21
119779	1	67	1	2	1	1	6	0.4	6.7	287	35	1	2	1	77	13.39	14	344.3142857	122	2	3	2	3	2	4	16	3.9	59	101	1.07	22	78	140	0.2	195	1	28.5	103.6	96.4	177	89	1	1	15.6	7.1	54	120	2	21
112164	2	40	3	6	2	3	4.6	0.5	10.9	261	35	2	3	3	91	16.86	28	216.7714286	122	2	3	2	3	2	4	15	3.5	67	99	0.84	14	61	135	0.3	203	0	39	121.9	128.1	111	79	3	3	8.87	5.8	55	480	2	18
110226	2	26	3	3	2	3	4.6	1	21.7	257	24	2	3	3	110	20.41	47	156.3319149	122	2	3	2	3	1	3	14	4.1	69	103	0.81	16	30	138	0.2	182	1	29.4	94.2	116.2	104	74	3	3	11	5.7	48	480	1	14
111194	2	63	2	2	2	3	6.2	0.8	12.9	346	33	2	3	3	107	16.55	44	135.4090909	122	2	3	2	3	1	3	18	4	114	104	0.82	18	70	144	0.4	198	2	28.8	94.7	103.7	117	76	3	3	141	5.5	43	240	0	21
114087	1	44	3	3	1	2	5.2	0.8	15.4	302	61	2	3	3	99	13.2	36	132	122	2	3	2	3	2	4	31	3.7	58	105	0.72	32	150	141	0.3	197	3	32.1	107.6	110.3	105	65	0	3	107	5.6	54	600	2	19
117732	2	53	3	1	1	1	6.7	1.3	19.4	209	74	2	3	3	107	15.7	44	128.4545455	122	2	3	2	3	2	4	9	3.7	94	105	0.69	11	66	146	0.3	191	1	37.4	136.4	133.8	178	115	1	3	104	5.8	60	180	2	14
114883	2	64	1	1	1	1	3.5	0.4	11.4	280	64	3	3	2	106	15.22	43	127.4232558	122	2	3	2	3	2	4	20	4.1	82	101	0.7	23	98	142	0.4	193	3	27.9	96.8	97.1	167	86	2	3	66.9	6.4	52	120	2	17
113915	2	36	1	3	2	3	4.2	0.3	7.1	327	42	2	3	3	147	28.12	84	120.5142857	122	2	3	2	3	2	4	6	3.5	115	102	0.87	17	31	141	0.2	180	0	42.9	127.1	129.8	114	90	3	3	35.3	6.8	41	180	2	10
117657	2	55	3	1	2	3	3.8	0.4	10.5	267	27	2	3	3	98	10.87	35	111.8057143	122	2	3	2	3	1	3	25	4.1	99	100	0.7	19	48	141	0.2	207	2	22.1	88.5	93	98	66	3	3	37.4	5.4	72	480	0	22
112329	2	32	2	2	2	3	5.3	0.9	17	148	78	2	3	3	95	8.97	32	100.9125	122	2	3	2	3	2	4	8	3.9	66	96	0.87	10	124	138	0.5	216	1	23	80.6	98.8	124.78	75.276	3	3	42	5.4	85	540	2	13
118234	1	52	1	2	2	3	5.7	0.4	7	315	28	2	3	3	133	17.03	70	87.58285714	122	2	3	2	3	2	4	42	4.3	98	101	0.76	41	134	141	1.2	194	0	31	99.1	104.8	124.78	75.276	3	3	265	5.4	40	240	2	34
112970	1	53	2	3	2	3	4	0.1	2.5	221	15	2	3	3	91	5.58	28	71.74285714	122	2	3	2	3	1	1	27	4.6	81	96	1	40	166	133	0.9	205	0	18.6	76.1	87.7	118	77	3	3	254	5	69	480	1	30
113577	2	42	3	3	1	1	7.7	1.6	20.8	294	60	2	3	2	95	6.04	32	67.95	122	2	3	2	3	2	4	11	3.5	60	101	0.75	17	85	141	0.4	186	1	38.5	118.2	138.7	126	77	1	3	33.2	5.7	52	120	2	14
117993	2	32	2	2	2	3	3.6	0.6	16.7	231	24	2	3	3	95	5.04	32	56.7	122	2	3	2	3	1	1	9	3.9	54	106	0.56	11	59	143	0.4	168	0	30.4	92.1	110.9	90	61	3	3	72.1	5.5	38	60	0	12
115934	2	75	3	5	1	1	4.8	0.4	8.3	258	34	2	3	3	102	5.76	39	53.16923077	122	2	3	2	3	2	4	22	4.1	63	103	0.75	16	113	143	0.5	235	2	23.1	82.4	92.2	173	59	2	3	280	5.9	99	120	2	24
109945	1	32	3	3	2	3	4.6	0.5	10.9	252	44	2	3	3	93	4.24	30	50.88	122	2	3	2	3	2	4	25	4.5	62	101	1.07	19	209	142	1.3	225	2	24.3	84.2	96.7	130	87	3	3	149	5.3	78	120	2	28
117847	1	46	3	5	2	3	6.1	1.1	18	293	82	3	3	2	107	6.17	44	50.48181818	122	2	3	2	3	2	4	16	4	74	100	0.69	15	106	139	0.5	194	1	31.6	108.8	104	137	87	3	3	77.6	5.3	63	45	2	25
113362	1	74	2	4	2	3	3.3	0.3	9.1	204	38	2	3	3	112	5.45	49	40.04081633	122	2	3	2	3	1	3	14	4.1	105	103	0.68	44	93	144	0.3	197	1	20.3	87.1	95	127	73	3	3	59	5.5	57	540	1	17
111520	2	58	1	1	2	3	4.3	0.8	18.6	240	24	2	3	2	104	4.45	41	39.07317073	122	2	3	2	3	1	3	20	4.3	79	102	0.61	11	176	142	1.3	201	3	29.735	100.342	106.992	124.78	75.276	3	3	147	5.8	66	360	1	23
111640	1	51	1	1	1	1	10.1	1.8	17.8	348	12	2	3	3	120	78.66	57	496.8	121	1	1	2	3	1	1	46	3.8	96	106	0.8	30	34	139	0.3	169	3	32.6	111.8	104.8	134	84	1	3	11.3	7.2	28	60	0	43
118804	1	21	3	2	2	3	5.1	0.4	7.8	211	29	2	3	3	95	22.7	32	255.375	121	2	3	2	3	2	4	40	4.2	71	100	0.78	15	69	138	0.4	182	0	34.1	103.6	113	121	78	3	3	302	5.1	48	480	2	23
110102	2	45	2	3	2	3	7	1.3	18.6	322	33	2	3	2	134	50.05	71	253.7746479	121	2	3	2	3	1	2	55	3.6	77	104	0.54	20	45	138	0.2	193	1	35.6	109.2	114.8	116	79	3	3	16.4	6	34	180	1	36
116241	2	28	1	2	1	1	5.3	0.3	5.7	318	53	2	3	3	96	23.02	33	251.1272727	121	2	3	2	3	1	1	47	3.6	85	106	0.8	27	56	143	0.3	178	0	42.4	125.5	121.6	105	76	0	3	64.3	5	38	300	1	36
116070	2	70	2	3	1	1	3.1	0.5	16.1	254	49	2	3	3	106	26.97	43	225.7953488	121	2	3	2	3	2	4	8	4	60	104	0.86	11	53	141	0.4	179	1	34.5	109	118.1	160	83	1	3	19.2	5.9	44	360	2	13
112620	2	56	2	6	1	1	7.7	0.7	9.1	395	24	2	3	3	102	22.08	39	203.8153846	121	2	3	2	3	2	4	28	3.9	81	102	0.64	22	89	144	0.5	206	3	44.6	127.3	134.2	138	72	1	3	58.5	5.8	54	120	2	25
111220	1	24	2	3	2	3	3.6	0.7	19.4	303	87	2	3	3	98	18.78	35	193.1657143	121	2	3	2	3	2	4	23	4.1	91	104	0.87	40	114	142	0.5	174	0	32.4	110.9	112.6	114	85	3	3	157	4.9	40	720	2	19
112929	2	48	2	2	1	1	9.3	1.6	17.2	342	50	3	3	1	104	20.36	41	178.7707317	121	2	3	2	3	1	3	18	3.7	64	101	0.72	16	87	141	0.5	191	0	47.8	137.1	142.6	143	91	1	3	198	6.4	50	180	1	13
113951	2	36	3	2	2	3	5.2	0.6	11.5	209	52	2	3	2	106	19.29	43	161.4976744	121	2	3	2	3	2	4	11	3.7	64	100	0.83	14	99	138	0.4	190	1	43.7	112.7	135.3	111	76	3	3	30.1	4.8	55	480	2	13
111456	1	35	1	4	2	3	4.8	1.1	22.9	309	35	2	3	3	106	18.86	43	157.8976744	121	2	3	2	3	1	1	28	3.9	51	101	0.79	22	46	137	0.1	177	0	30.4	107	105	147	89	3	3	50.3	5.4	38	60	0	20
114893	1	53	1	2	2	3	4.3	0.3	7	337	68	2	3	3	91	11.02	28	141.6857143	121	2	3	2	3	1	1	18	3.9	89	106	1.07	27	79	142	0.4	180	3	25.4	96.4	99.2	126	84	3	3	81.5	5.9	40	180	1	17
115875	2	67	3	4	2	3	7.6	1.7	22.4	335	21	2	3	3	132	25.31	69	132.0521739	121	2	3	2	3	1	3	11	3.9	70	105	0.72	15	94	142	0.3	187	2	46.9	130.7	140	123	80	3	3	144	6.7	45	360	1	15
116734	2	56	1	1	1	1	3.8	0.4	10.5	239	32	2	3	3	109	16.75	46	131.0869565	121	2	3	2	3	2	4	23	4.1	106	103	0.73	13	88	140	0.4	194	1	33.3	99.9	110.6	112	68	1	3	39.6	5.8	69	120	2	18
114293	1	54	1	3	1	1	6.3	0.9	14.3	279	16	2	3	3	117	17.62	54	117.4666667	121	2	3	2	3	2	4	21	3.9	83	100	0.62	28	145	140	0.7	185	1	32.6	107.1	102	116	75	0	3	109	5.5	47	60	2	17
116121	2	34	2	2	2	3	4.4	0.2	4.5	203	31	2	3	3	87	6.69	24	100.35	121	2	3	2	3	1	3	10	3.7	63	102	0.65	16	31	141	0.2	205	0	30.3	97.9	112.6	131	86	3	3	7.92	5.9	71	600	1	15
119551	1	49	2	5	2	3	6.1	1	16.4	272	51	2	3	3	105	11.34	42	97.2	121	2	3	2	3	1	2	15	3.9	91	105	0.6	13	123	142	0.4	183	0	29.7	104.6	105.6	119	75	3	3	201	5.3	50	210	1	16
117441	1	80	3	2	1	1	7.1	0.9	12.7	280	17	2	3	3	106	11.21	43	93.85116279	121	2	3	2	3	1	3	19	4.4	83	105	1.52	48	98	143	0.4	191	1	28.6	107.7	105.2	135	64	2	3	154	5.7	47	480	0	24
112687	2	52	2	4	1	1	7.5	2.9	38.7	316	38	2	3	3	109	11.98	46	93.75652174	121	2	3	2	3	2	4	14	3.5	102	106	0.94	25	59	142	0.2	235	0	52.8	158.1	156.5	147	88	0	3	323	4.9	102	120	2	14
117398	2	61	1	2	2	3	13.5	2.8	20.7	196	87	2	3	3	109	11.71	46	91.64347826	121	2	3	2	3	1	3	21	3.9	108	99	0.54	14	80	137	0.5	206	1	58.8	100.342	106.992	140	75	3	3	45.4	5.8	72	360	0	18
113448	2	51	3	3	2	3	3.6	0.9	25	172	16	2	3	2	94	6.94	31	80.59354839	121	2	3	2	3	1	3	9	3.6	49	107	0.92	10	18	141	0.3	206	1	25.6	88.6	99.4	111	66	3	3	6.4	5.8	71	360	1	16
119761	1	36	3	3	1	1	4.5	0.8	17.8	256	20	2	3	3	106	9.12	43	76.35348837	121	2	3	2	3	1	2	21	4.8	81	101	0.82	13	66	142	0.4	173	2	28.7	101.3	100.6	147	108	0	3	190	5.7	41	780	0	19
113761	1	25	1	2	2	3	4.5	0.5	11.1	197	28	2	3	3	104	7.75	41	68.04878049	121	2	3	2	3	1	1	22	4.5	41	104	0.95	20	66	141	0.2	196	1	25.5	90.1	101.9	120	73	3	3	47.1	5.5	63	180	0	16
114037	2	76	3	1	1	2	3	0.3	10	291	27	2	3	3	97	6.25	34	66.17647059	121	2	3	2	3	1	1	10	4	81	95	0.66	17	77	133	0.3	212	3	25.5	100.342	106.992	124.78	75.276	2	3	98.1	5.1	79	1	1	14
113253	1	44	3	4	2	3	4.1	0.3	7.3	249	29	2	3	3	98	6.12	35	62.94857143	121	2	3	2	3	1	2	50	4.6	63	103	1.13	63	78	140	0.4	189	2	27.7	97.7	99.3	117	76	3	3	745	4.6	50	240	1	37
117198	1	36	3	6	2	3	3.7	0.9	24.3	286	4	2	3	3	110	7.84	47	60.05106383	121	2	3	2	3	2	4	32	4.2	49	103	1.06	24	125	140	1.4	183	2	27.8	97.2	103.2	109	74	3	3	439	5	47	480	2	25
116449	2	65	2	2	1	1	4	0.3	7.5	206	14	2	3	3	102	6.47	39	59.72307692	121	2	3	2	3	2	4	8	4	113	104	0.65	14	32	144	0.2	206	3	29.7	96.5	103.7	187	107	1	3	22.4	6.6	69	180	2	13
111408	1	36	3	4	2	3	4.2	1	23.8	250	21	2	3	3	101	6.15	38	58.26315789	121	2	3	2	3	1	1	22	5	62	97	1.06	41	107	140	1	188	2	28.8	99	105	112	72	3	3	283	5.5	56	360	0	24
119272	1	69	3	5	2	3	6.3	0.5	7.9	234	18	2	3	2	117	7.59	54	50.6	121	2	3	2	3	1	3	28	3.8	47	99	1.21	25	86	137	0.6	202	2	27.4	97.8	106.4	125	77	3	3	88.4	5.1	72	180	1	27
111700	2	46	3	4	2	3	4.1	0.3	7.3	192	33	2	3	3	89	3.46	26	47.90769231	121	2	3	2	3	2	4	11	4	49	103	0.68	57	19	139	0.3	201	2	19.7	74	89.4	119	70	3	3	4.31	5.5	71	480	2	13
111839	2	61	2	6	1	1	4.6	0.6	13	216	28	2	3	3	109	5.95	46	46.56521739	121	2	3	2	3	2	4	25	3.9	87	103	1.01	22	118	142	0.5	195	3	23.5	87	91.9	158	82	1	3	138	5.9	34	120	2	31
110173	1	27	1	2	2	3	5.4	0.6	11.1	192	21	2	3	3	94	3.26	31	37.85806452	121	2	3	2	3	1	1	22	4.5	95	106	0.86	21	68	141	0.7	183	1	23.7	90.2	102.3	117	83	3	3	172	5.3	41	300	1	20
109482	2	48	3	3	2	3	4.6	0.7	15.2	338	51	2	3	3	102	4.01	39	37.01538462	121	2	3	2	3	2	4	17	3.4	47	104	0.78	7	94	140	0.2	205	2	27.8	93.6	117	106	68	3	3	33.7	5.8	66	480	2	21
112897	2	70	1	6	2	3	3.7	0.3	8.1	216	47	2	3	2	129	5.77	66	31.47272727	121	2	3	2	3	2	4	10	4.3	50	98	0.63	16	92	140	0.4	193	0	24.2	94.4	101	173	68	3	3	224	6	56	480	2	16
114467	1	52	1	1	1	1	4.9	0.8	16.3	281	22	2	3	3	116	2.58	53	17.5245283	121	2	3	2	3	1	3	20	4.1	56	102	0.83	35	125	142	0.5	199	0	25.1	88.5	96.4	117	80	1	3	227	6.2	66	240	0	24
113486	2	27	3	3	2	3	5.6	0.7	12.5	331	30	2	3	3	117	81.53	54	543.5333333	120	2	3	2	3	1	2	29	4.3	99	99	0.52	50	87	139	0.4	189	1	31	98	98.8	144	96	3	3	97.6	5.9	37	600	1	46
114919	2	58	1	1	2	3	5.8	0.5	8.6	386	18	2	3	3	124	71.25	61	420.4918033	120	2	3	2	3	2	4	20	3.6	58	110	0.77	23	65	144	0.2	171	1	38.2	120.7	131.8	160	89	3	3	81.1	6	35	40	2	19
110626	2	33	2	2	2	3	6	1.4	23.3	301	31	2	3	3	128	69.33	65	383.9815385	120	2	3	2	3	2	4	28	4	50	102	0.47	26	100	140	0.4	184	1	35.7	105.6	112.7	111	72	3	3	151	5.7	23	90	2	14
113889	1	60	2	1	2	3	5.9	0.3	5.1	365	29	2	3	2	120	31.02	57	195.9157895	120	2	3	1	2	1	1	47	3.9	81	100	0.72	50	113	140	0.3	181	0	34.3	121.1	105.4	131	71	3	3	40.1	5.7	43	480	1	42
118655	2	58	1	2	2	3	5.4	1.2	22.2	288	35	2	3	3	114	26.84	51	189.4588235	120	2	3	2	3	1	3	23	3.7	80	101	0.57	26	71	137	0.3	178	0	41.3	117.9	135.6	124.78	75.276	3	3	42.5	5.8	37	300	1	31
114491	1	63	2	1	2	3	6.9	0.6	8.7	153	17	2	3	3	108	22.44	45	179.52	120	2	3	2	3	2	4	15	3.7	103	104	1.18	14	57	143	0.4	171	0	28.6	107.5	101.7	148	75	3	3	288	5.9	37	120	2	16
110240	1	37	2	3	2	3	5.3	0.5	9.4	343	52	1	2	1	108	21.78	45	174.24	120	2	3	2	3	2	4	60	4.2	70	97	0.73	64	102	137	0.7	191	1	35.4	111.6	106.8	128	82	3	0	221	6.1	42	360	2	30
117748	1	54	3	3	1	1	4.9	1.3	26.5	334	33	2	3	2	100	15.81	37	153.827027	120	2	3	2	3	1	1	24	4.2	90	99	0.83	76	90	140	0.5	232	2	30	110.2	108	111	68	1	3	121	5.4	54	180	0	20
109317	2	28	3	4	2	3	5.2	0.3	5.8	166	14	2	3	3	88	9.67	25	139.248	120	2	3	2	3	1	3	9	4	49	102	0.77	11	73	141	0.3	206	3	30.1	100.3	121.3	110	76	3	3	30.3	5	71	420	1	11
113844	2	41	3	2	2	3	5.8	0.6	10.3	282	35	2	3	3	118	20.48	55	134.0509091	120	2	3	2	3	2	4	17	3.7	64	105	0.58	30	80	140	0.3	184	0	36.9	100.2	125.2	112	79	3	3	44.8	5.3	42	120	2	18
118971	1	58	3	4	1	2	5.3	1.1	20.8	237	20	2	3	3	105	15.47	42	132.6	120	2	3	2	3	1	3	30	4	79	98	0.92	22	94	137	0.3	205	2	31.3	112.5	108.6	140	89	0	3	71.5	5.4	72	480	1	26
119694	2	20	3	3	2	3	3.3	0.3	9.1	202	41	2	3	3	82	6.8	19	128.8421053	120	2	3	2	3	2	4	10	4	85	103	0.62	7	74	138	0.3	184	2	19.5	74.5	92.2	112	76	3	3	11.9	5.1	50	120	2	15
117405	1	26	3	5	1	1	6	0.5	8.3	253	41	2	3	3	103	11.6	40	104.4	120	2	3	2	3	2	4	21	4.2	95	104	0.86	17	54	143	0.5	186	2	30.6	95.6	103.4	109	70	0	3	293	5	60	540	2	19
116595	2	26	1	1	2	3	4.2	0.6	14.3	208	55	2	3	3	94	8.74	31	101.4967742	120	2	3	2	3	2	4	47	3.8	124	103	0.54	40	109	142	0.5	199	0	18.7	72.6	85.8	110	73	3	3	241	5.3	55	480	2	33
115289	2	33	3	4	2	3	3.7	0.3	8.1	191	25	2	3	3	88	6.36	25	91.584	120	2	3	2	3	1	3	16	4.3	60	105	0.56	11	113	140	0.5	194	2	23.1	83.8	96.2	108	79	3	3	110	4.9	64	60	1	23
116862	2	49	3	2	1	1	15.1	14.1	93.4	349	24	3	3	2	102	9.65	39	89.07692308	120	2	3	1	1	1	1	13	3.5	94	104	0.94	23	99	143	0.3	189	3	41.1	121.4	133.8	135	106	0	3	231	5.7	61	180	1	11
109740	1	46	2	4	2	3	6	1.4	23.3	301	31	2	3	3	117	13.13	54	87.53333333	120	2	3	2	3	2	4	57	4.4	91	98	1.02	192	123	138	1.1	222	0	28	104	106.5	145	89	3	3	571	4.7	39	300	2	33
114851	1	23	3	4	2	3	5.3	0.9	17	184	88	2	3	3	91	6.79	28	87.3	120	2	3	2	3	1	3	18	4.2	52	103	0.86	21	123	139	0.6	200	1	25	81.6	96.3	149	96	3	3	179	4.8	68	45	0	21
117091	1	51	2	2	2	3	3.4	0.2	5.9	240	41	2	3	3	91	6.36	28	81.77142857	120	2	3	1	1	1	3	9	4	90	102	1.39	22	86	141	1	170	0	26	93.3	96.9	124.78	75.276	3	3	282	5.6	34	120	0	14
113648	1	61	3	1	1	1	4.4	0.6	13.6	302	35	1	2	1	153	20.25	90	81	120	2	3	2	3	2	4	16	3.8	92	103	1.71	21	57	139	0.4	181	2	27.5	101.6	96.4	155	82	1	1	34.8	7.8	41	300	2	13
116997	1	80	4	6	1	1	5.1	0.3	5.9	231	31	2	3	3	89	5.57	26	77.12307692	120	2	3	2	3	2	4	12	4.4	54	101	1.42	17	92	140	0.5	186	3	27.3	96.4	96	127	59	2	3	74	5.5	60	360	2	19
118297	1	64	1	3	1	1	6.4	0.6	9.4	266	59	2	3	3	107	9.39	44	76.82727273	120	2	3	2	3	2	4	16	4.7	68	102	0.82	14	162	143	0.8	194	0	24.4	87.2	90.7	125	71	1	3	258	5.3	48	180	2	24
114916	2	56	3	2	2	3	5.5	0.8	14.5	210	44	2	3	3	104	7.59	41	66.64390244	120	2	3	2	3	1	2	14	3.9	89	106	0.85	24	63	144	0.3	187	3	26.4	96.5	105.6	166	96	3	3	165	5.6	56	120	1	17
114118	1	62	2	5	2	3	5.8	0.7	12.1	354	15	2	3	3	110	8.24	47	63.11489362	120	2	3	2	3	1	3	16	4	56	105	1.03	19	94	144	0.6	187	1	36.1	123.3	109.2	148	82	3	3	201	4.8	45	480	1	18
114610	1	38	1	4	2	3	5.4	0.7	13	244	43	2	3	3	100	6.35	37	61.78378378	120	2	3	2	3	1	2	22	4.5	88	103	0.85	15	136	143	0.5	177	0	25.6	97.3	99.3	101	57	3	3	183	5.5	33	360	0	27
112089	2	54	2	3	2	3	5.4	0.4	7.4	306	32	2	3	3	103	6.17	40	55.53	120	2	3	2	3	2	4	14	4	94	100	0.66	13	77	142	0.7	198	1	27.2	97.5	102.1	103	67	3	3	15	5.8	71	600	2	17
114997	1	41	2	3	2	3	4.4	0.3	6.8	205	20	2	3	3	110	4.97	47	38.06808511	120	2	3	2	3	2	4	23	3.9	92	100	1.01	17	95	141	0.5	200	1	25.6	79.7	97.2	116	73	3	3	74.5	5.6	65	180	2	22
113462	1	38	1	4	2	3	4.9	0.5	10.2	274	62	2	3	3	113	5.11	50	36.792	120	2	3	2	3	2	4	16	4.4	58	101	0.73	19	67	142	0.4	189	0	28.8	92.8	96.1	112	75	3	3	152	5.3	65	40	2	20
109687	2	37	3	6	2	3	4.9	1	20.4	208	24	2	3	3	91	2.39	28	30.72857143	120	2	3	2	3	2	4	11	4.3	69	103	0.93	10	105	144	0.8	211	1	21.3	80.6	98.7	89	61	3	3	104	5.3	80	180	2	15
114637	2	59	1	6	1	1	8.7	0.8	9.2	310	42	1	2	1	274	12.44	211	21.22464455	120	2	3	2	3	2	4	19	3.4	96	98	0.46	22	75	140	0.4	190	0	37.4	114	127.4	123	77	1	1	33.3	12.2	41	60	2	15
119102	2	66	1	1	1	1	3.2	0.4	12.5	202	69	1	2	1	114	2.87	51	20.25882353	120	1	2	2	3	2	4	19	4.1	55	99	0.56	15	101	140	0.8	219	2	32.5	93.3	103.6	140	86	2	2	96.2	6.6	91	300	2	22
110800	1	22	2	3	2	3	5.5	0.5	9.1	191	24	2	3	3	98	1.89	35	19.44	120	2	3	2	3	1	3	15	4.7	72	103	0.99	11	82	142	0.9	184	1	25.3	90.2	93.5	116	62	3	3	114	4.8	54	300	0	18
111752	1	54	3	6	1	1	9.3	1.1	11.8	306	69	2	3	3	102	38.03	39	351.0461538	119	2	3	2	3	2	4	13	3.6	76	104	1.04	20	54	140	0.3	195	2	44.3	136.7	128.1	115	72	1	3	80.7	5.5	43	600	2	16
118931	2	80	3	6	1	1	4.5	2.4	53.3	235	44	2	3	3	133	58.6	70	301.3714286	119	2	3	2	3	1	3	9	3.3	122	103	1.03	8	14	143	0.3	188	1	24.9	100.342	106.992	123	45	2	3	13.7	5.3	51	720	0	14
113992	1	35	3	2	2	3	9	0.8	8.9	339	18	2	3	3	125	46.54	62	270.2322581	119	2	3	2	3	2	4	33	3.9	71	101	0.83	24	101	141	0.6	180	2	43.8	134.4	123.2	137	86	3	3	241	5.5	33	180	2	21
118381	2	55	3	2	1	1	6.7	1	14.9	269	31	2	3	3	95	23.28	32	261.9	119	2	3	2	3	2	4	18	3.9	95	103	0.58	14	91	140	0.6	182	2	31	100.7	106.3	124.78	75.276	1	3	306	5.7	50	180	2	18
112783	1	55	1	3	1	1	5.9	0.5	8.5	303	8	2	3	3	100	24.12	37	234.6810811	119	2	3	2	3	2	4	50	3.9	63	100	0.89	24	87	140	0.6	175	2	31	100	107.7	135	80	1	3	637	5.6	29	300	2	28
114877	1	33	2	2	2	3	3.9	0.3	7.7	353	40	2	3	3	110	25.75	47	197.2340426	119	2	3	2	3	1	2	64	4.1	105	103	0.71	46	91	141	0.5	179	3	32.6	100.5	109.4	110	59	3	3	158	5.6	40	180	1	36
117305	2	68	3	1	1	1	5.7	1	17.5	363	48	3	3	2	100	16.76	37	163.0702703	119	2	3	2	3	1	3	12	3.8	80	105	1.27	25	78	142	0.5	185	1	36.9	103.5	124.4	117	81	1	3	94.2	5.8	36	240	1	18
118586	2	37	1	1	2	3	3.8	0.3	7.9	290	78	2	3	1	88	10.32	25	148.608	119	2	3	2	3	2	4	15	3.4	47	105	0.71	12	27	142	0.1	177	0	43.2	112.8	130.4	90	59	3	3	10.3	5.4	50	60	2	14
117282	2	41	2	1	2	3	11.8	1.9	16.1	334	29	2	3	3	124	21.43	61	126.4721311	119	2	3	2	3	1	1	15	3.6	95	98	0.68	14	33	136	0.2	178	1	46.5	143.5	143	103	68	3	3	26.1	6.1	42	1020	1	17
111287	1	50	3	2	2	3	4.8	0.3	6.3	308	40	1	2	1	230	57.39	167	123.7149701	119	2	3	2	3	1	2	30	4.2	100	103	0.83	23	146	138	0.6	206	1	30.8	105.3	107.6	153	87	3	1	168	7.3	41	240	1	14
118548	1	37	3	1	2	3	3.6	0.2	5.6	211	62	2	3	3	89	8.45	26	117	119	2	3	2	3	1	2	14	4.1	106	104	1.12	16	96	145	0.4	172	0	23.3	85.6	98.1	108	76	3	3	253	5.2	44	120	1	14
114835	2	56	3	2	1	1	5.3	0.7	13.2	250	19	2	3	3	88	7.57	25	109.008	119	2	3	2	3	2	4	14	3.8	68	107	0.77	11	126	143	0.3	209	1	27.5	96	107.1	125	69	0	3	43.2	5.6	77	240	2	14
115307	2	29	3	3	2	3	4.7	0.6	12.8	254	32	2	3	3	100	10.28	37	100.0216216	119	2	3	2	3	2	4	14	4.1	59	105	0.84	13	112	140	0.4	168	2	31.3	103.5	113.1	111	81	3	3	80.7	5.3	36	360	2	19
116713	2	47	3	2	2	3	4.5	0.4	8.9	289	38	2	3	3	95	7.92	32	89.1	119	2	3	2	3	2	4	9	3.9	49	102	0.52	12	34	139	0.1	189	0	27.5	93.7	100.4	100	57	3	3	37.8	5.5	55	30	2	12
117517	1	23	3	6	2	3	3.3	0.3	9.1	342	63	2	3	3	102	9.08	39	83.81538462	119	2	3	2	3	2	4	23	4.1	68	106	1.14	10	67	146	0.2	189	1	28	96.8	97.5	108	63	3	3	245	5.4	41	600	2	21
118040	2	36	1	1	2	3	7	1.1	15.7	190	32	2	3	3	112	9.84	49	72.29387755	119	2	3	2	3	1	3	12	4.1	61	100	0.78	18	54	140	0.4	165	0	29.5	96.6	99.7	121	80	3	3	163	5.2	34	360	0	15
119746	1	58	2	1	2	3	5.1	0.3	5.9	294	18	2	3	3	115	10.31	52	71.37692308	119	2	3	2	3	2	4	27	4.2	81	105	0.99	22	93	144	0.5	198	3	29.1	106.2	97.1	114	69	3	3	103	6	58	240	2	22
116699	1	51	3	3	2	3	4.3	0.8	18.6	235	28	2	3	3	105	8.27	42	70.88571429	119	2	3	2	3	1	1	32	4.1	92	101	0.84	52	112	142	0.4	190	0	25.6	91.1	95.4	138	79	3	3	271	5.7	64	120	1	26
113785	2	50	1	2	1	1	4.9	0.4	8.2	299	75	2	3	3	133	13.72	70	70.56	119	2	3	2	3	2	4	22	4.3	74	103	0.56	26	90	142	0.4	189	1	29.4	100.3	100.5	130	87	0	3	59.8	6.7	44	180	2	21
110941	2	59	3	5	1	1	4.8	1.4	29.2	298	30	2	3	3	91	5.15	28	66.21428571	119	2	3	2	3	1	1	22	4	53	97	0.81	30	110	137	0.4	203	2	29.6	110.2	108.5	131	82	1	3	85	5.5	54	600	0	22
117540	1	69	3	3	1	1	6.1	0.8	13.1	279	44	2	3	3	105	7.68	42	65.82857143	119	2	3	2	3	1	3	10	4.2	93	103	1.37	12	89	142	0.6	171	2	28.2	104.4	113.3	124	69	2	3	67.4	5.1	41	420	1	15
113565	2	46	1	6	2	3	5.7	1.3	22.8	246	59	2	3	3	97	5.78	34	61.2	119	2	3	2	3	1	1	15	4.2	47	100	0.51	11	110	137	0.4	194	1	25.2	76.5	93.3	95	65	3	3	696	5.7	65	60	1	16
110981	2	39	3	2	2	3	4.3	0.3	7	267	76	2	3	3	110	7.4	47	56.68085106	119	2	3	2	3	1	1	13	4	56	102	0.69	11	72	141	0.4	170	0	35.7	121.5	127.3	114	76	3	3	103	5.2	44	300	0	14
113582	1	55	1	5	1	1	4.4	0.4	9.1	217	29	2	3	3	87	3.67	24	55.05	119	2	3	2	3	1	1	15	3.9	68	100	1.29	30	94	138	0.3	205	3	24.6	89.9	95.3	147	90	1	3	80	5.4	55	240	1	21
114099	2	33	3	2	2	3	4.9	0.6	12.2	172	18	2	3	3	96	4.31	33	47.01818182	119	2	3	2	3	2	4	20	4.2	31	104	0.67	12	105	144	0.6	178	0	22.4	100.342	106.992	127	88	3	3	42.4	5.1	50	300	2	23
118256	1	47	3	2	2	3	2.7	0.4	14.8	204	37	2	3	2	101	4.53	38	42.91578947	119	2	3	2	3	2	4	13	4.6	91	101	0.78	16	102	143	1	194	2	20.9	82.5	93.9	100	62	3	3	148	5.4	63	240	2	15
113884	1	47	3	6	2	3	4.1	0.4	9.8	216	43	2	3	3	94	3.27	31	37.97419355	119	2	3	2	3	2	4	21	4	42	103	0.79	14	169	139	1.3	203	2	27.1	100.342	106.992	124.78	75.276	3	3	116	5.7	64	360	2	24
119624	1	48	3	4	2	3	6	1.3	21.7	289	55	2	3	2	126	37.43	63	213.8857143	118	2	3	2	3	2	4	33	3.8	99	106	1.25	23	54	145	0.4	182	1	37.9	117.7	114.9	145	97	3	3	137	6.1	37	240	2	31
114274	2	54	3	2	2	3	4.9	0.8	16.3	322	23	2	3	3	106	21.74	43	182.0093023	118	2	3	2	3	2	4	25	4.1	88	102	0.91	18	99	143	0.4	185	2	30.8	95.5	110.4	99	68	3	3	48	5.7	44	240	2	24
117064	2	61	2	6	1	1	6.1	1	16.4	256	84	2	3	3	94	15.29	31	177.5612903	118	2	3	2	3	2	4	9	3.8	89	103	0.76	14	57	140	0.2	182	0	45.8	125	140.6	116	80	2	3	92.6	6	52	300	2	14
110658	2	61	3	6	1	1	5.4	0.9	16.7	257	24	2	3	3	77	5.92	14	152.2285714	118	2	3	2	3	1	3	17	4.2	135	102	0.77	10	59	141	0.4	199	3	29.1	92.2	110.7	124.78	75.276	0	3	33.6	5.5	58	600	1	15
117499	2	38	2	6	2	3	2.6	0.2	7.7	210	26	2	3	3	87	9.28	24	139.2	118	2	3	2	3	2	4	13	3.9	57	101	0.57	17	102	140	0.3	198	3	27.1	93.2	102.5	124.78	75.276	3	3	37	5.5	73	20	2	14
109377	1	41	2	2	2	3	4.4	0.8	18.2	288	65	2	3	3	100	13.76	37	133.8810811	118	2	3	2	3	1	1	32	4.3	89	106	0.82	70	122	143	0.7	171	1	29.4	103.5	104.8	126	81	3	3	542	5.4	28	240	1	22
113834	1	42	3	2	2	3	3.4	0.3	8.8	246	39	2	3	3	103	13.55	40	121.95	118	2	3	2	3	2	4	16	4	60	100	0.96	23	101	141	0.9	198	3	24.6	91.2	96.8	103	74	3	3	237	4.8	46	540	2	15
116384	2	61	3	2	2	3	5	0.6	12	326	43	2	3	3	114	16.87	51	119.0823529	118	2	3	2	3	2	4	10	4	81	103	0.73	22	69	144	0.3	186	3	29.9	91.5	106.5	124.78	75.276	3	3	203	5.9	46	30	2	7
111878	1	37	1	6	2	3	4.6	0.8	17.4	209	26	2	3	3	88	8.2	25	118.08	118	1	1	2	3	2	4	16	4.3	125	100	0.82	19	130	139	1	175	2	25.6	89.9	95.7	117	74	3	3	154	5	41	180	2	16
112251	2	27	1	2	1	2	6.4	0.7	10.9	293	28	2	3	3	105	13.25	42	113.5714286	118	2	3	2	3	2	4	15	4.2	80	101	0.52	15	54	140	0.3	181	0	40.9	115.2	125.3	102	79	0	3	16	5.4	48	300	2	14
116721	2	35	3	2	2	3	3.3	0.2	6.1	241	32	2	3	3	94	9.7	31	112.6451613	118	2	3	2	3	1	3	30	4	67	98	0.7	24	66	140	0.2	192	1	26.9	92.3	98.7	107	68	3	3	13.5	5.3	58	240	1	34
113060	1	35	1	4	2	3	6.8	0.4	5.9	299	21	2	3	3	107	12.38	44	101.2909091	118	2	3	2	3	2	4	135	4	66	102	0.55	35	142	140	0.6	205	1	29.1	95.6	99.8	124.78	75.276	3	3	294	5.5	39	240	2	121
110872	2	51	1	6	2	3	4.2	2.6	61.9	330	18	2	3	2	115	13.04	52	90.27692308	118	2	3	2	3	2	4	32	4.4	69	101	0.59	42	83	141	0.7	191	1	23.7	85.7	95.1	123	81	3	3	208	5.1	51	120	2	26
110915	2	80	3	6	1	1	4.2	0.8	19	229	7	2	3	3	100	8.43	37	82.02162162	118	2	3	2	3	2	4	6	3.6	77	99	1.4	17	39	136	0.3	208	1	24.7	81.4	101.4	124.78	75.276	2	3	167	5.8	85	180	2	14
112639	2	79	1	1	1	1	6.2	0.7	11.3	305	83	3	3	2	126	12.93	63	73.88571429	118	2	3	2	3	1	3	16	4.2	57	100	0.96	12	81	142	0.8	180	0	28.5	102	100	174	82	2	3	70.8	5.8	41	240	0	15
110064	1	65	1	1	2	3	6.5	0.2	3.1	262	48	1	2	1	200	23.78	137	62.48759124	118	2	3	2	3	1	3	50	4.1	69	101	0.9	47	99	141	0.7	205	2	23.6	91.7	90.1	154	90	3	1	143	7.2	40	300	0	50
114825	1	47	3	6	2	3	4.9	0.3	6.1	196	36	2	3	2	104	6.47	41	56.8097561	118	2	3	2	3	2	4	20	3.8	51	100	1.2	19	88	138	0.4	199	2	26.1	90.5	97.1	116	79	3	3	72.5	5.5	73	600	2	27
114756	1	38	3	2	1	1	5.9	0.6	10.2	183	27	2	3	3	80	2.47	17	52.30588235	118	2	3	2	3	2	4	5	4.7	55	98	1.09	8	73	138	0.5	179	0	27	93.9	102.9	167	111	0	3	211	4.9	54	240	2	11
110429	2	80	2	2	2	3	3.6	0.8	22.2	223	61	2	3	3	97	4.72	34	49.97647059	118	2	3	2	3	2	4	10	3.5	48	105	0.81	6	35	142	0.3	187	3	33.3	114.5	119	156	71	3	3	22	5.4	63	480	2	16
118031	2	59	2	2	2	3	4.1	0.6	14.6	254	32	2	3	3	114	6.85	51	48.35294118	118	2	3	2	3	1	3	18	3.6	101	98	0.64	36	40	140	0.3	171	1	17.5	75.5	85	139	87	3	3	261	5.5	45	420	0	22
116072	1	30	3	5	2	3	3.9	0.5	12.8	199	14	2	3	3	105	5.06	42	43.37142857	118	2	3	2	3	2	4	10	4.6	75	105	0.89	11	77	145	0.6	204	1	22	80.3	102.6	126	78	3	3	182	5.3	75	480	2	14
110784	2	32	3	2	2	3	5	0.7	14	180	17	2	3	3	87	2.18	24	32.7	118	2	3	2	3	2	4	12	3.9	72	102	0.78	16	117	136	0.4	196	0	25.3	78	102.8	115	72	3	3	35.2	5.4	71	300	2	13
118418	1	56	2	4	2	3	4.7	0.3	6.4	266	19	2	3	3	99	3.19	36	31.9	118	2	3	2	3	1	1	12	4.2	83	99	0.76	14	60	141	0.2	190	0	22.6	86.7	92.7	123	67	3	3	83.7	6.4	41	120	0	19
116784	1	54	1	1	2	3	5.3	0.4	7.5	258	19	1	2	1	144	6.07	81	26.97777778	118	2	3	2	3	2	4	23	3.9	94	105	0.69	20	96	144	0.6	185	3	29.5	94.6	100.3	145	77	3	1	454	7.6	42	180	2	17
110715	1	55	3	2	2	3	4.2	0.2	4.8	224	28	2	3	3	93	1.87	30	22.44	118	2	3	2	3	2	4	27	3.9	40	102	0.9	21	142	143	0.7	183	1	22.5	78	93.2	116	75	3	3	140	5.9	53	120	2	23
111522	2	50	1	3	1	1	5.1	0.5	9.8	367	6	2	3	2	106	52.25	43	437.4418605	117	2	3	2	3	1	3	24	4	90	103	0.51	21	66	141	0.3	213	1	36.2	103.4	119.7	134	83	1	3	182	5.3	38	360	1	25
118245	2	21	2	4	2	3	4.3	0.3	7	375	39	2	3	3	121	53.95	58	334.862069	117	2	3	2	3	2	4	29	3.8	78	101	0.57	27	86	141	0.2	196	0	38.2	108	125.2	106	76	3	3	36.3	5.7	29	240	2	16
116210	2	52	3	2	2	3	5.4	0.6	11.1	275	56	2	3	3	99	28.85	36	288.5	117	2	3	2	3	1	3	24	3.8	70	105	0.57	14	45	143	0.3	174	2	39.4	111.7	143	121	73	3	3	66.9	5.9	40	480	1	19
115240	2	41	3	6	2	3	3.5	0.2	5.7	347	23	2	3	3	93	22.07	30	264.84	117	2	3	2	3	2	4	12	3.5	56	100	0.7	17	24	141	0.3	161	2	40.7	116.5	131.2	124.78	75.276	3	3	8.12	5.8	37	180	2	13
111107	2	31	3	3	2	3	2.8	1.1	39.3	199	24	2	3	3	101	26.46	38	250.6736842	117	2	3	2	3	1	1	9	3.9	56	107	0.76	17	42	143	0.4	187	3	36.8	112.3	121.5	130	85	3	3	25.4	5	64	480	1	12
119780	2	42	3	2	2	3	6.1	0.8	13.1	224	44	2	3	3	110	30.56	47	234.0765957	117	2	3	2	3	2	4	10	3.5	82	104	0.66	27	47	139	0.3	201	1	48.9	128.5	147.5	123	88	3	3	13.5	5.7	43	540	2	19
116410	2	20	2	6	2	3	5.5	0.4	7.3	280	24	2	3	3	109	29.19	46	228.4434783	117	2	3	2	3	2	4	19	4.1	82	101	0.75	24	83	144	0.5	172	3	32.6	87.9	108.8	99	67	3	3	65.8	5.4	44	300	2	19
113406	2	26	3	3	2	3	6.8	1.3	19.1	376	21	2	3	3	102	22.52	39	207.8769231	117	2	3	2	3	2	4	32	3.9	105	99	0.64	23	101	140	0.7	192	2	65.3	169.5	172	107	81	3	3	128	5.4	56	600	2	24
118759	2	34	3	2	1	1	10	2.4	24	349	34	2	3	3	114	25.05	51	176.8235294	117	2	3	2	3	1	1	16	4.1	78	103	0.93	21	79	142	0.7	167	0	48.4	124	139.9	124.78	75.276	0	3	19	5.7	25	180	0	15
114982	1	69	3	5	2	3	4.6	0.4	8.7	350	33	2	3	2	109	22.23	46	173.973913	117	2	3	2	3	1	1	31	3.5	81	102	1.33	65	76	137	0.6	177	2	32.8	110.9	104.5	117	83	3	3	190	6	43	240	1	27
111895	1	66	2	2	2	3	6.1	0.6	9.8	356	14	2	3	3	106	19.51	43	163.3395349	117	2	3	2	3	2	4	20	3.9	79	106	0.78	15	78	141	0.3	172	2	32.8	115.3	106.6	154	83	3	3	80.9	5.6	48	300	2	17
109545	2	36	2	6	1	1	4.5	0.5	11.1	355	31	2	3	3	112	21.74	49	159.722449	117	2	3	2	3	2	4	31	3.6	102	97	0.56	28	42	134	0.3	210	3	31.8	93	108.2	128	90	0	3	15.3	5.8	55	120	2	22
109367	1	80	2	1	1	1	6.8	0.9	13.2	218	36	2	3	3	96	12.51	33	136.4727273	117	2	3	2	3	1	3	15	4.1	96	101	1.09	18	114	141	0.6	177	3	28.3	104.4	102.5	124	70	2	3	295	5.7	37	300	0	20
112340	2	45	1	6	2	3	7.2	1.3	18.1	353	54	2	3	2	127	22.07	64	124.14375	117	2	3	2	3	2	4	17	4	73	103	0.69	26	168	139	0.6	192	0	30.5	96.4	109.9	124.78	75.276	3	3	29.5	6.1	56	60	2	15
109394	2	29	3	1	2	3	4.5	0.5	11.1	282	17	2	3	3	97	10.37	34	109.8	117	2	3	2	3	2	4	10	3.6	81	101	0.71	33	110	138	0.2	181	0	31.7	102	106	117	71	3	3	32.3	6	47	420	2	17
119433	1	71	2	6	1	1	5.6	0.6	10.7	261	66	2	3	3	107	12.18	44	99.65454545	117	2	3	2	3	2	4	12	4.1	77	106	0.78	20	140	143	0.5	170	3	27.4	104.3	107	109	69	2	3	326	5.8	42	120	2	17
113936	1	80	3	4	1	1	4	0.8	20	321	51	2	3	3	114	12.63	51	89.15294118	117	2	3	2	3	1	3	15	4.2	66	101	1	14	81	143	0.6	194	2	31.7	126.3	108.6	129	69	1	3	140	5.8	39	300	0	16
117573	1	45	3	4	2	3	4.4	0.4	9.1	332	29	2	3	3	111	10.99	48	82.425	117	2	3	2	3	2	4	47	4.4	71	98	1.14	96	100	137	0.5	247	2	31.4	105.3	112.7	124	79	3	3	274	5.5	34	300	2	42
119590	2	44	1	3	2	3	3.5	0.2	5.7	265	31	2	3	3	115	11.03	52	76.36153846	117	2	3	2	3	2	4	40	3.9	76	99	0.61	57	77	141	0.3	200	0	26.4	89.5	94.1	108	73	3	3	23.4	5.4	66	30	2	22
115280	1	25	3	2	2	3	3	0.8	26.7	186	82	3	3	2	102	8.1	39	74.76923077	117	2	3	2	3	2	4	14	4.6	81	100	0.82	17	58	141	0.3	181	2	22.6	85.9	99.2	112	73	3	3	116	5.4	57	720	2	14
109868	2	55	2	2	1	1	6.7	1.9	28.4	357	40	2	3	3	113	10.34	50	74.448	117	2	3	2	3	1	3	19	3.6	79	101	0.62	19	104	143	0.3	212	1	45.7	125.2	136.4	145	83	1	3	108	6.2	65	240	1	22
117794	2	80	1	5	1	1	4.9	0.4	8.2	312	24	1	2	2	109	9.44	46	73.87826087	117	2	3	2	3	1	3	15	4	81	98	0.76	8	90	138	0.3	203	1	33.9	100.2	120.1	124.78	75.276	2	0	30.5	5.6	53	480	0	19
115965	2	68	3	2	1	1	4	0.9	22.5	237	46	1	2	1	112	9.56	49	70.23673469	117	2	3	2	3	2	4	18	4.4	63	100	1.06	18	59	141	0.3	204	1	32.6	112.8	120.4	124.78	75.276	1	1	90.6	6.4	71	180	2	22
109327	2	58	3	4	2	3	3.5	0.2	5.7	273	22	2	3	3	98	6.1	35	62.74285714	117	2	3	2	3	2	4	48	4.3	103	100	0.82	42	103	144	1.1	205	2	23.7	92.7	97	115	73	3	3	80.4	5.6	58	480	2	27
115374	2	42	2	1	2	3	3.6	0.3	8.3	177	27	2	3	3	100	5.94	37	57.79459459	117	2	3	2	3	1	1	8	4	55	103	0.66	12	91	143	0.3	185	0	20.4	78.5	95.4	99	62	3	3	29	5.3	49	180	0	12
114021	1	63	1	3	2	3	7.8	1.3	16.7	268	51	2	3	3	100	5.93	37	57.6972973	117	2	3	2	3	1	1	16	4.1	67	103	0.82	25	151	144	0.6	182	0	26.9	97.4	98.6	159	83	3	3	297	5.7	41	240	0	18
110153	1	70	3	1	2	3	3.4	0.5	14.7	100	0	2	3	3	88	3.86	25	55.584	117	2	3	2	3	2	4	13	4.1	41	100	1.11	16	111	139	0.5	186	2	23.4	88	86.9	118	73	3	3	295	5.6	55	120	2	20
119768	1	54	1	1	2	3	4.3	0.6	14	282	34	2	3	3	100	5.32	37	51.76216216	117	2	3	2	3	1	3	13	4.1	67	108	0.97	17	86	146	0.2	190	3	27.9	104.1	104.5	142	78	3	3	84.8	5	63	360	0	24
117915	2	48	2	1	2	3	3.7	0.5	13.5	223	10	2	3	3	90	3.72	27	49.6	117	2	3	2	3	1	3	12	4.3	51	101	0.77	9	128	141	0.6	206	1	24.4	79.5	92.2	117	85	3	3	234	5.3	85	240	1	19
119660	1	53	3	1	1	1	3.4	0.4	11.8	264	27	2	3	3	134	9.33	71	47.30704225	117	2	3	2	3	2	4	32	4.1	70	102	1.17	30	111	142	0.5	183	0	25.1	97.2	96.2	119	73	1	3	120	5.1	47	180	2	23
116572	1	63	1	6	2	3	3.6	0.8	22.2	223	27	2	3	3	92	3.38	29	41.95862069	117	2	3	2	3	1	3	13	3.9	52	104	1.09	15	45	143	0.3	191	0	18.6	78.9	83.4	134	59	3	3	80.1	6.1	64	360	0	20
115376	1	63	2	1	2	3	5.4	0.3	5.6	221	43	2	3	3	106	4.87	43	40.77209302	117	2	3	2	3	1	3	11	4.2	104	100	1.34	15	41	144	0.3	176	1	23.4	84.3	97.6	103	65	3	3	15	6.1	47	480	1	21.5
118756	2	29	3	3	2	3	3.4	0.5	14.7	227	64	2	3	3	85	2.26	22	36.98181818	117	2	3	2	3	2	4	24	4.5	50	101	0.84	9	97	140	0.5	212	1	25.3	86.9	104.3	99	71	3	3	158	5.3	90	540	2	22
112386	1	63	3	2	2	3	4	1	25	272	48	2	3	3	141	7.29	78	33.64615385	117	2	3	2	3	1	1	14	4.1	87	103	0.97	20	78	141	0.5	189	2	26.8	98.7	101.2	113	70	3	3	226	5.6	42	720	0	16
111705	2	54	2	1	1	1	4.8	0.7	14.6	156	88	2	3	3	66	4.65	3	558	116	2	3	2	3	2	4	7	3.5	98	104	0.66	7	41	141	0.2	193	1	20.2	81.4	91.6	142	72	1	3	96.5	5	63	120	2	11
111444	2	68	3	1	1	1	7	2.4	34.3	353	36	2	3	2	111	29.02	48	217.65	116	2	3	2	3	2	4	15	3.4	117	102	0.83	27	62	142	0.3	193	3	49.6	143	153	118	55	2	3	123	5.9	39	360	2	15
118905	1	48	3	4	2	3	4.9	0.4	8.2	286	26	2	3	2	107	24.7	44	202.0909091	116	1	2	2	3	1	1	38	3.9	85	105	0.97	35	78	140	0.7	183	0	31	101.6	107.9	119	78	3	3	201	5.8	51	240	1	35
111395	1	34	2	2	1	1	14.6	0.8	5.5	267	41	2	3	3	86	12.25	23	191.7391304	116	2	3	2	3	2	4	38	4	113	101	0.78	31	79	141	1.2	172	0	60.6	152.2	158.3	139	84	0	3	409	5	41	480	2	26
111397	2	29	1	6	1	1	4.7	0.8	17	292	29	2	3	3	122	27.92	59	170.359322	116	2	3	2	3	2	4	19	3.5	97	105	0.62	20	76	139	0.3	183	0	39.2	116	117.6	130	92	0	3	8.9	5.8	47	240	2	19
117485	2	20	3	3	2	3	2.8	0.3	10.7	228	36	2	3	3	90	12.77	27	170.2666667	116	2	3	2	3	2	4	36	4.3	59	105	0.59	23	69	143	0.3	176	2	33.1	106	116.8	124.78	75.276	3	3	37.3	5.2	45	60	2	28
110027	2	22	2	2	2	3	4.2	0.5	11.9	165	47	2	3	3	89	11.43	26	158.2615385	116	2	3	2	3	1	1	13	3.8	55	103	0.95	14	41	139	0.1	187	1	24.8	81.9	94.2	111	64	3	3	19.4	5.1	48	360	0	15
116027	1	59	3	4	2	3	7.4	1.2	16.2	278	37	2	3	3	101	16.02	38	151.7684211	116	2	3	2	3	1	2	27	4.2	140	106	0.82	27	97	143	0.5	176	1	27.8	110.1	101.7	132	76	3	3	344	5.7	32	240	0	20
115187	1	63	2	1	2	3	6.5	0.3	4.6	308	35	2	3	3	82	7.69	19	145.7052632	116	2	3	2	3	1	3	23	3.9	304	100	8.74	51	100	142	0.5	181	3	26.3	112.5	98.2	128	69	3	3	1170	5.2	38	30	1	25
116898	2	61	3	2	1	1	5.5	0.7	12.7	301	38	2	3	3	100	14.91	37	145.0702703	116	2	3	2	3	1	3	21	4.1	99	105	0.67	19	44	146	0.2	189	2	31.8	109.3	107.6	137	89	1	3	34.8	5.5	65	120	0	18
110038	2	58	1	3	2	3	5.1	1.1	21.6	273	14	2	3	3	95	11.9	32	133.875	116	2	3	2	3	2	4	8	3.8	107	105	0.71	20	66	145	0.3	206	2	25.7	91.4	99.1	122	85	3	3	260	5.6	60	180	2	17
110721	2	80	1	6	1	1	4.3	0.6	14	212	59	2	3	2	110	15.11	47	115.7361702	116	2	3	2	3	2	4	11	3.8	76	97	0.68	11	79	142	0.5	221	1	23.2	100.342	106.992	124.78	75.276	2	3	39.8	5.8	65	300	2	21
110610	2	29	1	2	2	3	5.9	1.4	23.7	192	39	2	3	3	102	11.12	39	102.6461538	116	2	3	2	3	2	4	12	3.6	80	102	0.5	12	47	139	0.5	196	1	42	113.9	128.2	102	67	3	3	22.9	5.6	56	60	2	11
112910	2	53	2	2	1	1	4.6	0.5	10.9	233	14	1	2	2	124	16.3	61	96.19672131	116	2	3	2	3	2	4	20	4.1	90	102	0.74	31	60	142	0.4	201	0	29.6	92.7	105.5	108	68	1	0	28.1	6	59	300	2	17
118266	1	68	2	3	2	3	4	0.4	10	122	51	2	3	3	104	10.64	41	93.42439024	116	2	3	2	3	1	3	17	4	95	105	0.73	22	47	143	0.9	184	0	25.9	100.1	98	95	59	3	3	240	5.5	42	240	0	17
114912	1	27	3	4	2	3	5.6	0.6	10.7	281	9	2	3	3	98	7.39	35	76.01142857	116	2	3	2	3	2	4	8	4.2	54	102	0.97	22	51	143	0.3	175	2	28.8	95.3	104.2	109	63	3	3	84.5	5.2	43	540	2	21
113331	1	43	3	2	1	1	4.8	0.4	8.3	196	57	2	3	3	97	6.92	34	73.27058824	116	2	3	2	3	1	1	23	4	71	102	0.77	15	175	141	1.4	195	0	26.9	90.1	108.7	136	93	1	3	280	5.6	65	120	0	18
110341	1	49	1	3	2	3	3.4	0.3	8.8	274	25	2	3	3	99	5.6	36	56	116	1	3	3	3	1	1	18	3.8	59	105	1.13	11	37	141	0.2	193	0	24.5	85.2	97.1	104	52	3	3	129	5.4	38	120	0	29
118331	1	74	3	1	1	1	3.6	0.6	16.7	233	20	2	3	3	101	5.84	38	55.32631579	116	2	3	2	3	1	3	17	3.9	52	96	1.01	26	31	137	0.2	205	1	25.2	96.5	106.992	123	65	1	3	14.8	5.6	77	180	0	17
115458	2	63	3	1	1	1	4.5	0.6	13.3	325	25	1	2	1	156	14.21	93	55.00645161	116	2	3	2	3	2	4	33	4.4	89	100	0.74	22	96	142	0.4	203	0	24.5	90.5	96.4	124	72	1	1	32.7	6.8	53	180	2	31
118342	2	40	3	2	2	3	4	0.4	10	123	31	2	3	3	96	4.89	33	53.34545455	116	2	3	2	3	2	4	10	4.2	67	100	0.54	19	163	138	1	181	3	24.4	88.5	99.4	96	61	3	3	127	4.8	57	540	2	16
109782	2	63	2	2	2	3	3.1	0.2	6.5	223	32	2	3	3	112	6.48	49	47.60816327	116	2	3	2	3	1	1	11	3.7	121	103	0.76	9	74	140	0.3	177	2	26.3	95.2	98.8	108	57	3	3	44.9	5.8	50	360	1	13
118358	1	51	3	3	2	3	5.5	0.8	14.5	187	20	2	3	3	98	3.67	35	37.74857143	116	2	3	2	3	2	4	36	3.9	61	102	1.03	20	167	144	0.5	167	2	25.2	88.8	94.8	103	70	3	3	526	5.1	31	360	2	28
113091	2	47	1	6	2	3	4.2	0.3	7.1	178	49	2	3	3	86	2.41	23	37.72173913	116	2	3	2	3	2	4	12	4.1	63	103	0.66	9	136	142	0.5	204	0	24.9	100.342	106.992	111	65	3	3	34.6	5	77	30	2	20
109567	1	49	3	1	2	3	4.3	0.5	11.6	211	32	2	3	3	103	3.85	40	34.65	116	2	3	2	3	1	3	13	4	48	101	1.14	14	122	140	0.5	182	2	29.5	93	104	114	64	3	3	438	5.2	55	120	0	14
110494	1	49	2	4	1	1	5	0.3	6	203	25	2	3	3	86	1.68	23	26.29565217	116	2	3	2	3	1	1	11	3.6	65	106	0.89	25	51	144	0.2	181	1	27.6	101.2	94.7	165	98	0	3	209	5.5	53	120	1	17
117633	2	53	2	2	1	1	14.2	3	21.1	329	55	2	3	3	94	18.12	31	210.4258065	115	2	3	2	3	2	4	15	3.6	99	108	0.64	20	97	142	0.5	191	1	49.1	134.2	150.3	141	90	1	3	47.8	5.4	51	300	2	15
118118	2	46	3	2	2	3	4.4	0.2	4.5	158	46	2	3	3	83	11.54	20	207.72	115	2	3	2	3	2	4	8	3.7	71	102	0.9	7	115	139	0.5	188	0	32.1	105	108.6	110	80	3	3	72.4	4.9	57	420	2	13
111736	2	54	3	1	1	1	5.7	1.2	21.1	334	12	2	3	2	101	21.02	38	199.1368421	115	2	3	2	3	2	4	33	4.2	90	100	0.58	30	96	142	0.3	179	2	29.4	88.2	100.1	117	86	1	3	228	6.2	51	300	2	31
111493	2	74	2	1	2	3	6.4	0.7	10.9	342	40	2	3	3	101	19.29	38	182.7473684	115	2	3	2	3	2	4	13	3.7	93	102	0.68	16	94	142	0.6	193	1	38.5	113.2	136.8	149	82	3	3	133	5.5	54	1080	2	18
117903	2	46	3	1	2	3	7.9	1.6	20.3	356	24	2	3	2	106	20.81	43	174.2232558	115	2	3	2	3	2	4	24	3.8	108	101	0.68	31	27	139	0.2	201	2	35	117.4	126.4	124.78	75.276	3	3	11.9	5.4	40	600	2	22
117866	1	51	1	6	2	3	5.4	0.9	16.7	369	27	2	3	2	111	21.95	48	164.625	115	2	3	2	3	2	4	51	4	68	103	1.07	23	79	144	0.5	168	1	30.1	104.9	102.6	133	77	3	3	137	6.3	42	240	2	70
110636	2	56	2	6	2	3	4.2	1	23.8	237	33	2	3	2	101	17.06	38	161.6210526	115	2	3	1	1	1	1	9	3.7	117	105	0.56	11	46	145	0.4	173	1	43.9	122	133.8	124.78	75.276	3	3	58.8	6	35	9999	0	11
117297	2	52	2	2	2	3	5.1	0.5	9.8	400	26	2	3	2	125	20.1	62	116.7096774	115	2	3	2	3	1	3	15	3.8	89	102	0.61	23	37	140	0.2	191	2	44.8	130.7	140.6	135	83	3	3	19.6	5.9	52	300	0	12
116357	2	55	2	2	2	3	3.3	0	0	282	42	2	3	3	108	14.33	45	114.64	115	2	3	2	3	2	4	15	4.3	95	105	0.65	14	77	146	0.4	187	1	26.6	92	106.2	124.78	75.276	3	3	71.3	5.3	55	300	2	14
116533	2	50	3	2	2	3	4.5	0.8	17.8	178	22	2	3	3	89	8.08	26	111.8769231	115	2	3	2	3	2	4	7	3.5	96	105	0.83	6	29	141	0.2	203	1	27.7	93.8	95.4	116	78	3	3	4.07	5.5	73	720	2	14
113852	2	78	2	4	1	1	14.8	3.3	22.3	277	145	2	3	3	104	12.37	41	108.6146341	115	2	3	2	3	1	3	25	4	105	100	0.78	127	91	139	0.6	186	1	27.9	92.4	104.9	152	73	1	3	121	5.4	45	300	1	42
118072	2	56	3	1	1	1	4.9	0.4	8.2	249	28	2	3	3	99	10.75	36	107.5	115	2	3	2	3	2	4	11	3.9	79	105	0.7	22	28	144	0.2	194	2	32.5	102.1	107.1	156	90	1	3	86	5.6	64	120	2	15
116894	1	66	3	3	2	3	4.9	0.6	12.2	278	34	2	3	3	106	12.54	43	104.9860465	115	2	3	2	3	1	3	7	3.5	98	103	1.2	11	111	145	0.4	170	1	36	111.6	111.4	156	89	3	3	84.9	5.6	44	300	0	15
115624	1	56	1	3	2	3	4.3	0.3	7	262	29	2	3	3	109	12.58	46	98.45217391	115	2	3	2	3	2	4	23	3.8	70	99	1	34	128	138	0.7	179	3	30.8	100.342	106.992	124.78	75.276	3	3	175	6.5	51	300	2	20
117974	2	39	3	3	2	3	3.3	0.3	9.1	295	27	2	3	3	92	7.55	29	93.72413793	115	2	3	2	3	2	4	25	4	45	103	0.57	24	48	141	0.4	195	2	23.9	83.2	98.2	104	67	3	3	13	5.1	57	420	2	23
115168	1	46	3	3	1	1	10.5	0	0	400	0	2	3	3	112	11.84	49	86.9877551	115	2	3	2	3	2	4	31	4.1	70	96	1.06	43	84	135	0.8	180	1	39.1	126.6	128	118	70	0	3	150	5.5	56	480	2	30
119636	2	64	3	2	1	1	4.5	0.3	6.7	190	33	2	3	2	100	8.8	37	85.62162162	115	2	3	2	3	2	4	21	4.4	97	102	0.91	29	97	146	0.3	204	1	32.5	93.4	115.5	121	72	2	3	139	5.8	74	240	2	18
112770	1	72	2	1	2	3	5.4	0.3	5.6	291	21	2	3	3	95	7.27	32	81.7875	115	2	3	2	3	1	1	17	4	91	99	0.88	16	117	139	0.4	175	1	28.5	116.2	104.3	146	65	3	3	171	6.1	46	120	0	22
115190	1	62	2	5	2	3	7.8	1.1	14.1	262	21	2	3	3	106	9.64	43	80.70697674	115	2	3	2	3	1	2	25	4.4	53	101	0.94	77	95	141	0.8	168	0	31.6	112.8	113.7	152	91	3	3	262	4.9	34	420	0	24
113463	2	51	1	2	2	3	4.1	0.2	4.9	299	19	2	3	2	111	10.3	48	77.25	115	2	3	2	3	2	4	19	3.9	89	100	0.56	20	106	141	0.7	176	3	27.7	92.6	98.8	118	66	3	3	122	6.2	44	240	2	16
109365	2	49	3	5	2	3	4.9	0.3	6.1	267	43	2	3	3	100	7.59	37	73.84864865	115	2	3	2	3	1	1	10	3.7	53	100	0.94	10	52	140	0.5	190	0	32	113.2	114	120	85	3	3	34.9	5.3	64	120	0	13
116913	2	63	1	1	1	1	3.4	0.9	26.5	335	45	2	3	3	96	6.15	33	67.09090909	115	2	3	2	3	2	4	13	3.7	67	100	0.62	15	132	143	0.3	203	3	26.3	98	97.5	133	85	1	3	85.6	6.1	52	30	2	17
110875	1	63	2	2	1	1	4.7	0.7	14.9	371	69	2	3	3	119	10.26	56	65.95714286	115	2	3	2	3	2	4	18	3.9	81	105	0.91	28	105	142	0.5	176	2	25.2	97.1	97.3	127	75	1	3	171	6.2	48	300	2	16
119210	2	48	3	2	2	3	5.2	0.3	5.8	208	25	2	3	3	98	6.05	35	62.22857143	115	1	3	2	3	2	4	24	4.4	45	101	0.82	22	69	140	0.3	210	2	20.9	75.9	94.2	98	58	3	3	116	5.3	86	240	2	22
115988	2	57	3	2	2	3	3.8	0.4	10.5	260	37	2	3	3	105	7.17	42	61.45714286	115	2	3	2	3	2	4	32	3.8	51	100	0.78	56	131	137	0.5	179	2	28.7	96.4	112	123	73	3	3	15.5	5.3	46	210	2	24
113364	2	38	1	6	2	3	2.7	0.3	11.1	314	19	2	3	2	109	7.31	46	57.20869565	115	2	3	2	3	2	4	10	3.7	75	105	0.49	13	48	142	0.2	178	0	26.4	93.5	102.4	105	62	3	3	41	5.8	45	60	2	11
115323	2	43	3	4	2	3	4.6	0.4	8.7	133	43	2	3	3	91	3.56	28	45.77142857	115	2	3	2	3	2	4	13	4.4	42	103	0.8	21	120	141	0.4	184	2	19.9	73	97.5	99	63	3	3	75.2	4.8	63	480	2	18
115065	2	46	1	1	2	3	4.9	0.8	16.3	203	38	2	3	3	111	4.18	48	31.35	115	2	3	2	3	2	4	20	3.8	48	101	0.58	51	104	143	0.3	202	0	20.7	74.5	86.3	124.78	75.276	3	3	58.4	5.2	67	240	2	19
119696	2	45	1	2	2	3	4.6	0.3	6.5	285	65	2	3	3	91	19.84	28	255.0857143	114	2	3	2	3	2	4	17	3.8	70	105	0.45	12	44	139	0.2	171	3	35	99.1	117.3	103	61	3	3	9.52	5.5	44	120	2	12
111502	2	64	3	3	1	1	8	1.3	16.3	267	19	2	3	3	94	21.4	31	248.516129	114	2	3	2	3	1	3	55	3.8	62	99	1.01	15	92	140	0.7	181	1	44.4	120.1	144	172	68	0	3	605	5.2	49	360	1	42
116943	2	54	2	1	2	3	11.9	2.4	20.2	368	41	2	3	3	104	27.69	41	243.1317073	114	2	3	2	3	2	4	26	3.6	110	107	0.51	32	104	143	0.3	188	0	29.735	100.342	106.992	124.78	75.276	3	3	318	5.5	54	180	2	41
111802	2	20	3	2	2	3	4.5	0.6	13.3	221	30	2	3	3	92	18.74	29	232.6344828	114	2	3	2	3	2	4	9	3.8	61	104	0.79	18	88	143	0.4	179	1	24.7	87.5	105.8	105	53	3	3	40.8	5.2	56	540	2	12
116382	1	36	3	6	2	3	5.5	1.5	27.3	319	23	2	3	2	117	26.64	54	177.6	114	2	3	2	3	2	4	26	4	87	103	1.08	26	52	141	0.3	204	2	28.7	98.6	101.8	118	72	3	3	9.75	6.2	25	420	2	18
112931	2	42	3	2	2	3	5.1	0.5	9.8	218	46	3	3	2	87	7.9	24	118.5	114	2	3	2	3	2	4	11	3.9	31	104	0.79	12	60	142	0.5	176	1	26.8	85.6	104.6	116	70	3	3	61.6	5.4	52	480	2	25
116819	1	51	3	2	1	1	7.2	0.6	8.3	269	12	2	3	2	105	12.35	42	105.8571429	114	2	3	2	3	2	4	32	4.3	80	99	1.01	62	72	140	0.3	174	2	32.2	112.8	112.2	131	93	1	3	77.3	5.4	47	383.833	2	21
109867	1	55	1	4	1	2	6.5	0.2	3.1	273	29	1	1	1	89	6.05	26	83.76923077	114	2	3	2	3	1	1	10	3.8	71	107	0.85	79	18	144	0.3	181	0	26.9	100.9	95	110	57	1	1	13.2	5.2	42	600	0	18
114148	2	78	3	2	1	1	8.1	1	12.3	272	14	2	3	3	108	10.11	45	80.88	114	2	3	2	3	1	3	20	4	93	100	0.7	16	81	142	0.4	181	1	35.5	113.7	114.6	151	86	0	3	17.9	6.2	52	240	1	26
112041	1	30	1	4	2	3	3.8	0.4	10.5	274	61	2	3	3	99	7.63	36	76.3	114	2	3	2	3	1	1	18	4.1	94	102	1.06	26	89	141	0.5	168	3	38.9	123.9	126.1	118	77	3	3	114	5.3	33	240	1	19
118883	2	29	1	6	3	3	3.9	0.9	23.1	229	27	2	3	3	98	7.13	35	73.33714286	114	2	3	2	3	2	4	13	4.2	79	100	0.63	11	74	141	0.3	192	0	24	82.7	97	130	91	3	3	18	5.5	52	240	2	15
118205	2	44	1	4	2	3	3.8	0.7	18.4	244	47	2	3	3	92	5.9	29	73.24137931	114	2	3	2	3	2	4	7	3.7	63	102	0.81	8	82	140	0.2	189	0	29.735	95.7	110.7	106	72	3	3	81.9	5.1	58	10	2	12
118156	2	48	3	6	2	3	3.9	0.5	12.8	322	62	2	3	3	115	10.55	52	73.03846154	114	2	3	2	3	1	3	20	4.3	82	104	0.82	13	84	137	0.2	186	1	34.6	109	122.2	106	72	3	3	193	5.6	56	240	0	17
112797	2	48	3	3	2	3	2.6	0.5	19.2	276	52	2	3	3	105	7.8	42	66.85714286	114	2	3	2	3	2	4	13	4.5	49	100	0.89	14	105	140	0.4	175	1	26.9	89.9	101.8	123	83	3	3	97.2	5.6	51	360	2	14
110627	1	31	3	2	2	3	4.8	1.1	22.9	181	38	2	3	3	103	6.95	40	62.55	114	2	3	2	3	1	2	14	4.5	76	101	0.83	35	150	141	0.5	163	0	28.1	91.6	105.7	105	61	3	3	111	5.8	39	240	1	18
113983	2	66	3	6	2	3	7	1.4	20	305	47	2	3	3	119	8.04	56	51.68571429	114	2	3	2	3	2	4	13	3.8	72	104	0.77	13	132	144	0.4	210	2	27.3	100.6	103.7	118	65	3	3	75.1	5.7	78	120	2	14
111719	1	23	3	6	2	3	4.1	0.4	9.8	172	50	2	3	3	99	4.61	36	46.1	114	2	3	2	3	2	4	15	4.7	64	101	0.88	22	65	145	0.4	194	0	20	78.5	94.8	113	70	3	3	60.4	5.4	75	120	2	14
109854	1	67	3	3	1	2	5	0.9	18	142	36	2	3	3	103	4.94	40	44.46	114	2	3	2	3	2	4	15	3.9	66	101	0.68	12	70	140	0.4	190	3	19	71.7	89.6	123	80	2	3	118	5.5	60	180	2	18
119353	2	52	1	6	2	3	6	1	16.7	305	16	1	2	1	146	9.63	83	41.7686747	114	2	3	2	3	2	4	26	4.5	63	104	0.44	21	106	143	0.5	195	2	24.6	90.7	97	116	68	3	1	186	7.7	52	480	2	27
109747	2	74	2	1	2	3	7.9	0.8	10.1	256	15	2	3	3	92	3.13	29	38.85517241	114	1	2	2	3	1	3	18	3.9	58	103	0.79	20	98	142	0.3	200	1	30.7	105.7	118.4	121	66	3	3	85.7	5.6	68	360	1	29
116432	1	80	1	6	2	3	3.6	0.6	16.7	113	30	2	3	3	96	3.53	33	38.50909091	114	2	3	2	3	2	4	14	3.7	54	101	0.89	13	60	140	0.4	191	2	19.7	73.3	83.9	161	55	3	3	281	5.4	60	540	2	21
112543	1	55	3	1	1	2	3.4	0.3	8.8	319	28	2	3	3	136	5.82	73	28.70136986	114	2	3	2	3	1	3	18	4.7	104	102	1.1	33	105	141	0.5	191	1	30.3	107.6	103.8	149	102	1	3	324	5.5	58	480	0	17
111804	2	60	2	4	1	1	4.7	0.4	8.5	264	21	2	3	3	303	7.78	240	11.67	114	2	3	2	3	1	3	22	4	175	97	0.57	30	77	137	0.9	188	0	45.4	123.2	149	147	94	1	3	138	11.1	41	300	0	12
119117	1	66	1	1	2	3	5.7	0.2	3.5	193	16	2	3	3	85	0.71	22	11.61818182	114	2	3	2	3	2	4	14	3.8	50	104	1.31	36	137	143	0.7	209	1	23.2	78.4	86.7	113	60	3	3	224	4.7	85	60	2	18
115258	2	23	3	2	2	3	4.4	0.6	13.6	287	78	2	3	2	94	71.33	31	828.3483871	113	2	3	2	3	2	4	8	3.6	63	105	0.79	9	21	143	0.2	182	1	33.1	95.4	130.5	94	67	3	3	14.6	5.5	48	300	2	13
110418	2	62	1	3	1	1	7	0.6	8.6	267	24	1	1	1	291	248.86	228	392.9368421	113	2	3	1	2	2	4	28	2.6	96	99	0.92	128	81	141	0.2	172	0	37.1	122.4	130.1	125	69	1	1	397	11.4	46	240	2	29
109549	1	22	3	2	2	3	6.3	0.8	12.7	235	39	2	3	3	93	20.24	30	242.88	113	2	3	2	3	2	4	31	4.5	82	102	1.1	24	97	148	0.8	171	2	35.7	114	116	123	82	3	3	215	4.6	44	960	2	23
112648	1	33	1	1	2	3	5.5	0.6	10.9	252	36	2	3	3	100	16.44	37	159.9567568	113	2	3	2	3	2	4	27	4	99	104	1.01	31	53	145	0.4	174	0	35.8	112.2	108.4	127	74	3	3	78.7	5.2	38	200	2	24
111645	2	49	1	1	1	1	4.6	0.9	19.6	314	30	2	3	3	124	20.98	61	123.8163934	113	2	3	2	3	1	1	14	3.8	63	99	0.59	28	81	135	0.2	174	0	38	119.7	125	119	80	0	3	94.2	5.9	43	180	0	14
113366	2	26	2	2	2	3	4.9	0.4	8.2	210	44	2	3	3	106	13.5	43	113.0232558	113	2	3	2	3	1	3	7	3.5	67	105	0.71	8	48	142	0.2	184	0	36.8	114.7	120.5	124.78	75.276	3	3	15.8	5.5	35	300	1	12
115317	1	39	3	1	2	3	4.1	0.8	19.5	231	32	2	3	3	103	12.26	40	110.34	113	2	3	2	3	1	3	29	4.5	87	101	0.76	37	99	143	0.3	191	1	26.9	95.7	99.9	123	69	3	3	223	5.3	52	360	0	21
112677	1	23	3	3	1	1	5.5	0.6	10.9	345	34	2	3	3	113	15.16	50	109.152	113	2	3	2	3	2	4	39	4	81	103	1.06	23	59	142	0.8	173	3	38.8	117.6	123.6	156	94	0	3	114	5.2	44	180	2	33
113903	2	65	3	5	2	3	3.3	0.2	6.1	283	29	2	3	3	79	4.35	16	97.875	113	2	3	2	3	1	3	15	4.2	55	99	0.73	14	103	138	0.3	219	2	23.3	80.4	98.7	121	71	3	3	311	5.2	86	180	1	21
117692	1	69	1	1	1	1	10.5	1.8	17.1	260	22	2	3	3	118	11.74	55	76.84363636	113	2	3	1	2	1	3	42	3.8	48	101	2.45	168	87	140	0.6	178	0	29.7	114.6	114.5	135	88	1	3	382	6.1	54	300	0	39
117023	2	71	3	6	1	1	8.3	1.2	14.5	338	41	1	1	1	155	19.56	92	76.53913043	113	2	3	2	3	2	4	10	4.2	69	93	1.19	26	104	136	0.5	201	3	25.6	95	98.5	124.78	75.276	1	1	128	7.6	61	240	2	17
112512	2	55	3	3	2	3	5.1	0.3	5.9	237	29	2	3	3	101	7.07	38	66.97894737	113	2	3	2	3	2	4	18	4	90	105	0.67	30	71	144	0.3	239	2	28.3	95	111.6	107	60	3	3	125	5	118	480	2	16
118946	1	24	2	4	2	3	4	1	25	219	27	2	3	3	92	5.2	29	64.55172414	113	2	3	2	3	2	4	14	4.6	88	102	0.82	21	85	142	0.6	172	2	26.1	90.8	98.9	115	79	3	3	82.4	5	55	480	2	17
114695	2	38	1	6	2	3	4.8	0.9	18.8	214	55	1	2	1	124	10.72	61	63.26557377	113	2	3	2	3	2	4	14	4	56	100	0.48	16	112	141	0.4	215	3	27.1	86	103	124.78	75.276	3	0	20.9	5.4	90	120	2	15
118039	2	66	3	5	1	1	2.9	0.2	6.9	336	40	2	3	3	105	6.62	42	56.74285714	113	2	3	2	3	1	3	20	4.1	86	101	0.74	12	53	143	0.5	205	1	23.8	87	100.2	109	67	1	3	152	5.5	63	300	1	28
109612	1	75	2	4	1	1	5.4	0.5	9.3	284	22	1	2	1	205	10.49	142	26.5943662	113	2	3	2	3	2	4	10	3.8	76	99	1.37	26	112	138	0.8	168	3	29.8	109.6	101.1	147	85	1	2	620	8.3	34	240	2	14
113064	1	68	3	1	1	2	5.3	0.6	11.3	308	50	1	1	2	132	3.93	69	20.50434783	113	2	3	2	3	2	4	27	3.6	79	102	1.18	15	52	144	0.5	180	1	25	89.5	95	160	72	0	0	57.6	7	55	600	2	31
116716	1	38	1	1	2	3	6.3	0.5	7.9	384	23	2	3	3	258	10.67	195	19.69846154	113	2	3	2	3	1	1	25	4.3	132	97	0.65	20	96	138	0.5	263	0	28.3	95.2	94	124	79	3	3	470	10.7	26	180	1	21
119603	1	25	2	3	2	3	6.1	1.1	18	201	44	2	3	3	91	1.24	28	15.94285714	113	2	3	2	3	2	4	12	4.2	54	99	1.11	21	80	140	0.4	182	1	24.4	77.8	95.5	108	54	3	3	85.1	5.5	59	90	2	23
116247	2	27	3	3	2	3	5.4	0.6	11.1	327	29	2	3	3	96	18.2	33	198.5454545	112	2	3	2	3	1	3	40	3.7	69	105	0.82	35	45	141	0.3	164	2	40.6	129.3	129.2	111	78	3	3	13	5.3	39	780	1	16
118267	2	47	1	3	2	3	5.6	0.6	10.7	400	16	2	3	2	115	25.38	52	175.7076923	112	2	3	2	3	2	4	16	3.7	93	103	0.61	22	53	141	0.2	201	0	31.7	109.4	107.6	145	86	3	3	16.6	5.5	41	300	2	16
119312	2	52	3	2	1	2	13.4	5.9	44	400	0	2	3	2	115	25.2	52	174.4615385	112	2	3	2	3	1	3	11	3.9	59	102	0.61	19	84	144	0.4	180	1	51.3	149.3	144.6	156	103	1	3	57	5.4	61	240	1	14
116264	2	39	3	2	2	3	5.9	0.8	13.6	230	36	2	3	3	100	17.02	37	165.6	112	2	3	2	3	2	4	14	3.5	63	101	0.77	16	95	142	0.2	200	2	43.4	119	133.8	109	80	3	3	129	5.4	60	660	2	15
114889	2	39	3	2	2	3	5.6	0.5	8.9	330	20	2	3	2	121	25.19	58	156.3517241	112	2	3	2	3	2	4	56	4.2	72	100	0.62	24	62	140	0.2	177	1	33.3	101.2	113.4	131	96	3	3	70.1	6.3	34	420	2	43
114699	1	74	3	2	2	3	6	0.6	10	299	20	2	3	3	117	22.06	54	147.0666667	112	2	3	2	3	2	4	24	4.1	47	104	1.04	23	90	144	0.5	181	3	21.9	91.9	92	124	66	3	3	159	6.1	50	120	2	26
115466	2	61	2	6	1	1	6.2	1.4	22.6	276	30	3	3	1	94	12.51	31	145.2774194	112	2	3	2	3	2	4	14	3.9	87	103	0.8	23	84	142	0.6	190	1	29	94.7	98.8	121	71	1	3	99.1	6.2	56	540	2	16
110378	2	44	3	6	2	3	5	0.7	14	325	34	2	3	3	103	15.72	40	141.48	112	2	3	2	3	2	4	12	3.6	83	101	0.55	11	28	139	0.3	180	2	49.1	135.2	144.3	117	89	3	3	11.6	5.3	47	360	2	13
118395	2	56	3	1	2	3	7.5	1.1	14.7	241	24	2	3	3	100	14.51	37	141.1783784	112	2	3	2	3	2	4	11	4.1	89	97	1.77	33	52	135	0.6	172	0	30	103.2	106	109	79	3	3	121	5.2	34	420	2	20
110944	1	73	2	2	2	3	5.7	1.2	21.1	292	18	2	3	3	109	17.93	46	140.3217391	112	2	3	2	3	1	3	30	3.7	46	103	1.08	25	93	143	0.8	172	1	34	122.5	107.9	133	56	3	3	609	6.2	41	540	1	27
111190	2	51	2	1	1	1	3.8	0.6	15.8	195	60	2	3	3	95	12.44	32	139.95	112	2	3	2	3	1	1	11	3.7	63	109	0.49	13	56	149	0.1	185	1	18.7	73.4	82.6	180	116	0	3	15.4	6.7	59	120	0	17
110052	1	42	1	3	2	3	4.3	0.5	11.6	187	61	2	3	3	105	12.77	42	109.4571429	112	2	3	2	3	2	4	20	4.3	62	105	0.68	39	96	144	0.3	172	3	30.9	111.7	104	119	73	3	3	549	5.6	42	120	2	18
112161	2	45	1	6	2	3	5.4	0.6	11.1	178	19	2	3	3	100	11.24	37	109.3621622	112	2	3	2	3	2	4	14	3.7	107	103	0.8	18	112	137	0.5	178	0	29.5	98.9	105.7	122	76	3	3	37	5.4	58	300	2	18
113590	1	65	3	6	2	3	6.8	0.6	8.8	118	54	2	3	3	91	7.96	28	102.3428571	112	2	3	2	3	1	1	6	3	68	99	1.02	28	35	136	0.3	188	0	17.5	74.5	84.7	113	74	3	3	12.8	6.1	58	420	1	24
118238	1	24	3	3	2	3	4	0.4	10	237	11	2	3	3	102	10.7	39	98.76923077	112	2	3	2	3	1	2	9	4.1	92	101	0.84	26	122	139	0.6	175	1	29.5	90.9	101.3	104	65	3	3	302	5.3	43	300	0	21
111675	2	35	3	1	2	3	5.3	0.7	13.2	240	51	2	3	3	100	9.52	37	92.62702703	112	2	3	2	3	2	4	7	3.7	83	103	0.81	14	83	139	0.3	185	1	36.3	106.8	129.6	124.78	75.276	3	3	36	5.7	63	180	2	15
116110	2	39	3	3	2	3	4.1	0.4	9.8	201	30	2	3	3	94	7.17	31	83.26451613	112	2	3	2	3	2	4	16	4.6	46	102	0.89	14	113	140	0.4	222	2	25.4	80.3	110	108	80	3	3	26.2	4.9	101	300	2	20
109731	2	21	2	6	2	3	4.5	0.3	6.7	221	28	2	3	3	97	6.8	34	72	112	2	3	2	3	2	4	10	4	67	101	0.72	11	34	144	0.6	178	0	24.3	82	101.7	105	62	3	3	7.69	5.7	54	20	2	13
117242	1	58	2	1	2	3	4.8	0.6	12.5	197	48	2	3	3	89	4.06	26	56.21538462	112	2	3	2	3	1	1	10	3.9	68	104	0.98	20	72	138	0.4	179	3	28.3	98.1	105.6	122	79	3	3	333	5.7	51	360	0	14
111609	1	43	3	3	1	1	5	0.7	14	281	28	1	2	1	164	14.95	101	53.28712871	112	2	3	2	3	1	1	19	3.8	74	103	0.97	27	90	137	0.3	163	3	35.6	117.3	120.6	136	92	1	0	252	7.8	40	210	1	15
109991	1	50	2	4	2	3	4.8	0.8	16.7	261	42	2	3	3	109	5.74	46	44.92173913	112	2	3	2	3	2	4	33	4	39	102	0.96	21	112	141	1.4	178	1	29.1	97.4	101.4	119	78	3	3	262	5.4	49	120	2	25
118000	2	43	2	1	2	3	5	1.1	22	193	77	2	3	3	106	4.24	43	35.49767442	112	2	3	2	3	1	1	7	4	52	101	0.87	12	76	141	0.4	175	0	19.5	68.7	80	98	64	3	3	40	5.4	50	720	0	14
112228	2	27	3	4	2	3	2.8	0.5	17.9	108	60	2	3	3	91	2.14	28	27.51428571	112	2	3	2	3	2	4	17	3.9	47	102	0.65	9	59	140	0.3	211	2	20	73.9	92.1	94	61	3	3	11.8	5	97	480	2	20
115074	1	54	3	2	2	3	3.1	0.3	9.7	235	50	2	3	3	96	2.41	33	26.29090909	112	2	3	2	3	2	4	30	4.3	64	101	0.85	14	140	140	0.6	165	2	21.6	86.2	96.1	137	74	3	3	38.4	5.1	41	600	2	29
111604	2	62	2	1	1	1	8.4	5.7	67.9	267	30	1	2	1	169	6.82	106	23.16226415	112	2	3	2	3	1	2	13	3.7	118	99	0.64	36	87	144	0.3	183	1	36.1	126.2	125.6	107	75	1	1	196	7.7	50	45	1	12
115876	2	68	3	2	1	1	4.7	0.5	10.6	369	27	1	1	1	141	73.91	78	341.1230769	111.287	2	3	2	3	1	2	16	3.8	97	101	0.61	27	110	143	0.6	116	0	42.7	123.7	138.4	137	92	0	0	184	7.2	53.486	360	1	14
116310	1	42	1	2	2	3	6.3	0.7	11.1	317	51	2	3	3	107	25.13	44	205.6090909	111.287	2	3	2	3	2	4	48	4.1	87	105	0.73	75	93	143	0.3	163	3	29.8	103.3	106.2	118	70	3	3	295	4.9	53.486	120	2	32
117073	1	40	2	5	1	1	6	0.5	8.3	294	19	2	3	3	120	15.8	57	99.78947368	111.287	2	3	2	3	2	4	73	4.1	110	103	1.17	256	183	144	0.4	248	0	34.5	114.9	115.8	147	101	0	3	681	5.3	28	300	2	43
111329	1	57	3	6	1	1	8.5	0.7	8.2	348	39	2	3	2	144	12.43	81	55.24444444	111.287	2	3	2	3	1	1	28	4	31	98	1.08	56	81	139	0.4	220	2	31.6	105.2	95	126	78	1	3	1090	7	23	600	1	21.5
119393	1	54	1	1	2	3	4.2	0.2	4.8	251	11	1	1	1	240	18.36	177	37.34237288	111.287	2	3	2	3	1	1	19	3.7	54	102	0.75	33	55	138	0.1	342	0	28.7	101	94.2	115	73	3	1	116	7.3	27	120	0	21.5
114638	1	43	1	1	1	1	8.2	1.4	17.1	346	73	1	1	1	315	24.07	252	34.38571429	111.287	2	3	2	3	1	1	28	3.7	129	98	0.87	130	115	138	0.4	224	1	43.7	137.9	141	122	78	0	1	359	12	30	420	0	25
110292	1	79	3	4	1	1	10.9	1	9.2	345	43	1	2	1	187	8.17	124	23.71935484	111.287	2	3	2	3	1	3	60	4.3	86	99	1.11	113	54	137	0.2	183	1	27.8	99.9	97.4	124.78	75.276	1	1	112	7.7	28	180	0	47
109843	1	35	3	3	2	3	6.3	0.2	3.2	310	11	1	2	2	318	14.47	255	20.42823529	111.287	2	3	2	3	1	3	35	4.3	87	95	0.54	44	117	141	1	251	1	34.1	104.9	103.9	123	85	3	0	897	9.8	29	180	1	19
114651	2	31	3	2	2	3	6.1	1	16.4	199	158	2	3	3	110	40.89	47	313.2	111	2	3	2	3	1	2	17	3.5	66	101	0.76	22	145	136	0.3	185	2	46.7	143.6	140.1	130	91	3	3	51.5	5.4	41	360	1	18
117124	2	23	3	2	2	3	4	0.3	7.5	238	44	2	3	3	93	21.7	30	260.4	111	2	3	2	3	2	4	27	3.6	68	108	0.69	21	53	142	0.3	178	2	30.7	99.7	108.6	122	79	3	3	46.1	5.5	57	120	2	30
112415	2	47	3	3	1	1	8.4	1	11.9	309	33	1	2	2	109	30.97	46	242.373913	111	2	3	2	3	1	3	26	3.9	107	101	0.84	45	62	142	0.2	177	2	37.4	121.9	127.5	98	57	1	1	154	5.5	38	300	0	21
109335	2	55	2	2	1	1	4.8	1.7	35.4	268	41	2	3	3	98	18.49	35	190.1828571	111	2	3	2	3	1	1	32	3.6	112	101	0.84	224	154	140	0.8	187	0	39.6	122	129.5	102	70	1	3	353	6.3	52	240	1	32
110107	2	72	3	1	1	1	3.5	0.5	14.3	264	30	2	3	3	95	13.39	32	150.6375	111	2	3	2	3	1	1	13	3.6	88	107	0.78	19	85	141	0.5	170	3	30.9	109.9	111.8	140	83	1	3	106	5.3	48	360	0	13
112102	1	38	3	2	2	3	4.9	0.7	14.3	220	41	2	3	3	105	14.98	42	128.4	111	2	3	2	3	2	4	20	4.5	59	101	0.87	22	129	142	0.5	175	1	28.8	97.9	110.9	120	71	3	3	633	5.7	56	120	2	17
116031	1	29	3	2	2	3	2.9	0.1	3.4	211	53	2	3	3	95	9.73	32	109.4625	111	2	3	2	3	2	4	38	5.2	96	100	1	49	172	139	0.6	185	1	28.4	96	105.6	118	68	3	3	734	5.6	54	540	2	29
115923	2	31	3	6	2	3	4.3	0.2	4.7	266	67	2	3	2	106	12.07	43	101.0511628	111	2	3	2	3	2	4	13	3.5	64	104	0.49	20	43	141	0.2	177	1	29.5	96	103.4	107	84	3	3	50.6	5.7	41	600	2	12
119394	2	37	3	2	2	3	6.1	0.9	14.8	229	47	2	3	3	96	8.54	33	93.16363636	111	2	3	2	3	2	4	13	3.8	42	103	0.85	12	67	140	0.5	184	2	38.7	95.6	132.4	115	76	3	3	62.9	5.4	59	180	2	15
113152	2	65	3	2	1	1	4.4	1.1	25	296	37	2	3	3	109	11.86	46	92.8173913	111	2	3	2	3	2	4	22	4.2	38	100	0.78	14	116	145	0.4	199	2	23.5	86.5	101.7	111	63	1	3	61.1	5.9	65	600	2	24
109378	1	36	3	4	1	2	5	0.2	4	237	9	2	3	3	97	8.26	34	87.45882353	111	2	3	2	3	2	4	42	4.4	74	102	0.88	19	84	142	0.3	180	2	29.9	102.4	105.1	131	85	0	3	364	5.3	42	600	2	24
113692	2	23	3	3	1	2	6.6	0.6	9.1	185	26	2	3	3	97	7.93	34	83.96470588	111	2	3	2	3	2	4	10	3.9	58	100	0.73	9	40	140	0.3	196	0	24.5	88.4	99.4	112	70	0	3	98.7	5.3	76	300	2	18
117053	1	22	1	6	2	3	4.7	1.5	31.9	238	47	2	3	3	99	8.2	36	82	111	2	3	2	3	1	1	5	4.5	65	99	1.02	17	48	139	0.5	168	0	21.1	84.5	91	121	61	3	3	120	5.6	41	420	0	12
112845	1	41	2	2	2	3	5.3	0.3	5.7	242	47	2	3	3	110	10.3	47	78.89361702	111	2	3	2	3	1	3	18	4.3	129	102	0.9	23	113	138	0.7	165	1	26.1	93	100.3	107	70	3	3	156	5.5	46	540	0	18
118274	1	43	3	1	1	1	5.2	0.3	5.8	315	8	2	3	2	116	10.4	53	70.64150943	111	2	3	2	3	1	3	34	4.1	71	103	0.8	105	119	142	0.4	158	0	29.1	99.1	95.6	124.78	75.276	0	3	323	6	35	240	0	26
114453	2	39	3	4	2	3	4.9	0.6	12.2	199	16	2	3	3	106	8.27	43	69.2372093	111	2	3	2	3	2	4	8	3.6	74	107	0.79	10	26	143	0.4	171	0	28.5	97	106.5	150	102	3	3	6.35	5.7	41	360	2	13
115521	2	70	3	2	1	1	3.7	0.7	18.9	327	12	2	3	3	113	9.46	50	68.112	111	2	3	2	3	2	4	11	4	80	98	1.06	17	71	140	0.4	190	1	27.9	95.5	111.6	116	61	2	3	241	5.9	55	360	2	13
112067	1	63	1	1	2	3	4.9	0.5	10.2	211	60	2	3	3	107	8.29	44	67.82727273	111	2	3	2	3	2	4	24	4.2	121	99	0.93	12	50	138	0.3	184	3	25.6	100.6	96.3	142	75	3	3	126	5.8	57	180	2	27
112171	2	66	1	6	1	1	3.1	0.6	19.4	244	75	3	3	2	122	9.72	59	59.30847458	111	2	3	2	3	2	4	19	3.9	66	104	0.58	22	96	144	0.5	210	1	23.7	88.2	90.1	146	82	1	3	109	6.2	88	120	2	21
118775	2	56	3	1	2	3	4.5	0.3	6.7	347	48	2	3	3	94	5.08	31	58.99354839	111	2	3	2	3	1	3	15	4.1	93	102	0.58	13	55	140	0.2	174	2	28	95.3	107.9	98	58	3	3	31.9	5.8	57	540	0	18
112433	1	57	3	5	2	3	6.2	0.8	12.9	269	41	2	3	3	101	5.69	38	53.90526316	111	2	3	2	3	1	1	22	4	134	102	0.96	35	126	141	0.2	217	2	23.4	89.2	97.1	124	77	3	3	187	5.6	90	240	1	26
111646	2	30	3	6	2	3	3.7	0.2	5.4	195	92	2	3	3	95	4.77	32	53.6625	111	2	3	2	3	2	4	9	4.6	41	99	0.63	12	243	136	0.3	178	3	16.5	70.5	81.6	101	65	3	3	50.6	5.3	62	240	2	14
117753	2	53	3	2	2	3	3.5	0.7	20	255	16	2	3	3	104	5.9	41	51.80487805	111	2	3	2	3	2	4	11	4	60	103	0.58	13	55	140	0.3	195	2	21.5	76.4	90.5	93	57	3	3	53	5.6	72	210	2	16
111143	1	80	1	5	2	3	4	0.2	5	247	88	2	3	3	96	2.89	33	31.52727273	111	2	3	2	3	1	3	12	3.6	78	94	0.76	15	72	133	0.7	184	0	26	99	96	124.78	75.276	3	3	27.2	4.9	63	600	1	19
112289	1	29	3	4	2	3	6.1	0.8	13.1	100	0	2	3	3	104	2.86	41	25.11219512	111	2	3	2	3	1	2	12	4.3	70	99	1.03	18	103	140	2	191	1	26.5	93.4	102.7	108	74	3	3	193	4.6	47	240	0	19
112494	2	56	1	3	1	1	6	0.6	10	203	23	2	3	3	95	2.12	32	23.85	111	2	3	2	3	1	1	10	4.1	93	98	0.81	14	41	137	0.3	182	3	26.8	91.6	96.2	129	82	1	3	130	5.6	61	720	0	18
115444	2	30	3	6	2	3	8	1.8	22.5	357	42	2	3	3	96	38.05	33	415.0909091	110	2	3	2	3	2	4	10	3.8	120	101	0.8	28	44	139	0.4	171	1	48.9	146	146.8	116	84	3	3	106	5.5	48	360	2	15
111367	2	69	1	6	1	1	5.4	1.9	35.2	308	14	1	1	2	161	106.05	98	389.5714286	110	2	3	2	3	2	4	10	2.8	63	109	1.59	14	38	144	0.3	193	1	29.735	100.342	106.992	124.78	75.276	1	1	76.1	9.1	72	120	2	10
114510	2	32	2	2	2	3	5.6	0.8	14.3	310	59	3	3	2	92	27.15	29	337.0344828	110	2	3	2	3	1	1	22	3.8	70	103	0.63	17	64	141	0.2	173	3	42.5	116.1	122.4	107	75	3	3	35.7	5.6	48	150	0	15
117039	1	25	3	2	2	3	7.2	1.8	25	314	75	2	3	3	95	26.52	32	298.35	110	2	3	2	3	2	4	29	4.5	92	100	0.83	44	114	141	0.5	186	3	41.2	119	128.3	123	71	3	3	173	4.9	60	120	2	19
110796	2	50	3	6	2	3	6.3	1.1	17.5	305	20	2	3	2	103	23.58	40	212.22	110	2	3	2	3	2	4	28	3.9	76	101	0.54	32	98	137	0.4	183	1	33.1	100.6	110.2	115	74	3	3	50.1	5.9	36	120	2	23
110889	2	71	1	1	1	1	5.6	1.3	23.2	289	22	1	1	2	127	35.32	64	198.675	110	2	3	2	3	2	4	13	4.1	98	100	0.5	16	97	143	0.4	165	0	29.8	110.7	95	112	50	2	1	309	10	38	270	2	13
111633	2	42	1	3	2	3	4.2	0.9	21.4	347	16	2	3	3	111	23.51	48	176.325	110	2	3	2	3	1	1	10	3.9	75	105	0.87	14	18	144	0.5	168	0	34.6	116.4	112.4	124.78	75.276	3	3	5.96	5.6	29	300	0	12
111876	1	54	2	2	2	3	4.7	0.3	6.4	353	37	2	3	1	105	20.27	42	173.7428571	110	2	3	2	3	1	3	38	4.1	58	100	1.07	27	112	140	0.4	173	0	42.8	132.4	127.4	116	81	3	3	318	5.7	45	300	0	28
109530	2	49	2	5	2	3	8.3	2.4	28.9	327	39	2	3	3	112	21.52	49	158.1061224	110	2	3	2	3	2	4	18	3.4	112	103	0.68	14	34	142	0.3	179	1	32.8	120	115.9	107	68	3	3	7.62	5.8	47	120	2	19
119158	2	44	3	6	2	3	4.2	0.3	7.1	332	30	2	3	3	103	17.46	40	157.14	110	2	3	2	3	2	4	21	3.7	87	100	0.5	34	33	139	0.3	191	1	33.6	112.5	113.1	121	81	3	3	12	6.2	44	120	2	20
114696	1	36	2	3	2	3	3	1.1	36.7	311	101	2	3	3	104	17.65	41	154.9756098	110	2	3	2	3	2	4	36	4.3	62	105	0.92	21	92	142	0.7	162	1	36.5	122.5	114.6	133	89	3	3	164	5.2	42	383.833	2	31
114861	2	65	1	6	2	3	3.9	0.5	12.8	302	14	2	3	3	98	14.26	35	146.6742857	110	2	3	2	3	2	4	36	4.4	79	100	0.65	20	102	141	0.4	202	1	27.7	105	101.1	124.78	75.276	3	3	501	5.7	69	600	2	38
109728	2	34	1	1	2	3	8	1	12.5	376	50	2	3	3	99	13.47	36	134.7	110	2	3	2	3	2	4	17	3.8	62	103	0.92	30	85	142	0.4	171	0	59.1	154.9	168.5	113	85	3	3	54	5.1	44	120	2	18
114687	2	54	3	1	1	1	5.2	1	19.2	249	45	1	2	2	108	16.75	45	134	110	2	3	2	3	1	2	8	3.4	75	99	0.57	25	59	137	0.4	186	3	27.8	103.6	107	133	90	1	1	50.8	6.3	42	300	0	11
119126	1	80	2	1	2	3	4.2	0.2	4.8	304	38	2	3	2	114	17.82	51	125.7882353	110	2	3	2	3	2	4	11	4.1	73	105	0.77	13	51	144	0.3	179	0	22.9	100.342	106.992	154	86	3	3	95.3	5.7	58	180	2	17
114462	2	74	3	1	2	3	4.5	0.6	13.3	305	46	2	3	3	125	19.92	62	115.6645161	110	2	3	2	3	2	4	12	3.7	77	104	0.69	19	98	142	0.4	175	0	45.7	118.2	139.2	116	70	3	3	92.2	6	42	360	2	14
119065	2	55	2	4	2	3	4	0.9	22.5	268	51	2	3	3	96	9.77	33	106.5818182	110	2	3	2	3	2	4	13	4	104	100	0.74	26	85	143	0.7	170	0	29.4	94.5	104	131	90	3	3	202	5	49	120	2	14
117778	2	44	3	6	2	3	4.4	0.8	18.2	184	55	2	3	3	87	6.84	24	102.6	110	2	3	2	3	1	3	9	4.3	57	105	0.54	12	88	143	0.3	175	2	30	105.6	116.2	109	69	3	3	60.5	5.3	56	585	0	21
117033	1	28	3	1	2	3	4.5	0.7	15.6	280	56	2	3	3	112	13.67	49	100.4326531	110	2	3	2	3	2	4	25	4.2	93	101	0.89	31	78	141	0.5	184	0	31	97.3	101.3	124	64	3	3	205	5.8	44	300	2	23
112849	2	32	3	2	2	3	2.7	0.4	14.8	194	26	2	3	3	95	8.91	32	100.2375	110	2	3	2	3	2	4	21	4.5	50	101	0.65	23	76	139	0.2	182	0	24.5	89.5	103.3	110	62	3	3	154	5.6	60	180	2	19
112699	1	80	3	6	2	3	4.3	0.4	9.3	214	26	2	3	3	112	13.31	49	97.7877551	110	2	3	2	3	2	4	22	4	75	102	0.89	10	98	139	0.5	170	0	29.4	111.5	105.5	136	75	3	3	326	5.8	42	240	2	26
113347	2	47	3	6	2	3	3.5	0.3	8.6	293	12	2	3	3	101	10.2	38	96.63157895	110	2	3	2	3	2	4	15	3.6	57	102	0.6	9	66	138	0.2	194	1	29.6	94.5	102.5	104	69	3	3	45.3	5.8	66	240	2	16
113183	1	80	3	5	2	3	6.1	1.5	24.6	186	40	2	3	3	87	5.53	24	82.95	110	2	3	2	3	2	4	13	4.1	51	100	1.01	11	97	144	0.5	211	2	20.9	85.1	95.5	158	75	3	3	195	5.8	75	360	2	16
113363	2	64	2	1	1	1	6.6	0.8	12.1	304	14	1	2	1	111	9.92	48	74.4	110	2	3	2	3	1	2	14	3.8	69	103	1.03	28	64	142	0.2	186	0	30.9	109.1	110.1	126	68	0	1	59	6.1	62	1200	0	14
117627	1	23	3	3	2	3	4.5	0.4	8.9	163	25	2	3	3	96	6.23	33	67.96363636	110	2	3	2	3	2	4	10	4.4	82	100	0.83	14	103	140	0.5	169	3	20	77.8	90	103	59	3	3	186	5.3	49	240	2	15
114523	2	38	1	6	2	3	4.6	0.7	15.2	142	26	2	3	3	88	4.24	25	61.056	110	2	3	2	3	2	4	10	4	80	104	0.53	7	31	141	0.3	166	1	21.9	100.342	106.992	124.78	75.276	3	3	17.3	5.5	47	720	2	16
116511	2	58	3	1	2	3	6.3	0.5	7.9	189	17	2	3	3	93	4.98	30	59.76	110	2	3	2	3	1	1	10	4.2	126	103	0.86	15	72	143	0.3	182	3	22.2	75.7	89.4	135	86	3	3	56.7	5.4	64	540	1	17
114703	1	63	1	2	1	1	4.8	1.2	25	276	35	2	3	2	123	9.88	60	59.28	110	2	3	2	3	1	3	18	4.2	92	101	0.83	31	120	139	0.7	165	0	28.5	102.2	106.7	132	72	1	3	105	5.6	38	15	0	19
112055	2	39	3	2	2	3	3.7	0.7	18.9	303	11	2	3	3	97	5.25	34	55.58823529	110	2	3	2	3	2	4	10	4.3	58	101	0.77	14	91	141	0.4	192	1	24.1	86	99.1	104	63	3	3	56.6	4.9	69	180	2	13
117450	1	56	2	5	1	1	5.4	0.3	5.6	257	38	2	3	3	107	6.55	44	53.59090909	110	2	3	2	3	1	3	34	3.7	102	101	1.03	49	128	141	0.4	197	3	24.6	93.5	97.5	152	103	1	3	133	5.6	67	240	0	27
116455	2	56	3	2	2	3	3.6	0.3	8.3	233	47	2	3	3	93	3.75	30	45	110	2	3	2	3	2	4	13	4.3	44	103	0.65	20	99	143	0.4	189	2	21	72.9	89.8	99	71	3	3	217	5.7	56	360	2	30
110151	2	63	3	6	1	1	4.4	0.5	11.4	293	24	1	2	1	178	14.31	115	44.79652174	110	2	3	2	3	2	4	24	4	71	100	0.71	20	83	136	0.7	180	2	32.8	110	124	107	70	2	1	156	8.2	46	600	2	19
114608	1	49	1	3	1	1	4.5	0.8	17.8	400	0	1	2	1	310	16.52	247	24.07773279	110	2	3	2	3	1	1	22	4.2	133	94	0.93	84	104	135	0.4	236	2	35.2	112.7	110	128	95	1	1	388	11	27	180	0	14
115489	1	52	2	2	2	3	5.2	0.6	11.5	264	27	1	1	2	96	256.35	33	2796.545455	109	2	3	2	3	1	1	36	4.2	97	99	0.82	90	70	141	0.2	170	3	27.6	100.1	94.1	154	83	3	1	130	6.8	42	300	0	28
115856	2	61	3	2	1	1	4.4	0.9	20.5	225	28	1	1	1	207	95.24	144	238.1	109	2	3	2	3	2	4	14	3.8	94	97	1.5	13	56	139	0.3	194	0	34.1	108.6	114	128	72	0	0	106	9.3	68	180	2	17
110359	2	65	2	2	1	1	7.4	1.3	17.6	314	33	1	2	1	130	28.84	67	154.961194	109	2	3	2	3	2	4	26	3.9	84	106	0.86	41	53	142	0.4	196	1	36.1	120.6	123	148	75	0	1	99.6	5.8	41	240	2	31
118279	2	65	3	2	2	3	5.3	0.4	7.5	258	26	2	3	2	110	13.87	47	106.2382979	109	2	3	2	3	1	1	50	4	114	108	0.74	51	84	146	0.5	178	2	26.4	92.4	102.4	95	61	3	3	195	6.2	49	360	1	34
115218	1	69	3	3	1	1	5.6	1	17.9	199	41	2	3	3	98	8.67	35	89.17714286	109	2	3	2	3	1	2	12	4.4	118	97	1.23	13	180	138	1.2	170	2	23	86.4	95.6	131	73	1	3	285	4.7	46	480	0	24
118815	1	50	3	3	2	3	4.3	0.4	9.3	347	40	1	2	1	294	54.24	231	84.52987013	109	2	3	2	3	2	4	22	3.9	105	107	1	66	86	144	0.4	185	1	31.7	105	103.2	129	74	3	1	25.6	9.1	37	180	2	23
116508	2	37	3	2	2	3	3.3	0.4	12.1	113	23	2	3	3	92	6.4	29	79.44827586	109	2	3	2	3	2	4	9	3.8	34	101	0.54	8	93	141	0.4	191	2	19.6	75.3	92.6	120	81	3	3	97.8	5	79	540	2	11
115895	1	70	3	1	2	3	5	1.3	26	270	45	2	3	2	102	7.63	39	70.43076923	109	2	3	2	3	2	4	14	4.2	58	104	1.4	16	109	142	0.7	172	0	29.8	113.9	104.3	140	84	3	3	392	5.5	42	120	2	16
111922	1	30	3	3	2	3	3.7	0.3	8.1	203	37	2	3	3	99	6.43	36	64.3	109	1	1	2	3	2	4	23	4.4	63	101	1.01	17	120	142	0.7	175	2	23.4	84	95.4	109	71	3	3	316	5	48	600	2	19
118746	2	21	3	2	2	3	3.4	0.8	23.5	318	33	2	3	3	88	4.37	25	62.928	109	2	3	2	3	2	4	15	4.1	63	104	0.82	16	135	141	0.9	198	0	29.5	99.4	109.6	111	70	3	3	115	4.4	72	480	2	14
111658	2	50	3	3	2	3	2.5	0.2	8	243	39	2	3	3	98	5.53	35	56.88	109	2	3	2	3	2	4	12	3.7	76	104	0.93	16	40	138	0.2	178	2	25.2	82	99.7	103	61	3	3	118	5	44	600	2	18
109324	2	49	3	2	1	1	8	1.5	18.8	254	51	2	3	3	86	2.12	23	33.1826087	109	2	3	2	3	2	4	8	4	57	103	0.71	11	85	140	0.3	182	1	24	86	94.8	112	70	1	3	122	5.842	60	360	2	15
115138	1	48	2	2	1	1	6.1	0.5	8.2	239	37	1	1	1	213	10.61	150	25.464	109	2	3	2	3	1	3	21	2.5	157	113	2.93	73	71	141	0.2	184	3	42.9	129.1	131.2	180	94	0	0	153	7.1	53	9999	1	29
117016	1	21	3	2	2	3	3.8	14.8	389.5	362	24	2	3	3	97	25.11	34	265.8705882	108	2	3	2	3	2	4	27	4	74	100	1.01	22	83	142	0.4	163	1	36.9	119.4	119	124.78	75.276	3	3	127	5.3	41	360	2	19
118811	1	20	1	4	2	3	4.7	0.3	6.4	253	28	2	3	3	78	10.26	15	246.24	108	2	3	2	3	1	2	14	4.6	76	100	1.04	19	92	140	0.2	191	3	22.7	73.9	94.6	115	65	3	3	10.8	5.4	73	120	1	20
113900	1	58	2	2	2	3	3.8	0.5	13.2	295	24	2	3	3	79	9.81	16	220.725	108	2	3	2	3	1	3	17	3.4	88	102	0.93	19	59	142	0.4	215	3	30.2	104.3	104.5	126	78	3	3	99.5	5.7	93	120	1	14
113946	2	22	3	2	1	2	6.4	0.6	9.4	359	21	2	3	2	117	30.04	54	200.2666667	108	2	3	2	3	2	4	54	4.3	60	100	0.59	26	57	141	0.2	205	1	29.1	94	101.5	118	83	0	3	108	5.9	32	600	2	37
110935	1	61	1	3	1	1	5	0.4	8	400	20	2	3	2	111	24.64	48	184.8	108	2	3	2	3	1	3	36	3.9	86	106	0.8	31	120	146	0.3	173	3	37.5	118.3	112.8	129	72	1	3	334	6	44	60	1	22
118484	1	54	1	6	2	3	5.2	0.6	11.5	320	14	2	3	3	106	20.93	43	175.227907	108	2	3	2	3	2	4	17	4.1	89	100	0.91	19	92	146	0.7	188	0	34.9	108.7	109.5	131	84	3	3	124	5.7	72	240	2	19
111917	1	41	1	4	1	2	10.4	1.7	16.3	400	1	1	2	1	124	27.33	61	161.2918033	108	2	3	2	3	2	4	47	4	81	101	0.74	43	79	139	0.6	169	0	36.2	119.9	116	140	80	2	0	556	6.1	42	15	2	28
112375	1	50	3	4	2	3	4	0.9	22.5	283	66	2	3	3	107	18.97	44	155.2090909	108	2	3	2	3	2	4	21	3.7	58	101	0.84	20	137	137	0.4	168	2	28.8	100	99.6	138	93	3	3	97.8	5.8	33	11	2	17
118805	1	56	3	2	1	1	4.8	0.8	16.7	366	46	2	3	2	118	19.84	55	129.8618182	108	2	3	2	3	1	3	37	4.3	30	98	0.94	31	102	140	0.9	192	2	42.1	135.6	131.5	122	64	1	3	245	5.3	39	600	0	25
113653	2	80	2	6	2	3	4.3	0.4	9.3	184	43	2	3	3	84	7.33	21	125.6571429	108	2	3	2	3	1	2	8	3.7	95	100	1.11	14	51	141	0.3	184	3	25.1	81.2	97.6	124.78	75.276	3	3	114	6.1	63	360	0	17
118299	1	54	3	3	2	3	4.6	0.3	6.5	257	24	2	3	3	100	11.58	37	112.6702703	108	2	3	2	3	2	4	21	3.9	78	102	1.05	39	79	140	0.4	162	2	28.9	110	106.992	129	92	3	3	293	5	39	420	2	18
111744	2	41	3	6	2	3	5.6	0.6	10.7	201	24	2	3	3	94	9.49	31	110.2064516	108	2	3	2	3	2	4	6	3.9	55	101	0.69	8	20	137	0.2	172	0	26.1	86.4	102.7	123	75	3	3	1.99	5.2	54	600	2	15
109713	2	50	1	6	1	1	4.2	0.5	11.9	272	26	2	3	3	109	14.01	46	109.6434783	108	2	3	2	3	2	4	20	4.1	111	97	0.77	13	85	137	0.6	199	2	30.7	103.7	112.9	163	105	1	3	56.2	5.3	31	480	2	16
112362	2	40	2	3	1	1	12.3	2.4	19.5	400	0	2	3	3	146	23.23	83	100.7566265	108	2	3	2	3	1	1	19	3.5	93	103	1.05	33	86	140	0.2	206	0	42.8	125	132.4	151	107	0	3	110	5.3	38	360	0	15
117754	2	48	3	4	1	2	5.9	0.4	6.8	255	53	2	3	3	103	11	40	99	108	2	3	2	3	2	4	8	3.9	60	104	0.66	8	15	139	0.5	201	1	25.1	90.2	99.6	123	83	0	3	5.84	5.6	83	300	2	14
118718	1	24	3	4	2	3	4.6	0.4	8.7	323	24	2	3	3	107	12.06	44	98.67272727	108	2	3	2	3	2	4	39	4	83	103	0.8	34	84	142	0.4	179	1	38.3	114.7	124.2	121	92	3	3	232	5	46	180	2	28
111778	2	32	2	2	1	1	3.8	0.5	13.2	231	20	2	3	3	102	9.92	39	91.56923077	108	2	3	2	3	2	4	10	4.3	50	104	0.75	16	56	143	0.3	166	1	28.5	83.8	104.6	126	101	0	3	64.7	5.3	36	360	2	17
113440	2	58	3	4	2	3	4.7	0.9	19.1	218	38	2	3	3	113	12.61	50	90.792	108	2	3	2	3	2	4	16	4	101	105	0.83	13	194	138	0.4	190	2	32.9	117.7	117.9	108	70	3	3	18	5.7	57	360	2	17
118611	2	59	3	4	2	3	7.1	1.2	16.9	223	99	2	3	3	99	8.56	36	85.6	108	2	3	2	3	1	3	26	4.2	66	104	0.78	24	98	143	0.6	190	2	29.4	102.5	116.5	103	76	3	3	218	5.5	61	780	1	22
118458	2	65	2	2	1	1	3.6	0.8	22.2	292	35	2	3	3	103	9.34	40	84.06	108	2	3	2	3	2	4	15	4.1	52	104	1.12	10	67	143	0.2	218	0	25.1	92.2	102.2	115	76	1	3	29.4	5.1	94	120	2	18
116625	2	80	2	6	2	3	3.2	0.1	3.1	214	21	2	3	3	88	5.63	25	81.072	108	2	3	2	3	2	4	10	3.9	133	99	0.8	10	93	141	0.4	203	1	27.8	97.6	103.8	161	77	3	3	20.1	5.6	84	120	2	19
116650	2	58	3	1	2	3	10.7	1.3	12.1	315	32	2	3	3	165	22.16	102	78.21176471	108	2	3	2	3	2	4	57	4.1	84	105	0.46	27	123	141	0.3	185	0	23.1	83.4	93.2	112	72	3	3	284	6.4	41	360	2	43
114660	2	26	2	6	2	3	5.2	0.6	11.5	180	51	2	3	3	83	4.34	20	78.12	108	2	3	2	3	2	4	11	3.5	63	104	0.62	5	40	142	0.1	174	0	24.6	80.3	97.8	124.78	75.276	3	3	8.3	5.5	60	150	2	18
111168	2	44	3	1	2	3	4.7	0.6	12.8	170	31	2	3	3	101	7.12	38	67.45263158	108	2	3	2	3	2	4	8	4	61	101	0.95	17	108	141	0.7	199	2	19.1	66.5	89.5	138	89	3	3	107	4.9	77	180	2	12
117235	2	53	2	6	2	3	4.9	1	20.4	269	23	2	3	3	108	7.84	45	62.72	108	2	3	2	3	2	4	24	3.7	65	103	0.64	84	98	139	0.4	200	2	28.3	85.5	97.3	135	82	3	3	77.3	5.6	75	300	2	17
119166	1	42	2	2	1	1	5.4	0.4	7.4	270	25	2	3	3	106	6.6	43	55.25581395	108	2	3	2	3	1	3	179	4	80	100	1.01	34	204	141	0.9	157	3	28.2	100.342	106.992	151	94	1	3	200	5.5	37	60	0	111
114157	2	41	3	6	2	3	3.1	0.4	12.9	223	41	2	3	3	101	5.49	38	52.01052632	108	2	3	2	3	2	4	34	4.1	65	103	0.73	44	237	141	0.4	194	1	21.9	76.7	93.4	124.78	75.276	3	3	27.3	5.3	81	180	2	29
118120	2	80	1	6	2	3	4	0.6	15	198	14	2	3	3	93	3.86	30	46.32	108	2	3	2	3	1	3	8	3.7	103	99	0.73	11	122	136	0.4	202	3	21.8	93.4	93.5	163	71	3	3	63.3	5.9	81	600	1	16
111068	1	29	3	4	2	3	5.1	0.4	7.8	177	39	2	3	3	96	4.12	33	44.94545455	108	2	3	2	3	2	4	15	4.7	52	101	1.09	13	64	142	0.6	174	2	23.2	80.8	99.4	132	74	3	3	113	4.6	53	360	2	20
112617	1	35	3	5	2	3	6.5	0.9	13.8	172	10	2	3	3	83	2.48	20	44.64	108	2	3	2	3	1	1	17	4.2	44	102	1.09	34	94	142	0.6	181	0	26	89.4	107.5	117	69	3	3	132	5.5	51	60	1	24
117306	2	42	3	4	2	3	4.3	0.4	9.3	215	43	2	3	3	90	3.21	27	42.8	108	2	3	2	3	2	4	10	3.9	42	106	0.71	9	148	142	0.4	195	2	21.3	75.6	97.8	106	67	3	3	36.9	5.1	80	300	2	14
118115	1	62	1	3	1	2	5.3	0.6	11.3	316	25	1	2	1	203	16.39	140	42.14571429	108	2	3	2	3	1	3	18	4.3	62	99	0.85	31	90	142	0.7	182	0	27.3	105	101.9	112	76	1	1	369	10.5	39	180	1	14
110975	2	58	3	2	1	1	7.3	1.8	24.7	336	31	2	3	1	233	19.31	170	40.89176471	108	2	3	2	3	2	4	24	3.8	106	98	0.83	29	96	138	0.3	214	1	28	100.4	104.9	153	90	1	3	95.6	8.7	52	240	2	15
110211	2	43	3	6	2	3	7.4	1.3	17.6	117	16	2	3	3	93	3.04	30	36.48	108	2	3	2	3	2	4	19	4.2	45	103	0.76	16	132	141	0.8	187	1	21.2	80.4	104.3	124.78	75.276	3	3	51.2	5.4	69	120	2	18
110381	2	40	2	3	2	3	5.6	0.4	7.1	336	16	2	3	3	88	17.14	25	246.816	107	2	3	2	3	1	1	11	3.6	89	100	0.84	16	49	141	0.2	178	0	42.8	133.4	134	111	84	3	3	84.4	5.2	53	240	1	12
110015	2	52	1	3	2	3	3.3	0.4	12.1	178	48	2	3	3	100	23.16	37	225.3405405	107	2	3	2	3	2	4	31	3.8	97	103	0.8	24	71	138	0.2	173	1	31.3	89	105	105	67	3	3	72.7	5.3	45	120	2	23
118503	2	33	3	1	2	3	4.4	1	22.7	245	33	2	3	3	98	17.08	35	175.68	107	2	3	2	3	2	4	13	4.2	64	101	0.6	17	74	139	0.3	162	3	28.4	104	117.2	100	71	3	3	54.4	5.5	47	300	2	16
114105	2	69	1	1	1	1	7.4	1.7	23	260	44	1	2	1	113	23.55	50	169.56	107	2	3	2	3	1	3	10	3.4	101	98	0.92	38	43	140	0.3	181	3	40.4	120.6	129.1	106	71	1	2	116	6.5	48	300	1	12
111664	1	60	1	5	1	1	4	0.6	15	328	22	2	3	3	107	19.21	44	157.1727273	107	2	3	2	3	2	4	17	4	62	100	0.79	34	100	139	0.5	190	3	34.8	113.9	117.2	117	74	1	3	541	5.9	69	180	2	26
117494	2	71	3	6	1	2	3.8	0.4	10.5	271	19	2	3	3	107	16.22	44	132.7090909	107	2	3	2	3	2	4	13	3.8	66	104	0.87	28	110	142	0.2	189	2	29.9	92.7	100.6	126	76	0	3	303	6	52	360	2	17
115350	2	23	3	3	2	3	5.3	0.5	9.4	234	19	2	3	3	91	10.14	28	130.3714286	107	2	3	2	3	2	4	16	3.9	86	101	0.7	19	123	140	0.4	184	2	34.2	103.7	118.9	97	69	3	3	64.2	5.3	64	360	2	13
117375	1	49	3	4	1	1	6.4	0.7	10.9	319	54	2	3	3	104	12.23	41	107.3853659	107	2	3	2	3	1	3	28	3.9	31	99	1.13	24	107	140	0.4	171	2	32.7	119.2	109.9	124.78	75.276	1	3	460	5.4	42	720	1	17
109903	1	53	3	2	1	1	7.8	1.3	16.7	353	42	2	3	3	98	10.39	35	106.8685714	107	2	3	2	3	2	4	41	4.1	74	106	1.11	41	96	142	0.6	174	2	43.2	123.5	121.9	152	77	1	3	383	5.9	48	60	2	31
115007	2	72	3	4	1	1	8	0.9	11.3	300	19	2	3	2	116	15.25	53	103.5849057	107	2	3	2	3	1	1	13	3.7	110	105	0.59	28	89	144	0.3	197	2	33.5	106.2	108.3	129	66	1	3	74.3	5.8	60	600	1	17
115846	2	57	3	2	2	3	6.1	0.3	4.9	237	24	2	3	3	102	10.75	39	99.23076923	107	2	3	2	3	2	4	23	4	71	102	0.74	12	80	141	0.6	190	2	32.1	100	107.9	123	67	3	3	91.5	5.5	49	120	2	25
110614	1	44	3	1	2	3	5.4	0.5	9.3	321	25	2	3	3	102	10.34	39	95.44615385	107	2	3	2	3	1	3	57	4.3	43	103	0.87	22	110	141	0.3	153	1	27.8	98.1	102.3	120	79	3	3	443	5	34	600	0	25
118792	1	67	3	6	1	1	7.2	0.7	9.7	339	37	2	3	2	125	15.61	62	90.63870968	107	2	3	2	3	2	4	19	3.9	92	102	1.13	15	143	141	0.7	165	3	28.5	107.6	99.5	124.78	75.276	2	3	130	5.7	41	180	2	24
116302	1	29	3	2	2	3	4.7	0.7	14.9	246	38	2	3	3	99	9.02	36	90.2	107	2	3	2	3	2	4	14	4.1	67	103	0.99	19	73	145	1.1	160	0	23.9	92.2	99.8	116	61	3	3	117	4.9	41	60	2	18
111011	2	47	1	2	2	3	3.9	0.5	12.8	277	16	1	2	1	114	12.35	51	87.17647059	107	2	3	2	3	2	4	20	4.1	86	102	0.71	42	59	142	0.4	187	1	29.9	96.4	105.4	107	62	3	1	12.9	6.3	66	240	2	21
117735	2	31	3	1	2	3	3.9	0.4	10.3	203	34	2	3	3	86	4.9	23	76.69565217	107	2	3	2	3	2	4	11	4.9	60	101	0.7	16	135	140	1.1	169	1	23.7	88.2	104.2	99	64	3	3	50.8	5	51	180	2	10
114793	2	61	3	6	2	3	3.7	0.4	10.8	230	30	2	3	3	110	9.93	47	76.05957447	107	2	3	2	3	2	4	15	4.3	93	97	0.61	14	103	142	0.8	188	2	19	67.9	90.3	128	75	3	3	84.8	5.6	72	120	2	22
115042	1	45	3	1	2	3	4.6	0.7	15.2	238	33	3	3	2	101	7.97	38	75.50526316	107	2	3	2	3	2	4	18	3.9	70	101	1.16	21	103	144	0.5	165	1	40	134.7	121.9	99	58	3	3	289	5.8	45	720	2	21
114620	2	51	3	1	2	3	3.6	0.3	8.3	225	34	2	3	3	103	8.01	40	72.09	107	2	3	2	3	2	4	17	3.9	57	103	0.87	10	140	142	0.4	168	2	31.5	98.6	118.4	126	88	3	3	49.8	5.5	43	360	2	21
118776	1	55	1	5	2	3	4.6	0.6	13	323	25	2	3	3	113	9.78	50	70.416	107	2	3	2	3	1	2	34	3.9	104	98	0.71	127	199	138	0.7	226	1	29	100.1	100.2	163	100	3	3	145	5	48	300	0	30
112098	2	62	1	2	2	3	5	0.8	16	288	33	2	3	3	115	9.6	52	66.46153846	107	2	3	2	3	2	4	18	4.1	81	103	0.56	23	89	145	0.3	221	1	24.5	85.4	93.6	127	74	3	3	496	6.1	44	480	2	21
113311	1	70	1	1	2	3	4	0.8	20	275	25	2	3	3	104	7.21	41	63.30731707	107	2	3	2	3	1	1	15	4.3	72	104	0.91	21	147	141	0.6	170	0	27.9	108.2	101.9	121	76	3	3	184	5.4	39	480	0	17
117161	2	67	3	1	2	3	5.3	0.4	7.5	235	35	2	3	3	100	6.46	37	62.85405405	107	2	3	2	3	2	4	12	3.8	87	99	0.66	10	125	141	0.3	193	1	24.3	92.1	109.3	102	58	3	3	47.1	5.2	62	180	2	17
117996	1	47	3	4	2	3	5	0.6	12	241	44	2	3	2	108	6.8	45	54.4	107	2	3	2	3	2	4	22	4	80	103	1.03	17	142	142	0.6	169	0	31.6	108.8	108.2	116	70	3	3	232	5.6	46	360	2	24
117071	2	48	3	2	2	3	4.1	0.3	7.3	290	29	2	3	3	96	3.93	33	42.87272727	107	2	3	2	3	2	4	9	4.3	40	100	0.64	8	137	137	0.7	171	2	22.7	80	94.4	112	64	3	3	25.4	5.1	50	300	2	14
116283	1	52	3	4	2	3	4.1	0.3	7.3	260	37	2	3	3	101	4.16	38	39.41052632	107	2	3	2	3	1	3	17	4.1	82	102	1	22	107	142	0.6	177	2	25.2	94.5	99.9	113	77	3	3	525	4.9	59	300	0	17
114339	1	33	2	1	1	1	4.6	0.4	8.7	186	72	2	3	3	86	2.3	23	36	107	2	3	2	3	1	1	25	4.1	79	99	1.22	13	151	140	0.7	179	0	20	69.5	85.6	130	93	0	3	154	5.4	69	120	1	35
110489	1	80	1	6	1	1	4.3	0.7	16.3	210	33	2	3	3	101	3.51	38	33.25263158	107	2	3	2	3	1	2	10	3.7	126	103	1.72	19	67	141	0.4	181	1	20.4	100.342	106.992	124.78	75.276	2	3	770	5.9	57	600	0	12
116451	2	36	1	1	2	3	3.6	0.3	8.3	208	164	1	1	2	189	7.25	126	20.71428571	107	2	3	2	3	1	3	16	3.6	110	99	0.43	17	117	137	0.2	190	3	25.8	90.5	100.6	109	64	3	0	43.5	8.4	64	300	1	19
115272	1	58	3	1	2	3	5.1	0.8	15.7	223	154	2	3	3	88	24.5	25	352.8	106	2	3	2	3	2	4	25	3.9	77	103	0.96	38	80	139	0.3	199	1	41.1	141.7	125.7	116	77	3	3	116	5.2	58	240	2	20
116847	1	27	1	2	2	3	5.8	0.4	6.9	298	57	2	3	3	98	23.24	35	239.04	106	2	3	2	3	1	1	58	4.4	101	98	0.79	65	67	140	0.2	157	1	33.1	110.3	113.6	132	82	3	3	193	5.9	34	120	0	34
114168	1	25	2	6	2	3	5.4	0.6	11.1	301	21	2	3	2	104	27.09	41	237.8634146	106	2	3	2	3	2	4	100	4.2	82	100	1.29	72	102	140	0.3	191	1	27.7	105.4	103.4	116	87	3	3	273	5.8	26	360	2	54
109290	2	68	3	1	1	1	5.1	0.4	7.8	359	28	1	2	1	106	20.25	43	169.5348837	106	2	3	2	3	2	4	19	4.9	74	101	0.69	30	105	143	0.9	161	2	28.1	92	106.2	126	62	1	2	212	8.4	40	180	2	18
112553	2	37	3	2	2	3	3.8	0.7	18.4	266	46	2	3	3	88	11.63	25	167.472	106	2	3	2	3	2	4	16	4.3	96	101	0.88	68	65	142	0.4	178	1	30.1	96.9	117.5	119	82	3	3	316	5.4	60	300	2	17
116537	1	23	3	2	2	3	6.6	0.7	10.6	227	42	2	3	3	103	16.31	40	146.79	106	2	3	2	3	2	4	18	4.6	117	104	0.85	17	68	145	0.2	162	1	28.7	92.5	100.3	126	78	3	3	129	5.3	37	240	2	17
117045	2	57	3	6	1	1	14.5	3.8	26.2	400	0	2	3	3	104	15.06	41	132.2341463	106	2	3	2	3	2	4	62	3.7	65	102	0.71	66	128	141	1.4	173	1	32.1	127.7	118.6	145	93	0	3	184	5.6	43	360	2	50
112937	1	50	2	4	2	3	3.4	0.5	14.7	304	45	2	3	3	98	11.98	35	123.2228571	106	2	3	2	3	1	3	17	4.2	81	98	0.93	16	91	138	0.3	179	2	26.5	96.4	102.3	112	66	3	3	200	5.3	41	480	0	23
118758	1	80	2	2	1	1	4.1	1.1	26.8	342	39	2	3	3	108	14.92	45	119.36	106	2	3	2	3	2	4	20	4.1	68	103	1.03	26	97	144	0.5	193	1	31.8	110.5	103.8	113	60	2	3	171	5.6	46	300	2	18
116120	2	71	1	1	2	3	7.5	0.8	10.7	234	27	2	3	3	104	13.32	41	116.9560976	106	2	3	2	3	2	4	28	3.9	81	108	0.62	17	79	145	0.4	177	1	27	93.4	100.2	138	58	3	3	48.4	5.9	33	120	2	28
119692	2	80	3	1	1	1	3	0.3	10	352	53	2	3	3	104	12.92	41	113.4439024	106	2	3	2	3	2	4	7	3.8	49	102	1.02	10	77	143	0.3	187	2	26.6	103.7	109.8	124.78	75.276	2	3	80.6	5.6	48	780	2	14
112697	1	21	2	3	1	1	3.1	0.1	3.2	241	38	2	3	3	102	10.57	39	97.56923077	106	2	3	2	3	2	4	30	4.2	67	103	1.13	17	95	139	0.5	154	1	28.3	104.6	112.4	132	78	0	3	88	5.1	37	300	2	28
118735	2	80	3	3	1	1	4.6	0.6	13	234	12	2	3	3	108	12.14	45	97.12	106	2	3	2	3	1	3	15	4	48	102	0.86	17	92	140	0.3	200	2	27.3	98.4	106	148	61	0	3	187	5.8	64	300	1	20
113615	2	54	3	3	2	3	5.5	0.7	12.7	270	45	2	3	3	89	6.96	26	96.36923077	106	2	3	2	3	2	4	14	4	66	102	0.81	17	79	140	0.4	193	3	27.2	88.2	110.8	134	95	3	3	39	5	78	120	2	15
119245	1	45	1	5	2	3	5	0.2	4	287	22	2	3	3	114	13.54	51	95.57647059	106	2	3	2	3	1	3	30	4.3	64	101	0.92	30	102	143	0.3	172	2	28.8	107.2	115.5	164	101	3	3	211	5.2	57	420	0	23
117631	2	72	3	1	2	3	6.9	0.8	11.6	291	35	2	3	3	94	7.48	31	86.86451613	106	2	3	2	3	2	4	17	3.9	73	105	0.63	22	89	145	0.3	204	1	26.1	97	107.3	152	73	3	3	447	5.7	71	600	2	24
118871	1	63	3	2	1	1	7.8	1.3	16.7	259	52	2	3	3	105	9.19	42	78.77142857	106	2	3	2	3	2	4	14	4.1	37	99	1.33	14	95	139	0.4	164	2	29	107	105.4	112	69	1	3	414	6	42	720	2	18
115908	1	65	2	2	2	3	7.6	1.1	14.5	231	52	2	3	3	127	13.82	64	77.7375	106	2	3	2	3	1	2	11	3.8	70	101	0.94	12	82	138	0.7	186	1	20.6	77.7	84.4	112	66	3	3	408	5.8	76	30	1	17
117641	2	23	2	3	1	2	3.3	0.2	6.1	183	22	2	3	2	92	5.38	29	66.7862069	106	2	3	2	3	2	4	21	4.3	75	99	0.63	16	119	137	0.7	184	1	19.8	74.5	92.7	113	70	0	3	62	4.7	63	30	2	24
119034	2	33	3	3	2	3	2.7	0.3	11.1	287	27	2	3	3	96	5.78	33	63.05454545	106	2	3	2	3	1	3	19	4.5	60	101	0.64	15	85	140	1.3	189	2	23.5	86.6	96	106	65	3	3	57.8	5.1	70	600	1	17
109615	2	65	3	4	1	1	3.9	0.9	23.1	220	58	2	3	2	102	6.71	39	61.93846154	106	2	3	2	3	2	4	19	4.2	67	101	0.98	10	121	141	0.6	172	2	28	97.2	103.6	128	86	0	3	83.2	5.8	54	300	2	25
109478	2	27	3	3	2	3	4.8	1.1	22.9	155	92	2	3	3	113	7.6	50	54.72	106	2	3	2	3	2	4	10	3.7	55	105	0.66	5	52	143	0.2	193	2	26.1	90.4	105.1	122	78	3	3	32.3	5.5	74	180	2	16
116190	1	23	3	4	2	3	3.7	0.3	8.1	304	38	2	3	3	109	6.51	46	50.94782609	106	2	3	2	3	1	3	7	4.6	74	101	0.99	16	63	139	0.3	177	2	26.5	87.8	103.3	106	62	3	3	152	5.2	41	720	0	16
116569	1	63	3	3	1	1	5.1	1.3	25.5	262	43	2	3	3	101	4.69	38	44.43157895	106	2	3	2	3	1	3	22	3.9	79	105	1.23	34	90	145	0.4	184	2	28.5	106.2	106.8	120	82	0	3	114	6.2	65	120	1	25
111471	1	24	2	2	2	3	8.1	0.8	9.9	252	57	2	3	3	104	5	41	43.90243902	106	2	3	2	3	1	1	8	4.2	67	103	0.9	11	131	143	0.2	178	0	20.3	73.5	84.1	103	58	3	3	140	5.5	55	180	1	19
116528	2	42	3	2	2	3	4.7	0.3	6.4	190	24	2	3	3	98	3.86	35	39.70285714	106	2	3	2	3	2	4	22	3.9	77	102	0.91	17	51	140	0.2	205	2	21	75	92.6	90	54	3	3	17	5.4	88	120	2	24
115438	1	40	3	5	1	2	4.3	0.1	2.3	234	20	2	3	3	96	3.39	33	36.98181818	106	2	3	2	3	2	4	15	4.3	56	100	0.86	25	99	138	0.4	164	2	26.7	97.7	101	112	80	0	3	397	5.1	46	360	2	15
118515	1	76	1	6	1	1	6	0.7	11.7	363	33	1	2	1	192	13.04	129	36.39069767	106	2	3	2	3	2	4	18	4.3	56	97	1.08	16	90	139	0.4	171	0	25.5	98.6	94	151	82	2	1	400	6.8	53	120	2	13
112805	2	78	1	6	1	1	3.7	0.8	21.6	151	70	1	1	2	163	6.61	100	23.796	106	2	3	2	3	2	4	20	3.1	97	102	1.11	34	26	140	0.1	211	0	17	100.342	106.992	124.78	75.276	2	2	22.3	6.6	82	600	2	16
115752	1	67	1	1	2	3	5.9	0.9	15.3	145	39	2	3	3	132	119.11	69	621.4434783	105	2	3	2	3	2	4	22	4.4	84	98	0.82	19	86	140	1.4	175	0	25	95.6	91.2	138	83	3	3	133	5.5	52	30	2	20
119109	2	33	3	6	2	3	5.5	1.2	21.8	273	33	3	3	2	87	15.61	24	234.15	105	2	3	2	3	2	4	12	4	77	104	0.63	14	26	139	0.1	164	0	26.3	87.6	99.3	94	63	3	3	5.16	5.7	50	300	2	16
116447	1	75	2	1	1	1	6.1	0.6	9.8	271	21	2	3	3	95	13.99	32	157.3875	105	2	3	2	3	2	4	20	4.1	84	104	1.07	13	143	142	2.2	161	2	30.4	108.2	104.3	135	68	1	3	351	5.1	40	300	2	19
111233	1	32	3	2	1	1	6.6	0.6	9.1	287	27	2	3	3	99	14.66	36	146.6	105	2	3	2	3	2	4	23	4.1	69	101	0.94	20	63	139	0.4	175	3	32.6	108.5	113.6	112	79	0	3	33.4	5.6	42	540	2	21
112902	2	35	3	3	2	3	5.4	1.3	24.1	330	30	2	3	3	95	12.19	32	137.1375	105	2	3	2	3	1	3	13	3.6	85	102	0.85	17	51	139	0.4	183	2	35.9	117	116	107	75	3	3	64	5	63	600	0	16
119504	1	44	3	3	2	3	4.4	0.5	11.4	260	21	2	3	3	97	12.73	34	134.7882353	105	2	3	2	3	1	3	36	4.4	80	103	1.14	39	84	144	0.3	167	2	30.6	106.1	114.3	126	74	3	3	184	5.8	49	300	0	24
110379	2	20	3	3	2	3	3.7	0.3	8.1	156	37	2	3	3	89	9.67	26	133.8923077	105	2	3	2	3	2	4	13	4.1	42	101	0.78	10	167	141	0.4	183	1	23.4	82.2	100.8	108	65	3	3	39.4	5	64	600	2	16
117807	2	67	3	3	2	3	10.3	1.4	13.6	266	19	2	3	3	94	11.31	31	131.3419355	105	2	3	2	3	1	3	14	3.9	78	104	0.92	14	80	143	0.4	184	1	36.6	121.8	127.3	142	70	3	3	151	5.9	50	300	0	15
116381	1	59	3	4	2	3	7.4	0.5	6.8	312	14	2	3	3	104	14.72	41	129.2487805	105	2	3	2	3	2	4	46	4.2	54	104	0.89	24	133	143	0.9	176	1	26.2	95.9	100.9	131	77	3	3	349	5.7	39	360	2	31
114808	2	39	3	3	2	3	2.4	0.5	20.8	230	24	2	3	3	97	10.29	34	108.9529412	105	2	3	2	3	1	3	16	3.8	60	102	0.73	11	101	136	0.4	176	2	32.6	104.6	119.5	124.78	75.276	3	3	47.2	5.1	60	360	1	19
113151	1	41	2	2	2	3	5.6	1	17.9	355	25	2	3	2	102	10.93	39	100.8923077	105	2	3	2	3	2	4	20	4.2	98	104	0.69	24	88	141	0.9	161	1	33.7	116.5	110.8	125	92	3	3	200	5.4	35	180	2	23
115538	2	48	1	1	2	3	5.4	0.4	7.4	307	36	2	3	3	104	10.97	41	96.32195122	105	2	3	1	1	2	4	17	3.6	79	101	0.54	39	26	136	0.4	182	3	34.1	108.5	109.8	108	59	3	3	5.12	6	57	660	2	14
115674	1	65	2	3	1	1	7.1	1.3	18.3	393	30	1	2	1	192	30.5	129	85.11627907	105	2	3	2	3	1	3	20	3.6	76	98	1.88	27	97	137	0.4	187	1	43.6	137	128.2	155	82	0	1	332	8.4	45	300	0	12
114811	2	80	3	2	2	3	5.7	0.4	7	221	47	2	3	3	102	8.63	39	79.66153846	105	2	3	2	3	1	3	12	4.1	121	102	0.92	50	112	141	0.7	191	0	25.3	98.3	98.6	137	73	3	3	72	5.7	69	300	0	16
117580	1	65	1	6	2	3	4.5	0.5	11.1	281	66	2	3	3	92	6.22	29	77.2137931	105	2	3	2	3	2	4	12	3.8	47	106	1.01	16	122	143	0.9	167	1	30.3	106.8	103.3	125	88	3	3	162	5.5	53	180	2	13
112409	1	52	1	6	2	3	6.1	0.7	11.5	326	103	2	3	3	105	7.89	42	67.62857143	105	2	3	3	3	2	4	16	3.8	67	98	0.75	19	80	132	0.4	167	1	29.735	97	101.8	145	91	3	3	72.7	5.9	45	420	2	17
110682	1	54	3	3	1	1	7.1	1.3	18.3	247	34	2	3	3	88	4.63	25	66.672	105	2	3	2	3	2	4	17	3.9	64	105	1.3	13	77	144	0.5	184	0	25.8	96.6	101.2	170	106	1	3	219	5.9	72	180	2	28
109392	1	79	1	6	1	1	4.8	1	20.8	263	42	2	3	3	88	4.59	25	66.096	105	2	3	2	3	1	3	10	4	89	110	1.61	20	89	146	0.5	183	3	24.8	91.1	86.1	150	63	2	3	67.2	5.3	63	180	0	17
116994	1	77	3	2	2	3	3.8	0.4	10.5	212	31	2	3	3	100	6.64	37	64.60540541	105	2	3	2	3	1	3	12	3.9	84	101	1	14	79	142	0.4	174	3	25.7	95.4	98.6	126	69	3	3	144	5.5	45	240	0	18
117587	2	28	3	6	2	3	5.7	0.6	10.5	264	55	2	3	3	101	6.81	38	64.51578947	105	1	2	2	3	2	4	12	3.7	66	101	0.76	14	49	138	0.6	169	3	25.1	84.3	96.7	124.78	75.276	3	3	20.1	5.3	58	300	2	20
117263	1	56	2	3	2	3	6.9	0.4	5.8	349	47	2	3	3	112	8.43	49	61.93469388	105	2	3	2	3	1	3	29	3.6	72	105	1.04	17	59	144	0.7	177	2	32.7	109.5	110.8	139	79	3	3	141	6.2	62	360	1	19
114963	1	74	1	5	2	3	4.5	0.3	6.7	318	32	2	3	3	99	5.44	36	54.4	105	2	3	2	3	1	3	3	3.6	95	103	1.32	10	109	145	0.4	168	0	24.2	84.9	92.4	162	85	3	3	525	5.3	45	840	1	14
119427	2	67	1	1	1	1	3.7	1	27	333	29	1	1	1	242	22.52	179	45.29162011	105	2	3	2	3	1	3	14	3.6	57	98	0.59	29	46	139	0.6	166	1	40.6	120.6	120.9	139	75	2	1	162	8.5	37	9999	1	9
117678	1	76	2	1	1	1	8.1	0.9	11.1	276	21	1	2	1	207	15.39	144	38.475	105	2	3	2	3	1	3	24	4.3	71	99	0.65	82	130	141	1.7	171	0	28.1	100.7	100.4	145	80	1	1	62	7.8	39	240	1	26
112571	1	47	3	2	2	3	3.6	0.5	13.9	168	23	2	3	3	110	4.97	47	38.06808511	105	2	3	2	3	2	4	10	3.6	94	104	0.87	15	97	142	0.4	172	1	19.2	76	86.6	125	75	3	3	28.1	6	57	60	2	18
118184	1	38	2	3	1	2	5.3	0.4	7.5	237	65	2	3	3	100	3.07	37	29.87027027	105	2	3	2	3	2	4	30	4.3	82	99	0.99	103	125	139	0.7	196	0	21.1	77.6	87.8	171	109	0	3	227	5.4	78	780	2	38
117929	1	58	1	1	2	3	3.3	0.8	24.2	213	49	2	3	3	99	2.78	36	27.8	105	2	3	2	3	1	3	25	4	66	103	0.9	18	102	144	0.6	184	0	25.5	96.3	100.2	102	52	3	3	115	5.5	69	180	0	29
109382	2	70	2	2	1	1	12	2.6	21.7	294	67	1	2	2	129	30.99	66	169.0363636	104	2	3	2	3	2	4	20	3.8	128	104	0.51	25	157	143	1	163	1	35.8	114.1	115.5	130	67	1	2	72.3	6.5	49	120	2	20
111519	2	32	1	4	2	3	3	0.5	16.7	271	19	2	3	3	95	14.85	32	167.0625	104	2	3	2	3	2	4	13	4	120	103	0.67	15	79	140	0.4	160	0	30.6	94	107.8	114	83	3	3	75	5.7	32	180	2	16
117040	2	35	3	6	2	3	5.2	0.3	5.8	348	60	2	3	3	131	24.94	68	132.0352941	104	2	3	2	3	2	4	23	4.5	38	105	0.71	20	84	142	0.6	169	2	37.1	108.4	120.9	106	68	3	3	57.4	6	40	60	2	16
110705	1	40	3	4	2	3	4.5	0.2	4.4	260	51	2	3	3	94	11	31	127.7419355	104	2	3	2	3	1	3	15	4.3	81	105	1.03	19	62	141	0.8	161	2	23.5	94.3	99.7	116	76	3	3	152	5.4	46	600	1	15
113874	1	43	1	3	2	3	4.6	0.6	13	294	15	2	3	3	102	12.93	39	119.3538462	104	3	3	3	3	2	4	36	4	77	106	0.76	28	68	141	0.3	178	3	32	114.8	109.8	105	71	3	3	94.6	5.4	60	420	2	24
110890	2	41	1	2	2	3	3.4	0.4	11.8	241	64	2	3	3	94	9.86	31	114.5032258	104	2	3	2	3	2	4	11	3.7	63	104	0.83	10	125	141	1.3	167	1	26.4	88.5	101.6	105	73	3	3	73.6	4.7	37	180	2	15
114483	2	69	3	3	1	1	5.7	0.7	12.3	226	43	2	3	3	117	15.41	54	102.7333333	104	1	2	2	3	2	4	23	3.6	127	102	0.56	34	81	144	0.3	174	2	35.8	113	122.9	132	77	1	3	142	5.4	44	360	2	17
115279	1	73	3	5	1	1	13.1	0.8	6.1	291	8	2	3	3	81	5.08	18	101.6	104	2	3	2	3	1	3	56	4.3	65	104	1.97	146	90	143	0.6	206	2	29.2	121.3	106.8	120	79	1	3	1150	5.1	91	600	1	62
115831	2	28	2	2	2	3	4.1	1.1	26.8	306	25	2	3	3	98	9.5	35	97.71428571	104	2	3	2	3	1	1	9	4.3	58	104	0.94	13	87	142	0.4	147	0	29	90.5	105.9	105	73	3	3	65.8	5.4	33	600	1	13
114521	2	54	3	6	2	3	5.1	0.3	5.9	240	27	3	3	2	101	7.23	38	68.49473684	104	2	3	2	3	2	4	15	4.1	77	99	0.55	23	90	139	0.3	200	1	24.3	87.3	93.8	124.78	75.276	3	3	76.6	5.8	82	120	2	20
110318	1	61	3	3	2	3	5.4	0.5	9.3	283	49	2	3	3	101	7.1	38	67.26315789	104	2	3	2	3	1	3	28	4.2	73	105	0.78	29	106	143	0.4	167	2	27.2	96.7	102.6	120	73	3	3	449	5.9	54	120	1	24
114294	2	28	2	2	2	3	4	0.5	12.5	189	42	2	3	2	146	13.85	83	60.07228916	104	2	3	2	3	2	4	11	4.1	87	102	0.83	15	42	141	0.5	158	1	36.5	106.5	119.9	104	71	3	3	19.2	6.3	42	60	2	14
109791	1	28	3	3	2	3	4.4	0.7	15.9	241	50	2	3	3	95	5.33	32	59.9625	104	2	3	2	3	2	4	13	3.9	40	101	1.03	25	91	139	0.2	176	1	33.5	101.1	113.7	118	66	3	3	131	5.7	61	180	2	17
115485	2	54	3	2	1	1	5.8	1.2	20.7	246	48	2	3	3	110	7.33	47	56.14468085	104	2	3	2	3	1	2	21	3.6	124	105	1.28	78	69	145	0.5	182	0	26.3	94	101.1	138	67	0	3	94.1	5.842	73	180	1	20
112135	2	65	3	2	2	3	3.2	0.2	6.3	274	27	2	3	3	91	4.16	28	53.48571429	104	2	3	2	3	2	4	18	3.9	96	103	0.6	14	92	139	0.6	180	3	22.1	86.7	96.5	114	73	3	3	158	4.9	45	540	2	19
109376	1	23	3	2	2	3	3.7	0.3	8.1	154	41	2	3	3	99	2.22	36	22.2	104	2	3	2	3	2	4	19	4.4	82	99	0.9	18	45	142	0.6	157	2	29.735	100.342	106.992	111	63	3	3	96.6	5.4	50	120	2	23
118579	1	72	1	5	2	3	5.4	0.6	11.1	121	33	2	3	3	85	0.71	22	11.61818182	104	2	3	2	3	2	4	18	3.8	80	103	0.96	164	124	139	0.3	208	1	18.9	82.6	87.9	165	67	3	3	690	5.5	85	60	2	21
117623	1	60	1	3	2	3	5.2	0.6	11.5	297	35	1	2	1	279	6.77	216	11.28333333	104	2	3	2	3	1	3	25	4.1	131	98	0.65	27	161	139	0.6	182	3	26.7	97.7	96	127	77	3	1	105	11.8	40	60	1	19
109513	2	48	3	2	2	3	10.4	1.5	14.4	350	55	1	1	1	113	512.5	50	3690	103	2	3	2	3	2	4	14	3.9	80	103	0.6	13	47	142	0.6	156	2	46	140	141.6	108	83	3	1	17.1	7.2	40	420	2	14
117418	1	45	2	1	1	1	6.8	0.5	7.4	365	28	2	3	3	121	99.78	58	619.3241379	103	2	3	2	3	1	3	40	3.9	105	102	1.14	47	127	142	0.6	156	0	31.3	112	105.2	116	98	1	3	226	5.3	35	300	1	26
116680	2	46	1	2	2	3	4.6	0.5	10.9	321	34	2	3	3	127	34.01	64	191.30625	103	2	3	2	3	2	4	19	4	104	103	0.55	200	117	141	0.3	219	0	30.2	93.6	104	127	91	3	3	38	5.4	31	30	2	15
109571	2	28	3	2	2	3	3.1	0.3	9.7	251	61	2	3	3	100	18.55	37	180.4864865	103	2	3	2	3	1	1	29	3.8	113	104	0.64	96	33	139	0.2	172	0	35.6	122.5	121.4	104	73	3	3	26.8	5.5	58	180	1	22
110606	2	33	2	2	1	1	5.4	1.1	20.4	235	23	2	3	2	98	16.75	35	172.2857143	103	2	3	2	3	2	4	8	3.5	87	102	0.85	8	36	144	0.2	177	2	39	101.2	129	96	62	0	3	7.84	5.6	48	600	2	11
114514	1	29	1	6	2	3	3.9	1	25.6	245	38	2	3	3	97	15.83	34	167.6117647	103	2	3	2	3	2	4	17	4	71	105	1.11	32	67	141	0.3	164	1	34	114.2	115	97	66	3	3	106	5.6	39	120	2	19
112608	2	44	3	4	2	3	4.2	0.3	7.1	266	46	2	3	3	113	23	50	165.6	103	2	3	2	3	1	1	14	3.5	58	106	0.59	25	41	141	0.4	152	1	42.2	130.3	134.4	92	70	3	3	32.4	5.9	36	360	1	13
116812	2	27	3	3	2	3	2.7	0.7	25.9	209	37	2	3	3	87	8.83	24	132.45	103	2	3	2	3	2	4	18	4.5	65	102	0.88	13	44	139	0.3	174	2	25.2	84	92.7	110	73	3	3	26.8	4.7	56	600	2	21
111944	2	32	3	3	2	3	7.9	1.1	13.9	317	25	2	3	3	97	10.27	34	108.7411765	103	2	3	2	3	2	4	15	4.1	71	103	0.91	19	68	137	0.4	161	1	46.5	136.6	137.3	107	81	3	3	48.8	5.6	48	360	2	15
111896	1	65	3	1	2	3	6.6	1	15.2	360	30	1	2	1	162	29.35	99	106.7272727	103	2	3	2	3	2	4	42	4.2	97	96	0.96	27	100	135	0.4	169	2	27.3	97	96	118	76	3	2	286	7.9	44	300	2	30
119500	1	45	3	3	2	3	5.9	1	16.9	236	30	2	3	3	93	8.52	30	102.24	103	2	3	2	3	2	4	33	4.3	46	98	1.36	17	104	137	0.8	163	3	29.8	94.6	102.4	121	70	3	3	361	4.5	51	360	2	43
115687	1	28	2	4	2	3	5.9	0.9	15.3	203	11	2	3	3	94	8.79	31	102.0774194	103	2	3	2	3	2	4	17	4.2	47	102	1.12	23	88	139	0.5	171	1	28	86	101.2	124	82	3	3	112	5.5	57	120	2	17
111510	1	39	3	2	2	3	5.4	0.3	5.6	273	32	2	3	3	95	7.73	32	86.9625	103	2	3	2	3	1	1	18	4.6	62	99	0.95	29	127	138	0.4	168	2	25.6	91.7	101.5	108	68	3	3	64	4.6	57	180	1	19
110712	2	59	3	6	2	3	4.5	1.1	24.4	191	29	2	3	3	106	9.84	43	82.38139535	103	2	3	2	3	2	4	21	3.9	130	105	0.48	30	141	145	0.5	183	1	25.9	85.7	96.5	119	73	3	3	286	5.5	71	240	2	18
111007	1	26	2	2	2	3	4.1	0.5	12.2	227	22	2	3	3	88	4.69	25	67.536	103	2	3	2	3	1	3	24	4.5	98	99	0.88	16	71	140	0.4	152	3	22	85.7	94	123	75	3	3	90.2	5	36	480	1	17
109292	1	58	2	4	1	1	5.1	0.5	9.8	288	37	1	2	1	181	21.4	118	65.28813559	103	2	3	2	3	2	4	21	3.9	49	102	0.95	34	116	140	0.4	172	1	30.5	108.3	106.4	143	96	1	1	483	6.4	52	600	2	18
111561	2	28	3	3	2	3	6	1.3	21.7	312	60	2	3	3	106	7.39	43	61.86976744	103	2	3	2	3	2	4	10	4.2	44	104	0.61	13	98	140	0.2	178	0	32.8	104	112.5	104	66	3	3	213	5.2	49	240	2	11
112706	2	37	3	2	2	3	3.6	0.7	19.4	138	37	2	3	3	94	5.02	31	58.29677419	103	2	3	2	3	2	4	12	4.4	51	100	0.56	6	72	137	0.4	164	1	21.8	81.4	93.5	104	60	3	3	5.93	5.5	48	180	2	15
113820	2	35	2	2	2	3	4.7	0.5	10.6	295	58	2	3	3	99	5.46	36	54.6	103	2	3	2	3	1	2	14	3.7	60	107	0.78	21	70	141	0.2	154	0	39.1	117.4	126	109	77	3	3	127	5.2	41	360	0	16
119139	2	73	2	6	2	3	4.7	1.1	23.4	256	15	2	3	3	126	5.02	63	28.68571429	103	2	3	2	3	2	4	15	4.1	52	101	0.8	9	70	139	0.3	175	1	25.2	98.4	99.9	103	61	3	3	156	5.7	61	120	2	24
113840	1	62	3	2	2	3	6.8	0.9	13.2	311	33	3	3	2	163	6.46	100	23.256	103	1	2	2	3	1	3	29	3.9	58	103	0.64	105	143	142	0.5	170	2	23.6	88.1	88.9	128	77	3	3	167	7.2	49	120	1	25
116386	1	20	2	2	2	3	5.1	0.4	7.8	266	13	2	3	3	94	40.48	31	470.0903226	102	2	3	2	3	1	3	23	4.3	103	105	0.93	20	94	142	0.6	155	1	32.7	106	109	107	68	3	3	90.2	5.1	34	360	0	18
116757	1	50	1	2	2	3	15.2	2.8	18.4	353	37	1	2	2	119	64.55	56	414.9642857	102	2	3	2	3	2	4	58	4	98	104	0.81	31	128	144	0.5	160	1	38.2	117.9	114.4	139	78	3	1	234	6.8	37	180	2	37
109322	2	45	1	6	1	1	4.5	0.7	15.6	248	33	2	3	2	89	18.84	26	260.8615385	102	1	2	2	3	2	4	13	3.7	45	103	0.69	21	100	141	1.1	168	1	29.3	94.6	102.3	124.78	75.276	1	3	20.1	5.4	58	150	2	14
117290	2	45	3	2	2	3	5.6	0.8	14.3	299	64	2	3	3	136	50.91	73	251.0630137	102	2	3	2	3	2	4	16	3.7	82	102	0.89	16	33	138	0.2	163	1	40.6	134	130.8	125	82	3	3	144	6.4	44	300	2	12
116274	1	45	1	2	1	1	6	1.3	21.7	306	26	2	3	3	118	37.96	55	248.4654545	102	2	3	2	3	2	4	58	4.3	100	99	0.79	39	106	142	0.5	179	1	35.1	107.2	108	136	86	1	3	153	6	36	30	2	36
115762	1	59	3	1	1	1	5.7	2	35.1	331	47	1	1	1	230	114.5	167	246.8263473	102	2	3	2	3	2	4	29	4.1	133	98	0.89	72	46	141	0.4	176	1	37.4	119.4	119.2	124.78	75.276	0	0	81.4	7.5	41	600	2	20
114163	2	64	3	4	2	3	4.7	0.9	19.1	307	53	2	3	3	83	11.37	20	204.66	102	2	3	2	3	2	4	18	3.8	214	103	0.58	112	39	140	0.3	192	2	27	100.3	113.5	114	81	3	3	9.58	5.6	72	960	2	26
118938	2	24	3	2	2	3	5.3	0.9	17	257	45	2	3	3	103	21.05	40	189.45	102	2	3	2	3	2	4	18	4.1	60	100	0.8	18	47	137	0.2	163	0	30.6	93.6	118.3	128	83	3	3	12.6	5.5	48	180	2	21
115676	2	75	3	6	1	1	5.4	0.9	16.7	331	25	2	3	3	109	22.09	46	172.8782609	102	2	3	2	3	2	4	25	4	144	105	0.89	69	113	144	0.3	204	3	30.1	106.7	111.4	132	79	2	3	120	5.1	70	480	2	22
111850	2	42	3	2	2	3	4.4	0.6	13.6	220	34	2	3	3	98	14.42	35	148.32	102	2	3	2	3	1	3	10	3.8	98	100	0.75	21	107	140	0.3	156	1	36.3	110.6	131.1	98	70	3	3	43.3	5.2	40	300	0	14
110474	2	56	3	2	2	3	5.5	0.3	5.5	310	47	2	3	3	95	12.69	32	142.7625	102	2	3	2	3	2	4	21	3.6	124	104	0.75	29	79	144	0.3	175	1	33.8	113.6	122.7	123	85	3	3	128	5.3	54	600	2	18
118126	1	38	3	2	2	3	7.3	0.3	4.1	324	47	2	3	3	107	17.27	44	141.3	102	2	3	2	3	1	3	24	4.2	70	102	0.91	20	131	144	0.4	161	0	32.2	112.1	115.5	125	73	3	3	155	5.4	34	360	1	20
115913	1	25	1	4	2	3	5.2	0.4	7.7	218	30	2	3	3	98	13.13	35	135.0514286	102	2	3	2	3	1	1	23	4.4	61	103	0.83	20	71	143	0.3	173	0	27.9	94.7	98.5	102	70	3	3	33	5.2	36	60	0	15
111046	2	50	2	2	2	3	4.2	0.4	9.5	292	45	2	3	2	121	21.48	58	133.3241379	102	2	3	2	3	1	1	12	3.5	66	100	0.55	22	40	136	0.1	159	0	43.3	128.3	136.3	124.78	75.276	3	3	149	6	45	240	0	11
112215	1	63	1	6	1	1	5.9	1	16.9	358	30	2	3	3	111	17.75	48	133.125	102	2	3	2	3	1	3	14	4	134	103	0.75	24	38	144	0.5	170	0	25.6	102.3	91.6	166	102	0	3	36.5	6.2	57	720	0	18
116459	1	69	1	2	2	3	5.2	1	19.2	255	34	2	3	3	98	10.04	35	103.2685714	102	2	3	2	3	1	3	15	4.2	72	107	1.07	12	89	147	0.6	162	1	27.2	98.8	101.8	122	68	3	3	148	5.4	45	600	0	20
112864	2	28	3	6	2	3	6.1	0.5	8.2	226	17	2	3	3	113	12.59	50	90.648	102	2	3	2	3	1	2	9	4.2	57	104	0.71	12	54	144	0.4	163	1	24.1	94.3	106.7	107	75	3	3	15.4	5.1	47	240	1	12
113341	2	53	3	6	2	3	5	0.3	6	237	40	3	3	2	90	6.47	27	86.26666667	102	2	3	2	3	2	4	11	3.7	80	101	0.64	15	56	141	0.3	167	2	28.2	102.8	109.7	121	78	3	3	108	5.9	54	240	2	15
116071	2	29	3	4	2	3	3.5	0.4	11.4	216	43	2	3	3	93	7.09	30	85.08	102	2	3	2	3	2	4	14	4.2	53	102	0.68	19	133	144	0.3	189	2	19.2	76.7	96.2	111	73	3	3	74.3	4.8	62	720	2	16
113087	2	55	3	4	2	3	7	0.7	10	272	17	2	3	3	101	8.4	38	79.57894737	102	2	3	2	3	1	3	14	4.1	89	101	0.83	20	89	143	0.2	202	1	35.4	111.1	127.5	124.78	75.276	3	3	100	5.3	55	300	0	18
119372	1	63	3	3	1	1	6	0.9	15	283	55	2	3	3	104	8.95	41	78.58536585	102	2	3	2	3	2	4	10	4.4	66	102	1.01	13	80	144	0.6	183	2	26.3	96.4	102.1	162	101	1	3	163	5.8	55	600	2	14
111326	2	50	3	5	2	3	4.3	0.3	7	297	32	2	3	3	75	2.5	12	75	102	2	3	2	3	1	1	35	4	83	103	0.78	189	114	145	0.2	251	0	25.4	87.2	98.5	123	85	3	3	246	5.3	88	360	0	52
115883	1	36	3	5	1	2	2.8	0.5	17.9	289	47	2	3	3	95	6.48	32	72.9	102	2	3	2	3	1	1	32	4.3	70	100	0.8	25	106	141	0.4	174	1	24.3	91.5	110	123	81	0	3	159	5.2	63	720	0	20
113891	2	40	3	2	2	3	3.9	0.4	10.3	284	41	2	3	3	104	8.2	41	72	102	2	3	2	3	2	4	13	4	58	103	0.74	12	69	140	0.4	176	2	26.9	89	108.7	95	59	3	3	96.9	4.7	65	540	2	18
109606	2	32	2	6	1	1	3.7	1	27	201	29	2	3	3	99	7.09	36	70.9	102	2	3	2	3	2	4	20	4.1	79	102	0.81	69	123	141	0.3	193	0	22.2	75.6	102.4	125	79	0	3	154	5.5	89	300	2	20
116605	2	59	2	1	1	1	4.1	0.5	12.2	349	36	1	1	1	158	17.71	95	67.11157895	102	2	3	2	3	1	3	14	4	94	99	0.76	54	83	140	0.4	175	0	40.4	129	130.1	140	86	0	0	38	8.7	50	240	1	13
116562	1	69	1	2	1	1	6.9	0.4	5.8	346	23	1	2	1	162	17.32	99	62.98181818	102	2	3	2	3	1	3	82	4.5	64	95	0.67	52	152	138	1.2	161	3	28.8	108.7	103.4	125	70	1	1	364	7	41	180	0	47
118942	2	30	3	2	2	3	5.4	0.8	14.8	190	75	2	3	3	95	5.31	32	59.7375	102	2	3	2	3	2	4	10	4.3	48	100	0.81	12	89	140	0.5	200	3	20.9	73.7	91.3	99	57	3	3	86.1	5	84	480	2	15
110958	1	51	2	4	1	1	3.6	0.6	16.7	202	26	2	3	3	97	5.55	34	58.76470588	102	2	3	2	3	1	1	8	3.7	77	102	0.7	13	133	137	0.5	164	1	18.1	72.5	84.6	118	76	1	3	173	5.9	50	180	1	13
109379	2	66	2	2	1	1	5.1	0.8	15.7	230	33	3	3	2	106	7	43	58.60465116	102	2	3	2	3	1	3	8	3.9	68	97	0.82	13	32	141	0.4	178	1	33.4	105.5	116.5	124.78	75.276	1	3	56.7	5.5	68	180	1	12
114631	2	37	3	2	2	3	4.3	0.5	11.6	268	55	2	3	3	104	6.51	41	57.16097561	102	2	3	2	3	2	4	10	4.1	91	102	0.72	13	79	138	0.4	178	1	26.7	95.5	103.7	111	63	3	3	19.3	5.3	57	480	2	14
110543	2	27	3	2	2	3	3.3	0.4	12.1	200	37	2	3	3	99	4.52	36	45.2	102	2	3	2	3	2	4	16	4.4	107	99	0.64	20	86	140	0.7	179	2	20.6	70.6	86.6	102	74	3	3	25	5.2	66	240	2	20
111728	1	80	3	1	1	1	7.7	1.2	15.6	305	55	2	3	3	93	3.7	30	44.4	102	2	3	2	3	1	3	10	4	105	103	1.41	28	53	139	0.6	152	0	30.2	111.7	118.1	168	69	2	3	124	5.2	34	720	0	15
114247	1	75	2	5	1	1	4.1	0.3	7.3	310	23	2	3	3	106	4.84	43	40.52093023	102	2	3	2	3	1	3	7	4.5	106	99	1.21	14	33	144	0.4	154	1	26.4	98.9	100.5	125	63	0	3	23	5.5	35	240	0	17
110608	1	60	3	2	1	1	7.7	1.1	14.3	268	28	1	2	2	326	18.26	263	24.99467681	102	2	3	2	3	2	4	32	4	118	98	1.02	92	115	136	0.4	177	1	42	135	123.5	194	100	1	1	116	12.8	45	120	2	23
113546	1	73	1	2	2	3	3.8	0.3	7.9	117	46	2	3	3	102	2.32	39	21.41538462	102	2	3	2	3	1	1	19	4.2	83	101	0.92	51	74	145	0.5	180	2	17.1	73	84	124.78	75.276	3	3	604	5.5	69	300	0	25
110813	1	66	3	1	1	1	4.8	0.4	8.3	297	70	2	3	3	107	36.01	44	294.6272727	101	2	3	2	3	1	3	11	3.5	103	104	1.06	27	46	144	0.4	168	1	34.7	116	113	120	71	1	3	57.5	6.3	52	180	1	16
115423	1	22	3	3	2	3	5.6	0.7	12.5	278	58	2	3	3	88	16.29	25	234.576	101	2	3	2	3	2	4	19	4.3	76	101	1.06	21	69	142	0.2	172	2	22.9	76	91.8	113	66	3	3	77.2	5.6	53	240	2	14
118276	2	31	3	6	2	3	6.2	1.7	27.4	230	39	2	3	3	97	19.83	34	209.9647059	101	1	2	2	3	2	4	20	4	71	105	0.66	22	148	141	0.7	165	1	31.8	106	117.5	94	65	3	3	46.2	5.4	40	480	2	19
117907	2	21	1	2	2	3	4	0.5	12.5	225	22	2	3	3	112	22.08	49	162.2204082	101	2	3	2	3	2	4	19	4.1	86	107	0.77	20	32	140	0.2	167	0	29	95.5	99.7	103	67	3	3	74.6	5.4	54	30	2	15
115450	2	26	3	1	2	3	4.3	0.7	16.3	289	33	2	3	3	90	11.31	27	150.8	101	2	3	2	3	1	3	5	4.1	56	105	0.56	15	87	144	0.4	154	1	33.3	94.2	100.1	94	60	3	3	57.1	5.3	47	240	0	15
117637	2	36	2	2	2	3	9.6	1.7	17.7	350	55	2	3	3	108	17.3	45	138.4	101	2	3	2	3	2	4	19	3.6	94	104	1.26	27	27	143	0.2	163	1	39.8	127.2	139.9	104	79	3	3	140	5.8	53	600	2	19
114557	2	33	2	5	2	3	3.4	0.2	5.9	262	41	2	3	3	99	13.79	36	137.9	101	2	3	2	3	1	3	12	3.9	75	106	0.72	21	57	143	0.2	152	3	28.3	95.4	113.5	124.78	75.276	3	3	168	5.5	42	120	0	12
111887	2	29	3	2	2	3	2.4	0.1	4.2	190	24	2	3	3	84	7.65	21	131.1428571	101	2	3	2	3	1	3	15	4	112	105	0.77	24	62	141	0.3	174	2	19.3	69.1	87.3	115	87	3	3	151	5.6	59	120	1	20
118210	1	53	3	2	1	1	4.7	0.3	6.4	239	22	2	3	2	104	14.12	41	123.9804878	101	2	3	2	3	1	3	15	4.1	67	99	0.98	23	79	138	0.5	164	0	28.6	99.1	100.6	120	74	1	3	267	5.6	39	600	1	17
118452	2	63	1	1	1	1	5.5	1.3	23.6	276	22	1	1	2	153	30.44	90	121.76	101	2	3	2	3	1	1	14	4.1	86	104	1.07	25	68	144	0.2	175	0	26.3	91	97.9	162	60	0	0	417	7.4	51	360	1	17
109931	2	40	3	3	2	3	4.6	0.5	10.9	237	61	2	3	3	107	13.49	44	110.3727273	101	2	3	2	3	2	4	9	3.6	122	101	0.86	4	29	139	0.2	163	0	30.6	101.8	117.9	106	64	3	3	13.3	5.7	42	600	2	10
111777	1	23	3	3	2	3	3.6	0.4	11.1	132	38	2	3	3	96	9.46	33	103.2	101	2	3	2	3	2	4	13	4.1	44	104	1.02	10	65	143	0.3	182	1	26.2	89.2	92.8	124.78	75.276	3	3	124	5.5	68	360	2	16
119326	2	48	3	6	2	3	2.9	0.5	17.2	257	23	2	3	3	101	10.42	38	98.71578947	101	2	3	2	3	2	4	9	3.7	60	106	0.68	14	63	141	0.2	177	3	27.8	89.4	99.4	121	78	3	3	18.3	5.2	35	600	2	15
109439	2	59	3	2	2	3	5.1	1.5	29.4	250	46	2	3	3	113	13.44	50	96.768	101	2	3	2	3	2	4	19	4.1	117	103	0.7	95	77	142	0.9	186	1	32.6	94.6	111.7	181	84	3	3	59.6	5.7	76	240	2	21
114423	2	63	3	1	2	3	5.9	1.1	18.6	332	17	1	2	1	153	23.5	90	94	101	2	3	2	3	2	4	28	3.9	44	101	0.73	18	95	141	0.5	170	2	21.5	81	97.7	138	76	3	1	37.5	6.9	45	240	2	27
116127	1	73	3	3	1	1	6.6	0.7	10.6	244	39	3	3	2	110	11.3	47	86.55319149	101	2	3	2	3	2	4	28	4.3	36	104	1.23	18	62	140	0.5	166	2	32.7	107	108.1	97	53	2	3	267	6.4	50	360	2	36
118803	1	34	3	6	2	3	5	0.7	14	269	45	2	3	3	103	9.6	40	86.4	101	2	3	2	3	1	3	11	4	60	102	1.11	16	59	140	0.2	163	0	29.1	100.6	109.2	111	73	3	3	88.5	4.7	51	240	0	11
115390	2	45	3	3	2	3	4.5	0.2	4.4	273	32	2	3	3	90	5.46	27	72.8	101	2	3	2	3	2	4	21	4.8	62	100	0.69	18	58	139	0.7	207	2	23.5	90.1	95.7	103	68	3	3	64.4	5.2	91	180	2	21
117166	1	55	2	5	1	1	14.1	0.8	5.7	225	81	2	3	3	98	6.42	35	66.03428571	101	2	3	2	3	1	1	108	4.4	80	98	0.71	95	89	138	1	178	1	22.5	83.9	94.8	129	77	1	3	243	5.5	69	240	1	97
111979	2	20	3	3	2	3	3.5	0.4	11.4	154	79	2	3	3	97	6.15	34	65.11764706	101	2	3	2	3	2	4	7	4.1	66	104	0.85	15	66	139	0.2	189	0	17.8	67.3	86.5	103	59	3	3	88.2	5.5	84	180	2	16
111300	2	63	3	2	1	1	5.1	0.9	17.6	251	43	2	3	2	205	21.5	142	54.50704225	101	2	3	2	3	1	3	11	3.8	73	105	0.56	11	87	146	0.2	179	0	45.1	100.342	106.992	137	69	1	3	79.3	5.6	65	480	0	16
111632	1	50	3	2	2	3	5.8	1.1	19	350	46	1	2	1	96	4.41	33	48.10909091	101	2	3	2	3	2	4	17	3.9	55	106	0.88	12	53	144	0.3	159	3	31.9	111.6	114.6	98	62	3	1	90.4	5.4	49	300	2	20
114092	1	39	3	4	1	1	4	0.3	7.5	225	60	2	3	3	90	3.59	27	47.86666667	101	2	3	2	3	1	1	22	4.4	61	97	1.16	34	167	141	0.7	190	0	30.9	102.5	107	122	88	0	3	176	5.4	48	720	0	20
118681	1	65	1	3	2	3	4.6	0.4	8.7	310	31	1	2	1	105	5.01	42	42.94285714	101	2	3	2	3	2	4	15	4.2	60	99	0.86	20	84	140	0.4	162	1	28.8	104.4	99.2	106	62	3	1	49.9	6.1	38	20	2	14
112005	1	77	3	1	1	1	8.2	1.9	23.2	400	0	1	2	1	189	14.23	126	40.65714286	101	2	3	2	3	1	3	23	4.3	76	98	1.17	27	88	140	0.3	181	0	36.4	129.9	115.9	107	67	1	2	267	7.9	34	600	1	17
118343	1	37	3	3	1	1	13.3	8.2	61.7	336	24	2	3	2	93	2.91	30	34.92	101	2	3	2	3	2	4	12	4.3	89	102	0.71	12	44	144	0.8	149	1	34.8	132.5	125.5	133	73	0	3	566	5.5	42	360	2	13
110414	1	28	2	5	1	2	4.1	0.7	17.1	237	65	2	3	3	115	4.93	52	34.13076923	101	2	3	2	3	1	1	35	4.2	86	104	1.06	18	58	141	0.1	171	1	22.5	85.7	99	130	80	0	3	160	5.7	61	120	1	28
110059	1	38	3	4	2	3	4.4	0.9	20.5	223	21	2	3	2	101	3.49	38	33.06315789	101	2	3	2	3	2	4	25	4.3	55	100	1.15	20	87	138	0.5	201	2	25.5	95.8	103.8	130	84	3	3	85	5.5	78	180	2	27
114929	1	43	3	5	2	3	5.8	1.5	25.9	221	38	2	3	3	101	3.47	38	32.87368421	101	2	3	2	3	2	4	17	3.8	74	101	0.85	24	56	140	0.2	161	2	23.5	83.2	88.1	124.78	75.276	3	3	81.7	5.3	54	150	2	18
113865	2	52	3	4	2	3	4.1	0.7	17.1	352	14	2	3	3	63	9.37	0	0	101	2	3	2	3	2	4	12	3.6	46	102	0.86	7	23	138	0.3	154	2	34	110.5	120.4	124.78	75.276	3	3	3.84	6	39	240	2	14
119451	1	68	1	6	2	3	5.4	0.5	9.3	303	30	2	3	3	111	25.9	48	194.25	100	2	3	2	3	2	4	22	3.8	72	106	0.91	32	137	145	0.4	169	1	31.7	110	102.7	118	70	3	3	54	5.7	40	360	2	14
118239	1	58	1	1	2	3	4.6	0.8	17.4	336	30	2	3	3	115	27.24	52	188.5846154	100	2	3	2	3	1	3	25	4.2	92	101	0.92	25	82	138	0.2	187	1	26.9	97.3	96.5	124.78	75.276	3	3	159	5.3	32	240	0	19
114986	2	42	3	3	1	1	8.7	1.1	12.6	344	36	1	2	1	169	50.67	106	172.0867925	100	2	3	2	3	2	4	31	3.6	53	98	0.89	21	51	139	0.2	171	2	57.3	159.5	159.6	114	75	0	0	70.8	7.1	35	780	2	30
118550	1	24	3	3	2	3	4.5	0.4	8.9	293	33	2	3	3	94	14.66	31	170.2451613	100	2	3	2	3	1	3	16	4.4	52	101	1.29	22	82	141	0.4	157	0	36.2	114.2	117	116	80	3	3	190	5.3	38	300	0	14
111801	2	35	3	6	2	3	4.9	1.4	28.6	287	70	2	3	3	75	5.6	12	168	100	2	3	2	3	2	4	11	3.9	57	103	0.69	14	144	141	0.7	169	3	30	100.342	106.992	124.78	75.276	3	3	103	5.3	58	540	2	14
110775	1	71	2	5	2	3	14	0.9	6.4	368	41	1	2	1	114	17.64	51	124.5176471	100	2	3	2	3	1	3	38	4.4	118	98	0.84	326	145	137	0.7	203	0	33.4	113.8	114.1	130	76	3	2	292	5.9	78	180	0	32
110572	2	39	2	6	2	3	4.4	0.4	9.1	292	62	2	3	3	103	12.27	40	110.43	100	2	3	2	3	2	4	19	3.9	68	104	0.61	28	55	141	0.8	163	0	37.6	109.8	124.7	124.78	75.276	3	3	50.5	5.2	55	720	2	22
116390	2	80	1	1	1	1	4.1	0.6	14.6	265	49	2	3	3	100	10.68	37	103.9135135	100	2	3	2	3	1	3	13	3.7	40	102	1.39	15	100	142	0.8	182	0	33.7	100.342	106.992	172	119	1	3	62.2	5.7	67	240	1	21
113926	1	77	3	6	2	3	6.1	0.5	8.2	400	0	2	3	3	112	13.19	49	96.90612245	100	2	3	2	3	2	4	25	4	98	101	0.9	29	100	142	0.7	172	0	32.4	127	122.4	115	58	3	3	532	5.6	50	960	2	17
114452	2	52	1	6	2	3	3.5	0.4	11.4	205	45	2	3	3	113	13.34	50	96.048	100	2	3	2	3	2	4	11	4.2	46	104	0.58	12	104	142	0.5	181	2	24.9	100.342	106.992	124.78	75.276	3	3	230	5.8	48	60	2	18
117746	1	66	3	2	1	1	6.1	0.8	13.1	307	38	1	2	1	125	14.78	62	85.81935484	100	2	3	2	3	1	3	21	4.1	169	99	0.91	40	86	142	0.7	160	2	22.4	88.6	91.7	115	77	2	2	464	5.6	36	180	1	22
117574	1	46	3	3	2	3	7.2	0.5	6.9	247	40	2	3	3	98	7.71	35	79.30285714	100	2	3	2	3	2	4	21	4.4	62	105	1.13	18	134	143	0.6	164	2	24.3	91.8	102.8	110	68	3	3	115	5.2	43	540	2	32
114030	2	28	3	2	2	3	4.4	0.4	9.1	134	58	2	3	3	92	6.34	29	78.70344828	100	2	3	2	3	1	1	10	3.9	61	104	0.81	18	62	140	0.2	177	1	25.9	78.1	104.5	118	73	3	3	21	5.2	71	240	0	16
112034	2	21	3	2	2	3	5.9	1.4	23.7	178	31	2	3	3	97	6.67	34	70.62352941	100	2	3	2	3	1	3	26	4.2	84	97	0.93	43	65	139	0.5	167	1	19	100.342	106.992	99	63	3	3	60.3	5.3	60	2	0	21.5
112772	1	23	1	1	2	3	6.1	1.1	18	251	20	2	3	2	101	7.25	38	68.68421053	100	2	3	2	3	2	4	19	4.4	47	101	1.02	13	65	143	0.3	164	0	33	117.5	115.7	112	63	3	3	173	4.9	56	120	2	19
112992	1	80	3	1	1	1	3.8	0.2	5.3	253	96	2	3	3	130	12.27	67	65.92835821	100	2	3	2	3	2	4	22	4	70	100	1.09	17	114	142	0.8	150	1	29.5	103.6	104.9	103	48	2	3	49.4	5.9	41	360	2	20
113661	2	24	3	3	2	3	3.1	0.4	12.9	193	37	2	3	3	97	6.06	34	64.16470588	100	2	3	2	3	2	4	10	3.7	53	102	0.83	11	114	140	0.3	187	2	19.8	73	98.3	100	72	3	3	30.7	5	75	360	2	17
116565	2	75	2	3	2	3	4.4	1.2	27.3	196	25	2	3	3	101	6.58	38	62.33684211	100	2	3	2	3	2	4	21	3.4	63	105	1	18	81	143	0.5	184	2	30.2	111	112.4	112	70	3	3	200	5.8	63	240	2	23
111732	2	46	3	4	1	1	5.5	1	18.2	265	28	2	3	2	108	7.58	45	60.64	100	2	3	2	3	2	4	16	4.2	70	102	0.63	18	49	137	0.3	188	1	31.2	98.5	114.8	126	79	1	3	32.1	5.3	76	300	2	17
112467	1	80	2	6	2	3	5.8	1.4	24.1	100	0	1	1	1	135	11.84	72	59.2	100	2	3	2	3	1	3	20	3.9	75	101	1.37	13	134	143	0.4	163	1	25.9	103.1	106	103	57	3	1	209	8.5	39	360	1	23
112090	2	74	3	6	1	1	5.1	0.3	5.9	233	71	1	2	1	104	6.55	41	57.51219512	100	2	3	2	3	1	1	16	3.6	88	102	0.79	18	95	141	0.7	191	2	24.2	82	98.5	135	72	2	2	74.3	6.5	79	300	1	22
112271	2	70	1	1	2	3	5.4	0.9	16.7	167	56	2	3	3	109	6.84	46	53.53043478	100	2	3	2	3	2	4	13	4	128	101	0.86	13	61	142	0.5	173	3	25.5	96	103.5	151	86	3	3	82.4	6.4	55	60	2	22
115407	2	73	1	6	1	1	3.7	0.4	10.8	282	23	1	2	1	153	12.56	90	50.24	100	2	3	2	3	2	4	10	4.1	98	104	0.62	9	35	145	0.2	179	1	28.5	94	97	125	77	2	2	82.2	7	50	180	2	17
119681	1	72	1	2	1	1	5.1	0.3	5.9	332	21	1	2	1	139	10.55	76	49.97368421	100	2	3	2	3	2	4	15	4.1	59	100	0.99	17	99	142	0.7	176	0	30.4	103.3	98	124.78	75.276	2	2	104	5.7	65	120	2	18
118108	1	63	3	2	2	3	7.5	0.5	6.7	165	32	2	3	3	110	6.14	47	47.02978723	100	2	3	2	3	1	2	70	3.9	88	106	0.9	175	281	143	0.7	185	3	19.3	70.2	82.9	124	76	3	3	752	5.7	70	360	0	54
114538	2	46	3	4	2	3	6.1	0.8	13.1	213	58	2	3	3	110	5.95	47	45.57446809	100	2	3	2	3	2	4	11	4.2	55	102	0.83	13	72	142	0.4	184	2	27.4	94.4	106.8	124.78	75.276	3	3	36.5	5.3	73	540	2	15
112109	1	38	2	3	2	3	6.5	0.7	10.8	249	90	2	3	3	95	4.01	32	45.1125	100	2	3	2	3	1	1	15	3.6	47	103	0.95	24	100	143	0.3	175	1	19.6	71.9	87.7	141	91	3	3	89	5.7	66	120	1	21
119480	2	34	1	6	2	3	4.4	0.4	9.1	167	61	2	3	3	91	3.48	28	44.74285714	100	2	3	2	3	2	4	13	3.9	67	100	0.45	17	152	138	0.6	169	0	24	81	92	108	69	3	3	26.8	4.7	54	20	2	15
115888	2	75	3	3	1	1	4.5	0.7	15.6	209	49	2	3	3	103	4.6	40	41.4	100	2	3	2	3	2	4	20	4.1	52	99	0.79	12	128	137	0.8	187	1	32.9	109.6	117.2	103	68	2	3	39.8	5.3	78	360	2	21
111402	2	54	2	6	2	3	3.9	0.7	17.9	205	16	2	3	3	89	2.82	26	39.04615385	100	2	3	2	3	2	4	16	4.5	50	104	0.68	13	112	143	1	193	0	21.8	79.6	92.6	102	58	3	3	123	5.5	79	180	2	23
112391	2	80	3	2	1	1	4.7	0.2	4.3	237	26	2	3	3	117	5.76	54	38.4	100	2	3	2	3	1	3	21	3.6	90	101	0.66	23	104	142	0.7	203	1	22.7	87.8	103.3	140	73	1	3	118	5.2	93	300	1	26
109560	1	34	3	3	2	3	5.7	0.3	5.3	202	19	2	3	3	104	3.87	41	33.9804878	100	2	3	2	3	2	4	22	3.6	59	105	1.36	12	52	142	0.3	182	3	27	78.5	95	116	67	3	3	228	5.3	67	480	2	26
115604	1	68	2	2	2	3	7.7	1.6	20.8	373	49	1	2	2	128	5.84	65	32.34461538	100	2	3	2	3	2	4	12	3.9	78	103	0.62	17	149	143	0.5	165	0	35	122.5	122.7	111	54	3	1	137	7	54	120	2	16
116786	1	55	3	6	2	3	6.2	1.8	29	283	27	1	2	1	164	9.03	101	32.18613861	100	2	3	2	3	2	4	24	4.2	71	101	1.23	25	66	138	0.6	150	3	27.9	99.2	100.8	127	81	3	1	207	5.5	35	180	2	18
109677	2	76	1	6	1	1	2.4	0.6	25	236	34	1	1	1	149	7.6	86	31.81395349	100	2	3	2	3	2	4	11	3.7	105	106	1.78	20	110	140	0.3	175	2	36.6	114.8	120.2	126	71	1	1	323	5.9	52	240	2	19
117870	1	29	3	4	1	2	5.2	1.2	23.1	206	27	2	3	3	108	2.59	45	20.72	100	2	3	2	3	1	1	12	4.8	74	99	1.05	17	51	138	0.4	187	2	23.7	82.7	93.1	140	82	0	3	214	5.3	76	120	1	17
116029	1	26	3	2	2	3	4	0.7	17.5	367	55	2	3	2	101	22.12	38	209.5578947	99	2	3	2	3	1	3	50	4.1	54	103	0.67	35	157	141	1.5	162	1	35.5	117.9	120.2	121	69	3	3	383	5.1	41	360	1	30
116966	1	51	3	3	1	1	6.7	0.5	7.5	288	55	2	3	2	119	27.52	56	176.9142857	99	2	3	2	3	1	3	23	4.5	96	102	0.88	37	148	138	0.7	170	2	30.7	102.7	105.8	124	70	1	3	356	6	46	720	1	21
115386	2	40	2	1	2	3	4.1	0.1	2.4	391	20	2	3	3	93	14.28	30	171.36	99	2	3	2	3	2	4	43	3.6	66	103	0.7	28	96	138	0.5	175	0	42.1	107	134.4	111	76	3	3	120	4.9	59	360	2	31
119094	2	51	3	4	1	1	6	0.3	5	257	20	2	3	3	103	18.39	40	165.51	99	2	3	2	3	2	4	17	3.6	77	102	0.88	19	82	141	0.3	191	2	36.3	106.8	119.3	134	106	1	3	149	5.4	75	300	2	19
111784	1	75	3	4	1	1	6.2	1.5	24.2	313	12	2	3	3	103	15.18	40	136.62	99	2	3	2	3	1	3	28	4.3	85	96	0.77	57	85	137	0.4	187	2	24.1	90.4	96	140	67	1	3	101	6	48	720	0	21.5
115943	2	74	3	5	1	1	5.3	0.6	11.3	229	38	2	3	3	95	9.56	32	107.55	99	2	3	2	3	2	4	25	4	72	105	0.83	33	65	143	0.4	192	2	29.4	104.7	105.5	124.78	75.276	2	3	28.2	5.3	69	480	2	30
113977	1	60	3	6	2	3	4.3	0.6	14	258	23	2	3	3	103	10.78	40	97.02	99	2	3	2	3	2	4	16	4.1	58	101	0.8	27	87	144	0.5	182	2	29.4	101.8	109.3	110	70	3	3	213	5.7	66	720	2	17
110425	2	31	3	6	2	3	4.1	0.2	4.9	362	22	2	3	3	119	15.09	56	97.00714286	99	2	3	2	3	2	4	14	3.8	91	100	0.45	18	33	138	0.3	181	2	27.4	93.9	105.3	123	81	3	3	8.95	6.8	35	300	2	14
110006	2	80	2	1	1	1	3.9	0.4	10.3	255	40	2	3	3	118	12.92	55	84.56727273	99	2	3	2	3	1	3	14	3.8	42	103	0.97	13	16	142	0.4	202	1	25.6	92	104.3	117	43	2	3	18.3	4.6	79	300	1	20
118936	1	67	3	2	1	1	5.2	1.7	32.7	400	0	2	3	3	122	12.56	59	76.63728814	99	2	3	2	3	2	4	28	4.2	77	100	0.98	33	141	140	0.4	172	2	42.1	125.4	121.8	183	105	2	3	250	5.9	39	180	2	20
118643	2	50	3	1	1	1	6.4	1.6	25	210	30	2	3	2	100	7.58	37	73.75135135	99	2	3	2	3	2	4	11	3.7	70	103	0.74	10	15	139	0.2	195	2	30.7	85.8	102.8	149	87	0	3	3.55	5.6	82	360	2	20
113289	2	66	1	1	1	1	7.4	1.6	21.6	259	15	1	2	2	133	14.24	70	73.23428571	99	2	3	2	3	1	1	12	4.2	87	105	0.7	14	137	144	0.6	175	3	27.8	101.7	108.4	124.78	75.276	2	2	419	6.4	54	480	1	13
112799	1	74	1	1	2	3	3.2	0.4	12.5	200	27	2	3	3	113	8.23	50	59.256	99	2	3	2	3	1	3	11	4.2	64	102	0.73	19	35	141	1.2	178	1	19.3	100.342	106.992	124.78	75.276	3	3	226	5.3	71	300	1	16
114324	2	70	1	2	2	3	7.5	1.3	17.3	177	57	2	3	3	97	5.48	34	58.02352941	99	2	3	2	3	2	4	22	3.9	72	102	0.7	13	162	139	0.9	183	0	26.8	86.8	99.2	118	68	3	3	107	5.6	68	60	2	22
113696	1	39	3	2	2	3	5.6	0.5	8.9	210	19	2	3	3	96	4.92	33	53.67272727	99	2	3	2	3	2	4	20	4.5	20	97	0.91	9	135	137	0.8	158	1	21.8	78.2	91.8	107	62	3	3	48.3	5.2	47	540	2	20
118834	1	41	3	4	1	1	5.9	0.8	13.6	259	45	2	3	2	106	5.68	43	47.55348837	99	2	3	2	3	1	3	22	4.3	63	102	0.86	31	129	144	0.6	157	2	27.8	102.3	106.8	118	78	0	3	164	5.2	42	720	0	24
110391	2	33	1	2	2	3	6	0.8	13.3	172	45	2	3	2	87	2.43	24	36.45	99	2	3	2	3	2	4	10	4.1	48	106	0.61	12	89	143	0.8	170	0	26.2	82.7	96.1	101	67	3	3	44.4	5.1	60	240	2	12
119078	2	77	3	1	2	3	6.3	0.4	6.3	289	37	1	2	1	177	11.1	114	35.05263158	99	2	3	2	3	2	4	18	4.4	89	95	0.57	64	31	139	0.3	186	1	23.3	92.1	92.1	124.78	75.276	3	2	190	7.2	52	360	2	13
116373	1	71	3	1	2	3	3.4	0.2	5.9	252	63	1	1	3	127	3	64	16.875	99	2	3	2	3	1	3	12	3.7	67	104	0.95	10	86	143	0.4	154	1	21.7	87	88.8	124.78	75.276	3	1	61.3	7.6	40	300	1	14
115947	2	72	3	6	1	1	6	1.1	18.3	277	39	1	1	2	125	70.4	62	408.7741935	98	2	3	2	3	1	3	15	3.7	94	99	0.98	31	51	139	0.2	164	0	37.9	115.4	119	137	65	1	1	64	9.1	37	240	1	14
117442	1	68	1	1	1	1	4.7	1.2	25.5	351	59	2	3	3	92	20.8	29	258.2068966	98	2	3	2	3	1	1	16	3.6	77	104	1.51	43	73	140	0.3	155	1	29.2	108.5	107.7	144	70	2	3	150	6.2	36	180	1	16
116089	1	20	3	1	2	3	5.6	1	17.9	286	41	2	3	3	98	21.33	35	219.3942857	98	2	3	2	3	2	4	22	4.5	66	102	0.88	19	159	145	0.5	155	2	27.6	101.7	106.2	121	81	3	3	50.5	4.9	40	360	2	14
109271	1	49	1	1	2	3	5.5	0.6	10.9	303	30	2	3	3	103	16.96	40	152.64	98	2	3	2	3	1	1	8	3.8	88	101	0.78	12	63	141	0.5	148	3	29.7	120.4	108.2	102	65	3	3	196	5.6	33	60	1	14
112786	1	66	3	1	2	3	3.2	1.7	53.1	277	55	2	3	2	98	14.21	35	146.16	98	2	3	2	3	2	4	13	4.4	77	100	0.74	10	143	141	1.1	163	2	30.2	108.7	108.5	92	57	3	3	103	5.4	56	300	2	15
110538	2	63	3	1	1	1	8.7	2.1	24.1	373	43	1	2	1	173	41.8	110	136.8	98	2	3	2	3	2	4	19	3.6	84	98	0.59	33	62	140	0.3	168	3	56.1	100.342	106.992	131	86	1	1	178	7.4	55	480	2	22
109815	2	52	3	2	1	1	4.2	1.1	26.2	335	52	2	3	3	102	14.1	39	130.1538462	98	2	3	2	3	2	4	13	3.9	57	100	0.89	16	85	142	0.2	168	2	38.2	118.7	120.3	148	98	0	3	177	5.9	58	480	2	17
113934	1	41	1	2	2	3	5.1	0.4	7.8	295	34	2	3	3	104	11.6	41	101.8536585	98	2	3	2	3	1	1	29	4.2	69	106	0.9	20	59	145	0.2	151	1	27.5	95.6	99.4	126	80	3	3	218	5.7	29	300	0	23
114622	1	72	3	2	1	1	5.3	0.5	9.4	277	34	2	3	3	118	12.24	55	80.11636364	98	2	3	2	3	1	3	29	4	63	105	1.25	15	77	143	0.5	160	2	30.1	106.4	106	132	72	0	3	137	5.4	52	300	0	22
112213	2	39	3	2	1	1	4.1	0.5	12.2	270	45	2	3	3	97	7.52	34	79.62352941	98	2	3	2	3	1	3	22	3.8	36	105	0.77	17	109	141	0.3	171	0	44.6	114.6	146.3	107	75	0	3	39	5.5	48	240	0	14
115643	1	41	3	4	1	2	5.8	0.8	13.8	226	29	2	3	3	100	7.95	37	77.35135135	98	2	3	2	3	1	3	15	4	66	105	1.11	30	120	143	0.6	185	2	28.6	96.7	99.3	158	107	0	3	350	5.4	33	300	1	29
117581	2	22	3	3	2	3	3.8	0.6	15.8	154	49	2	3	3	84	4.44	21	76.11428571	98	2	3	2	3	2	4	10	4.2	52	100	0.74	10	89	140	0.9	173	1	20	73.6	94.4	111	68	3	3	42.8	5.4	72	240	2	21
117437	1	55	3	4	2	3	4.3	0.3	7	222	110	2	3	3	94	6.05	31	70.25806452	98	2	3	2	3	2	4	47	4.4	108	104	0.89	204	121	144	1.7	170	2	25.3	95.9	101.6	136	94	3	3	87.4	5.5	62	480	2	36
110942	2	68	3	2	1	1	7.1	0.4	5.6	239	59	2	3	3	106	8.31	43	69.57209302	98	2	3	1	1	1	1	10	3.9	59	100	0.92	17	99	141	0.8	159	2	25.3	95	102	118	75	2	3	87.3	5.8	45	480	1	19
117014	2	47	1	1	2	3	5.6	0.6	10.7	212	15	2	3	3	91	5.11	28	65.7	98	2	3	2	3	1	1	31	3.6	103	104	0.7	76	56	143	0.3	165	0	29.1	97.2	115.2	119	81	3	3	18.6	5.4	58	300	0	18
118725	2	37	3	4	1	1	4.3	0.6	14	252	28	2	3	3	100	5.67	37	55.16756757	98	2	3	2	3	1	3	11	4.2	60	105	0.7	18	140	141	0.4	180	3	30.3	96.4	108.2	123	90	0	3	166	4.9	65	60	0	15
113827	1	80	1	1	1	1	3.4	0.1	2.9	165	34	2	3	3	105	6.22	42	53.31428571	98	2	3	2	3	1	3	12	3.8	74	107	1.27	12	118	145	0.7	193	1	21.4	83.7	89.5	174	80	2	3	54.9	5.8	82	180	1	22
116437	1	71	2	1	1	1	8.8	0.6	6.8	333	24	1	2	1	202	20.42	139	52.88633094	98	2	3	2	3	1	3	70	4.6	67	98	0.93	42	94	136	1.1	177	1	42.4	138.7	134	129	85	1	1	467	8.6	32	840	0	73
115603	2	60	3	2	1	1	4.5	0.9	20	203	16	2	3	3	93	4.35	30	52.2	98	2	3	2	3	2	4	11	4	130	106	0.58	41	63	145	0.3	181	3	29.8	99.1	115.6	114	64	1	3	145	5.5	74	480	2	11
110434	1	53	1	6	1	1	8.9	1	11.2	400	0	1	2	1	164	13.44	101	47.9049505	98	2	3	2	3	1	3	32	4	67	99	0.79	28	93	139	0.4	172	1	42.3	136	127.3	169	93	1	1	258	7.8	39	960	0	21
115629	1	60	2	6	2	3	4.3	0.6	14	299	39	2	3	3	101	4.93	38	46.70526316	98	2	3	2	3	2	4	15	4.3	57	102	0.96	17	174	143	0.8	163	1	25.2	102.4	99.1	107	65	3	3	234	5.8	48	180	2	22
109828	1	34	3	1	2	3	6.8	1.2	17.6	223	45	2	3	3	97	3.47	34	36.74117647	98	2	3	2	3	1	3	14	4.5	41	100	1.21	12	92	142	0.7	174	2	22.4	79	98	124.78	75.276	3	3	323	5.2	51	240	0	18
119292	2	56	2	1	2	3	4.3	0.3	7	194	44	2	3	3	97	2.12	34	22.44705882	98	2	3	2	3	2	4	17	3.7	77	106	0.63	12	67	146	0.5	169	1	20.9	84.3	91.8	113	69	3	3	107	5.5	56	15	2	25
114712	2	39	3	2	2	3	13.4	3.3	24.6	370	27	2	3	3	360	18.17	297	22.02424242	98	2	3	2	3	1	3	28	3.9	139	97	0.44	44	96	138	0.5	158	1	65.1	163.8	170.4	127	90	3	3	248	11.8	35	1080	0	47
109735	1	33	1	6	2	3	4.9	0.8	16.3	181	24	2	3	3	95	1.49	32	16.7625	98	2	3	2	3	1	1	28	4.3	78	102	0.73	141	181	139	0.6	184	1	22.1	79.6	86.5	129	85	3	3	726	4.9	54	180	1	35
111198	2	56	3	2	2	3	5.9	1.3	22	265	49	2	3	3	96	97.5	33	1063.636364	97	2	3	2	3	1	1	11	3.5	82	104	0.56	18	58	143	0.2	169	3	49.1	136.4	145.7	101	64	3	3	148	5.7	47	300	0	14
115220	1	21	3	2	2	3	3.3	0.3	9.1	248	41	2	3	3	102	28.77	39	265.5692308	97	2	3	2	3	2	4	25	4.1	72	101	0.91	24	129	142	0.4	164	1	29.6	104.8	115.6	109	87	3	3	230	5.5	37	300	2	21
112913	2	64	3	2	1	1	12	1.9	15.8	308	27	2	3	2	120	37.63	57	237.6631579	97	2	3	2	3	2	4	49	4.3	100	104	0.81	89	101	147	0.5	166	2	29.7	89.5	98.8	148	80	1	3	192	6.3	43	240	2	27
116764	2	69	3	1	1	1	6.2	1.1	17.7	278	18	2	3	2	95	19.83	32	223.0875	97	2	3	2	3	1	3	21	4.1	77	101	1.07	17	53	143	0.3	221	1	34.9	105.2	120.5	128	66	0	3	140	6.1	114	240	0	28
113527	1	40	1	3	2	3	4	0.3	7.5	206	63	2	3	3	173	57.52	110	188.2472727	97	2	3	2	3	1	3	67	3.8	98	98	0.56	25	122	136	0.4	148	1	34.3	109.6	108.2	146	92	3	3	572	7.4	42	360	0	36
111039	2	44	3	2	2	3	3.2	0.2	6.3	274	62	3	3	2	101	14.582	38	138.1452632	97	2	3	2	3	2	4	11	3.9	71	104	0.52	10	34	141	0.1	170	1	22.3	85.5	92.1	124.78	75.276	3	3	24.7	5.7	64	180	2	15
118136	1	41	2	2	1	1	5.8	0.4	6.9	291	10	2	3	3	109	16.57	46	129.6782609	97	2	3	2	3	1	1	31	4.2	44	98	0.89	37	49	141	0.4	169	3	37.6	115.6	107.4	130	78	0	3	191	5.9	59	300	0	30
117370	1	52	3	4	2	3	4.3	0.6	14	233	42	2	3	3	84	5.65	21	96.85714286	97	2	3	2	3	1	3	10	3.4	58	100	0.91	18	55	139	0.3	175	1	23.4	89.2	96	125	82	3	3	42.5	5.9	61	120	1	10
111494	1	58	2	1	1	1	8	1.7	21.3	328	22	1	1	2	311	54.12	248	78.56129032	97	2	3	1	2	1	3	60	4	72	95	1.2	44	95	136	0.9	155	0	41	140.2	134.1	91	70	1	1	74.6	10.7	30	720	0	41
111454	2	23	3	3	2	3	4.5	0.7	15.6	159	25	2	3	3	87	5.12	24	76.8	97	2	3	2	3	2	4	15	4.2	38	104	0.72	9	108	140	0.6	163	2	23.6	86.6	102.2	97	61	3	3	12.4	5.1	55	240	2	31
119108	1	74	3	4	1	1	4.4	0.3	6.8	229	19	3	3	2	129	13.79	66	75.21818182	97	2	3	2	3	2	4	7	4	81	98	1.3	13	66	141	0.5	163	1	30.5	105.8	101.3	165	102	0	3	1280	7.5	42	420	2	15
112921	2	80	2	1	1	1	6.2	1.6	25.8	189	102	2	3	3	96	6.14	33	66.98181818	97	2	3	2	3	1	3	12	3.6	75	103	1.89	16	65	140	0.2	169	3	22.3	78.8	95.2	124.78	75.276	1	3	111	6.1	51	360	1	18
119270	1	62	2	4	2	3	6.9	1.9	27.5	282	20	2	3	2	109	8.06	46	63.07826087	97	2	3	2	3	1	3	23	3.6	61	98	1.03	28	20	138	0.5	154	1	27.1	100.342	106.992	124.78	75.276	3	3	146	6	38	720	1	16
116791	2	62	3	1	1	1	5.1	0.4	7.8	331	53	1	2	1	129	10.94	66	59.67272727	97	2	3	2	3	2	4	19	3.8	69	102	0.71	30	75	143	0.4	160	2	34.5	101.9	122	127	66	0	0	34.2	6.3	52	480	2	19
113404	1	60	1	1	1	1	4.3	0.3	7	258	13	2	3	3	143	13.23	80	59.535	97	2	3	1	1	1	3	9	4.3	88	100	1.62	24	85	136	0.4	145	0	29.1	106.9	102.3	112	68	1	3	213	6.2	33	180	0	13
111635	1	64	3	4	1	1	5.6	0.9	16.1	211	34	2	3	3	100	6.06	37	58.96216216	97	2	3	2	3	2	4	36	4.6	76	104	0.83	118	128	141	0.7	185	1	27.4	100	99	104	63	1	3	374	5.8	81	180	2	29
115210	1	66	3	2	2	3	4.3	0.4	9.3	294	73	2	3	3	105	6.49	42	55.62857143	97	2	3	2	3	1	3	29	4.2	85	103	0.66	18	67	141	0.6	166	1	30.9	116	113.5	146	77	3	3	165	5.3	46	420	0	41
110910	1	46	3	1	1	1	4.8	0.8	16.7	257	34	2	3	3	93	4.47	30	53.64	97	2	3	2	3	2	4	16	4.3	59	102	1.11	19	77	143	0.9	168	2	25.9	96.6	108.2	142	88	0	3	78.9	5.2	53	360	2	24
117818	1	59	3	3	2	3	4.6	1.1	23.9	189	10	2	3	3	111	6.02	48	45.15	97	2	3	2	3	1	3	13	3.3	89	98	0.78	60	85	138	0.6	155	0	27.4	108.5	99.5	100	60	3	3	110	5.3	44	840	1	12
112079	2	70	3	1	1	1	6.6	1.4	21.2	328	25	1	2	1	151	10.92	88	44.67272727	97	2	3	2	3	2	4	38	4	100	103	0.99	45	122	145	0.5	182	2	24.8	85.8	95.8	124.78	75.276	2	2	38.1	7	60	120	2	31
109568	2	32	3	2	1	1	4.9	0.8	16.3	343	37	2	3	3	106	28.31	43	237.0139535	96	2	3	2	3	2	4	16	3.9	46	103	0.69	25	371	140	0.2	161	0	43.6	116	133.7	131	87	0	3	264	5.1	51	480	2	14
110655	1	39	3	1	1	1	4.8	0.4	8.3	334	33	2	3	3	107	27.91	44	228.3545455	96	2	3	2	3	2	4	20	3.8	45	101	0.85	32	99	141	0.4	180	1	41.3	136.5	125.4	109	69	0	3	159	5.8	38	720	2	15
118014	1	71	3	1	1	1	4.8	0.3	6.3	293	14	1	1	2	114	30.77	51	217.2	96	2	3	2	3	1	3	21	4	68	106	0.92	11	115	145	0.5	159	1	26.6	94.3	96.3	123	58	2	2	135	5.5	41	180	0	18
110571	2	59	3	2	1	1	8.8	1	11.4	257	12	2	3	2	110	25.75	47	197.2340426	96	2	3	2	3	2	4	14	3.7	121	101	0.86	38	61	140	0.4	176	1	24.7	90.5	100.4	126	67	1	3	59	6.6	50	180	2	16
118512	1	52	1	1	2	3	6.2	0.5	8.1	392	37	2	3	3	109	19.74	46	154.4869565	96	2	3	2	3	2	4	55	3.9	89	105	0.55	33	79	143	0.3	152	0	36.7	119.7	117.7	124	70	3	3	245	6.8	35	180	2	29
110522	1	64	3	1	1	1	7.5	1.6	21.3	263	27	3	3	2	111	18.38	48	137.85	96	2	3	1	1	1	3	16	4.4	104	98	0.84	38	98	138	0.4	154	1	33.8	111.8	105.1	179	75	1	3	73.7	6.1	45	180	1	19
111879	1	70	2	1	1	1	2.5	0.2	8	299	68	2	3	2	141	27.94	78	128.9538462	96	1	2	2	3	2	4	19	3.8	67	103	2.66	24	81	141	0.3	176	1	31.3	110.2	105	129	80	2	3	224	6.1	40	300	2	13
116269	2	34	3	3	2	3	3.3	0.6	18.2	218	18	2	3	3	110	15.86	47	121.4808511	96	2	3	2	3	1	3	16	4.1	92	102	0.57	10	101	143	0.6	160	2	38.1	120.7	130	118	93	3	3	118	4.9	55	420	0	16
113468	1	22	2	3	2	3	5.7	1.2	21.1	293	50	2	3	3	103	12.69	40	114.21	96	1	2	2	3	2	4	21	3.4	43	104	0.9	9	110	142	0.3	163	0	37.1	120	122	109	55	3	3	42.9	5.4	42	180	2	20
115880	1	22	2	3	2	3	5	0.4	8	233	36	2	3	3	98	11.1	35	114.1714286	96	2	3	2	3	1	2	23	4.3	85	102	0.86	18	75	141	0.4	186	1	24.2	85.9	95.7	116	60	3	3	55.6	5.5	76	120	0	33
113895	2	69	2	2	2	3	2.7	0.6	22.2	254	64	2	3	2	107	13.69	44	112.0090909	96	2	3	2	3	2	4	14	3.8	111	103	0.66	15	103	141	0.9	180	2	38.1	108.1	121.1	124.78	75.276	3	3	27.6	5.4	68	480	2	22
112926	1	67	3	1	2	3	6.1	1.2	19.7	237	47	2	3	2	94	9.35	31	108.5806452	96	2	3	2	3	1	3	17	4.2	66	101	1.05	22	135	142	0.5	170	2	31.5	109.7	103	139	69	3	3	98.2	5.5	52	720	0	21
111262	2	71	3	1	1	1	7.3	0.7	9.6	325	38	1	2	1	193	38.53	130	106.6984615	96	2	3	2	3	2	4	20	3.9	58	106	0.63	17	80	143	0.3	167	0	46.1	100.342	106.992	143	84	2	2	228	6.5	40	480	2	18
113917	1	31	3	2	2	3	4.4	0.5	11.4	175	51	2	3	3	90	7.39	27	98.53333333	96	2	3	2	3	2	4	41	4.4	58	103	0.85	37	95	142	0.7	157	1	28.4	97.9	105.6	104	65	3	3	317	5.4	45	240	2	30
114480	2	52	2	4	2	3	4.6	0.9	19.6	270	21	2	3	3	102	10.66	39	98.4	96	2	3	2	3	2	4	10	4.1	79	105	0.61	9	21	144	0.4	166	1	26.2	89.5	101.7	124.78	75.276	3	3	5.95	5.7	62	120	2	15
117261	2	80	3	1	1	1	10.4	1	9.6	279	60	2	3	3	89	6.69	26	92.63076923	96	2	3	2	3	1	1	17	4.4	99	98	1.23	34	112	138	0.7	203	1	19.9	76.8	96.8	115	52	2	3	144	5.5	90	240	1	26
111060	2	23	3	4	2	3	5.3	1.4	26.4	243	24	2	3	2	96	8.19	33	89.34545455	96	2	3	2	3	2	4	7	4	73	106	0.68	17	44	139	0.4	155	0	35	106.1	116.7	104	60	3	3	23.4	5.2	53	300	2	9
116917	2	79	2	1	1	1	4.7	0.3	6.4	187	35	2	3	3	107	10.44	44	85.41818182	96	2	3	2	3	1	3	16	3.3	105	104	0.7	13	69	140	0.5	163	1	34.4	123.8	122.9	102	55	2	3	124	5.3	48	240	1	20
115490	1	56	2	3	1	1	4.4	0.8	18.2	326	53	2	3	3	110	10.37	47	79.42978723	96	2	3	2	3	1	3	18	4.2	72	101	0.94	17	66	141	0.3	164	0	31.7	108	105.1	135	75	1	3	56.9	5.7	39	240	0	21
109307	1	47	1	2	2	3	4.5	0.9	20	261	47	2	3	3	103	8.23	40	74.07	96	2	3	2	3	1	3	14	4	72	104	0.71	32	189	142	0.4	159	1	24.6	87	93.4	115	71	3	3	1050	5.3	40	120	1	22
114818	1	45	3	6	2	3	3.3	0.3	9.1	241	53	2	3	3	120	11.08	57	69.97894737	96	2	3	2	3	2	4	22	4.4	209	101	0.75	19	55	139	0.3	181	0	24.1	93.2	99.2	124.78	75.276	3	3	90.9	5.7	40	300	2	17
113479	2	60	3	2	2	3	8.1	1.4	17.3	193	44	2	3	3	101	7.04	38	66.69473684	96	2	3	2	3	2	4	19	4.1	123	100	0.84	16	80	138	0.2	178	1	23.8	89.7	96	105	61	3	3	42.7	5.8	78	240	2	28
113740	2	63	3	6	1	1	8.8	0.3	3.4	360	10	2	3	3	128	11.01	65	60.97846154	96	2	3	2	3	2	4	27	3.9	98	105	0.93	90	93	143	0.8	164	0	32.7	108.2	111	124.78	75.276	2	3	463	5.1	57	9999	2	25
113980	2	43	1	2	1	1	5.6	0.3	5.4	302	23	1	2	1	169	16.52	106	56.10566038	96	2	3	2	3	2	4	40	3.7	107	101	0.42	54	15	137	0.7	184	0	25.3	83.7	100.3	107	60	0	0	2.91	7.9	60	180	2	20
112347	1	56	3	2	2	3	5.3	0.8	15.1	271	40	2	3	3	112	7.13	49	52.38367347	96	2	3	2	3	2	4	16	4.4	89	99	1.09	18	82	139	0.7	175	1	24.6	93.3	100.2	124.78	75.276	3	3	130	5.7	48	180	2	19
119067	2	47	3	2	2	3	3.4	0.5	14.7	159	101	2	3	3	93	3.83	30	45.96	96	2	3	2	3	2	4	25	4.4	90	102	0.86	10	130	139	1.1	167	2	23.6	80.2	98	104	57	3	3	21.9	5	62	420	2	39
117440	1	61	2	4	2	3	3.5	0.1	2.9	253	30	2	3	3	101	4.75	38	45	96	2	3	2	3	1	3	27	4.1	86	105	0.91	51	94	144	0.4	176	0	22.6	89.5	98.4	149	82	3	3	272	5.4	63	180	0	27
111343	2	67	3	6	1	1	4.3	0.3	7	288	21	1	2	1	116	6.07	53	41.23018868	96	2	3	2	3	2	4	9	3.4	45	101	0.78	8	89	139	1	200	1	34.3	108.2	115.2	152	74	1	2	114	6.1	78	300	2	11
115085	1	63	3	4	1	2	6.8	1.6	23.5	369	10	1	2	1	183	13.01	120	39.03	96	2	3	2	3	1	3	24	4	99	103	0.99	32	76	145	0.7	161	1	25.8	100	98	134	71	2	2	122	6.9	44	9999	0	20
110520	1	25	1	2	2	3	4.8	1.4	29.2	216	27	2	3	3	108	4.37	45	34.96	96	2	3	2	3	1	3	13	4.5	79	102	0.76	14	103	140	0.3	164	2	23.8	80.4	94.9	120	71	3	3	197	5.8	62	300	0	20
110578	1	66	3	4	1	1	5.1	1.4	27.5	278	33	1	1	2	215	6.1	152	14.44736842	96	2	3	2	3	1	1	9	3.5	87	103	2.62	43	50	140	0.3	169	3	31.7	108.9	112.7	138	65	1	0	123	10.8	50	360	0	13
112235	2	40	3	2	2	3	7.8	1.9	24.4	284	54	2	3	3	110	45.89	47	351.4978723	95	2	3	2	3	2	4	10	3.4	91	102	0.76	27	30	138	0.3	161	1	47.1	131.1	141.5	98	65	3	3	24.9	5.9	49	240	2	9
109426	2	61	3	2	1	1	4.4	0.7	15.9	323	57	2	3	2	101	26.34	38	249.5368421	95	2	3	2	3	2	4	20	4.1	60	103	0.63	16	113	146	0.4	165	2	27.9	97	101.2	128	84	1	3	44.6	5.9	52	480	2	19
114970	2	34	3	2	2	3	5.4	1	18.5	240	43	2	3	3	110	29.61	47	226.8	95	2	3	2	3	2	4	17	3.9	71	101	0.77	25	41	140	0.3	166	2	44.7	100.342	106.992	110	77	3	3	39.5	4.9	64	480	2	18
115440	2	80	2	6	2	3	5.7	0.9	15.8	264	23	2	3	3	82	11.07	19	209.7473684	95	2	3	2	3	2	4	19	3.8	114	104	1.14	197	85	140	0.3	178	1	29.2	102.5	108.1	96	51	3	3	417	5	55	300	2	37
112630	1	33	3	2	2	3	5.7	0.8	14	282	35	2	3	3	99	12.54	36	125.4	95	2	3	2	3	2	4	35	4.4	92	99	0.84	43	137	138	0.6	193	1	30.4	103.1	109.5	132	87	3	3	214	5.5	35	300	2	21
109805	2	43	2	2	2	3	6.7	1.7	25.4	351	19	2	3	3	105	14.59	42	125.0571429	95	2	3	2	3	2	4	7	3.2	82	105	0.72	15	19	141	0.2	167	1	51.3	137.6	141.1	115	71	3	3	4.76	5.6	59	540	2	11
116045	1	30	3	4	2	3	5.3	0.8	15.1	190	101	2	3	3	85	7.27	22	118.9636364	95	2	3	2	3	1	2	16	4.4	85	105	0.9	18	93	144	0.4	181	1	26.4	93.2	106.1	109	66	3	3	223	5	73	360	1	19
110552	2	34	1	2	2	3	4.8	0.2	4.2	266	28	2	3	3	104	13.28	41	116.604878	95	2	3	2	3	1	3	11	3.5	91	102	0.51	11	23	140	0.2	168	1	33.5	100	119.4	110	73	3	3	5.69	5.8	46	720	0	15
109860	2	25	3	2	2	3	3.2	0.2	6.3	181	41	2	3	3	95	10.08	32	113.4	95	2	3	2	3	2	4	17	4.4	63	104	0.63	30	67	140	0.2	139	2	24	76.4	97.4	102	66	3	3	59.1	5.3	37	780	2	16
117738	2	25	3	5	2	3	4.1	0.5	12.2	166	45	2	3	3	89	6.06	26	83.90769231	95	2	3	2	3	1	3	20	4.1	58	100	0.97	12	84	138	0.4	195	1	24.8	88.5	100.8	106	74	3	3	33.7	5.2	100	420	1	19
111043	1	77	1	4	2	3	3.6	0.3	8.3	245	22	2	3	3	101	8.17	38	77.4	95	2	3	2	3	2	4	42	4.1	78	102	0.85	119	174	142	0.8	183	3	21.8	88.5	89.8	136	76	3	3	622	5.3	51	120	2	27
119183	2	25	3	4	2	3	3.9	0.7	17.9	189	41	2	3	3	90	5.72	27	76.26666667	95	2	3	2	3	2	4	14	4	52	102	0.74	21	104	139	0.4	161	2	24.5	76.1	94.2	108	71	3	3	62.1	4.7	58	540	2	14
112345	1	58	2	5	2	3	4.6	1	21.7	278	19	2	3	3	88	5.12	25	73.728	95	2	3	2	3	1	1	14	3.7	109	104	0.95	17	100	143	0.2	167	0	21.5	89.7	96.6	141	88	3	3	80	5.6	56	300	0	18
119788	1	80	1	6	2	3	5.6	1	17.9	272	17	2	3	3	119	10.58	56	68.01428571	95	2	3	2	3	1	3	8	3.9	79	102	1.05	33	110	141	0.7	162	0	25.8	103.7	100.7	124.78	75.276	3	3	108	5.6	50	360	0	14
117467	1	58	3	5	2	3	7.5	0.7	9.3	201	40	2	3	3	114	9.13	51	64.44705882	95	2	3	1	2	1	1	115	3.8	133	102	0.7	187	90	139	0.3	191	1	26	96.5	99.1	134	86	3	3	320	5.5	78	300	0	104
115331	2	50	1	2	1	1	4	0.3	7.5	273	9	2	3	2	100	6.34	37	61.68648649	95	2	3	2	3	1	3	35	4.2	65	97	0.8	55	109	134	0.5	172	2	31.4	102.5	104.7	120	81	0	3	99.9	5.5	51	480	0	19
115829	1	23	1	4	2	3	3.9	0.9	23.1	214	17	2	3	3	101	4.96	38	46.98947368	95	2	3	2	3	1	2	21	4.2	81	102	0.97	20	169	140	0.3	160	0	24.3	90.8	97.6	135	79	3	3	69.7	5.4	49	240	1	22
114576	2	35	3	2	2	3	5.1	0.7	13.7	205	26	2	3	3	90	3.38	27	45.06666667	95	2	3	2	3	1	3	12	4.6	65	104	0.84	10	166	143	2	160	2	27.4	96.2	112.2	124.78	75.276	3	3	87.9	5.2	58	60	0	14
111199	2	47	2	2	2	3	3.9	0.5	12.8	246	48	2	3	3	95	3.42	32	38.475	95	2	3	2	3	2	4	16	4.1	60	106	0.8	9	128	144	0.5	178	0	22.8	81	102.1	98	61	3	3	21.4	5.3	70	180	2	21
119293	1	68	2	1	1	1	3.8	0.5	13.2	208	113	3	3	2	114	4.02	51	28.37647059	95	2	3	2	3	1	1	6	3.8	299	99	1.02	17	137	140	1	147	0	24.4	98.1	96.9	148	72	2	3	511	6.2	38	180	0	13
112744	1	45	3	5	2	3	4.3	0.6	14	374	56	2	3	3	110	3.55	47	27.19148936	95	2	3	2	3	2	4	16	4.6	71	101	1.29	17	70	140	0.5	164	1	24.1	93.5	96.5	123	74	3	3	95.6	5.3	53	780	2	19
118748	1	31	2	2	2	3	5.2	1	19.2	181	37	2	3	3	102	2.47	39	22.8	95	2	3	2	3	1	3	10	4.9	81	102	0.83	12	68	142	0.6	167	0	15.5	67.2	80.1	117	75	3	3	96.5	5.3	65	180	1	18
118409	2	37	3	1	2	3	6.5	1.4	21.5	291	40	2	3	3	79	10.25	16	230.625	94	2	3	2	3	2	4	12	3.8	37	102	0.77	7	67	136	0.3	165	2	39.4	109	129.8	102	73	3	3	16.4	4.8	66	180	2	15
110120	2	34	3	6	1	1	4.1	0.3	7.3	271	23	2	3	3	117	27.42	54	182.8	94	2	3	2	3	1	3	58	3.7	71	102	0.8	26	67	139	0.4	168	0	37.8	117.2	127.5	124.78	75.276	0	3	93.2	6	41	300	0	35
118640	1	56	1	3	1	1	6.4	1.1	17.2	314	31	2	3	3	119	27.34	56	175.7571429	94	2	3	2	3	1	3	28	4.3	109	105	1.05	27	77	142	0.3	180	1	27.6	102.7	99.5	164	101	1	3	830	5.1	35	240	0	20
119170	1	65	3	4	2	3	4.9	1.9	38.8	340	31	2	3	3	102	17.9	39	165.2307692	94	2	3	2	3	1	2	15	4	72	101	1.03	18	61	142	0.4	148	1	44.1	143.6	139	146	79	3	3	188	6	32	720	1	20
119031	1	76	3	1	1	1	5.5	0.8	14.5	300	59	2	3	2	129	26.4	66	144	94	2	3	2	3	2	4	24	4	65	103	1.04	18	131	142	0.6	175	2	32.9	104.8	101	163	83	2	3	223	5.8	40	180	2	22
114512	2	30	2	3	1	1	4.4	1	22.7	335	92	1	2	2	86	9.13	23	142.9043478	94	2	3	2	3	1	1	10	3.6	72	104	0.53	31	40	141	0.2	154	0	36.2	114.3	115.8	118	82	0	0	126	5.5	42	60	0	15
111548	1	79	1	1	2	3	5	1.7	34	333	37	3	3	2	125	22.11	62	128.3806452	94	2	3	2	3	1	3	15	3.5	84	101	1.24	90	122	143	0.8	166	3	33.5	119.7	113.8	124.78	75.276	3	3	264	6.9	38	720	0	16
116869	2	70	3	3	1	1	3.8	0.7	18.4	319	23	2	3	3	96	11.6	33	126.5454545	94	2	3	2	3	1	3	19	3.9	83	97	0.73	27	77	138	0.3	164	1	29.1	106.6	106.6	133	72	1	3	84.4	5.8	54	180	1	16
111504	2	32	3	3	2	3	5	0.6	12	230	19	2	3	3	81	5.93	18	118.6	94	2	3	2	3	2	4	16	4.4	63	103	0.79	13	85	142	0.5	142	1	31.7	103	108	117	78	3	3	45.8	4.5	39	120	2	13
119512	1	71	3	6	1	1	4.4	0.7	15.9	287	26	2	3	2	120	15.48	57	97.76842105	94	2	3	2	3	2	4	14	4.3	70	104	0.94	12	72	142	0.3	153	2	24.4	91.1	100.3	141	73	1	3	63.7	5.8	51	240	2	20
117672	2	55	2	4	2	3	6.1	0.4	6.6	233	15	2	3	3	104	10.8	41	94.82926829	94	3	3	3	3	2	4	15	3.9	89	100	0.65	49	78	138	0.4	158	3	38.9	100.342	126.6	125	90	3	3	229	5.9	47	240	2	14
115030	2	68	3	1	2	3	5.4	0.4	7.4	316	26	2	3	3	91	7.15	28	91.92857143	94	2	3	1	3	1	3	12	3.5	67	105	0.57	27	87	140	0.3	170	0	31.2	107.2	110.7	120	73	3	3	99.3	5.5	60	60	0	15
118172	2	43	1	1	2	3	4.1	0.5	12.2	213	17	2	3	3	94	7.31	31	84.89032258	94	2	3	2	3	1	2	10	3.6	67	102	1	14	71	142	0.3	154	0	22.9	79.1	95	111	72	3	3	34.6	5.4	39	360	0	18
115346	2	39	3	3	1	1	5.6	1.3	23.2	234	16	2	3	3	104	9.13	41	80.16585366	94	2	3	2	3	2	4	15	3.7	51	103	0.71	33	16	141	0.4	150	0	30.7	101.6	110.2	103	68	0	3	9.38	5.4	31	300	2	14
109565	1	80	3	1	1	1	5.4	1	18.5	265	25	1	2	1	140	15.26	77	71.34545455	94	2	3	2	3	1	3	10	3.6	57	102	1.43	14	64	144	0.3	151	0	33.2	123.8	111.7	161	66	0	2	46.6	6.6	35	300	0	13
114505	2	41	2	3	2	3	4.6	0.6	13	273	25	2	3	3	105	7.95	42	68.14285714	94	2	3	2	3	2	4	11	4.2	43	102	0.78	14	89	138	0.6	158	1	24.6	85.9	97.2	110	65	3	3	121	4.9	56	60	2	15
111659	1	32	2	3	2	3	5.5	1	18.2	182	35	2	3	3	95	5.81	32	65.3625	94	2	3	2	3	1	1	16	4.2	99	98	0.97	11	59	140	0.3	164	3	19.7	71.3	88.2	119	65	3	3	56.1	5.9	57	240	1	14
119262	1	51	3	1	1	1	8.6	2.3	26.7	296	51	1	2	1	137	12.7	74	61.78378378	94	2	3	2	3	1	1	23	3.8	98	108	0.95	11	70	141	0.2	181	0	41.9	124.6	135.2	100	60	1	1	57.1	6.3	61	90	0	23
118337	2	33	3	4	2	3	3.5	0.8	22.9	193	45	2	3	3	93	4.85	30	58.2	94	2	3	2	3	1	1	13	4.2	59	103	0.73	20	106	143	1	165	1	16.2	64.5	79.2	124.78	75.276	3	3	60.8	5.2	59	150	1	15
113633	1	29	3	3	2	3	3.4	0.3	8.8	244	19	2	3	3	105	5.76	42	49.37142857	94	2	3	2	3	1	3	34	4.3	98	101	0.77	20	93	138	0.7	161	2	24.4	89.7	100.4	102	63	3	3	198	5.4	44	480	1	23
118374	1	28	3	4	2	3	3	0.3	10	208	34	2	3	3	88	3.36	25	48.384	94	2	3	2	3	2	4	28	4.2	65	103	1.06	38	92	140	0.6	158	1	28.7	98.3	106	111	66	3	3	199	4.9	51	840	2	25
115097	2	64	3	6	1	1	4.5	0.7	15.6	213	24	2	3	2	98	4.65	35	47.82857143	94	2	3	2	3	2	4	12	4.4	47	101	1.05	18	48	143	0.9	174	3	24.7	77.2	103.9	151	85	1	3	55.3	5.8	71	10	2	27
114430	2	36	3	5	2	3	3	0.4	13.3	239	37	2	3	3	93	3.64	30	43.68	94	2	3	2	3	2	4	8	4.2	36	103	0.85	21	126	139	0.5	176	2	24.3	87.3	106.5	112	69	3	3	288	4.9	55	540	2	11
118770	1	68	3	1	1	1	8.9	1	11.2	308	52	1	2	1	252	18.05	189	34.38095238	94	2	3	2	3	2	4	22	3.7	91	99	1.58	93	55	138	0.3	174	3	29.735	114.6	112.2	148	77	2	1	65.3	9.7	32	180	2	17
117690	2	39	3	4	2	3	6	0.4	6.7	263	86	2	3	2	94	2.94	31	34.14193548	94	2	3	2	3	1	3	10	3.9	93	100	0.76	18	49	139	0.3	172	0	21.4	77.1	94.5	118	72	3	3	24.8	5.2	56	300	0	19
115767	2	47	2	5	2	3	5.4	0.5	9.3	203	35	2	3	3	96	2.55	33	27.81818182	94	2	3	2	3	1	1	19	3.8	96	99	0.71	25	76	139	0.3	176	0	20.7	79.5	91.8	144	92	3	3	55	5.2	55	300	1	30
109725	2	62	1	1	2	3	3.4	0.3	8.8	131	29	1	2	1	129	4.58	66	24.98181818	94	2	3	2	3	2	4	15	4	110	101	0.51	14	124	143	0.5	168	3	27.8	98.4	106.992	124.78	75.276	3	1	80	7	53	15	2	18
110770	1	67	1	4	1	1	4.9	0.9	18.4	201	34	3	3	2	103	2.28	40	20.52	94	2	3	2	3	1	3	7	3.8	62	105	1.11	14	76	143	0.3	189	1	24.1	85.2	98	119	75	1	3	61.4	5.7	84	180	1	20
113370	1	67	3	5	1	1	4.3	0.3	7	255	60	2	3	3	110	2.62	47	20.06808511	94	2	3	2	3	1	3	41	4.7	47	101	0.77	21	92	143	0.7	200	2	24.6	97.8	94.6	148	78	1	3	222	5.4	96	240	0	50
113973	2	62	3	1	1	1	5.5	0.8	14.5	337	33	2	3	3	108	54.72	45	437.76	93	2	3	2	3	2	4	28	3.8	130	102	0.72	46	77	138	0.4	164	3	30.6	96.1	99.1	120	86	1	3	302	6.1	46	240	2	42
115503	1	72	3	2	1	1	5.3	0.9	17	332	37	1	2	2	106	25.83	43	216.2511628	93	2	3	2	3	1	3	14	3.4	126	105	1.35	26	59	146	0.4	161	2	33.9	115	114.4	146	87	1	1	62.5	5.5	48	180	1	15
112273	2	21	3	3	2	3	6.7	0.6	9	269	8	2	3	3	112	27.21	49	199.9102041	93	2	3	2	3	2	4	13	3.9	65	102	0.67	9	48	142	0.5	155	1	32.3	98.5	116.4	93	65	3	3	19.1	5.3	54	600	2	16
113179	2	55	1	2	2	3	8.4	1.2	14.3	279	65	2	3	3	110	21.33	47	163.3787234	93	2	3	2	3	2	4	27	4	131	104	0.57	29	156	141	0.4	156	3	31.7	102.6	113.2	137	80	3	3	33.1	5.4	42	20	2	20
114062	2	33	3	6	2	3	3.2	0.3	9.4	311	53	2	3	3	82	8.53	19	161.6210526	93	2	3	2	3	2	4	8	3.4	79	104	0.63	6	47	141	0.6	160	0	40	120.8	126.9	124.78	75.276	3	3	7.58	5.3	52	383.833	2	13
110639	1	52	3	4	2	3	5.2	0.9	17.3	317	31	2	3	3	100	14.72	37	143.2216216	93	2	3	2	3	1	3	60	4.1	52	102	0.66	51	182	139	0.8	154	2	32.6	107.8	107.9	128	82	3	3	779	5.4	47	1020	1	33
111894	1	21	3	6	2	3	4	0.4	10	268	35	2	3	3	96	11.03	33	120.3272727	93	2	3	2	3	2	4	16	4.3	77	102	0.99	16	126	139	0.6	162	1	24.4	88.1	97.5	118	68	3	3	110	5.3	59	360	2	16
113250	1	31	3	2	2	3	3.3	0.8	24.2	243	45	2	3	3	90	8.57	27	114.2666667	93	2	3	2	3	2	4	15	4.1	70	99	1.02	8	103	138	0.6	149	2	29.4	101.5	105	117	59	3	3	162	4.9	46	720	2	17
115551	2	23	3	2	2	3	4.3	0.3	7	225	27	2	3	3	92	9.18	29	113.9586207	93	2	3	2	3	2	4	19	4	85	105	0.61	21	77	141	0.3	155	3	22.3	74.6	98.5	124.78	75.276	3	3	86.8	4.6	47	300	2	28
115796	2	40	2	3	2	3	2.9	0.6	20.7	100	66	2	3	3	99	11.11	36	111.1	93	2	3	2	3	2	4	27	3.6	75	105	0.83	44	125	141	0.5	193	3	35.9	111	122.4	114	86	3	3	120	5.3	88	300	2	22
116892	2	37	1	2	1	1	5.3	0.7	13.2	318	17	2	3	3	96	9.64	33	105.1636364	93	2	3	2	3	1	1	37	3.3	72	104	0.66	10	66	140	0.1	171	1	41.6	134.5	139.2	107	73	0	3	23	5.3	62	60	0	34
114973	1	80	1	3	1	1	5.3	0.2	3.8	243	39	2	3	3	114	14.49	51	102.2823529	93	2	3	2	3	2	4	12	4.5	101	102	1.1	24	92	143	0.4	159	3	27	98.4	102.3	135	58	2	3	496	5.4	48	300	2	15
114834	1	21	1	1	2	3	4.1	0.6	14.6	308	48	2	3	3	88	6.89	25	99.216	93	2	3	2	3	2	4	29	4.1	80	101	1.12	16	70	140	0.4	135	1	25.5	85.8	105.3	108	59	3	3	106	5.2	41	300	2	30
114822	2	63	3	3	1	1	2.3	0.2	8.7	300	46	2	3	2	143	20.29	80	91.305	93	2	3	2	3	1	3	22	3.7	86	102	0.92	23	67	141	0.2	161	2	38.6	116.5	126.1	145	78	1	3	214	6.9	43	600	0	19
115193	2	29	2	3	1	1	6.3	0.5	7.9	215	24	2	3	3	89	6.35	26	87.92307692	93	2	3	2	3	1	2	32	4.6	76	101	0.62	31	171	141	1.2	185	3	17.1	68.8	88.7	112	77	0	3	102	5	83	180	0	24
112186	2	51	2	6	1	1	5.6	1.2	21.4	219	70	2	3	3	102	9.11	39	84.09230769	93	2	3	2	3	2	4	15	4	102	102	0.7	37	67	140	0.3	190	0	27	98.5	102.1	124.78	75.276	1	3	74.8	5.3	73	300	2	24
109593	1	52	1	2	2	3	4.6	0.4	8.7	215	18	2	3	3	94	7.08	31	82.21935484	93	1	2	1	2	1	1	28	4	81	99	0.73	30	225	138	0.8	142	0	25	88	87.8	119	77	3	3	75.8	5.8	37	360	1	26
113123	2	33	3	3	2	3	5.2	0.7	13.5	210	76	2	3	3	88	5.47	25	78.768	93	2	3	2	3	2	4	12	4.1	77	102	0.64	6	93	142	0.4	188	1	24	86.2	101.8	90	58	3	3	28	5.1	84	240	2	17
114427	2	48	2	4	1	2	4.5	1.1	24.4	234	37	2	3	3	86	4.96	23	77.63478261	93	2	3	2	3	1	1	12	3.5	44	106	1.16	20	33	144	0.3	175	0	36.3	101.4	133.2	160	96	1	3	10.4	5.4	66	240	0	15
117603	1	24	1	3	2	3	5.1	0.4	7.8	146	53	2	3	3	95	6.52	32	73.35	93	2	3	2	3	2	4	18	4.7	70	97	0.86	15	83	138	0.4	147	0	18.9	68.5	88.4	115	70	3	3	147	4.7	39	420	2	19
118412	2	68	3	6	1	1	3.7	0.3	8.1	222	31	2	3	3	93	5.42	30	65.04	93	2	3	2	3	2	4	24	4.3	93	100	0.9	11	94	139	0.5	177	2	28.4	81.5	111.8	138	87	2	3	118	5.5	75	600	2	26
113972	1	35	2	3	2	3	5.8	0.3	5.2	274	12	2	3	3	108	7.73	45	61.84	93	2	3	2	3	2	4	27	4.1	48	105	0.86	29	101	147	0.4	148	1	28.5	95.6	106.4	124.78	75.276	3	3	96.4	5.5	41	240	2	15
114135	2	21	1	1	2	3	5.2	0.9	17.3	157	24	2	3	3	87	3.85	24	57.75	93	2	3	2	3	2	4	8	3.8	52	104	0.64	8	46	142	0.2	151	3	23.5	76.2	96.6	103	55	3	3	16.7	5.8	48	300	2	14
109635	2	40	2	2	2	3	5	0.9	18	226	37	2	3	3	102	5.49	39	50.67692308	93	2	3	2	3	2	4	16	4.1	54	99	0.7	13	129	139	0.4	165	3	33.6	101.1	118.8	102	78	3	3	130	5.5	54	120	2	18
112073	1	28	2	3	2	3	4.1	0.7	17.1	195	46	2	3	3	89	3.21	26	44.44615385	93	2	3	2	3	1	2	13	4.5	81	103	0.7	22	103	142	0.6	178	0	21.6	81.2	85.5	111	63	3	3	282	5.1	74	240	0	20
118879	2	36	3	3	2	3	4.8	0.6	12.5	162	33	2	3	2	104	5.03	41	44.16585366	93	2	3	2	3	2	4	9	4	46	101	0.7	17	162	136	0.4	182	2	23.1	82.5	95	80	50	3	3	184	5.2	66	300	2	16
111656	2	78	2	2	1	1	4.9	0.2	4.1	247	4	1	2	1	107	4.31	44	35.26363636	93	2	3	2	3	2	4	17	4.3	79	99	0.83	14	104	145	0.5	182	0	20.8	81.9	83.8	189	98	1	1	37.8	8.3	67	360	2	23
115266	1	80	2	2	2	3	7.6	1.2	15.8	250	31	3	3	1	164	9.82	101	35.0019802	93	2	3	2	3	1	3	11	4	69	100	0.82	16	97	138	0.5	168	1	25.8	105.2	99.8	122	69	3	3	33.2	7.2	56	360	1	18
115048	1	79	2	6	2	3	7.4	1.8	24.3	304	29	2	3	3	105	3.93	42	33.68571429	93	2	3	2	3	1	1	16	3.8	60	106	1.34	56	82	144	0.4	166	3	27.1	100.342	106.992	124.78	75.276	3	3	340	5.2	51	240	1	20
119350	2	56	2	1	2	3	5.4	0.8	14.8	184	42	2	3	3	102	3.42	39	31.56923077	93	2	3	2	3	1	2	26	3.5	118	101	1.02	57	22	142	0.3	155	1	19	72.1	90.6	96	59	3	3	199	5.8	48	30	1	37
118019	1	74	2	1	1	1	4	0.3	7.5	175	82	2	3	3	118	168.99	55	1106.116364	92	2	3	2	3	2	4	16	3.6	74	106	1.31	18	58	144	0.3	161	1	42.3	100.342	106.992	95	67	1	3	90.8	5.3	45	540	2	18
112901	2	61	3	1	1	1	5.7	0.6	10.5	381	37	2	3	2	141	71.75	78	331.1538462	92	2	3	2	3	1	3	31	4	101	100	0.86	26	83	141	0.5	157	2	43.2	131.9	131	147	96	1	3	102	6.4	37	360	0	24
115094	2	28	3	2	2	3	3.3	0.7	21.2	240	59	2	3	3	94	25.04	31	290.7870968	92	2	3	2	3	2	4	30	3.9	80	105	0.68	20	79	140	0.1	149	2	27.5	83.1	105.5	112	71	3	3	55.6	5.4	42	480	2	20
111476	2	47	1	4	1	1	6.5	0.8	12.3	273	18	3	3	2	104	27.66	41	242.8682927	92	2	3	2	3	1	3	16	3.4	37	104	0.8	51	28	141	0.1	149	3	42.7	121.2	128.8	112	78	1	3	23.8	5.8	31	420	0	13
118864	2	61	3	2	2	3	6.4	0.4	6.3	376	32	1	1	1	131	45.83	68	242.6294118	92	2	3	2	3	1	1	15	3.9	132	105	0.61	61	17	143	0.1	151	0	33.3	121	110.7	110	65	3	1	9.65	7	35	360	0	15
114944	1	37	2	2	2	3	7.8	1.6	20.5	244	70	2	3	3	103	26.77	40	240.93	92	2	3	2	3	2	4	85	4.4	50	101	1.01	50	105	141	0.3	150	1	36.2	115.9	111.4	125	87	3	3	775	5.9	39	120	2	51
111065	2	48	3	2	2	3	5.6	1.4	25	316	25	2	3	3	116	27.58	53	187.3358491	92	2	3	2	3	1	3	16	3.7	47	100	0.64	16	140	139	0.4	166	0	50.3	125.4	155.7	124.78	75.276	3	3	72.7	5	48	480	0	17
117858	2	60	3	4	1	1	3.7	1	27	312	36	2	3	2	110	23.69	47	181.4553191	92	2	3	2	3	1	1	17	3.9	73	106	0.79	45	127	144	0.6	186	1	31.5	109.7	123.9	186	96	1	3	154	5.8	72	600	0	24
114507	2	46	1	2	2	3	7.7	0.8	10.4	302	18	2	3	3	118	26.2	55	171.4909091	92	2	3	2	3	2	4	32	3.8	83	104	0.54	19	144	141	0.8	151	0	32.6	102.8	107.5	126	78	3	3	27.8	5.6	34	240	2	30
111400	2	28	3	2	2	3	4.7	0.2	4.3	220	27	2	3	3	96	15.33	33	167.2363636	92	2	3	2	3	2	4	13	4.1	89	103	0.56	24	44	141	0.3	155	2	39.3	110.5	130	119	92	3	3	37.7	5.8	49	480	2	15
112844	1	71	3	4	2	3	5.6	0.2	3.6	210	20	2	3	3	83	7.59	20	136.62	92	2	3	2	3	1	2	208	4	81	101	0.95	550	236	143	1.4	170	0	20	100.342	106.992	104	71	3	3	594	5.6	66	120	1	195
119325	1	71	2	2	2	3	6.2	1.6	25.8	392	41	1	2	1	120	21.08	57	133.1368421	92	2	3	2	3	1	3	37	4.1	39	99	1.21	21	77	140	0.6	162	1	37.3	130.1	123.6	110	63	3	1	132	7.3	39	360	1	30
111799	2	80	2	2	1	1	4.7	3.1	66	270	28	2	3	3	125	16.53	62	95.98064516	92	2	3	2	3	2	4	14	4	73	98	1.04	21	88	137	0.4	182	2	32.9	106.4	118.3	123	59	2	3	143	5.4	81	300	2	23
117886	2	71	2	6	1	1	5.9	0.4	6.8	348	24	1	2	1	111	10.61	48	79.575	92	2	3	2	3	2	4	11	4	88	102	0.94	16	77	142	0.3	154	0	28.9	99.7	104.1	136	73	2	2	51.7	6.5	49	60	2	13
116428	1	47	3	2	1	1	4.4	0.5	11.4	287	10	2	3	3	102	8.01	39	73.93846154	92	2	3	2	3	2	4	19	4.2	66	103	0.99	23	131	142	0.6	182	1	28.6	98.8	102.4	121	74	1	3	231	5.2	49	600	2	18
119164	1	68	1	2	1	1	4.5	0.5	11.1	400	8	1	2	1	160	19.7	97	73.11340206	92	2	3	2	3	1	3	34	4.4	62	102	0.77	36	104	140	0.5	166	0	31.4	111.4	99.4	150	87	1	1	253	6.7	36	480	0	22
112718	1	59	3	5	2	3	15.1	3.1	20.5	314	31	1	2	1	162	19.67	99	71.52727273	92	2	3	2	3	2	4	82	4.7	64	102	0.61	253	75	138	0.4	163	3	32	121.1	109.5	110	77	3	1	26.5	6.6	43	600	2	60
118863	2	58	3	5	1	1	3.4	0.3	8.8	283	25	2	3	3	101	7.28	38	68.96842105	92	2	3	2	3	2	4	18	4.3	112	103	0.93	129	104	142	0.4	204	2	22.5	86.6	104.7	117	72	1	3	71.9	5.9	95	480	2	24
109946	2	43	3	3	2	3	4	0.3	7.5	219	17	2	3	3	99	6.71	36	67.1	92	2	3	2	3	2	4	8	4	34	105	0.71	9	99	142	0.6	173	1	21.9	100.342	106.992	89	56	3	3	14	5.4	69	240	2	11
116509	1	49	3	2	1	1	3.8	0.6	15.8	318	49	2	3	3	148	15.53	85	65.77411765	92	2	3	2	3	2	4	26	4.7	86	102	1.31	41	157	144	0.4	161	2	26.1	103.7	105.6	124.78	75.276	0	3	156.023	6.4	42	960	2	20
111585	1	38	3	1	2	3	6.3	0.3	4.8	215	13	2	3	3	97	5.78	34	61.2	92	2	3	2	3	2	4	13	4.1	105	99	0.92	17	116	138	0.6	162	1	23.3	90.2	96.8	123	74	3	3	231	5.6	33	540	2	12
118610	1	59	3	4	2	3	7.3	0.8	11	205	22	2	3	3	94	5.26	31	61.08387097	92	2	3	2	3	2	4	24	4.3	41	104	0.8	32	88	142	0.5	159	2	24.9	100.6	100.4	114	66	3	3	264	5.3	55	300	2	28
110389	1	70	3	4	1	1	4.6	0.5	10.9	219	22	2	3	3	111	8.06	48	60.45	92	2	3	2	3	2	4	17	4.3	60	101	0.98	13	112	143	0.9	175	2	25.5	93.7	105.2	128	63	2	3	137	5.6	67	480	2	20
114632	2	49	3	1	1	1	7.8	0.8	10.3	400	0	2	3	3	118	8.81	55	57.66545455	92	2	3	2	3	1	1	70	3.8	111	103	0.9	140	86	142	0.5	154	0	42.3	131.4	140.5	166	115	0	3	120	6.2	44	540	1	36
116634	1	80	2	1	1	1	5.6	1	17.9	253	38	2	3	3	98	5.38	35	55.33714286	92	2	3	2	3	1	1	9	3.8	67	103	0.98	19	58	140	0.8	152	1	27.2	89.4	100.2	206	89	2	3	279	5.7	46	180	1	22
116327	1	51	2	4	1	1	5.2	0.7	13.5	226	27	2	3	3	95	4.46	32	50.175	92	2	3	2	3	2	4	16	4.6	58	102	1.03	24	49	140	0.3	186	1	26.5	86.9	96.7	151	89	1	3	52.2	5.3	93	120	2	19
114966	1	22	3	3	2	3	6	1.6	26.7	187	33	2	3	3	96	4.29	33	46.8	92	2	3	2	3	2	4	10	4.4	54	100	0.94	21	111	142	0.7	150	1	26.1	77.4	97	119	80	3	3	114	5.1	49	300	2	15
119400	1	45	2	2	1	1	8.6	0.8	9.3	363	20	1	1	1	274	24.94	211	42.55165877	92	2	3	2	3	1	3	52	3.2	133	99	0.86	622	59	140	0.4	174	1	41.3	137	134.2	126	81	0	1	164	14.9	56	120	1	19
111523	2	59	1	1	2	3	9.7	4.9	50.5	280	26	1	1	1	167	11.86	104	41.05384615	92	2	3	2	3	2	4	24	4	83	98	0.96	19	154	140	0.5	151	0	39.8	124.1	127.3	116	78	3	1	129	7.7	38	30	2	29
110899	2	29	3	3	2	3	3.1	0.8	25.8	221	70	2	3	3	100	3.65	37	35.51351351	92	2	3	2	3	2	4	16	3.8	80	103	0.7	25	130	139	0.4	170	3	34.5	107.8	134.4	105	74	3	3	40.4	5.4	66	480	2	17
115803	1	40	3	3	2	3	3.6	0.8	22.2	345	34	2	3	2	240	15.5	177	31.52542373	92	2	3	2	3	1	3	35	4.3	107	100	0.71	32	62	137	0.5	176	2	30.3	108.8	99.7	124	84	3	3	377	9.5	30	600	0	21
112466	1	29	1	3	2	3	5.8	0.1	1.7	377	39	2	3	3	130	121.42	67	652.4059701	91	2	3	2	3	1	3	50	4.1	101	105	0.74	126	106	141	0.4	159	0	37.9	109.5	112.1	116	67	3	3	635	5.5	29	180	1	26
117191	2	36	3	2	2	3	4	0.7	17.5	280	28	2	3	3	88	17.6	25	253.44	91	2	3	2	3	2	4	15	4	52	104	0.61	12	81	143	0.3	149	2	31.8	95	101.2	97	65	3	3	28.9	4.6	38	660	2	13
113510	2	68	2	2	1	1	8.2	0.8	9.8	343	20	1	2	1	112	28.24	49	207.477551	91	2	3	2	3	2	4	18	4.4	64	102	0.86	22	53	141	0.2	151	2	31.5	112.1	110.8	136	78	0	1	71.3	6.2	41	240	2	19
119608	2	24	3	2	1	2	3.9	0.3	7.7	264	21	2	3	3	93	17.17	30	206.04	91	2	3	2	3	2	4	8	3.9	95	101	0.62	9	34	140	0.4	159	1	38.9	107	122.3	108	72	0	3	47.4	5.4	57	240	2	11
111550	2	76	2	2	2	3	9	1.5	16.7	298	36	2	3	2	103	19.24	40	173.16	91	2	3	2	3	2	4	28	4.3	67	102	0.8	26	98	144	0.6	171	3	30.5	104.5	113.4	124	68	3	3	70.7	6	44	300	2	20
113560	2	61	1	2	1	1	3	0.6	20	249	18	2	3	3	89	11.94	26	165.3230769	91	2	3	2	3	1	3	10	4.1	73	105	0.79	13	73	142	0.4	162	1	28.5	104.4	108.9	144	82	1	3	62.9	5.3	54	30	1	14
113794	2	35	1	6	2	3	4.9	0.5	10.2	254	32	2	3	2	109	19.52	46	152.7652174	91	2	3	2	3	2	4	11	3.9	43	102	0.61	22	49	140	0.3	166	2	25.3	100.342	106.992	124.78	75.276	3	3	64.8	5.4	34	420	2	14
110576	2	37	2	3	2	3	4.3	0.4	9.3	291	48	2	3	3	93	12.48	30	149.76	91	2	3	2	3	2	4	17	3.8	57	103	0.72	12	49	140	0.2	174	2	29.7	101.5	109.6	110	72	3	3	14.5	4.7	55	300	2	19
110835	2	50	1	5	2	3	3.3	0.5	15.2	228	71	2	3	3	107	17.9	44	146.4545455	91	2	3	2	3	2	4	13	3.4	79	106	0.55	20	41	141	0.2	169	0	34.2	110.4	118	115	72	3	3	14.8	5.5	57	180	2	15
115229	2	20	3	2	2	3	5.9	0.9	15.3	212	66	2	3	3	103	15.68	40	141.12	91	2	3	2	3	1	1	12	3.7	67	107	0.64	12	71	144	0.4	156	1	31	97.7	117.5	98	63	3	3	29.2	5	44	60	0	12
117328	1	32	3	1	1	1	7.8	0.5	6.4	319	19	1	2	2	112	17.37	49	127.6163265	91	2	3	2	3	2	4	10	3.7	97	102	0.78	25	99	142	0.6	169	0	45.7	136.8	140.1	130	84	0	0	252	6	65	480	2	12
110876	1	56	2	2	2	3	5	0.4	8	253	22	2	3	3	95	11.34	32	127.575	91	2	3	2	3	2	4	15	4	75	105	0.91	16	102	140	1.3	152	0	30.7	101.4	103.5	145	76	3	3	103	5.3	43	180	2	20
110760	1	28	2	4	2	3	6.8	0.6	8.8	317	27	2	3	3	96	9.2	33	100.3636364	91	2	3	2	3	1	3	18	3.9	78	103	0.88	16	127	142	0.5	165	2	31.3	104.7	111	119	73	3	3	240	5.4	61	180	1	18
119328	2	25	3	4	2	3	3	0.5	16.7	202	66	2	3	3	100	10.3	37	100.2162162	91	2	3	2	3	2	4	12	4.5	59	102	0.79	11	106	136	0.4	162	2	23.6	77	103.6	117	76	3	3	41.2	5.6	58	420	2	15
115757	1	80	2	1	1	2	5.6	0.6	10.7	196	15	2	3	3	116	11.71	53	79.53962264	91	2	3	2	3	2	4	15	3.9	178	105	1.07	7	81	141	0.4	140	0	27.5	109	104.4	132	63	0	3	69.1	6.1	37	540	2	19
109939	2	37	1	6	2	3	3.3	0.4	12.1	233	15	2	3	3	97	6.96	34	73.69411765	91	2	3	2	3	2	4	10	4.1	92	105	0.45	10	55	142	0.2	153	3	23.5	87.3	94.4	124.78	75.276	3	3	24.7	5.1	54	60	2	15
113178	2	46	3	2	2	3	5.4	0.4	7.4	295	29	2	3	3	92	5.79	29	71.87586207	91	2	3	2	3	2	4	11	3.2	90	103	0.81	14	41	140	0.3	169	1	46.4	127.6	143	118	60	3	3	10.2	5.7	70	180	2	15
111365	2	34	3	3	2	3	3.8	0.6	15.8	162	22	2	3	3	95	6.31	32	70.9875	91	2	3	2	3	2	4	13	4	58	100	0.78	9	123	139	0.5	192	2	28.3	97	107.7	105	78	3	3	18.9	5.2	90	600	2	22
113813	1	20	3	1	2	3	6.1	1	16.4	243	59	2	3	3	86	4.25	23	66.52173913	91	2	3	2	3	2	4	17	4.5	103	101	0.97	18	80	140	1.3	146	2	29.4	88	109.2	112	58	3	3	131	4.7	41	180	2	23
116500	1	50	1	1	1	1	4.3	1	23.3	250	71	1	2	2	112	9.04	49	66.41632653	91	2	3	2	3	1	3	17	3.9	87	103	0.8	17	89	142	0.3	145	3	38.9	125	119.6	103	52	1	1	78.9	5.4	39	120	0	16
115989	1	64	1	3	1	1	5.4	0.9	16.7	297	33	1	2	1	122	10.36	59	63.21355932	91	2	3	2	3	2	4	14	4	114	99	0.86	33	113	140	1.1	178	2	27.7	108.1	106.992	138	98	1	1	120	5.2	68	660	2	13
118305	2	77	3	2	1	1	3.7	0.8	21.6	292	55	1	2	1	100	5.97	37	58.08648649	91	2	3	2	3	2	4	17	3.9	49	100	0.96	13	84	139	0.2	167	2	32.4	96.2	109.2	101	47	2	2	49.4	5.9	64	360	2	25
118315	1	29	3	2	2	3	4.6	0.6	13	247	25	2	3	3	104	6.29	41	55.22926829	91	2	3	2	3	2	4	13	4.1	55	103	0.9	13	54	143	0.3	145	2	20.6	78.5	90.6	109	69	3	3	87.6	5.2	39	120	2	16
110287	1	68	3	5	2	3	3.7	0.4	10.8	312	42	2	3	3	119	8.22	56	52.84285714	91	2	3	2	3	1	3	35	4.4	81	103	0.8	38	79	141	0.5	160	2	26.5	97.3	99.4	129	78	3	3	349	5.5	55	720	0	33
110272	1	45	2	1	2	3	4	0.4	10	140	36	2	3	3	112	6.65	49	48.85714286	91	2	3	2	3	1	3	25	4.3	71	103	1.03	30	141	140	0.7	165	1	27.2	103.5	103.9	114	74	3	3	215	5.3	59	300	1	16
117168	2	44	2	2	2	3	5.6	0.8	14.3	323	52	2	3	3	107	5.92	44	48.43636364	91	2	3	2	3	2	4	20	3.3	141	104	0.3	53	128	139	0.5	165	0	30.9	107	113.1	135	71	3	3	66.9	5.4	67	120	2	23
112839	2	28	3	4	2	3	5.1	0.8	15.7	207	51	2	3	3	87	3.03	24	45.45	91	2	3	2	3	2	4	14	3.7	62	99	0.68	16	67	137	0.3	172	1	18.4	69.4	89	102	63	3	3	48.9	5	66	720	2	17
113578	1	26	3	2	2	3	4.2	0.7	16.7	184	23	2	3	3	94	3.45	31	40.06451613	91	2	3	2	3	2	4	13	4.5	43	97	1.15	20	98	137	0.7	152	1	24.5	82.7	100.5	97	59	3	3	194	5.842	48	900	2	15
114493	2	45	3	1	1	1	7.3	2	27.4	299	25	2	3	2	179	12.58	116	39.04137931	91	2	3	2	3	1	1	10	4	98	101	0.85	24	89	140	0.5	150	0	38.7	123.4	131.7	123	92	0	3	25.9	8.2	42	240	0	12
117052	1	80	1	2	1	1	3.8	0.2	5.3	210	32	2	3	3	115	4.67	52	32.33076923	91	2	3	2	3	1	1	9	3.6	101	96	1.21	21	39	134	0.2	172	0	21.3	85.4	92	153	70	1	3	30.6	6.1	68	60	0	18
113129	1	79	1	4	2	3	5.4	1	18.5	224	56	2	3	3	99	2.59	36	25.9	91	2	3	2	3	1	3	14	3.9	51	101	0.99	21	93	142	0.6	169	1	24.4	90.3	88.5	124.78	75.276	3	3	250	5.1	64	240	0	19
114417	1	42	3	5	1	1	6	0.8	13.3	234	18	2	3	2	96	27	33	294.5454545	90	2	3	2	3	2	4	35	4.2	67	102	1.06	25	136	141	0.4	163	2	35.9	116.4	111	147	93	1	3	291	5.7	42	180	2	22
116700	2	24	3	6	2	3	7.3	0.6	8.2	270	61	2	3	3	114	39.65	51	279.8823529	90	2	3	2	3	2	4	39	3.8	66	101	0.6	36	55	143	0.3	135	1	35.8	125.7	117.6	102	71	3	3	200	5.9	36	480	2	28
113706	1	48	3	2	2	3	6.1	0.9	14.8	236	43	2	3	3	98	15.57	35	160.1485714	90	2	3	2	3	2	4	10	4	72	103	0.91	34	82	140	0.6	147	2	32.4	114.6	108.1	130	84	3	3	87.1	5.5	42	240	2	16
111332	2	57	3	5	2	3	3.7	0.7	18.9	178	89	2	3	3	93	11.91	30	142.92	90	2	3	2	3	2	4	13	4	47	102	0.71	16	156	143	0.7	182	0	20.5	77.9	97.4	97	64	3	3	26.1	5.3	80	60	2	20
117210	2	63	1	6	2	3	8.3	2.4	28.9	279	21	2	3	3	116	20.13	53	136.7320755	90	2	3	3	3	2	4	17	3.8	142	102	0.51	17	51	140	0.3	160	2	32.7	109.7	115	128	74	3	3	58.6	5.9	59	240	2	20
114682	2	56	3	2	2	3	5.3	1.1	20.8	309	20	2	3	3	97	12.68	34	134.2588235	90	2	3	2	3	2	4	17	3.8	70	104	0.89	24	73	142	0.2	167	2	32.2	102.5	108.9	150	90	3	3	184	5.7	55	240	2	18
117942	2	36	3	6	2	3	4.8	1.3	27.1	248	22	2	3	3	89	8.12	26	112.4307692	90	2	3	2	3	2	4	10	3.7	69	102	0.65	8	77	140	0.7	155	1	40.9	119.8	128.9	100	77	3	3	49.9	5.3	48	240	2	10
117359	1	59	2	1	1	1	4.9	1	20.4	319	63	2	3	3	115	15.58	52	107.8615385	90	2	3	2	3	1	3	21	4	76	105	0.98	120	89	144	0.5	149	0	38.2	128.6	120.6	124.78	75.276	1	3	43	6.6	35	360	0	20
116074	2	27	3	3	2	3	3.4	0.2	5.9	171	56	2	3	3	95	9.51	32	106.9875	90	2	3	2	3	2	4	10	4.4	53	101	0.79	10	84	137	1	174	2	27.2	86.7	108	113	76	3	3	86.3	4.8	69	660	2	16
110332	2	49	3	4	1	1	3.7	0.5	13.5	207	68	2	3	3	97	9.48	34	100.3764706	90	2	3	2	3	1	3	17	3.7	94	101.7	0.89	40	70	143	0.5	191	1	46.2	163.7	156.2	127	102	1	3	144	5.3	89	300	0	20
118298	1	67	3	3	1	1	5.5	0.7	12.7	274	53	2	3	3	119	14.38	56	92.44285714	90	2	3	2	3	1	3	17	4.1	63	103	0.83	26	101	144	0.6	161	2	30.9	111.1	110.6	125	73	1	3	35.2	5.8	50	240	0	21
116961	1	60	1	1	2	3	3	0.1	3.3	193	72	2	3	3	88	6.23	25	89.712	90	2	3	2	3	2	4	18	3.7	85	104	0.86	16	118	140	0.2	159	1	29.3	106	103.4	105	61	3	3	101	5.4	31	180	2	21
119229	1	29	3	3	2	3	6.1	0.8	13.1	292	19	2	3	3	105	9.65	42	82.71428571	90	2	3	2	3	2	4	56	4.1	58	105	0.31	25	61	145	0.7	149	1	25.1	93.4	94	123	82	3	3	254	5.3	37	480	2	54
118491	1	72	1	4	1	1	4.4	0.8	18.2	204	28	2	3	3	89	4.99	26	69.09230769	90	2	3	2	3	1	3	16	4.4	64	105	0.91	23	106	141	0.7	154	0	27.6	93.2	94.5	121	62	1	3	159	5.7	48	300	0	21
111270	1	24	1	3	2	3	8.9	1	11.2	194	41	2	3	3	93	5.62	30	67.44	90	2	3	2	3	1	1	28	4.3	80	106	0.75	18	117	144	0.5	156	0	19.2	71	86.1	130	85	3	3	112	5.4	56	600	0	20
113175	2	71	3	5	2	3	2.5	0.2	8	338	34	2	3	3	95	5.76	32	64.8	90	2	3	2	3	2	4	30	4	101	101	0.73	30	125	138	1	202	2	28.9	104	109	125	61	3	3	105	5.1	95	240	2	28
116352	1	26	3	3	2	3	4	0.3	7.5	178	31	2	3	3	92	4.91	29	60.95172414	90	2	3	2	3	2	4	25	4.6	57	102	0.8	10	63	143	0.4	167	1	22.4	77.3	91.9	111	62	3	3	86.3	4.8	53	240	2	25
118450	1	21	3	2	2	3	4.9	0.3	6.1	208	33	2	3	3	107	7.12	44	58.25454545	90	2	3	2	3	1	3	21	4.8	55	100	0.84	26	184	140	1.5	150	2	26.6	94	99.5	125	73	3	3	194	5.1	51	360	0	21
113987	1	33	3	3	2	3	4.6	1.1	23.9	210	37	2	3	3	94	4.81	31	55.85806452	90	2	3	2	3	1	3	20	4.5	45	98	1.17	16	97	140	1.4	174	2	24.8	87	104	119	70	3	3	209	4.9	70	600	0	24
118628	2	44	2	3	2	3	5.6	0.7	12.5	240	28	2	3	3	93	4.23	30	50.76	90	2	3	2	3	1	1	26	3.6	47	104	1	7	120	144	0.5	162	0	34	113.6	123.1	109	74	3	3	35.7	4.8	51	480	0	26
112327	1	57	3	2	1	1	4.1	0.5	12.2	323	41	2	3	3	116	7.22	53	49.04150943	90	2	3	2	3	2	4	38	3.9	98	99	0.77	52	92	145	0.6	158	2	37.4	121.3	125.8	118	73	1	3	209	5.8	46	540	2	27
115126	1	59	3	1	1	1	3.6	0.5	13.9	193	66	3	3	2	96	3.97	33	43.30909091	90	2	3	2	3	1	1	14	4.3	77	101	0.92	16	82	141	0.5	156	1	22.7	93.3	97.3	106	63	1	3	162	5.9	35	360	0	13
117856	2	50	3	2	2	3	3.8	0.6	15.8	203	35	2	3	3	93	3.13	30	37.56	90	2	3	2	3	2	4	8	4.4	94	101	0.42	14	44	144	0.3	176	0	15.8	69.1	86.5	146	91	3	3	18.1	5.5	80	300	2	17
115518	2	63	3	1	1	1	6.3	1.5	23.8	263	27	1	1	2	120	5.33	57	33.66315789	90	3	3	3	3	3	4	8	3	83	99	1.15	28	61	141	0.5	168	3	34.5	111	116.5	188	94	0	1	199	6.3	61	720	2	13
117575	2	61	2	1	1	1	14.3	2.5	17.5	209	41	2	3	3	102	2.95	39	27.23076923	90	2	3	2	3	1	1	10	4.2	96	99	0.8	15	75	143	0.3	174	1	31.8	108.4	117.8	122	73	1	3	105	6.2	66	720	0	15
113431	1	26	2	4	2	3	4.3	0.6	14	163	31	2	3	3	92	1.49	29	18.49655172	90	2	3	2	3	2	4	15	4.3	70	102	1.25	29	147	140	0.4	197	2	25.1	80.8	97.7	142	72	3	3	192	5.1	88	180	2	20
111058	2	32	1	6	2	3	10.5	1.7	16.2	325	61	2	3	3	111	30.82	48	231.15	89	2	3	2	3	2	4	68	3.7	80	105	0.52	47	72	143	0.3	153	3	41.6	121.9	129	103	67	3	3	86.5	5.5	50	420	2	27
111551	2	39	1	1	2	3	3	0.4	13.3	311	27	2	3	3	100	18.12	37	176.3027027	89	2	3	2	3	2	4	17	3.9	92	105	0.65	23	99	140	0.9	152	0	28	92.5	99.4	124.78	75.276	3	3	18.4	5.1	50	170	2	14
109746	1	47	3	2	1	1	5.1	1.1	21.6	361	36	2	3	3	112	23.63	49	173.6081633	89	2	3	2	3	1	2	19	3.6	124	103	0.84	49	66	140	0.2	160	2	35.2	126.6	112	131	85	0	3	66.2	5.7	59	660	1	15
110751	2	69	1	1	1	1	5.1	1.2	23.5	362	31	2	3	3	120	23.9	57	150.9473684	89	2	3	2	3	1	3	17	3.7	83	99	0.94	16	60	139	0.3	159	0	41.4	127.1	147	127	72	2	3	102	6	47	60	1	14
112960	2	38	3	2	2	3	5.8	0.8	13.8	217	24	2	3	3	87	9.62	24	144.3	89	2	3	2	3	2	4	11	3.6	79	104	0.51	11	23	139	0.2	158	1	29.3	94.5	102	108	65	3	3	6.99	5.7	46	180	2	13
117447	2	42	2	3	2	3	4.2	0.6	14.3	249	29	2	3	3	89	9.88	26	136.8	89	2	3	2	3	2	4	17	3.9	55	103	0.77	20	63	141	0.2	165	2	28	88.7	108.9	113	79	3	3	14	5	52	420	2	18
111824	1	63	3	1	2	3	4.1	1	24.4	219	53	3	3	2	127	17.25	64	97.03125	89	2	3	2	3	1	1	32	4.4	94	100	0.85	235	113	142	0.7	171	1	24	83.2	93.3	155	73	3	3	524	6	65	480	1	24
114078	2	32	3	6	2	3	3.5	0.2	5.7	190	53	2	3	3	106	11.16	43	93.43255814	89	2	3	2	3	2	4	9	4	70	103	0.46	19	97	145	0.6	155	2	24	77.5	93.6	107	68	3	3	31	5.1	53	120	2	12
117556	2	39	2	2	2	3	4.4	0.3	6.8	305	14	2	3	3	100	9.24	37	89.9027027	89	2	3	2	3	1	1	14	3.3	83	103	0.65	14	20	140	0.1	149	1	30.8	104.8	112.1	111	72	3	3	14	5.2	34	180	0	16
118259	2	20	2	6	2	3	7.5	0.5	6.7	226	27	2	3	3	90	6.69	27	89.2	89	2	3	2	3	2	4	15	3.9	91	105	0.79	12	34	141	0.2	143	3	37.3	112.1	113.8	107	83	3	3	35.2	5.1	39	15	2	15
119040	2	73	3	5	2	3	4.6	1	21.7	187	23	2	3	3	107	9.78	44	80.01818182	89	2	3	2	3	1	3	22	4.1	47	102	0.85	18	89	141	0.4	182	1	26	92.3	108.3	124.78	75.276	3	3	117	5.6	79	60	1	20
109685	1	38	3	2	2	3	5.3	0.9	17	314	50	2	3	3	114	10.86	51	76.65882353	89	2	3	2	3	2	4	22	4.3	115	104	0.85	13	116	140	0.8	150	2	23	86.9	91.2	128	86	3	3	101	5.7	44	600	2	21
119157	2	74	1	1	1	1	4.3	0.8	18.6	242	54	1	1	1	140	16.38	77	76.58181818	89	2	3	2	3	2	4	7	3.4	83	96	1.23	19	40	140	0.3	151	2	34.8	115.2	121.1	166	75	2	1	114	9.3	46	120	2	10
112349	2	80	3	1	1	1	4.6	0.9	19.6	301	79	1	1	2	186	25.51	123	74.66341463	89	2	3	2	3	2	4	13	4	74	100	1.97	24	93	141	0.3	174	1	35.4	116.5	124.4	136	83	1	1	84.3	7	58	360	2	16
115959	1	20	3	2	2	3	4.4	0.8	18.2	210	48	2	3	3	101	7.57	38	71.71578947	89	2	3	2	3	2	4	11	4.6	87	101	0.92	7	106	141	1	158	0	20.5	76.7	94.5	125	75	3	3	99	5	48	300	2	18
110995	2	28	3	4	2	3	2.9	0.4	13.8	202	20	2	3	3	100	6.83	37	66.45405405	89	2	3	2	3	1	3	12	4	79	99	0.68	9	53	138	0.5	170	1	21.3	79.6	88	112	67	3	3	57.5	4.7	64	240	0	18
114782	1	24	3	4	2	3	6.5	1	15.4	217	42	2	3	3	82	3.5	19	66.31578947	89	2	3	2	3	2	4	15	4.9	40	99	0.92	23	103	139	0.7	195	2	22.8	87.9	98.6	141	76	3	3	228	4.9	93	360	2	20
118789	1	32	2	3	2	3	9.9	1.7	17.2	239	34	2	3	3	105	7.63	42	65.4	89	2	3	2	3	2	4	29	4.2	53	106	1.13	24	90	142	0.4	158	3	35.8	104.3	120.2	132	63	3	3	205	5	59	180	2	27
110778	1	80	3	1	2	3	3.9	0.9	23.1	324	26	1	1	2	135	12.8	72	64	89	2	3	2	3	1	3	13	3.6	99	102	1.79	18	54	138	0.4	143	2	36.9	127.5	122	121	59	3	1	24	6.8	35	240	1	18
110929	1	80	3	5	2	3	5.3	1.4	26.4	326	19	2	3	3	97	5.95	34	63	89	2	3	2	3	1	3	15	3.2	151	101	1.05	17	66	141	0.7	166	2	31.7	112.4	113.7	124	71	3	3	473	5.2	66	360	1	23
119030	1	67	3	1	1	1	4.1	0.7	17.1	215	80	2	3	3	114	8.68	51	61.27058824	89	2	3	2	3	1	1	14	4.1	69	101	0.95	13	105	141	0.5	158	3	24.8	101.6	101.9	136	78	2	3	88.2	5.3	62	240	1	24
117310	1	71	2	1	1	1	6.3	1	15.9	353	33	1	2	1	142	10.61	79	48.34936709	89	2	3	2	3	1	3	26	4.3	73	102	1.15	40	125	139	0.8	152	0	35.2	127	113.1	145	78	1	2	590	5.6	41	600	0	25
109512	1	42	3	3	2	3	3.8	0.9	23.7	270	30	2	3	3	108	5.59	45	44.72	89	2	3	2	3	2	4	24	3.9	71	103	1.32	23	146	138	0.8	144	2	38.5	112.5	125.6	112	61	3	3	158	6	42	720	2	39
119497	1	24	3	4	2	3	4.2	0.4	9.5	203	41	2	3	3	99	4.35	36	43.5	89	2	3	2	3	2	4	12	4.6	51	100	0.89	14	164	138	1.1	141	3	24.4	89.4	100	131	82	3	3	76.1	5.5	37	120	2	18
112341	2	29	3	6	2	3	3.1	0.2	6.5	151	12	2	3	3	93	3.28	30	39.36	89	2	3	2	3	1	3	12	4.1	43	106	0.81	8	56	142	1.4	179	3	21.6	100.342	106.992	124.78	75.276	3	3	65.5	5	79	120	0	16
114626	2	53	2	2	1	1	4.3	1.3	30.2	220	72	2	3	3	104	4.11	41	36.08780488	89	2	3	2	3	1	3	12	4.1	89	105	0.87	21	114	143	0.3	178	3	38.2	112.7	116.9	145	96	1	3	61.5	5.6	73	120	0	15
119207	2	45	3	6	2	3	5	0.9	18	201	25	2	3	3	94	2.46	31	28.56774194	89	2	3	2	3	2	4	13	4.2	65	99	0.56	15	205	137	0.4	167	1	24.4	81.5	102.5	123	73	3	3	19	5.3	62	420	2	15
119540	1	70	3	1	2	3	7.8	2	25.6	271	35	1	2	1	184	8.7	121	25.88429752	89	2	3	2	3	1	1	16	4.4	81	97	0.96	12	75	139	2.2	143	1	28.2	115	109.8	107	76	3	2	172	5.6	39	300	1	17
112206	1	22	3	4	2	3	3.8	0.6	15.8	198	67	1	1	2	166	3.92	103	13.70097087	89	2	3	2	3	2	4	19	4.3	69	100	0.93	13	105	139	0.6	155	1	20.9	78.6	92.7	147	71	3	0	105	6.9	55	240	2	23
116873	2	33	3	4	2	3	4.9	1.1	22.4	224	39	2	3	3	131	39.91	68	211.2882353	88	2	3	2	3	1	2	27	3.7	68	101	0.75	79	22	139	0.3	166	0	25.6	74.3	92.6	123	84	3	3	9.6	5.8	67	120	0	42
115575	2	69	3	5	1	1	6.9	0.5	7.2	330	22	1	2	1	101	16.49	38	156.2210526	88	2	3	2	3	1	3	16	3.6	70	101	0.73	27	58	139	0.2	160	2	34.8	112	120.6	94	62	2	2	159	6.1	70	600	1	16
112908	1	77	3	1	1	1	4.7	0.8	17	311	36	2	3	3	130	26.32	67	141.4208955	88	2	3	2	3	1	3	21	4.7	57	100	0.74	24	77	139	1	165	1	32.2	114.3	108.3	140	72	2	3	413	5.9	46	600	0	18
119646	2	36	3	2	2	3	4.3	0.4	9.3	254	21	2	3	3	97	12.12	34	128.3294118	88	2	3	2	3	1	3	17	4.2	94	99	0.56	14	80	138	0.2	163	1	30	97.1	114.7	110	64	3	3	87.4	5.3	47	180	1	14
109645	2	62	2	1	1	1	3.3	0.7	21.2	292	31	2	3	3	91	9.02	28	115.9714286	88	2	3	2	3	2	4	12	3.7	139	105	0.74	21	47	143	0.2	169	0	29.9	99.8	106.2	135	79	2	3	10.4	5.6	66	180	2	16
116277	2	60	1	6	1	1	4	2	50	307	45	2	3	3	119	17.64	56	113.4	88	2	3	2	3	2	4	13	3.7	106	99	0.76	35	71	142	0.7	162	0	38.6	116.2	125.2	161	91	1	3	8.95	6.4	50	240	2	18
112569	2	46	1	6	2	3	6.3	0.8	12.7	258	28	2	3	3	90	8.13	27	108.4	88	2	3	2	3	1	1	14	3.6	49	104	0.65	20	110	139	0.3	158	0	28.7	92.5	100.5	124.78	75.276	3	3	42	5.2	48	240	1	17
115338	2	49	3	2	2	3	3.7	0.5	13.5	172	8	2	3	3	95	8.32	32	93.6	88	2	3	2	3	1	3	12	3.8	76	102	0.71	13	66	140	0.5	171	2	26.4	86.1	105.3	92	59	3	3	10.9	5.4	76	660	1	21
110029	1	42	3	5	2	3	4.6	0.5	10.9	334	38	2	3	3	103	9.97	40	89.73	88	2	3	2	3	2	4	88	4	53	103	0.73	55	130	142	0.5	159	2	31.9	106.9	110.1	127	81	3	3	383	5.5	39	600	2	37
115309	1	71	3	2	2	3	4.8	0.4	8.3	237	30	1	1	1	100	8.96	37	87.17837838	88	2	3	2	3	2	4	19	4	79	100	0.88	15	91	139	0.7	154	2	22.4	89.2	94.4	128	63	3	0	24.7	6.3	50	180	2	26
114690	2	41	2	3	2	3	5.3	0.4	7.5	180	37	2	3	3	108	10.7	45	85.6	88	2	3	2	3	2	4	7	4.1	68	101	0.79	20	36	137	0.4	164	0	26.1	86.3	104.5	129	85	3	3	9.06	5.1	63	120	2	17
112948	1	30	3	4	2	3	4.4	0.4	9.1	192	32	2	3	3	86	4.93	23	77.16521739	88	2	3	2	3	2	4	18	4.2	105	100	1	18	35	139	0.8	153	2	26	88.9	97.8	122	66	3	3	299	5.1	51	180	2	21
116129	1	62	3	3	1	1	8.7	1.1	12.6	266	35	2	3	2	122	12.18	59	74.31864407	88	2	3	2	3	1	3	21	3.9	86	97	0.79	71	72	138	0.3	156	1	29.8	112.5	112.7	130	67	1	3	168	6.4	51	300	1	19
115365	2	38	3	2	2	3	3.8	1	26.3	272	33	2	3	3	93	5.83	30	69.96	88	2	3	2	3	2	4	13	4.2	80	103	0.85	18	138	140	0.7	160	2	23.2	80.9	106.8	99	60	3	3	98	4.5	61	420	2	16
118285	1	70	3	5	1	1	5.1	0.6	11.8	264	29	2	3	1	121	11.14	58	69.14482759	88	2	3	2	3	1	3	33	4.5	84	100	0.93	52	160	139	0.7	177	1	26.7	98.5	100.7	149	78	1	3	149	6.1	61	360	1	30
113415	2	30	3	2	2	3	5.4	0.7	13	265	25	2	3	3	96	5.89	33	64.25454545	88	2	3	2	3	2	4	15	3.7	76	103	0.75	23	54	142	0.4	155	2	28.1	97.8	106.1	93	57	3	3	27.6	5.2	56	480	2	20
115036	2	54	3	2	2	3	5.7	0.5	8.8	240	26	2	3	3	90	4.72	27	62.93333333	88	2	3	2	3	2	4	17	3.8	47	101	0.82	17	79	136	0.5	172	2	23.6	80.5	97.7	156	86	3	3	12.8	5.3	73	720	2	18
117285	1	28	2	4	2	3	3.8	0.4	10.5	234	24	2	3	3	89	4.34	26	60.09230769	88	2	3	2	3	2	4	27	4.8	85	99	0.9	19	64	143	0.3	154	0	23.9	88.4	95.6	125	80	3	3	194	5.2	52	180	2	29
114346	2	74	3	2	2	3	7.3	0.7	9.6	171	26	1	2	1	137	11.93	74	58.03783784	88	2	3	2	3	2	4	14	3.6	62	102	0.84	21	80	141	0.6	167	2	30.6	104.3	111.2	130	79	3	2	76.5	6.5	61	840	2	16
114058	1	80	2	6	2	3	5.9	0.4	6.8	143	92	2	3	3	113	7.19	50	51.768	88	2	3	2	3	2	4	12	3.2	97	103	1.09	10	53	144	0.6	152	1	25.1	98.7	94.2	124.78	75.276	3	3	72.1	5.9	44	240	2	14
116557	1	35	3	2	2	3	4.8	0.4	8.3	208	17	2	3	3	105	5.44	42	46.62857143	88	2	3	2	3	2	4	30	4.6	74	99	1.04	18	154	137	0.9	147	2	32.8	94.9	108.9	119	69	3	3	280	5	48	300	2	39
110010	2	55	3	3	2	3	5.5	0.4	7.3	231	41	2	3	3	99	4.6	36	46	88	2	3	2	3	2	4	15	3.9	89	104	0.68	6	106	143	0.4	167	2	23.8	91	106.8	126	71	3	3	63.7	5.1	58	600	2	19
110368	2	80	1	2	1	1	3.4	0.5	14.7	219	48	2	3	2	97	3.28	34	34.72941176	88	2	3	2	3	1	3	8	3.8	106	99	0.89	14	33	139	0.4	158	0	30.3	100.7	102.6	149	112	2	3	125	6.1	57	180	1	13
113177	1	29	2	4	2	3	3.6	0.5	13.9	194	29	2	3	3	100	3.23	37	31.42702703	88	2	3	2	3	1	3	22	4.6	79	101	0.85	28	149	144	0.6	149	0	21.7	86.2	94.2	122	80	3	3	233	5.1	52	120	1	22
114376	1	33	3	3	2	3	6.6	0.5	7.6	248	31	2	3	3	100	2.9	37	28.21621622	88	2	3	2	3	1	3	13	4.9	78	104	0.89	13	78	142	0.5	156	2	22.3	74.5	93.6	124	70	3	3	71	5.2	59	360	0	15
118914	1	60	3	2	2	3	3.8	0.2	5.3	311	24	1	2	1	145	5.58	82	24.49756098	88	2	3	2	3	1	3	16	4.4	58	102	0.89	33	117	144	0.7	175	3	22.2	83.7	91.6	106	67	3	1	314	5.8	47	120	1	16
119727	1	24	3	3	2	3	5.7	0.9	15.8	258	57	2	3	3	108	2.19	45	17.52	88	2	3	2	3	1	3	20	4.5	70	101	0.85	18	78	144	0.4	144	0	16.3	64	82.2	110	69	3	3	193	5.4	48	360	0	23
118449	1	58	1	2	1	2	5.9	1	16.9	142	80	2	3	3	83	0.71	20	12.78	88	2	3	2	3	1	1	20	4.1	86	105	0.84	45	106	145	0.4	159	1	16.8	72	84.6	163	89	0	3	130	5.1	38	120	1	21.5
114879	1	55	3	4	2	3	4.6	0.4	8.7	207	36	2	3	3	121	2	58	12.4137931	88	2	3	2	3	2	4	14	4.4	60	101	0.82	17	67	141	0.3	144	0	23.7	80.9	91.8	129	76	3	3	134	6	46	480	2	15
111533	2	25	2	2	2	3	6.8	0.9	13.2	307	31	2	3	2	93	21.93	30	263.16	87	2	3	2	3	2	4	18	4	74	100	0.77	17	50	139	0.3	158	1	35.3	106.1	119.9	101	74	3	3	16	5.4	52	120	2	16
109548	2	25	3	3	2	3	4.1	0.8	19.5	219	30	2	3	3	96	21.12	33	230.4	87	2	3	2	3	2	4	18	3.9	76	104	0.8	25	49	141	0.1	153	2	42.1	113.5	130.2	106	62	3	3	46.1	5.5	51	300	2	15
112922	2	58	3	2	1	1	8.5	1.7	20	292	56	2	3	2	105	25.06	42	214.8	87	2	3	2	3	2	4	20	3.7	120	100	0.65	37	51	142	0.4	143	1	41.1	128.5	125.5	145	96	1	3	72.6	6	46	600	2	16
109979	2	31	3	6	2	3	4.6	0.8	17.4	276	25	2	3	3	98	19.05	35	195.9428571	87	2	3	2	3	2	4	13	4	81	103	0.56	24	89	143	0.4	142	2	27.1	98.6	100.5	91	55	3	3	16.4	5.5	35	480	2	13
113549	2	71	1	3	1	1	5.2	0.6	11.5	249	34	2	3	3	109	23.43	46	183.3652174	87	2	3	2	3	1	2	9	3.9	115	100	0.6	17	55	142	0.2	173	2	21	73.8	88.8	128	55	2	3	19.6	5.7	77	240	0	14
113899	2	37	3	6	2	3	4.9	1	20.4	302	36	1	2	1	116	25.44	53	172.8	87	2	3	2	3	2	4	51	4	42	103	0.91	17	63	140	0.3	147	3	33.7	117	126.2	96	74	3	0	38.9	6.4	32	780	2	33
118025	2	50	3	5	1	1	4.9	0.4	8.2	192	53	2	3	3	100	13.48	37	131.1567568	87	2	3	2	3	2	4	30	3.6	52	106	1.08	26	67	145	0.4	187	0	25.8	79.7	100.8	142	73	0	3	94.5	5.8	93	120	2	25
113407	2	61	2	6	2	3	5.9	NA	NA	179	NA	2	3	3	92	10.5	29	130.3448276	87	2	3	2	3	2	4	17	3.9	155	105	0.96	48	67	145	0.3	145	3	31.9	124.2	129.3	156	101	3	3	74.7	5.6	48	480	2	18
111299	2	50	1	6	1	1	4.7	0.5	10.6	294	25	2	3	3	116	12.58	53	85.4490566	87	2	3	2	3	2	4	9	3.9	102	101	1.13	34	78	137	0.5	153	2	29.735	100.342	106.992	124.78	75.276	0	3	162	6	57	25	2	12
117077	1	65	3	2	2	3	9.9	0.9	9.1	346	34	3	3	1	146	18.46	83	80.06746988	87	2	3	2	3	2	4	18	4.1	43	99	0.9	15	110	138	0.6	153	2	36.4	118.2	117.3	119	75	3	3	201	6.9	37	180	2	14
112363	1	59	3	5	2	3	3	0.4	13.3	188	68	2	3	3	118	11.61	55	75.99272727	87	2	3	2	3	2	4	20	4.2	63	99	1	27	76	140	0.7	160	2	24.7	96.8	95.3	129	84	3	3	96.1	5.9	59	540	2	16
111488	1	21	3	2	2	3	7	1.2	17.1	218	14	2	3	3	101	8.02	38	75.97894737	87	2	3	2	3	2	4	11	4.3	95	101	0.99	18	52	140	0.3	156	1	22.8	76.3	96.7	134	64	3	3	65.5	5.5	56	300	2	27
109503	1	71	2	3	1	1	11.4	0.7	6.1	191	21	2	3	3	110	9.6	47	73.53191489	87	2	3	2	3	1	3	36	4.1	57	100	0.8	73	184	138	1.1	156	2	27.4	107.8	103.7	119	84	2	3	602	4.4	45	240	0	35
109679	1	28	2	3	2	3	5.2	0.7	13.5	216	31	2	3	3	93	6.09	30	73.08	87	2	3	2	3	1	1	39	4.5	50	105	0.89	13	105	145	0.4	157	0	26.6	85.5	97.7	105	66	3	3	130	5.3	60	60	0	132
117862	1	80	1	3	1	1	2.3	0.4	17.4	192	100	2	3	2	109	9.2	46	72	87	2	3	2	3	2	4	10	4.1	77	102	1.46	28	71	142	0.4	152	2	29.9	99.8	105.6	104	56	2	3	380	6.4	45	180	2	19
116178	1	20	2	2	2	3	4.2	0.9	21.4	217	24	2	3	3	95	6.38	32	71.775	87	2	3	2	3	1	1	15	4.6	55	99	0.9	22	72	141	0.5	146	0	21.6	75	92.2	115	71	3	3	104	4.2	49	180	1	17
117897	2	22	3	2	2	3	3.2	0.2	6.3	134	33	2	3	2	85	3.97	22	64.96363636	87	2	3	2	3	2	4	29	4.1	45	106	0.67	8	143	139	0.3	162	1	21.1	78.2	94.2	98	65	3	3	63.8	5	63	300	2	38
116836	2	48	3	1	2	3	5.5	0.6	10.9	234	28	2	3	3	100	6.61	37	64.31351351	87	2	3	2	3	2	4	8	3.4	58	106	0.76	13	71	143	0.3	158	1	45.1	120.9	146	106	77	3	3	21	6.1	63	120	2	10
117159	2	31	3	3	2	3	5.1	0.4	7.8	131	85	2	3	3	99	5.51	36	55.1	87	2	3	2	3	2	4	13	3.8	62	100	0.77	12	22	141	0.3	169	2	22.8	82.6	100.8	118	74	3	3	9.39	5.6	75	480	2	19
116002	1	20	3	3	2	3	4.9	0.4	8.2	246	16	2	3	3	89	3.85	26	53.30769231	87	2	3	2	3	1	1	12	4.8	62	97	0.92	20	87	137	0.5	158	3	20	73.9	94	121	71	3	3	65.9	5	60	480	1	18
117767	1	66	2	5	1	1	12.2	3.7	30.3	260	54	1	1	1	171	12.64	108	42.13333333	87	2	3	2	3	1	3	31	4.5	58	97	0.98	30	102	137	0.6	163	1	26.1	105.3	100.1	109	64	1	1	74.1	7.9	41	360	0	27
119005	2	27	3	4	2	3	6.8	0.8	11.8	167	26	2	3	3	86	2.56	23	40.06956522	87	2	3	2	3	2	4	21	4.7	34	98	0.73	20	167	138	1.2	166	0	18.9	65	82.9	112	73	3	3	110	4.6	68	180	2	21
112683	1	33	2	3	2	3	4.4	0.7	15.9	183	16	2	3	3	96	3.03	33	33.05454545	87	2	3	2	3	1	1	17	4.2	70	104	0.87	13	131	143	0.5	149	1	22.4	80.4	88.2	107	60	3	3	91.5	5.2	49	180	1	24
117950	2	59	3	1	2	3	4.3	0.3	7	225	52	2	3	3	99	2.45	36	24.5	87	2	3	2	3	2	4	15	4	74	103	0.81	14	77	144	0.5	183	2	20.6	75.8	87	134	75	3	3	209	5.4	90	180	2	21
116153	2	57	3	1	1	1	5.9	0.9	15.3	201	17	2	3	3	92	1.65	29	20.48275862	87	2	3	2	3	1	1	22	4.2	95	106	0.73	31	102	144	0.5	160	0	16.8	73	81.5	132	79	1	3	61.2	5.5	62	180	0	20
112321	1	47	3	1	1	1	6.8	0.4	5.9	374	46	2	3	3	108	65.24	45	521.92	86	2	3	2	3	1	3	44	3.8	69	108	0.94	10	53	142	0.2	146	2	31.4	106.4	105.8	136	94	0	3	184	5.4	39	360	1	25
119407	1	57	3	1	1	1	6.2	1.1	17.7	322	30	2	3	2	101	29.36	38	278.1473684	86	2	3	2	3	2	4	26	4.4	69	99	1.24	47	58	138	0.2	157	1	23.5	92.4	91.3	156	86	1	3	458	6.1	32	480	2	21
114802	2	41	1	2	2	3	5.9	0.3	5.1	352	23	2	3	3	98	21.16	35	217.6457143	86	2	3	2	3	1	3	54	4.5	97	104	0.61	63	93	144	0.3	166	0	31.6	99.1	102.4	105	72	3	3	198	5	30	480	1	42
114466	2	27	3	2	2	3	3.7	0.5	13.5	245	28	4	3	3	98	16.26	35	167.2457143	86	2	3	2	3	2	4	12	3.7	76	101	0.82	11	65	139	0.2	155	2	33.6	115.4	123.5	92	64	3	3	16.3	5.3	56	600	2	13
110018	2	20	2	2	2	3	4.3	1	23.3	153	44	2	3	3	90	12.31	27	164.1333333	86	2	3	2	3	2	4	11	4.1	90	103	0.84	8	41	145	0.4	166	1	17.2	69.9	90.3	98	72	3	3	54.6	5	66	120	2	18
113430	1	63	3	2	1	1	3.7	0.3	8.1	379	41	2	3	3	134	29.09	71	147.4985915	86	2	3	2	3	1	1	28	4.4	102	99	0.85	45	98	135	0.4	167	2	26.6	91.5	95.4	122	81	1	3	779	6	64	180	1	27
110319	2	34	3	2	2	3	4.2	0.6	14.3	305	11	2	3	3	91	11.28	28	145.0285714	86	2	3	2	3	2	4	23	3.8	102	101	0.67	27	100	140	0.8	141	1	32.1	101.4	113.5	106	72	3	3	62.1	5.4	48	420	2	19
110321	1	46	3	1	1	1	5.6	0.5	8.9	248	36	2	3	3	103	12.77	40	114.93	86	2	3	2	3	2	4	13	4.2	91	100	1.15	27	90	142	1.1	167	2	31.3	107.9	110.7	108	77	0	3	112	5.7	43	240	2	16
114387	2	30	3	4	1	2	2.4	0.5	20.8	230	37	2	3	3	92	7.63	29	94.71724138	86	2	3	2	3	2	4	16	4.4	83	104	0.69	6	42	140	0.4	142	0	25.9	87.4	103.1	108	73	0	3	57.7	5.1	42	360	2	16
116822	2	20	3	6	2	3	2.8	0.3	10.7	163	66	2	3	3	96	8.1	33	88.36363636	86	2	3	2	3	2	4	13	4.4	47	102	0.62	10	154	138	0.5	151	2	19	72	88.7	100	60	3	3	45.4	5	62	240	2	15
109404	2	23	3	3	2	3	5.6	1.3	23.2	241	39	2	3	3	96	7.67	33	83.67272727	86	2	3	2	3	2	4	19	4.1	51	104	0.66	18	73	143	0.3	150	0	30.7	93.6	110.2	109	69	3	3	30.5	5.3	59	480	2	17
109474	2	80	1	6	1	1	5.6	0.5	8.9	221	27	2	3	2	127	14.18	64	79.7625	86	2	3	2	3	2	4	28	4.2	89	107	0.79	26	124	143	0.5	148	3	27.6	95.6	99.6	138	69	2	3	1230	5.9	35	120	2	33
111021	1	69	1	4	1	1	6.2	0.7	11.3	305	31	1	2	1	121	10.27	58	63.74482759	86	2	3	2	3	1	3	39	4	53	102	0.92	81	108	143	0.5	157	2	27	96.7	96.7	164	93	2	1	59.3	6.9	54	360	0	25
116720	2	33	1	2	2	3	3.9	0.3	7.7	163	57	2	3	3	98	5.96	35	61.30285714	86	2	3	2	3	1	1	17	4.4	44	105	0.67	14	20	140	0.2	152	0	17	74.7	84.2	102	62	3	3	8.26	5.3	58	180	0	24
119687	1	23	2	5	1	1	5.9	0.6	10.2	212	44	2	3	3	90	4.47	27	59.6	86	2	3	2	3	1	3	21	4.6	63	96	0.91	13	187	138	1.2	180	3	20.7	76.4	93	124.78	75.276	0	3	109	4.9	76	383.833	0	19
116907	1	76	2	5	2	3	5.1	0.3	5.9	270	24	2	3	3	105	6.74	42	57.77142857	86	2	3	2	3	2	4	17	4	70	102	1.11	11	98	140	0.4	146	2	26.6	101	100.5	144	72	3	3	119	5.3	46	360	2	20
115662	1	74	3	2	2	3	4.3	0.4	9.3	283	27	2	3	3	124	9.27	61	54.70819672	86	2	3	2	3	2	4	17	4.3	56	100	0.89	14	143	140	0.7	173	2	22.6	83.8	95.6	125	72	3	3	53.2	5.7	76	300	2	20
111280	1	22	3	2	2	3	8.6	1.1	12.8	193	68	2	3	3	94	4.55	31	52.83870968	86	2	3	2	3	2	4	35	4.5	51	105	0.78	13	94	142	0.5	139	2	22.1	81.3	96	112	52	3	3	99.9	5	40	120	2	49
118675	1	59	1	3	1	1	3.2	0.5	15.6	251	17	3	3	2	120	7.54	57	47.62105263	86	2	3	2	3	1	3	21	4.3	77	100	0.93	16	84	139	0.4	157	2	26.8	93.7	102.1	135	78	1	3	90.4	5.9	51	420	0	20
112191	1	41	1	3	2	3	4.3	1.1	25.6	268	47	2	3	3	105	5	42	42.85714286	86	2	3	2	3	2	4	34	3.9	92	104	0.75	61	75	140	0.7	137	3	27	90.6	96.2	116	77	3	3	213	4.4	38	180	2	22
114652	1	23	2	6	2	3	4.3	0.8	18.6	237	30	2	3	3	95	3.54	32	39.825	86	2	3	2	3	2	4	27	4.6	81	99	1.03	17	78	139	1	152	0	22.5	81	96.4	119	63	3	3	102	4.9	48	480	2	64
116583	1	24	1	5	2	3	5.1	0.6	11.8	141	48	2	3	3	86	1.7	23	26.60869565	86	2	3	2	3	2	4	11	4.3	76	105	1.02	15	81	141	0.5	172	1	20.8	72.6	90.6	116	78	3	3	75.7	5.8	74	10	2	25
114542	2	45	1	5	2	3	5.1	0.3	5.9	177	13	2	3	3	105	2.37	42	20.31428571	86	2	3	2	3	1	3	5	3.7	72	101	0.68	11	26	139	0.2	187	0	23.9	80.1	95.1	135	81	3	3	15.8	5.5	89	60	0	15
112265	1	61	1	3	2	3	3.9	0.3	7.7	275	40	2	3	3	121	2.85	58	17.68965517	86	2	3	2	3	2	4	20	4.3	87	104	0.9	13	209	142	2.5	155	2	23.5	90.3	95.6	118	69	3	3	134	4.6	64	120	2	38
111554	1	79	2	4	1	1	6	0.7	11.7	233	28	1	2	1	179	2.42	116	7.510344828	86	2	3	2	3	2	4	12	4.2	47	99	1.08	14	102	138	1.3	148	2	23.9	84.7	92.1	147	62	2	2	108	7	49	180	2	15
117116	2	21	2	3	2	3	5.7	0.6	10.5	297	42	2	3	3	103	43.62	40	392.58	85	2	3	2	3	1	2	20	3.7	68	104	0.61	30	101	143	0.4	146	1	49.4	143	138	102	79	3	3	123	5.5	36	300	1	13
118994	1	23	2	4	2	3	4.8	0.9	18.8	314	49	2	3	3	99	27.08	36	270.8	85	2	3	2	3	1	2	26	4.2	101	102	0.76	24	66	137	0.3	164	1	36.2	111.5	119	134	79	3	3	144	5.2	30	480	1	18
112684	2	39	3	2	1	1	6.3	1	15.9	277	14	2	3	2	101	26.4	38	250.1052632	85	2	3	2	3	2	4	24	4.2	74	101	0.72	35	19	136	0.4	142	0	31.4	100	102.7	130	95	0	3	3.4	5.3	35	480	2	19
115396	1	68	3	4	1	1	3.7	0.4	10.8	364	20	2	3	2	97	23.41	34	247.8705882	85	2	3	2	3	1	3	26	4.3	91	99	1	42	104	139	1	143	2	28.2	103.9	105.6	140	89	2	3	59.3	5.8	40	180	1	27
113856	2	63	2	3	1	1	7.2	1.3	18.1	347	40	1	1	1	165	67.1	102	236.8235294	85	2	3	2	3	2	4	14	3.4	109	101	1.47	15	80	143	0.3	159	1	49.1	142.4	142.1	96	73	1	2	114	7.1	36	480	2	13
110527	2	39	1	1	2	3	4.3	0.3	7	274	35	2	3	3	85	13.85	22	226.6363636	85	2	3	2	3	2	4	13	3.9	88	107	1.16	27	85	141	0.6	151	0	38	115.7	125	101	64	3	3	64.9	5	52	20	2	15
113155	2	54	2	2	1	1	4.5	0.8	17.8	300	11	2	3	3	112	26.2	49	192.4897959	85	2	3	2	3	2	4	22	3.7	88	104	0.69	29	74	144	0.4	159	1	41.7	121.6	132.6	157	87	1	3	996	5.9	57	300	2	17
116770	2	69	1	3	1	1	5.1	0.5	9.8	333	19	2	3	1	136	25.92	73	127.8246575	85	2	3	2	3	2	4	17	4.1	63	96	0.75	39	24	135	0.2	166	3	35.2	113.9	121.4	109	74	2	3	150	6.7	60	180	2	21
114547	1	64	3	1	1	1	5.9	1.2	20.3	354	49	3	3	1	151	25.77	88	105.4227273	85	2	3	2	3	1	3	17	4.3	69	99	1.34	23	189	138	0.6	158	1	32.8	118	116.4	124	68	0	3	116	6.1	36	240	0	17
110453	2	69	1	2	1	1	5.4	0.4	7.4	291	11	2	3	3	121	11.57	58	71.8137931	85	2	3	2	3	2	4	18	3.7	132	106	0.69	26	72	143	0.4	153	3	31.1	99.6	111.4	213	107	1	3	71.8	6.2	49	120	2	19
114539	2	69	3	1	1	1	7.3	1.8	24.7	291	42	2	3	2	94	5.89	31	68.4	85	2	3	2	3	1	2	14	3.4	91	104	1.04	12	45	144	0.5	149	1	27.9	99.7	106.7	121	69	2	3	43.4	6.4	53	480	1	17
113401	2	21	3	1	2	3	5.1	0.5	9.8	156	23	2	3	3	89	4.71	26	65.21538462	85	2	3	2	3	2	4	13	4.4	52	102	0.66	9	180	140	0.8	178	2	21.3	67.3	90.6	105	63	3	3	71.7	5	85	300	2	21
109769	1	44	2	5	1	1	8.7	1.8	20.7	256	73	2	3	3	103	7.07	40	63.63	85	2	3	1	2	1	1	134	4.4	69	101	0.77	141	114	140	0.6	145	0	27.8	98.6	98.1	150	94	1	3	217	4.8	49	360	0	86
113378	1	80	3	3	1	1	5.3	0.5	9.4	218	71	2	3	3	102	5.91	39	54.55384615	85	2	3	2	3	1	3	19	3.8	52	104	1.06	10	81	140	0.9	179	2	28.7	109.8	112.5	119	55	2	3	65.8	5.4	81	240	0	23
110897	1	50	3	3	2	3	7.2	0.8	11.1	270	16	2	3	3	107	5.52	44	45.16363636	85	2	3	2	3	1	3	25	3.9	66	98	0.92	45	81	136	0.3	197	2	27.4	101.4	102.3	118	77	3	3	108	6.1	49	600	1	26
111835	1	72	3	1	2	3	5.1	0.2	3.9	197	22	2	3	3	89	2.9	26	40.15384615	85	2	3	2	3	2	4	12	4	68	105	0.93	11	82	143	0.9	158	2	20.9	85.1	96.3	117	64	3	3	89.9	5.6	63	180	2	19
110936	1	80	2	5	1	1	5.8	4.3	74.1	376	25	2	3	3	110	4.69	47	35.92340426	85	2	3	2	3	1	3	13	3.8	82	99	0.81	29	131	142	0.8	170	2	27.2	114.7	106.6	156	85	1	3	170	5.7	72	720	0	17
113227	1	38	3	2	1	2	6.9	0.8	11.6	327	31	2	3	3	91	105.73	28	1359.385714	84	2	3	2	3	1	1	47	4.3	84	99	0.82	72	101	139	0.3	167	1	36.1	122	110	143	100	0	3	553	5.4	34	720	0	27
114314	2	21	2	2	2	3	7.8	1	12.8	378	27	2	3	3	117	98	54	653.3333333	84	2	3	2	3	2	4	39	3.8	100	105	0.55	21	59	143	0.2	146	0	37.8	114.4	124.2	110	75	3	3	81.8	5.6	44	300	2	28
115417	1	65	2	5	1	1	13.5	1.7	12.6	273	23	2	3	3	117	31.67	54	211.1333333	84	2	3	1	2	1	3	82	3.5	78	101	0.67	142	76	136	0.4	174	1	27.5	107.4	102.2	147	82	2	3	591	6	72	180	1	83
109730	2	29	3	2	2	3	3.7	1	27	271	47	2	3	3	102	20.2	39	186.4615385	84	2	3	2	3	2	4	8	3.8	80	102	0.75	12	32	138	0.5	147	0	39	122	124.2	99	68	3	3	7.24	5.2	49	240	2	14
110916	2	33	1	6	2	3	3.6	0.3	8.3	213	66	2	3	3	111	18.72	48	140.4	84	2	3	2	3	1	2	11	4.1	89	103	0.53	9	44	144	0.6	163	0	23	100.342	106.992	113	74	3	3	6.01	5.4	60	60	1	10
113788	2	25	3	3	2	3	4.8	0.7	14.6	288	25	2	3	3	94	11.7	31	135.8709677	84	2	3	2	3	2	4	13	3.9	51	104	0.84	18	40	141	0.2	154	2	39.1	117.3	122.2	105	70	3	3	18.8	5.3	59	660	2	15
113116	1	68	3	2	1	1	7.9	1.5	19	350	49	1	2	1	151	28.08	88	114.8727273	84	2	3	2	3	1	3	17	4	45	101	1.22	29	83	141	0.5	144	1	37.9	125.6	119.7	125	68	1	1	232	7.4	49	240	0	15
114931	2	40	1	3	1	1	3.1	0.7	22.6	311	44	2	3	3	100	8.68	37	84.45405405	84	2	3	2	3	2	4	23	3.9	61	100	0.83	16	136	138	0.4	161	3	33.3	101.6	108.8	81	53	0	3	68.2	5.6	39	120	2	23
118641	2	28	3	6	1	1	5.1	0.3	5.9	169	26	2	3	3	92	6.08	29	75.47586207	84	2	3	2	3	2	4	11	3.8	58	102	1.08	15	39	136	0.6	180	0	21.4	76	91.9	110	70	0	3	12.4	5.2	86	360	2	19
118947	2	58	3	6	1	1	4.9	1.1	22.4	248	22	2	3	3	101	6.18	38	58.54736842	84	2	3	2	3	2	4	27	4	51	101	0.76	14	65	143	0.4	135	1	25.7	89	96.7	120	85	1	3	47.1	5.9	44	480	2	20
112256	1	30	3	6	2	3	5.5	0.6	10.9	203	144	2	3	3	100	5.45	37	53.02702703	84	2	3	2	3	2	4	23	4.1	54	101	0.91	25	112	140	0.6	167	0	22	70.5	88	124.78	75.276	3	3	104	5.4	78	720	2	23
118623	1	80	1	1	2	3	3.5	0.3	8.6	220	23	2	3	3	98	5.13	35	52.76571429	84	2	3	2	3	2	4	13	4.4	128	101	1.08	60	138	139	1.3	176	1	23.3	94.4	95.5	124.78	75.276	3	3	191	5.2	60	480	2	19
114406	2	60	1	1	1	1	6.4	0.7	10.9	296	15	1	2	1	163	14.49	100	52.164	84	2	3	2	3	2	4	59	4.3	80	96	0.51	91	131	141	0.7	155	2	33	102.4	107	144	84	1	1	43.7	7.8	48	180	2	55
116138	2	71	3	2	1	1	4.4	0.7	15.9	223	36	2	3	3	103	5.26	40	47.34	84	2	3	2	3	2	4	8	3.7	81	105	1.02	17	74	140	0.3	185	2	25.3	94.4	100.5	128	84	2	3	29	5	84	240	2	17
114634	2	32	3	5	2	3	8	0.7	8.8	199	56	2	3	3	99	4.72	36	47.2	84	2	3	2	3	2	4	8	4.3	49	104	0.58	19	152	139	0.7	150	2	22.6	77.9	97.7	108	68	3	3	79.8	4.7	59	360	2	16
109536	2	48	3	3	2	3	6.1	0.4	6.6	165	30	2	3	3	86	1.96	23	30.67826087	84	2	3	2	3	1	3	13	3.8	67	101	0.82	13	77	141	0.4	176	2	24	79.9	95.4	116	68	3	3	56.8	5.1	79	300	1	15
112394	2	49	3	1	2	3	3.5	0.2	5.7	190	16	2	3	3	105	3.4	42	29.14285714	84	2	3	2	3	1	3	10	4.3	63	99	0.82	9	25	138	0.7	165	1	20.2	71	90.5	106	69	3	3	152	5.7	71	480	1	12
109881	1	48	3	5	2	3	5	0.4	8	373	30	2	3	3	131	3.7	68	19.58823529	84	2	3	2	3	1	1	40	3.9	61	103	0.83	79	67	139	0.5	153	2	27.9	98.3	99	127	87	3	3	243	5.5	51	420	1	23
115091	1	62	1	6	1	1	7.8	1.2	15.4	218	15	2	3	3	96	88.36	33	963.9272727	83	2	3	2	3	1	1	20	4.1	82	104	0.78	12	62	145	0.2	160	1	25.3	91.2	87.3	177	103	2	3	209	6.4	42	360	0	18
109454	2	25	3	2	1	1	7.8	1.4	17.9	372	21	2	3	3	118	76.36	55	499.8109091	83	2	3	2	3	2	4	29	3.8	67	106	0.51	19	51	145	0.3	128	0	50.9	142.9	142.1	117	92	0	3	73.5	5.6	32	240	2	22
119667	1	32	3	4	1	1	6	0.4	6.7	285	43	2	3	3	100	48.03	37	467.3189189	83	2	3	2	3	2	4	21	3.8	69	106	1	28	74	142	0.3	153	3	35.8	116.7	118.2	132	92	0	3	229	5.1	30	180	2	20
113631	2	64	1	2	1	1	7	0.6	8.6	322	38	1	1	2	95	24.84	32	279.45	83	2	3	2	3	2	4	11	3.8	80	105	0.66	22	91	143	0.3	163	1	32.4	96.5	119.3	126	68	1	1	195	7.7	48	180	2	13
119354	2	34	3	2	1	2	5.6	1	17.9	327	41	2	3	3	121	34.69	58	215.3172414	83	2	3	2	3	2	4	16	3.8	119	100	0.71	60	101	137	0.4	151	0	52.9	141.1	140.4	126	90	0	3	130	6.6	44	300	2	17
118367	2	28	3	2	2	3	5.8	0.9	15.5	228	30	2	3	3	92	16.86	29	209.2965517	83	2	3	2	3	2	4	8	3.6	61	104	0.84	12	31	138	0.2	149	3	39.2	100.342	106.992	95	64	3	3	8.8	5.5	56	480	2	15
113014	2	60	2	3	2	3	3.2	0.7	21.9	223	30	2	3	3	97	18.05	34	191.1176471	83	2	3	2	3	2	4	15	3.5	123	103	1.02	33	75	136	0.4	140	1	40.6	121.4	124.5	112	79	3	3	69.1	5.9	33	960	2	18
110950	1	57	2	1	2	3	5	0.5	10	334	36	2	3	3	101	16.42	38	155.5578947	83	2	3	2	3	2	4	31	4.1	92	95	0.79	81	154	135	0.5	160	0	32.8	115.9	104.9	103	71	3	3	32.7	6	50	240	2	28
109776	2	80	2	2	1	1	13.1	2.6	19.8	269	39	1	2	1	133	26.86	70	138.1371429	83	2	3	2	3	1	1	11	3.9	98	104	0.71	30	45	142	0.5	154	0	29.5	112.1	114.2	131	68	0	2	19.4	5.8	43	720	1	16
115151	1	60	3	1	1	1	8.4	0.7	8.3	346	24	1	2	1	152	29.47	89	119.2044944	83	2	3	2	3	1	3	54	4	96	101	1.31	28	82	140	1	149	1	35.5	124.2	113.9	116	74	1	1	352	7.2	38	720	0	38
111385	2	63	2	1	1	1	4.5	0.4	8.9	200	57	2	3	3	99	10.74	36	107.4	83	2	3	2	3	2	4	13	3.9	71	104	0.7	23	112	145	0.4	182	1	28.9	88.4	100.6	114	67	1	3	63.7	5.7	87	35	2	14
118231	1	34	2	3	2	3	12.3	2.7	22	275	87	2	3	3	100	10.43	37	101.4810811	83	2	3	2	3	1	1	31	3.9	55	101	0.84	33	89	142	0.8	139	0	35.8	111.5	116.4	124.78	75.276	3	3	275	4.9	41	240	1	21
116677	1	50	1	1	2	3	4.5	0.5	11.1	252	55	2	3	3	109	10.97	46	85.85217391	83	2	3	2	3	1	3	14	3.1	64	101	0.98	16	109	142	0.3	146	0	26	100.342	106.992	105	67	3	3	290	6.1	38	360	0	17
116984	2	56	3	2	2	3	3.2	0.2	6.3	309	58	2	3	2	117	12.43	54	82.86666667	83	2	3	2	3	1	3	23	3.9	76	103	0.8	10	57	142	0.4	149	2	41.7	123.5	144	129	80	3	3	126	5.8	51	180	0	20
110174	1	25	3	2	2	3	3.5	0.5	14.3	167	52	2	3	3	89	5.76	26	79.75384615	83	2	3	2	3	2	4	19	4.6	71	98	1	17	70	141	0.4	143	1	26.8	88.8	102.2	114	65	3	3	47.8	5.3	48	240	2	22
116472	2	64	1	1	1	1	5	0.9	18	298	70	2	3	3	114	9.58	51	67.62352941	83	2	3	2	3	2	4	16	4	75	107	0.75	19	110	144	0.5	152	0	37.8	115.8	121.8	135	67	1	3	80.6	5.7	47	60	2	18
119424	2	20	2	2	2	3	2.6	0.3	11.5	149	51	2	3	3	92	5.07	29	62.93793103	83	2	3	2	3	1	1	14	4	54	102	0.69	15	58	141	0.2	153	3	16.4	66.3	80.8	124.78	75.276	3	3	13.6	5.6	64	240	1	15
113803	1	55	3	6	2	3	4.3	0.5	11.6	210	19	2	3	3	103	5.09	40	45.81	83	2	3	2	3	2	4	19	3.9	50	105	1.11	23	48	145	0.3	140	1	26.1	100.342	106.992	133	80	3	3	150	5.8	48	1080	2	21
115395	1	80	3	1	2	3	9.5	2.6	27.4	193	62	2	3	3	103	4.97	40	44.73	83	2	3	2	3	2	4	29	4.6	59	101	0.7	27	87	142	0.8	160	1	20.2	84	88.5	124.78	75.276	3	3	260	5.6	72	180	2	33
116794	1	65	1	1	1	1	10.2	2	19.6	347	34	1	2	1	187	14.11	124	40.96451613	83	1	2	2	3	2	4	27	4.1	155	102	1.21	104	64	141	1.1	147	1	34.1	126.1	120	149	76	1	1	496	8.1	32	240	2	21
110703	1	78	1	3	1	1	4.8	0.6	12.5	201	31	1	1	1	116	5.78	53	39.26037736	83	2	3	2	3	1	3	13	4.2	70	105	2.21	16	53	143	0.4	145	0	25.5	95.4	94	168	57	1	1	535	6.2	45	180	1	22
116238	2	47	3	3	1	1	7	1.1	15.7	190	28	2	3	3	92	2.9	29	36	83	2	3	2	3	1	2	15	3.9	68	102	0.67	16	58	140	0.3	136	2	26.1	87.3	104.1	103	66	1	3	53.5	5.4	47	480	1	18
110204	1	70	3	4	2	3	6.8	1.5	22.1	361	51	2	3	3	108	4.46	45	35.68	83	2	3	2	3	1	3	30	4.1	49	106	1	90	133	145	0.7	199	2	26.8	106.7	101.6	164	89	3	3	270	5.2	110	600	0	33
111866	1	77	2	2	2	3	5.2	1.3	25	274	48	2	3	3	114	4.98	51	35.15294118	83	2	3	2	3	2	4	12	3.8	77	100	1	18	116	140	0.8	176	3	25.9	94.3	93.2	157	74	3	3	27.3	5.4	81	180	2	15
117044	1	70	2	2	2	3	4.2	0.4	9.5	249	71	1	2	1	196	3.08	133	8.336842105	83	2	3	2	3	2	4	17	4.3	86	101	0.86	16	95	138	0.7	139	1	25.3	95.5	95.6	127	69	3	1	159	6.9	46	300	2	16
109841	2	54	3	6	1	1	10.9	1.8	16.5	302	46	1	1	2	183	83.3	120	249.9	82	2	3	2	3	2	4	19	3.1	58	101	0.92	17	55	141	0.4	151	1	39.5	120.5	124.6	106	76	0	1	36.1	9	42	480	2	20
118083	1	64	1	4	1	1	7.2	0.5	6.9	294	23	2	3	3	136	46.33	73	228.4767123	82	2	3	2	3	1	2	23	4.3	61	103	0.79	69	87	140	0.2	169	0	28.7	96.3	96.5	158	83	1	3	142	5.8	42	180	1	17
115156	1	61	3	2	1	1	5.5	0.5	9.1	223	47	1	2	1	95	13.06	32	146.925	82	1	2	2	3	2	4	15	4	43	104	1.04	17	104	142	0.5	152	2	28	89.6	99.7	121	70	1	1	130	5.8	56	360	2	18
112506	1	48	3	1	2	3	5.8	0.4	6.9	283	29	2	3	3	110	17.54	47	134.3489362	82	2	3	2	3	2	4	25	4.3	69	104	0.84	11	81	142	0.2	181	3	28.7	99.2	105.1	132	80	3	3	71.9	6	87	180	2	25
110509	1	60	2	5	2	3	6.6	0.5	7.6	247	25	2	3	3	100	11.17	37	108.6810811	82	2	3	2	3	1	3	52	3.9	94	99	1.12	34	128	139	0.4	172	1	26	98.8	103	137	90	3	3	271	5.4	84	60	0	39
110175	1	30	2	4	2	3	5.3	0.9	17	309	26	2	3	3	99	10.09	36	100.9	82	2	3	2	3	1	2	20	4.2	50	102	1.23	16	141	142	0.4	147	1	34.5	111.3	111	120	76	3	3	130	5.3	42	360	0	20
111829	2	61	3	1	1	1	10.7	2	18.7	329	35	1	1	2	168	27	105	92.57142857	82	2	3	2	3	1	3	36	4	125	103	0.84	241	101	140	0.4	152	0	49.6	133.8	143.4	91	47	1	1	75.6	10.5	48	360	0	19
111798	2	80	2	1	1	1	11.2	1.9	17	286	24	2	3	3	117	13.35	54	89	82	2	3	2	3	1	3	15	4.1	65	99	1.35	49	68	141	0.4	166	1	29.4	106.2	105	175	54	2	3	496	6.2	54	360	1	19
114243	2	78	3	1	1	1	6	0.7	11.7	338	80	1	2	1	133	16.93	70	87.06857143	82	2	3	2	3	2	4	13	4	99	103	1.2	15	106	144	0.5	146	1	29.1	115.3	110.6	146	70	1	2	197	6.6	50	360	2	16
118471	1	61	2	2	1	1	6.8	1.7	25	337	48	3	3	2	96	7.68	33	83.78181818	82	3	3	3	3	1	3	30	3.9	106	104	0.82	52	74	145	0.2	236	3	23.8	99.2	94.7	160	101	2	3	167	5.6	147	360	0	22
117432	2	66	3	2	1	1	3.2	0.3	9.4	176	14	2	3	3	97	7.35	34	77.82352941	82	2	3	2	3	2	4	11	3.8	62	106	0.67	11	105	142	0.8	154	1	25.8	96.6	104.1	153	91	2	3	197	5.4	56	480	2	14
113616	1	66	2	4	1	1	5.1	0.7	13.7	233	42	2	3	3	94	5.54	31	64.33548387	82	2	3	2	3	2	4	22	3.9	96	99	0.95	25	91	139	0.4	152	1	28.7	101.8	104.2	103	58	1	3	92.5	5.7	61	480	2	19
116475	1	33	3	2	2	3	2.6	0.5	19.2	209	34	2	3	3	93	4.9	30	58.8	82	2	3	2	3	2	4	12	4.4	72	102	0.74	9	144	141	0.8	156	2	22.3	81.2	92.7	131	82	3	3	403	5.1	55	480	2	13
114775	2	44	3	4	2	3	3.1	0.4	12.9	234	24	2	3	3	91	4.25	28	54.64285714	82	2	3	2	3	2	4	10	4.1	84	104	0.63	10	36	140	0.3	170	2	23	86	94.2	122	78	3	3	14.1	5.3	72	240	2	15
113313	1	32	1	3	2	3	5.2	0.8	15.4	200	41	2	3	3	100	4.45	37	43.2972973	82	2	3	2	3	2	4	20	4.1	71	100	1.22	30	83	142	0.2	149	1	22.6	83.3	99.2	125	83	3	3	136	5.3	55	120	2	18
112132	1	63	1	2	1	1	6	1.1	18.3	278	18	1	2	1	197	16.03	134	43.06567164	82	2	3	2	3	1	1	24	3.7	86	106	0.68	17	93	142	0.3	133	0	25.3	105.2	97.7	121	45	1	1	110	7.6	27	120	0	19
119314	2	80	3	5	2	3	4.3	1.3	30.2	211	12	2	3	3	92	3.16	29	39.22758621	82	2	3	2	3	2	4	19	4.4	61	101	0.69	15	108	142	0.8	212	2	20.4	74.6	95.2	159	84	3	3	146	5.1	115	360	2	22
111938	2	57	3	3	2	3	6.2	0.7	11.3	155	30	2	3	3	89	2.7	26	37.38461538	82	2	3	2	3	1	3	11	3.8	55	104	0.7	9	64	139	0.2	168	2	22.5	77.4	94.5	113	67	3	3	22.2	5	72	180	0	15
113325	1	28	3	5	2	3	8.1	1.6	19.8	248	18	2	3	3	100	3.49	37	33.95675676	82	2	3	2	3	1	3	12	4.8	61	102	0.88	12	295	143	0.7	164	1	18.7	77	86.5	124.78	75.276	3	3	95.2	5.1	66	540	1	16
112999	1	69	2	2	1	1	4.4	0.6	13.6	252	18	1	1	1	125	5.49	62	31.87741935	82	2	3	2	3	1	3	18	4.3	60	103	1.12	11	30	143	0.3	134	1	24.3	95	99.2	129	73	1	2	16.6	6.7	39	240	1	22
116014	1	34	2	5	2	3	4.8	0.4	8.3	185	29	2	3	3	98	3.06	35	31.47428571	82	2	3	2	3	2	4	16	4.1	88	101	0.92	24	45	139	0.3	149	2	23.3	82.3	99.7	137	82	3	3	223	5.8	51	180	2	19
116145	2	31	3	1	2	3	3.1	0.2	6.5	152	68	2	3	3	99	20.96	36	209.6	81	2	3	2	3	2	4	17	4.7	71	101	0.66	19	81	141	0.4	146	0	24.1	86	100.2	105	69	3	3	15.6	5.3	41	120	2	13
110427	2	28	3	2	2	3	6.5	1.1	16.9	239	25	2	3	3	106	21.45	43	179.5813953	81	2	3	2	3	1	1	12	3.9	69	103	0.74	15	99	141	0.6	135	0	33.6	103	115.3	100	65	3	3	47.6	5.1	34	600	1	11
118445	2	26	3	2	2	3	6.1	0.7	11.5	221	32	2	3	3	120	22.78	57	143.8736842	81	2	3	2	3	2	4	10	3.7	57	104	0.59	12	72	138	0.3	155	3	26.4	89.5	109.9	103	65	3	3	32.8	5.2	65	9999	2	16
116441	1	68	3	1	1	1	5.2	0.9	17.3	270	67	2	3	2	104	15.01	41	131.795122	81	2	3	2	3	2	4	25	4.2	76	101	0.79	26	105	140	0.9	155	3	25.2	89.6	95.5	141	79	1	3	209	5.5	48	240	2	20
114444	1	68	2	3	2	3	4.6	0.3	6.5	215	54	2	3	3	88	8.82	25	127.008	81	2	3	1	2	1	3	26	3.6	69	103	0.95	18	56	139	0.3	131	0	30.2	115.2	108.7	108	66	3	3	190	5.8	32	600	0	34
115354	2	34	3	3	2	3	6.8	4.6	67.6	342	30	2	3	3	91	9.62	28	123.6857143	81	2	3	2	3	1	2	13	3.7	57	106	0.59	13	97	142	0.3	151	1	40.7	112.4	139.2	96	59	3	3	55.2	5.3	62	540	0	12
112452	2	72	3	2	1	1	4	10.2	255	241	112	2	3	2	99	10.61	36	106.1	81	2	3	2	3	1	3	15	4.1	67	101	1.01	14	81	141	0.4	152	0	35.8	113	115.1	103	62	1	3	197	5.842	62	480	1	16
114686	2	80	3	1	1	1	4.4	0.6	13.6	285	47	2	3	3	120	16.75	57	105.7894737	81	2	3	2	3	1	3	8	3.6	96	110	1.38	12	54	141	0.5	150	3	42.2	120.4	143.4	124.78	75.276	2	3	127	6	42	360	1	18
115370	2	34	3	6	2	3	4.8	0.5	10.4	179	17	2	3	3	97	9.53	34	100.9058824	81	2	3	2	3	1	1	11	4.4	42	106	0.49	11	92	143	0.6	155	2	17.5	66.3	86.4	124.78	75.276	3	3	49.9	5.2	62	60	0	17
114535	1	80	2	2	1	1	3.5	0.3	8.6	302	50	2	3	3	107	11.21	44	91.71818182	81	2	3	2	3	1	3	11	3.5	77	99	1.49	16	44	142	0.4	150	2	27.6	106.1	104.7	124	70	2	3	20.3	5.8	59	120	0	10
110954	2	24	3	6	2	3	5.7	0.5	8.8	164	56	2	3	3	89	5.84	26	80.86153846	81	2	3	2	3	2	4	13	4.1	67	100	0.75	26	122	136	0.4	150	1	19.7	70.1	92	95	61	3	3	71.8	5.4	58	240	2	19
118042	2	53	3	2	2	3	5.1	0.9	17.6	299	30	2	3	2	115	10.57	52	73.17692308	81	2	3	2	3	1	1	17	4.2	96	103	0.91	37	144	145	0.3	181	0	25.5	98.7	101.9	135	93	3	3	230	6	78	240	0	16
117222	1	67	3	2	2	3	4.8	0.6	12.5	229	37	2	3	3	100	7.38	37	71.80540541	81	2	3	1	1	2	4	11	4.7	58	100	0.9	17	117	142	0.4	144	0	21.4	78.3	92.4	115	73	3	3	109	5.7	55	120	2	17
112023	2	41	3	1	1	1	7.7	0.7	9.1	230	12	2	3	3	91	4.88	28	62.74285714	81	2	3	2	3	1	3	11	3.7	63	101	0.65	8	40	142	0.4	155	3	29.5	100.342	106.992	157	87	0	3	14.6	5.6	63	300	0	19
117082	2	47	3	6	2	3	4.6	0.3	6.5	211	43	2	3	3	102	6.36	39	58.70769231	81	2	3	2	3	2	4	14	4.2	49	102	0.61	9	131	142	0.4	161	1	18.2	71.4	88.2	96	61	3	3	17.8	5.1	74	360	2	18
113576	1	43	3	2	2	3	3.8	0.5	13.2	198	119	2	3	3	117	8.06	54	53.73333333	81	2	3	2	3	1	1	33	4.6	80	99	0.99	12	116	140	0.3	148	2	25.7	92.7	98.3	108	77	3	3	236	5.2	54	180	0	19
116503	1	69	3	1	1	1	5.9	1.1	18.6	301	31	1	2	1	150	12.74	87	52.71724138	81	2	3	2	3	1	3	22	4.3	69	101	0.86	37	115	141	0.6	154	3	25.2	92	96.3	151	75	2	2	151	7.4	52	240	1	19
111767	1	26	2	3	2	3	4	0.7	17.5	143	57	2	3	3	92	3.71	29	46.05517241	81	2	3	2	3	1	2	20	4.8	81	102	0.94	17	121	143	0.7	142	0	23.1	80.7	94.8	122	68	3	3	265	5.8	55	360	1	20
116228	2	30	3	3	2	3	5.1	0.6	11.8	135	39	2	3	3	102	3.74	39	34.52307692	81	2	3	2	3	2	4	11	3.8	38	102	0.81	9	65	140	0.2	164	1	22.7	76.6	102.3	119	76	3	3	47.8	5.7	66	120	2	23
111136	1	80	3	1	2	3	2.9	0.8	27.6	299	31	2	3	3	109	4.38	46	34.27826087	81	2	3	2	3	2	4	12	3.9	45	102	0.79	22	132	141	1.6	168	3	22.3	95.5	96	117	80	3	3	130	5.3	77	240	2	17
114759	2	25	3	6	2	3	4.6	0.6	13	170	51	2	3	3	87	2.24	24	33.6	81	2	3	2	3	2	4	9	4.4	43	102	0.63	7	71	140	0.4	156	0	20.7	70.5	90.5	112	71	3	3	32	5.2	65	360	2	15
113550	1	27	3	4	2	3	6.4	0.8	12.5	218	28	2	3	3	92	2.21	29	27.43448276	81	2	3	2	3	1	2	20	4	61	104	1.01	48	188	141	1.4	158	0	25.5	92	103.3	108	73	3	3	170	5.3	63	300	0	24
115273	1	73	1	6	1	1	3.7	0.6	16.2	183	173	1	2	1	362	20.72	299	24.94715719	81	2	3	3	3	2	4	14	4.1	155	100	1.28	70	71	137	0.5	137	3	33.9	120.1	109.1	150	88	2	2	207	10.3	25	480	2	13
116760	2	55	2	2	2	3	5.9	1.2	20.3	276	26	1	1	1	153	5.82	90	23.28	81	2	3	2	3	2	4	64	4.7	88	96	0.71	59	88	135	0.5	167	0	24.2	82.7	89.4	128	71	3	1	57.9	8.6	77	15	2	42
112847	2	23	1	2	2	3	4.6	0.4	8.7	243	26	2	3	3	101	38.02	38	360.1894737	80	2	3	2	3	1	3	9	3.6	90	103	0.66	9	77	141	0.1	135	1	30.8	98.2	111.8	97	62	3	3	102	4.9	42	120	1	10
109496	1	50	3	3	2	3	4.7	0.7	14.9	346	37	2	3	3	108	33.6	45	268.8	80	2	3	2	3	2	4	32	3.6	113	105	0.98	40	73	142	0.5	148	2	38.5	132.9	131.6	120	77	3	3	295	5.1	56	600	2	25
109323	1	22	3	3	2	3	6.5	0.9	13.8	332	46	2	3	3	104	25.8	41	226.5365854	80	2	3	2	3	1	3	25	3.8	94	101	0.75	21	63	141	0.4	142	1	29.735	100.342	106.992	124.78	75.276	3	3	182	5.2	43	420	1	18
117881	1	46	3	2	2	3	6.8	1	14.7	200	52	2	3	3	94	17.52	31	203.4580645	80	2	3	2	3	2	4	15	4.2	72	107	1.07	32	52	143	0.6	142	0	28.9	94	100.6	114	59	3	3	248	5.5	51	180	2	12
117998	1	43	3	4	2	3	6.6	1.3	19.7	215	32	2	3	3	82	9.96	19	188.7157895	80	2	3	2	3	2	4	21	4.5	54	101	1.12	15	53	142	0.4	149	2	28.5	96.2	106.6	120	81	3	3	272	5.8	51	240	2	20
113969	2	24	1	3	2	3	3.5	0.2	5.7	202	28	2	3	3	136	38	73	187.3972603	80	2	3	2	3	1	1	14	3.9	54	101	0.83	21	103	141	0.5	163	3	19.1	71	87.6	119	82	3	3	28.6	4.8	71	300	1	16
118581	1	71	3	1	1	1	7.8	1.9	24.4	239	22	2	3	3	105	20.06	42	171.9428571	80	2	3	1	1	1	3	16	3.9	81	100	0.82	42	78	137	0.4	133	2	32.4	110.4	116.5	122	83	2	3	513	6	45	480	0	20
111122	1	29	3	2	2	3	4.5	0.3	6.7	275	23	2	3	3	95	14.24	32	160.2	80	2	3	2	3	2	4	23	3.9	101	103	0.95	19	54	142	0.4	140	2	31.5	104.4	109.7	113	75	3	3	265	5.3	40	420	2	13
113978	2	77	1	6	1	1	6.5	0.4	6.2	210	41	2	3	3	86	9.18	23	143.6869565	80	2	3	2	3	2	4	24	4	83	104	0.62	26	57	144	0.3	144	0	25.5	97.5	104.1	135	61	2	3	61.4	5.8	47	180	2	25
111283	2	42	3	4	2	3	3.6	0.3	8.3	167	30	2	3	3	100	14.63	37	142.3459459	80	2	3	2	3	1	3	19	3.8	48	103	0.84	10	55	140	0.2	161	2	24.2	84.3	103.6	102	67	3	3	20.3	5.2	64	300	0	17
109807	1	31	3	4	2	3	5.3	0.7	13.2	198	59	2	3	3	98	11.16	35	114.7885714	80	2	3	2	3	2	4	14	4.3	59	100	0.94	12	134	140	1.1	164	2	23.2	85.3	100.6	111	76	3	3	28.9	4.8	66	600	2	20
110384	1	80	3	1	1	1	4	0.9	22.5	234	35	2	3	3	95	9.07	32	102.0375	80	2	3	2	3	2	4	11	4.1	60	103	1.3	13	32	140	0.5	158	1	28.6	98.6	107	176	81	0	3	7.38	5.7	71	300	2	15
111224	2	25	3	3	2	3	4.6	1.8	39.1	310	40	2	3	3	96	9.11	33	99.38181818	80	2	3	2	3	1	2	16	3.3	90	108	0.72	13	90	143	0.3	136	1	42.5	111.1	128.4	122	94	3	3	19.4	5.4	50	240	1	14
118030	2	53	3	3	2	3	3.3	1.3	39.4	276	21	2	3	3	101	9.47	38	89.71578947	80	2	3	2	3	2	4	18	3.8	111	97	0.86	16	40	138	0.2	157	3	28.6	100	109	130	74	3	3	38.1	5.4	54	120	2	20
114110	1	26	3	4	2	3	5.5	1.3	23.6	214	62	2	3	3	98	7.57	35	77.86285714	80	2	3	2	3	1	3	27	4.5	86	103	0.89	24	92	144	0.4	141	1	23.7	90.7	101.5	116	74	3	3	74.3	4.8	43	480	1	19
118663	1	26	1	4	2	3	5.3	0.4	7.5	233	69	2	3	3	97	7.18	34	76.02352941	80	2	3	2	3	1	1	27	4.2	71	104	0.76	16	68	141	0.3	149	0	29.735	70.5	89.6	115	62	3	3	86.1	5.4	41	360	0	24
118732	2	51	3	2	2	3	3.2	0.4	12.5	258	38	2	3	3	95	6.73	32	75.7125	80	2	3	2	3	2	4	14	3.9	49	101	0.61	10	100	139	0.4	154	1	25.6	85.2	100.4	107	66	3	3	109	5.2	63	180	2	18
113161	1	46	3	2	2	3	14	2.6	18.6	387	35	1	2	1	178	22.87	115	71.59304348	80	2	3	2	3	2	4	46	4.1	53	100	0.86	25	106	140	0.4	135	2	42.2	137.2	120.7	115	80	3	1	199	8.2	42	480	2	24
115406	2	21	2	3	2	3	5	0.8	16	179	42	2	3	3	93	4.33	30	51.96	80	2	3	2	3	2	4	10	4	55	103	0.68	9	35	143	0.2	158	1	25.9	79	104.1	114	73	3	3	25.7	5.4	69	780	2	18
117275	1	63	1	3	2	3	7.1	1.2	16.9	249	9	2	3	3	115	7.49	52	51.85384615	80	2	3	2	3	2	4	16	4.5	61	103	0.82	32	86	144	0.4	145	1	24.9	95	98	130	78	3	3	42.5	6.5	41	420	2	15
115479	2	55	2	2	2	3	3.7	0.5	13.5	246	59	2	3	3	95	2.5	32	28.125	80	2	3	2	3	2	4	18	4.4	77	99	0.7	33	71	140	0.6	212	2	20.4	75.3	93.4	108	61	3	3	88.2	5.1	124	300	2	21
112734	1	80	3	3	2	3	6.1	0.9	14.8	278	52	1	2	1	139	4.47	76	21.17368421	80	2	3	2	3	2	4	17	3.9	50	97	1.09	19	70	139	0.4	152	1	29.735	108.4	105.9	175	79	3	2	79.2	6.5	56	300	2	17
112317	1	75	1	1	1	1	4.4	0.4	9.1	358	67	1	1	1	118	177.96	55	1164.829091	79	2	3	2	3	1	3	6	3.2	73	98	2.02	23	88	142	0.3	143	0	29.9	113	107.6	137	70	1	1	111	7	48	420	0	24
110021	2	25	3	6	2	3	4.8	1.2	25	208	31	2	3	3	77	6.1	14	156.8571429	79	2	3	2	3	2	4	15	3.8	64	104	0.83	9	72	143	0.5	158	0	17.9	68.7	83	124.78	75.276	3	3	29.2	4.9	71	240	2	20
116867	2	52	3	3	2	3	3.9	0.3	7.7	167	43	2	3	3	88	10.59	25	152.496	79	2	3	2	3	2	4	8	3.7	57	105	0.74	5	18	139	0.2	182	2	30.9	99.6	108.9	133	84	3	3	3.74	5.4	75	360	2	15
110235	1	41	3	3	2	3	5.1	0.6	11.8	255	32	1	2	1	101	12.9	38	122.2105263	79	2	3	2	3	2	4	23	4.2	30	102	0.99	63	140	140	0.4	144	2	31.6	112.7	105.6	132	86	3	1	264	5.4	41	30	2	21
115055	2	38	1	4	2	3	4	0.7	17.5	164	17	2	3	3	97	11.17	34	118.2705882	79	2	3	2	3	2	4	12	4.2	63	105	0.69	15	223	143	0.5	164	0	25.1	84	83.1	138	97	3	3	36.6	4.8	66	10	2	17
117806	1	62	3	4	2	3	10.4	0.9	8.7	316	17	2	3	3	111	15.53	48	116.475	79	2	3	2	3	1	3	27	3.7	72	106	0.89	46	59	142	0.2	170	1	34.7	118.1	111.3	134	80	3	3	214	5.9	58	600	1	23
113450	2	60	3	1	1	1	5.1	0.4	7.8	183	41	2	3	3	105	11.41	42	97.8	79	2	3	2	3	1	1	11	3.7	126	106	1.53	20	45	143	0.3	134	0	34.7	111.2	115.1	137	92	1	3	189	5.5	32	60	1	12
118317	1	33	2	6	1	1	5.3	0.8	15.1	283	53	3	3	2	111	12.25	48	91.875	79	2	3	2	3	2	4	69	4.4	115	104	1	141	77	137	0.5	142	1	25.9	94.7	92.1	114	70	0	3	209	5	38	300	2	28
112692	1	56	1	3	2	3	8	0.8	10	235	32	2	3	3	106	8.51	43	71.24651163	79	2	3	2	3	2	4	15	4	82	104	1.09	25	67	144	0.2	150	0	23.3	76.3	85.8	121	69	3	3	162	5.9	52	360	2	23
112643	2	35	3	2	2	3	3.4	0.3	8.8	185	25	2	3	3	98	6.84	35	70.35428571	79	2	3	2	3	1	1	8	4.1	73	103	0.62	10	109	142	0.4	125	0	24.1	76.2	96	114	75	3	3	37.9	5.3	32	480	1	13
115862	1	24	2	4	2	3	3.7	0.2	5.4	295	28	2	3	3	95	6.25	32	70.3125	79	2	3	2	3	1	1	24	4.7	63	102	0.85	19	137	144	1.4	159	3	29.735	100.342	106.992	124.78	75.276	3	3	107	5.4	57	240	1	25
113413	2	32	2	2	2	3	4.2	0.7	16.7	170	61	2	3	3	103	7.81	40	70.29	79	2	3	2	3	2	4	11	4.2	69	100	0.68	12	76	138	0.9	143	1	31.4	97.3	108.6	103	72	3	3	87.2	5.2	57	300	2	14
113368	1	45	2	1	1	1	3.6	1	27.8	236	59	2	3	3	89	4.89	26	67.70769231	79	2	3	2	3	2	4	13	4.2	57	100	0.86	18	71	141	0.3	152	0	22	77.5	89.9	145	109	0	3	101	5.7	63	240	2	17
114257	1	41	2	3	2	3	4.4	0.3	6.8	304	17	2	3	3	120	9.8	57	61.89473684	79	2	3	2	3	2	4	20	3.8	76	101	0.99	25	73	138	0.3	148	2	26.4	89.3	99.8	131	81	3	3	163	5.6	39	480	2	21
113000	1	79	3	2	1	1	6.5	0.8	12.3	262	37	2	3	3	111	7.39	48	55.425	79	2	3	2	3	1	3	10	4.5	105	100	0.86	30	142	141	0.8	177	3	27.5	105.4	101.8	155	78	1	3	209	5.3	79	120	1	20
110004	2	20	3	3	2	3	4.5	0.3	6.7	166	62	2	3	3	94	4.75	31	55.16129032	79	2	3	2	3	2	4	10	4.2	51	100	0.72	23	95	139	0.5	153	2	22.1	73.4	91	109	68	3	3	37.6	4.9	58	360	2	15
116405	2	66	3	6	1	1	4.3	0.3	7	357	7	1	2	1	150	12.05	87	49.86206897	79	2	3	2	3	2	4	16	4	68	96	0.73	28	62	133	0.2	166	0	31	103.8	103.4	103	59	1	1	44.2	7	61	120	2	16
109544	2	76	1	1	2	3	5.6	1.1	19.6	267	18	1	2	1	122	7.71	59	47.0440678	79	2	3	2	3	1	3	13	3.6	78	107	1.25	16	53	147	0.4	156	0	42.1	118.7	127.5	146	74	3	1	74.4	8	49	60	1	17
118442	1	27	3	3	2	3	6.5	0.9	13.8	174	21	2	3	3	93	2.85	30	34.2	79	2	3	2	3	2	4	20	3.9	90	101	1.09	31	72	139	0.2	136	2	27.7	91.7	104.9	111	73	3	3	105	5.5	39	660	2	26
119239	2	71	3	6	1	1	4.5	0.4	8.9	248	58	1	2	1	122	5.53	59	33.74237288	79	2	3	2	3	2	4	15	4.2	97	95	0.51	13	72	138	0.5	156	0	29.735	100.342	106.992	124.78	75.276	2	2	121	7.1	47	60	2	14
110656	1	80	2	6	1	2	6.6	1.3	19.7	345	56	1	2	1	156	6.09	93	23.57419355	79	2	3	2	3	1	3	14	4	72	98	1	14	31	139	0.3	144	1	29.735	100.342	106.992	124.78	75.276	2	2	12.9	6.6	51	30	0	14
118518	2	39	3	2	2	3	5.1	0.7	13.7	247	21	1	2	2	337	5.08	274	6.674452555	79	2	3	2	3	1	2	7	3.8	87	102	1.01	21	52	137	0.1	152	0	35	110.7	117.5	136	92	3	0	48.7	12.5	61	600	1	9
114586	2	64	3	6	2	3	4.4	0.5	11.4	233	37	2	3	3	102	14.61	39	134.8615385	78	2	3	2	3	2	4	18	3.9	99	104	0.67	12	62	141	0.6	161	1	37.3	109.1	132.8	132	97	3	3	53.5	5.7	67	480	2	21
118316	2	60	2	4	2	3	5.1	0.4	7.8	279	26	2	3	3	101	12.95	38	122.6842105	78	2	3	2	3	2	4	33	3.9	66	104	0.73	30	154	143	0.5	150	2	26.6	89.2	102.2	121	81	3	3	93.1	5.6	54	480	2	23
110426	1	62	2	5	2	3	4.5	0.4	8.9	252	55	2	3	3	100	11.62	37	113.0594595	78	2	3	2	3	1	3	36	4.3	87	104	1.22	132	146	143	0.7	149	2	25.9	99.2	100	102	66	3	3	182	5.4	52	420	1	26
118124	2	61	2	2	2	3	5	0.7	14	367	21	2	3	2	193	39.91	130	110.52	78	2	3	2	3	2	4	25	3.7	135	101	0.7	50	98	141	1	154	2	33.6	109.2	119.8	131	78	3	3	37.5	7.1	46	240	2	22
116109	2	54	2	1	1	1	5.5	0.8	14.5	400	5	1	2	2	122	16.18	59	98.72542373	78	2	3	2	3	1	3	25	3.2	48	100	0.66	37	107	140	0.3	169	2	43.8	134	143.5	146	97	1	1	372	6.6	54	240	1	27
116076	2	32	3	2	2	3	4.9	0.3	6.1	335	62	2	3	3	104	8.86	41	77.79512195	78	2	3	2	3	1	3	22	4.1	83	100	0.73	15	164	138	0.3	153	1	34.4	112.7	120.9	101	71	3	3	37.8	5.1	35	600	0	18
116955	1	80	3	3	2	3	4.8	0.6	12.5	254	27	2	3	3	89	4.84	26	67.01538462	78	2	3	2	3	2	4	12	3.7	70	108	1.15	9	121	144	0.5	137	0	29.735	111.4	103.7	125	62	3	3	195	5	52	600	2	19
118962	2	71	3	1	1	1	4.4	0.4	9.1	287	47	3	3	2	132	12.81	69	66.83478261	78	2	3	2	3	2	4	27	4.2	97	99	0.67	24	156	142	0.7	159	1	30.7	102.2	107.7	164	86	2	3	170	6.9	63	600	2	23
109326	2	44	2	6	2	3	4	0.7	17.5	170	32	2	3	3	95	5.24	32	58.95	78	2	3	2	3	2	4	9	4.1	60	103	0.88	10	96	142	0.5	178	2	21.6	77.2	97.5	106	63	3	3	83.4	5.1	85	60	2	16
113298	2	58	3	6	1	1	7.5	0.4	5.3	297	18	1	1	1	125	9.09	62	52.78064516	78	2	3	2	3	2	4	16	4.4	66	101	0.68	23	50	142	0.3	132	1	35.1	118.4	116.6	149	77	1	1	208	8.4	42	120	2	18
110056	1	63	3	4	2	3	4.5	1	22.2	265	30	2	3	3	102	5.62	39	51.87692308	78	2	3	2	3	1	3	15	3.9	70	106	0.88	23	45	141	0.4	151	3	28.5	96.8	105.3	104	65	3	3	61.3	5.6	59	120	1	15
111389	2	65	1	2	2	3	6.7	1.1	16.4	273	21	2	3	3	102	4.6	39	42.46153846	78	2	3	2	3	1	3	17	4	87	104	0.73	25	106	145	0.4	157	0	33.1	106.6	110	107	59	3	3	56.1	5.6	54	180	1	18
118488	2	35	2	3	2	3	3.6	0.6	16.7	137	29	2	3	3	96	3.54	33	38.61818182	78	2	3	2	3	1	3	11	3.5	59	106	0.56	17	102	141	0.5	164	2	26.1	76	91.1	82	47	3	3	24.2	5.2	83	240	0	16
111707	1	80	3	1	1	1	6.9	0.8	11.6	250	39	1	2	2	196	13.21	133	35.75639098	78	2	3	2	3	1	3	47	4.1	70	101	1.1	61	67	144	0.5	141	1	29.9	111.1	111.8	137	67	1	2	336	7.4	36	300	1	35
115611	2	59	3	3	1	1	6.2	0.7	11.3	245	32	1	2	2	104	24.51	41	215.2097561	77	2	3	2	3	1	1	23	3.9	93	99	0.96	147	49	140	0.2	143	1	31.3	107.6	105.1	110	68	0	1	83.7	6	44	240	1	27
117710	1	47	1	1	1	1	8.3	1.5	18.1	308	52	2	3	2	118	27.39	55	179.28	77	2	3	2	3	1	3	23	4	66	101	0.89	18	70	142	0.5	137	1	36.8	129.9	116.1	119	84	1	3	90.6	5.6	44	360	0	17
115045	2	22	3	3	2	3	4.9	0.7	14.3	337	36	2	3	2	95	12.86	32	144.675	77	2	3	2	3	2	4	17	4.2	66	102	0.61	16	97	144	0.4	154	0	35	104.5	115.7	124.78	75.276	3	3	47.5	4.7	64	360	2	17
114993	2	36	3	1	2	3	3.5	0.3	8.6	274	55	2	3	2	114	17.57	51	124.0235294	77	2	3	2	3	2	4	21	3.4	60	102	0.69	14	45	141	0.4	129	1	43.9	136	140	114	83	3	3	97.8	5.4	41	300	2	15
116101	1	80	1	5	1	1	6.1	1.2	19.7	260	51	2	3	2	111	14.13	48	105.975	77	2	3	2	3	1	1	14	4.1	80	103	1.86	25	24	143	0.3	167	3	24.8	101.5	101.2	126	68	2	3	9.43	6	81	480	0	17
116397	2	74	3	2	2	3	5.2	0.3	5.8	212	18	2	3	3	93	8.65	30	103.8	77	2	3	2	3	2	4	38	4.3	66	97	0.69	15	191	140	0.6	146	2	17.5	74.9	90.2	126	73	3	3	74.4	5.6	57	300	2	38
112201	2	24	2	4	2	3	4.2	0.2	4.8	128	39	2	3	3	98	9.43	35	96.99428571	77	2	3	2	3	2	4	12	3.9	50	100	0.73	9	136	138	0.6	139	2	18.8	70	89.5	107	67	3	3	25.1	5	54	420	2	19
119081	1	23	3	3	2	3	4.5	0.2	4.4	219	28	2	3	3	93	7.21	30	86.52	77	2	3	2	3	2	4	13	4.6	85	102	1.09	11	143	142	0.7	153	1	28.3	86.5	100.9	121	64	3	3	51.5	5.2	64	540	2	16
118612	2	33	2	6	2	3	2.7	0.3	11.1	238	46	2	3	3	89	5.49	26	76.01538462	77	2	3	2	3	2	4	11	4.2	68	107	0.71	22	66	141	0.5	135	0	22.6	78.2	95.8	103	67	3	3	190	5.1	48	480	2	16
116404	2	70	2	3	2	3	3.5	0.4	11.4	258	43	2	3	3	100	7.45	37	72.48648649	77	2	3	2	3	2	4	13	3.9	121	105	0.59	11	93	142	0.4	160	3	24.7	93.7	96.8	124	75	3	3	73.9	5.8	70	60	2	24
113202	2	66	1	1	1	1	4.3	0.7	16.3	279	29	1	2	1	106	7.6	43	63.62790698	77	2	3	2	3	2	4	16	4.2	58	101	0.91	17	48	140	0.5	165	2	29.9	99.9	107.1	202	81	1	1	57.8	5.8	72	120	2	17
115615	2	47	3	3	2	3	5.2	1	19.2	211	46	2	3	3	98	4.85	35	49.88571429	77	2	3	2	3	2	4	12	4.1	38	103	0.58	8	63	140	0.4	164	1	19.7	74.7	84.3	126	78	3	3	18.5	5.1	75	180	2	17
112113	2	70	3	5	1	1	6.4	1.1	17.2	196	37	2	3	2	107	5.36	44	43.85454545	77	2	3	2	3	1	3	15	4	82	102	0.62	16	91	142	0.5	171	2	35.5	105.1	132.6	149	70	1	3	32.2	5.5	79	360	1	18
111351	1	22	3	2	2	3	4.4	0.7	15.9	168	16	2	3	3	102	4.57	39	42.18461538	77	2	3	2	3	2	4	35	4.8	78	101	0.91	33	72	141	0.5	153	2	21.3	72.8	84.3	110	61	3	3	226	5.4	66	360	2	105
117635	2	65	3	1	1	1	4.3	0.5	11.6	152	22	2	3	3	115	5.59	52	38.7	77	2	3	2	3	1	3	7	3.9	102	98	0.84	20	44	139	0.3	145	0	18.2	75.1	88.3	110	47	0	3	85.2	5.7	55	180	0	13
114179	1	69	3	1	1	1	6.8	0.5	7.4	342	23	1	1	1	220	16.11	157	36.94012739	77	2	3	2	3	2	4	16	3.8	79	103	1.13	34	47	142	0.6	136	2	37.4	132	119.1	148	88	1	1	73.1	6.8	34	600	2	17
114481	1	50	3	2	1	1	5.2	0.3	5.8	269	18	1	2	1	124	6.24	61	36.82622951	77	2	3	2	3	2	4	14	4	74	99	0.87	15	42	139	0.6	129	1	27.9	103.6	103.6	130	86	0	0	591	7.3	38	45	2	14
115595	1	80	2	5	2	3	7.5	2.4	32	253	29	2	3	3	103	4.07	40	36.63	77	2	3	2	3	1	3	14	3.8	57	100	1.43	13	124	140	1.1	148	3	29.3	107	101	139	73	3	3	189	5.5	60	420	0	23
114573	1	45	3	2	2	3	6.5	0.6	9.2	160	25	2	3	3	91	2.53	28	32.52857143	77	2	3	2	3	3	4	41	3.8	99	101	0.81	55	91	140	0.4	138	0	24.3	85	95.2	116	69	3	3	105	5.1	49	360	2	35
112382	2	32	2	2	2	3	11.5	6.9	60	355	99	2	3	3	225	9.75	162	21.66666667	77	2	3	2	3	1	2	13	3.8	73	106	0.62	17	85	143	0.3	152	1	48.4	121.6	148.5	124.78	75.276	3	3	75.4	5.5	55	780	1	14
115171	1	77	1	2	2	3	3.4	0.3	8.8	245	14	1	1	1	112	148.59	49	1091.681633	76	2	3	2	3	2	4	20	3.9	72	102	1.52	16	82	140	0.7	132	3	23.4	92.1	90.7	131	64	3	1	43.4	7.1	37	240	2	32
[truncated: 377 more rows]
[truncated: 11 more columns]
